# Supplementary material for: Origin and functional diversification of PAS domain, a ubiquitous intracellular sensor
Source: Sci Adv. 2023 Aug 30;9(35):eadi4517. doi: 10.1126/sciadv.adi4517 (PMC10468136; doi:10.1126/sciadv.adi4517)
Supplement: Supplementary file 2 — Data S1 to S8 [file sciadv.adi4517_data_s1_to_s8.zip]

Archive with 8 entries (8 files):
- adi4517_Data_S1.xlsx
- adi4517_Data_S2.xlsx
- adi4517_Data_S3.xlsx
- adi4517_Data_S4.xlsx
- adi4517_Data_S5.xlsx
- adi4517_Data_S6.xlsx
- adi4517_Data_S7.xlsx
- adi4517_Data_S8.xlsx
