# Supplementary material for: Origin and functional diversification of PAS domain, a ubiquitous intracellular sensor
Source: Sci Adv. 2023 Aug 30;9(35):eadi4517. doi: 10.1126/sciadv.adi4517 (PMC10468136; doi:10.1126/sciadv.adi4517)
Supplement: Supplementary file 2 — Data S1 to S8 [file sciadv.adi4517_data_s1_to_s8.zip › adi4517_Data_S1.xlsx]

## Sheet: Sheet1
Data S1. Presence of PAS domains in UniProt reference proteomes
Proteome Id	Organism	Kingdom	Organism Id	Genome assembly ID	Protein count	PAS	GTDB/NCBI taxonomy	UniProt Taxonomic lineage
UP000769039	Candidatus Aenigmarchaeota archaeon	Archaea	2093792	GCA_016932215.1	1203	yes	d_Archaea;p_Aenigmatarchaeota;c_Aenigmatarchaeia;o_QMZS01;f_QMZS01;g_QMZS01;s_QMZS01 sp003663295	Archaea, DPANN group, Candidatus Aenigmarchaeota, unclassified Aenigmarchaeota
UP000094058	Candidatus Altiarchaeales archaeon WOR_SM1_SCG	Archaea	1849261	GCA_001723845.1	2164	yes	d_Archaea;p_Altiarchaeota;c_Altiarchaeia;o_IMC4;f_WOR-SM1-SCG;g_WOR-SM1-SCG;s_WOR-SM1-SCG sp001723845	Archaea, DPANN group, Candidatus Altiarchaeota, Candidatus Altiarchaeales, unclassified Candidatus Altiarchaeales
UP000701373	Candidatus Altiarchaeota archaeon	Archaea	2599821	GCA_016935655.1	1656	yes	d_Archaea;p_Altiarchaeota;c_Altiarchaeia;o_JAFGQM01;f_JAFGQM01;g_JAFGQM01;s_JAFGQM01 sp016935655	Archaea, DPANN group, Candidatus Altiarchaeota, unclassified Candidatus Altiarchaeota
UP000321408	Candidatus Prometheoarchaeum syntrophicum	Archaea	2594042	GCA_008000775.1	3933	yes	d_Archaea;p_Asgardarchaeota;c_Lokiarchaeia;o_CR-4;f_MK-D1;g_Prometheoarchaeum;s_Prometheoarchaeum syntrophicum	Archaea, Asgard group, Candidatus Lokiarchaeota, Candidatus Prometheoarchaeum
UP000723406	Thorarchaeota archaeon (strain OWC)	Archaea	2053491	GCA_016933575.1	3244	yes	d_Archaea;p_Asgardarchaeota;c_Thorarchaeia;o_Thorarchaeales;f_Thorarchaeaceae;g_MP8T-1;s_MP8T-1 sp016839245	Archaea, Asgard group, Candidatus Thorarchaeota
UP000002199	Archaeoglobus fulgidus (strain ATCC 49558 / DSM 4304 / JCM 9628 / NBRC 100126 / VC-16)	Archaea	224325	GCA_000008665.1	2394	yes	d_Archaea;p_Halobacteriota;c_Archaeoglobi;o_Archaeoglobales;f_Archaeoglobaceae;g_Archaeoglobus;s_Archaeoglobus fulgidus	Archaea, Euryarchaeota, Archaeoglobi, Archaeoglobales, Archaeoglobaceae, Archaeoglobus, Archaeoglobus fulgidus
UP000013307	Archaeoglobus sulfaticallidus PM70-1	Archaea	387631	GCA_000385565.1	2213	yes	d_Archaea;p_Halobacteriota;c_Archaeoglobi;o_Archaeoglobales;f_Archaeoglobaceae;g_Archaeoglobus_A;s_Archaeoglobus_A sulfaticallidus	Archaea, Euryarchaeota, Archaeoglobi, Archaeoglobales, Archaeoglobaceae, Archaeoglobus, Archaeoglobus sulfaticallidus
UP000001901	Archaeoglobus profundus (strain DSM 5631 / JCM 9629 / NBRC 100127 / Av18)	Archaea	572546	GCA_000025285.1	1822	yes	d_Archaea;p_Halobacteriota;c_Archaeoglobi;o_Archaeoglobales;f_Archaeoglobaceae;g_Archaeoglobus_B;s_Archaeoglobus_B profundus	Archaea, Euryarchaeota, Archaeoglobi, Archaeoglobales, Archaeoglobaceae, Archaeoglobus, Archaeoglobus profundus
UP000008136	Archaeoglobus veneficus (strain DSM 11195 / SNP6)	Archaea	693661	GCA_000194625.1	2065	yes	d_Archaea;p_Halobacteriota;c_Archaeoglobi;o_Archaeoglobales;f_Archaeoglobaceae;g_Archaeoglobus_C;s_Archaeoglobus_C veneficus	Archaea, Euryarchaeota, Archaeoglobi, Archaeoglobales, Archaeoglobaceae, Archaeoglobus, Archaeoglobus veneficus
UP000002613	Ferroglobus placidus (strain DSM 10642 / AEDII12DO)	Archaea	589924	GCA_000025505.1	2463	yes	d_Archaea;p_Halobacteriota;c_Archaeoglobi;o_Archaeoglobales;f_Archaeoglobaceae;g_Ferroglobus;s_Ferroglobus placidus	Archaea, Euryarchaeota, Archaeoglobi, Archaeoglobales, Archaeoglobaceae, Ferroglobus, Ferroglobus placidus
UP000034723	Geoglobus ahangari	Archaea	113653	GCA_001006045.1	1973	yes	d_Archaea;p_Halobacteriota;c_Archaeoglobi;o_Archaeoglobales;f_Archaeoglobaceae;g_Geoglobus;s_Geoglobus ahangari_A	Archaea, Euryarchaeota, Archaeoglobi, Archaeoglobales, Archaeoglobaceae, Geoglobus
UP000740934	Methanomicrobia archaeon	Archaea	2268195	GCA_016928455.1	1592	yes	d_Archaea;p_Halobacteriota;c_Bog-38;o_Bog-38;f_Bog-38;g_Bog-38;s_Bog-38 sp003139855	Archaea, Euryarchaeota, Stenosarchaea group, Methanomicrobia, unclassified Methanomicrobia
UP000186914	Haladaptatus litoreus	Archaea	553468	GCA_900156425.1	4885	yes	d_Archaea;p_Halobacteriota;c_Halobacteria;o_Halobacteriales;f_Haladaptataceae;g_Haladaptatus;s_Haladaptatus litoreus	Archaea, Euryarchaeota, Stenosarchaea group, Halobacteria, Halobacteriales, Halobacteriaceae, Haladaptatus
UP000184203	Haladaptatus paucihalophilus DX253	Archaea	797209	GCA_900142335.1	4339	yes	d_Archaea;p_Halobacteriota;c_Halobacteria;o_Halobacteriales;f_Haladaptataceae;g_Haladaptatus;s_Haladaptatus paucihalophilus	Archaea, Euryarchaeota, Stenosarchaea group, Halobacteria, Halobacteriales, Halobacteriaceae, Haladaptatus, Haladaptatus paucihalophilus
UP000252983	halophilic archaeon	Archaea	29295	GCA_003298465.1	5207	yes	d_Archaea;p_Halobacteriota;c_Halobacteria;o_Halobacteriales;f_Haladaptataceae;g_Haladaptatus;s_Haladaptatus sp003298465	Archaea, Euryarchaeota, Stenosarchaea group, Halobacteria, Halobacteriales, unclassified Halobacteriales
UP000479062	Halorussus sp. MSC15.2	Archaea	2283638	GCA_010747475.1	4072	yes	d_Archaea;p_Halobacteriota;c_Halobacteria;o_Halobacteriales;f_Haladaptataceae;g_Halorussus;s_Halorussus sp010747475	Archaea, Euryarchaeota, Stenosarchaea group, Halobacteria, Halobacteriales, Halobacteriaceae, Halorussus, unclassified Halorussus
UP000075321	Halalkalicoccus paucihalophilus	Archaea	1008153	GCA_001593955.1	4161	yes	d_Archaea;p_Halobacteriota;c_Halobacteria;o_Halobacteriales;f_Halalkalicoccaceae;g_Halalkalicoccus;s_Halalkalicoccus paucihalophilus	Archaea, Euryarchaeota, Stenosarchaea group, Halobacteria, Halobacteriales, Halobacteriaceae, Halalkalicoccus
UP000326865	Halosegnis rubeus	Archaea	2212850	GCA_009184575.1	2485	yes	d_Archaea;p_Halobacteriota;c_Halobacteria;o_Halobacteriales;f_Haloarculaceae;g_CBA1134;s_CBA1134 sp009184545	Archaea, Euryarchaeota, Stenosarchaea group, Halobacteria, Halobacteriales, Haloarculaceae, Halosegnis
UP000296706	Halapricum salinum	Archaea	1457250	GCA_004799665.1	3303	yes	d_Archaea;p_Halobacteriota;c_Halobacteria;o_Halobacteriales;f_Haloarculaceae;g_Halapricum;s_Halapricum salinum	Archaea, Euryarchaeota, Stenosarchaea group, Halobacteria, Halobacteriales, Haloarculaceae, Halapricum
UP000468503	Halapricum sp. CBA1109	Archaea	2668068	GCA_009741825.1	2712	yes	d_Archaea;p_Halobacteriota;c_Halobacteria;o_Halobacteriales;f_Haloarculaceae;g_Halapricum;s_Halapricum sp009741825	Archaea, Euryarchaeota, Stenosarchaea group, Halobacteria, Halobacteriales, Haloarculaceae, Halapricum, unclassified Halapricum
UP000001169	Haloarcula marismortui (strain ATCC 43049 / DSM 3752 / JCM 8966 / VKM B-1809) (Halobacterium marismortui)	Archaea	272569	GCA_000011085.1	4234	yes	d_Archaea;p_Halobacteriota;c_Halobacteria;o_Halobacteriales;f_Haloarculaceae;g_Haloarcula;s_Haloarcula marismortui	Archaea, Euryarchaeota, Stenosarchaea group, Halobacteria, Halobacteriales, Haloarculaceae, Haloarcula, Haloarcula marismortui
UP000319894	Haloglomus irregulare	Archaea	2234134	GCA_007421925.1	3668	yes	d_Archaea;p_Halobacteriota;c_Halobacteria;o_Halobacteriales;f_Haloarculaceae;g_Haloglomus;s_Haloglomus irregulare	Archaea, Euryarchaeota, Stenosarchaea group, Halobacteria, Halobacteriales, Haloarculaceae, Haloglomus
UP000451471	Halomarina oriensis	Archaea	671145	GCA_009791395.1	4092	yes	d_Archaea;p_Halobacteriota;c_Halobacteria;o_Halobacteriales;f_Haloarculaceae;g_Halomarina;s_Halomarina oriensis_A	Archaea, Euryarchaeota, Stenosarchaea group, Halobacteria, Halobacteriales, Halobacteriaceae, Halomarina
UP000503032	Haloarcula sp. JP-L23	Archaea	2716717	GCA_011602445.1	4757	yes	d_Archaea;p_Halobacteriota;c_Halobacteria;o_Halobacteriales;f_Haloarculaceae;g_Halomicroarcula;s_Halomicroarcula pellucida	Archaea, Euryarchaeota, Stenosarchaea group, Halobacteria, Halobacteriales, Haloarculaceae, Haloarcula, unclassified Haloarcula
UP000001746	Halomicrobium mukohataei (strain ATCC 700874 / DSM 12286 / JCM 9738 / NCIMB 13541) (Haloarcula mukohataei)	Archaea	485914	GCA_000023965.1	3343	yes	d_Archaea;p_Halobacteriota;c_Halobacteria;o_Halobacteriales;f_Haloarculaceae;g_Halomicrobium;s_Halomicrobium mukohataei	Archaea, Euryarchaeota, Stenosarchaea group, Halobacteria, Halobacteriales, Haloarculaceae, Halomicrobium, Halomicrobium mukohataei
UP000199062	Halomicrobium zhouii	Archaea	767519	GCA_900114435.1	4091	yes	d_Archaea;p_Halobacteriota;c_Halobacteria;o_Halobacteriales;f_Haloarculaceae;g_Halomicrobium;s_Halomicrobium zhouii	Archaea, Euryarchaeota, Stenosarchaea group, Halobacteria, Halobacteriales, Haloarculaceae, Halomicrobium
UP000426082	Halorhabdus sp. CBA1104	Archaea	1380432	GCA_009690625.1	2453	yes	d_Archaea;p_Halobacteriota;c_Halobacteria;o_Halobacteriales;f_Haloarculaceae;g_Halorhabdus;s_Halorhabdus sp009690625	Archaea, Euryarchaeota, Stenosarchaea group, Halobacteria, Halobacteriales, Haloarculaceae, Halorhabdus, unclassified Halorhabdus
UP000015381	Halorhabdus tiamatea SARL4B	Archaea	1033806	GCA_000470655.1	2988	yes	d_Archaea;p_Halobacteriota;c_Halobacteria;o_Halobacteriales;f_Haloarculaceae;g_Halorhabdus;s_Halorhabdus tiamatea	Archaea, Euryarchaeota, Stenosarchaea group, Halobacteria, Halobacteriales, Haloarculaceae, Halorhabdus, Halorhabdus tiamatea
UP000187924	Halorientalis sp. IM1011	Archaea	1932360	GCA_001989615.1	3726	yes	d_Archaea;p_Halobacteriota;c_Halobacteria;o_Halobacteriales;f_Haloarculaceae;g_Halorientalis;s_Halorientalis sp001989615	Archaea, Euryarchaeota, Stenosarchaea group, Halobacteria, Halobacteriales, Haloarculaceae, Halorientalis, unclassified Halorientalis
UP000011626	Halosimplex carlsbadense 2-9-1	Archaea	797114	GCA_000337455.1	4458	yes	d_Archaea;p_Halobacteriota;c_Halobacteria;o_Halobacteriales;f_Haloarculaceae;g_Halosimplex;s_Halosimplex carlsbadense	Archaea, Euryarchaeota, Stenosarchaea group, Halobacteria, Halobacteriales, Haloarculaceae, Halosimplex, Halosimplex carlsbadense
UP000198856	Halovenus aranensis	Archaea	890420	GCA_900100385.1	3354	yes	d_Archaea;p_Halobacteriota;c_Halobacteria;o_Halobacteriales;f_Haloarculaceae;g_Halovenus;s_Halovenus aranensis	Archaea, Euryarchaeota, Stenosarchaea group, Halobacteria, Halobacteriales, Halobacteriaceae, Halovenus
UP000466535	Halovenus carboxidivorans	Archaea	2692199	GCA_009831575.1	3185	yes	d_Archaea;p_Halobacteriota;c_Halobacteria;o_Halobacteriales;f_Haloarculaceae;g_Halovenus;s_Halovenus sp009831575	Archaea, Euryarchaeota, Stenosarchaea group, Halobacteria, Halobacteriales, Halobacteriaceae, Halovenus
UP000244727	Halococcoides cellulosivorans	Archaea	1679096	GCA_003058365.1	2532	yes	d_Archaea;p_Halobacteriota;c_Halobacteria;o_Halobacteriales;f_Haloarculaceae;g_HARCEL1;s_HARCEL1 sp003058365	Archaea, Euryarchaeota, Stenosarchaea group, Halobacteria, Halobacteriales, Haloarculaceae, Halococcoides
UP000011867	Natronomonas moolapensis (strain DSM 18674 / CECT 7526 / JCM 14361 / 8.8.11)	Archaea	268739	GCA_000591055.1	2723	yes	d_Archaea;p_Halobacteriota;c_Halobacteria;o_Halobacteriales;f_Haloarculaceae;g_Natronomonas;s_Natronomonas moolapensis	Archaea, Euryarchaeota, Stenosarchaea group, Halobacteria, Halobacteriales, Haloarculaceae, Natronomonas, Natronomonas moolapensis
UP000002698	Natronomonas pharaonis (strain ATCC 35678 / DSM 2160 / CIP 103997 / JCM 8858 / NBRC 14720 / NCIMB 2260 / Gabara) (Halobacterium pharaonis)	Archaea	348780	GCA_000026045.1	2764	yes	d_Archaea;p_Halobacteriota;c_Halobacteria;o_Halobacteriales;f_Haloarculaceae;g_Natronomonas;s_Natronomonas pharaonis	Archaea, Euryarchaeota, Stenosarchaea group, Halobacteria, Halobacteriales, Haloarculaceae, Natronomonas, Natronomonas pharaonis
UP000308037	Natronomonas salsuginis	Archaea	2217661	GCA_005239135.1	2818	yes	d_Archaea;p_Halobacteriota;c_Halobacteria;o_Halobacteriales;f_Haloarculaceae;g_Natronomonas;s_Natronomonas salsuginis	Archaea, Euryarchaeota, Stenosarchaea group, Halobacteria, Halobacteriales, Haloarculaceae, Natronomonas
UP000431469	Natronomonas sp. CBA1123	Archaea	2668070	GCA_009741925.1	3455	yes	d_Archaea;p_Halobacteriota;c_Halobacteria;o_Halobacteriales;f_Haloarculaceae;g_Natronomonas;s_Natronomonas sp009741925	Archaea, Euryarchaeota, Stenosarchaea group, Halobacteria, Halobacteriales, Haloarculaceae, Natronomonas, unclassified Natronomonas
UP000069906	Halanaeroarchaeum sulfurireducens	Archaea	1604004	GCA_001011115.1	2225	yes	d_Archaea;p_Halobacteriota;c_Halobacteria;o_Halobacteriales;f_Halobacteriaceae;g_Halanaeroarchaeum;s_Halanaeroarchaeum sulfurireducens	Archaea, Euryarchaeota, Stenosarchaea group, Halobacteria, Halobacteriales, Halobacteriaceae, Halanaeroarchaeum
UP000016986	Halarchaeum acidiphilum MH1-52-1	Archaea	1261545	GCA_000474235.1	2706	yes	d_Archaea;p_Halobacteriota;c_Halobacteria;o_Halobacteriales;f_Halobacteriaceae;g_Halarchaeum;s_Halarchaeum acidiphilum	Archaea, Euryarchaeota, Stenosarchaea group, Halobacteria, Halobacteriales, Halobacteriaceae, Halarchaeum, Halarchaeum acidiphilum
UP000066737	Halobacterium hubeiense	Archaea	1407499	GCA_001488575.1	3340	yes	d_Archaea;p_Halobacteriota;c_Halobacteria;o_Halobacteriales;f_Halobacteriaceae;g_Halobacterium;s_Halobacterium hubeiense	Archaea, Euryarchaeota, Stenosarchaea group, Halobacteria, Halobacteriales, Halobacteriaceae, Halobacterium
UP000198518	Halobacterium jilantaiense	Archaea	355548	GCA_900110535.1	3054	yes	d_Archaea;p_Halobacteriota;c_Halobacteria;o_Halobacteriales;f_Halobacteriaceae;g_Halobacterium;s_Halobacterium jilantaiense	Archaea, Euryarchaeota, Stenosarchaea group, Halobacteria, Halobacteriales, Halobacteriaceae, Halobacterium
UP000000554	Halobacterium salinarum (strain ATCC 700922 / JCM 11081 / NRC-1) (Halobacterium halobium)	Archaea	64091	GCA_000006805.1	2426	yes	d_Archaea;p_Halobacteriota;c_Halobacteria;o_Halobacteriales;f_Halobacteriaceae;g_Halobacterium;s_Halobacterium salinarum	Archaea, Euryarchaeota, Stenosarchaea group, Halobacteria, Halobacteriales, Halobacteriaceae, Halobacterium, Halobacterium salinarum
UP000004595	Halobacterium sp. DL1	Archaea	751944	GCA_000230955.3	3265	yes	d_Archaea;p_Halobacteriota;c_Halobacteria;o_Halobacteriales;f_Halobacteriaceae;g_Halobacterium;s_Halobacterium sp000230955	Archaea, Euryarchaeota, Stenosarchaea group, Halobacteria, Halobacteriales, Halobacteriaceae, Halobacterium, unclassified Halobacterium
UP000471521	Halobacterium bonnevillei	Archaea	2692200	GCA_009831555.1	3549	yes	d_Archaea;p_Halobacteriota;c_Halobacteria;o_Halobacteriales;f_Halobacteriaceae;g_Halobacterium;s_Halobacterium sp009831555	Archaea, Euryarchaeota, Stenosarchaea group, Halobacteria, Halobacteriales, Halobacteriaceae, Halobacterium
UP000607197	Halocalculus aciditolerans	Archaea	1383812	GCA_014647475.1	3498	yes	d_Archaea;p_Halobacteriota;c_Halobacteria;o_Halobacteriales;f_Halobacteriaceae;g_Halocalculus;s_Halocalculus aciditolerans	Archaea, Euryarchaeota, Stenosarchaea group, Halobacteria, Halobacteriales, Halobacteriaceae, Halocalculus
UP000186165	Halodesulfurarchaeum formicicum	Archaea	1873524	GCA_001886955.1	2099	yes	d_Archaea;p_Halobacteriota;c_Halobacteria;o_Halobacteriales;f_Halobacteriaceae;g_Halodesulfurarchaeum;s_Halodesulfurarchaeum formicicum	Archaea, Euryarchaeota, Stenosarchaea group, Halobacteria, Halobacteriales, Halobacteriaceae, Halodesulfurarchaeum
UP000320004	Salarchaeum sp. JOR-1	Archaea	2599399	GCA_007833275.1	2527	yes	d_Archaea;p_Halobacteriota;c_Halobacteria;o_Halobacteriales;f_Halobacteriaceae;g_Salarchaeum;s_Salarchaeum sp007833275	Archaea, Euryarchaeota, Stenosarchaea group, Halobacteria, Halobacteriales, Halobacteriaceae, Salarchaeum, unclassified Salarchaeum
UP000011566	Halococcus hamelinensis 100A6	Archaea	1132509	GCA_000336675.1	3400	yes	d_Archaea;p_Halobacteriota;c_Halobacteria;o_Halobacteriales;f_Halococcaceae;g_Halococcus;s_Halococcus hamelinensis	Archaea, Euryarchaeota, Stenosarchaea group, Halobacteria, Halobacteriales, Halococcaceae, Halococcus, Halococcus hamelinensis
UP000011568	Halococcus morrhuae DSM 1307	Archaea	931277	GCA_000336695.1	3035	yes	d_Archaea;p_Halobacteriota;c_Halobacteria;o_Halobacteriales;f_Halococcaceae;g_Halococcus;s_Halococcus morrhuae	Archaea, Euryarchaeota, Stenosarchaea group, Halobacteria, Halobacteriales, Halococcaceae, Halococcus, Halococcus morrhuae
UP000011669	Halococcus saccharolyticus DSM 5350	Archaea	1227455	GCA_000336915.1	3441	yes	d_Archaea;p_Halobacteriota;c_Halobacteria;o_Halobacteriales;f_Halococcaceae;g_Halococcus;s_Halococcus saccharolyticus	Archaea, Euryarchaeota, Stenosarchaea group, Halobacteria, Halobacteriales, Halococcaceae, Halococcus, Halococcus saccharolyticus
UP000030648	uncultured archaeon A07HB70	Archaea	1412872	GCA_000496195.1	2513	yes	d_Archaea;p_Halobacteriota;c_Halobacteria;o_Halobacteriales;f_Haloferacaceae;g_A07HB70;s_A07HB70 sp000496195	Archaea, environmental samples
UP000263012	Halalkaliarchaeum desulfuricum	Archaea	2055893	GCA_002952775.1	3224	yes	d_Archaea;p_Halobacteriota;c_Halobacteria;o_Halobacteriales;f_Haloferacaceae;g_Halalkaliarchaeum;s_Halalkaliarchaeum desulfuricum	Archaea, Euryarchaeota, Stenosarchaea group, Halobacteria, Haloferacales, Halorubraceae, Halalkaliarchaeum
UP000184357	Halobaculum gomorrense	Archaea	43928	GCA_900129775.1	3149	yes	d_Archaea;p_Halobacteriota;c_Halobacteria;o_Halobacteriales;f_Haloferacaceae;g_Halobaculum;s_Halobaculum gomorrense	Archaea, Euryarchaeota, Stenosarchaea group, Halobacteria, Haloferacales, Halorubraceae, Halobaculum
UP000509750	Halobaculum halophilum	Archaea	2743090	GCA_013401515.1	4176	yes	d_Archaea;p_Halobacteriota;c_Halobacteria;o_Halobacteriales;f_Haloferacaceae;g_Halobaculum;s_Halobaculum sp013401515	Archaea, Euryarchaeota, Stenosarchaea group, Halobacteria, Haloferacales, Halorubraceae, Halobaculum
UP000509626	Halobaculum salinum	Archaea	2743089	GCA_013402875.1	4124	yes	d_Archaea;p_Halobacteriota;c_Halobacteria;o_Halobacteriales;f_Haloferacaceae;g_Halobaculum;s_Halobaculum sp013402875	Archaea, Euryarchaeota, Stenosarchaea group, Halobacteria, Haloferacales, Halorubraceae, Halobaculum
UP000017840	Candidatus Halobonum tyrrellensis G22	Archaea	1324957	GCA_000495475.1	3445	yes	d_Archaea;p_Halobacteriota;c_Halobacteria;o_Halobacteriales;f_Haloferacaceae;g_Halobaculum;s_Halobaculum tyrrellense	Archaea, Euryarchaeota, Stenosarchaea group, Halobacteria, Haloferacales, Halorubraceae, Candidatus Halobonum, Candidatus Halobonum tyrrellensis
UP000199170	Halobellus clavatus	Archaea	660517	GCA_900107195.1	3679	yes	d_Archaea;p_Halobacteriota;c_Halobacteria;o_Halobacteriales;f_Haloferacaceae;g_Halobellus;s_Halobellus clavatus	Archaea, Euryarchaeota, Stenosarchaea group, Halobacteria, Haloferacales, Haloferacaceae, Halobellus
UP000236740	Halobellus limi	Archaea	699433	GCA_900108165.1	3637	yes	d_Archaea;p_Halobacteriota;c_Halobacteria;o_Halobacteriales;f_Haloferacaceae;g_Halobellus;s_Halobellus limi	Archaea, Euryarchaeota, Stenosarchaea group, Halobacteria, Haloferacales, Haloferacaceae, Halobellus
UP000653099	Halobellus salinus	Archaea	931585	GCA_014646875.1	2946	yes	d_Archaea;p_Halobacteriota;c_Halobacteria;o_Halobacteriales;f_Haloferacaceae;g_Halobellus;s_Halobellus salinus	Archaea, Euryarchaeota, Stenosarchaea group, Halobacteria, Haloferacales, Haloferacaceae, Halobellus
UP000277703	Halobellus sp. Atlit-38R	Archaea	2282131	GCA_003665925.1	3864	yes	d_Archaea;p_Halobacteriota;c_Halobacteria;o_Halobacteriales;f_Haloferacaceae;g_Halobellus;s_Halobellus sp003665925	Archaea, Euryarchaeota, Stenosarchaea group, Halobacteria, Haloferacales, Haloferacaceae, Halobellus, unclassified Halobellus
UP000008243	Haloferax volcanii (strain ATCC 29605 / DSM 3757 / JCM 8879 / NBRC 14742 / NCIMB 2012 / VKM B-1768 / DS2) (Halobacterium volcanii)	Archaea	309800	GCA_000025685.1	3921	yes	d_Archaea;p_Halobacteriota;c_Halobacteria;o_Halobacteriales;f_Haloferacaceae;g_Haloferax;s_Haloferax volcanii	Archaea, Euryarchaeota, Stenosarchaea group, Halobacteria, Haloferacales, Haloferacaceae, Haloferax, Haloferax volcanii
UP000006663	Halogeometricum borinquense (strain ATCC 700274 / DSM 11551 / JCM 10706 / KCTC 4070 / PR3)	Archaea	469382	GCA_000172995.2	3894	yes	d_Archaea;p_Halobacteriota;c_Halobacteria;o_Halobacteriales;f_Haloferacaceae;g_Halogeometricum;s_Halogeometricum borinquense	Archaea, Euryarchaeota, Stenosarchaea group, Halobacteria, Haloferacales, Haloferacaceae, Halogeometricum, Halogeometricum borinquense
UP000011513	Halogeometricum pallidum JCM 14848	Archaea	1227487	GCA_000337095.1	4246	yes	d_Archaea;p_Halobacteriota;c_Halobacteria;o_Halobacteriales;f_Haloferacaceae;g_Halogeometricum;s_Halogeometricum pallidum	Archaea, Euryarchaeota, Stenosarchaea group, Halobacteria, Haloferacales, Haloferacaceae, Halogeometricum, Halogeometricum pallidum
UP000487987	Halogeometricum sp. CBA1124	Archaea	2668071	GCA_009741955.1	3245	yes	d_Archaea;p_Halobacteriota;c_Halobacteria;o_Halobacteriales;f_Haloferacaceae;g_Halogeometricum;s_Halogeometricum rufum	Archaea, Euryarchaeota, Stenosarchaea group, Halobacteria, Haloferacales, Haloferacaceae, Halogeometricum, unclassified Halogeometricum
UP000007813	Halogranum salarium B-1	Archaea	1210908	GCA_000283335.1	4824	yes	d_Archaea;p_Halobacteriota;c_Halobacteria;o_Halobacteriales;f_Haloferacaceae;g_Halogranum;s_Halogranum rubrum	Archaea, Euryarchaeota, Stenosarchaea group, Halobacteria, Haloferacales, Haloferacaceae, Halogranum, Halogranum salarium
UP000198888	Halohasta litchfieldiae	Archaea	1073996	GCA_900109065.1	3425	yes	d_Archaea;p_Halobacteriota;c_Halobacteria;o_Halobacteriales;f_Haloferacaceae;g_Halohasta;s_Halohasta litchfieldiae	Archaea, Euryarchaeota, Stenosarchaea group, Halobacteria, Haloferacales, Halorubraceae, Halohasta
UP000050535	Halolamina pelagica	Archaea	699431	GCA_001307315.1	3464	yes	d_Archaea;p_Halobacteriota;c_Halobacteria;o_Halobacteriales;f_Haloferacaceae;g_Halolamina;s_Halolamina pelagica	Archaea, Euryarchaeota, Stenosarchaea group, Halobacteria, Haloferacales, Halorubraceae, Halolamina
UP000010096	halophilic archaeon DL31	Archaea	756883	GCA_000224475.1	3413	yes	d_Archaea;p_Halobacteriota;c_Halobacteria;o_Halobacteriales;f_Haloferacaceae;g_Halolamina;s_Halolamina sp000224475	Archaea, Euryarchaeota, Stenosarchaea group, Halobacteria, Haloferacales, unclassified Haloferacales
UP000191169	Halolamina sp. CBA1230	Archaea	1853690	GCA_002025255.2	3470	yes	d_Archaea;p_Halobacteriota;c_Halobacteria;o_Halobacteriales;f_Haloferacaceae;g_Halolamina;s_Halolamina sp002025255	Archaea, Euryarchaeota, Stenosarchaea group, Halobacteria, Haloferacales, Halorubraceae, Halolamina, unclassified Halolamina
UP000030638	Halonotius sp. J07HN6	Archaea	1238427	GCA_000416025.1	2908	yes	d_Archaea;p_Halobacteriota;c_Halobacteria;o_Halobacteriales;f_Haloferacaceae;g_Halonotius;s_Halonotius sp000496215	Archaea, Euryarchaeota, Stenosarchaea group, Halobacteria, Haloferacales, Halorubraceae, Halonotius, unclassified Halonotius
UP000276588	Halonotius aquaticus	Archaea	2216978	GCA_003605575.1	2460	yes	d_Archaea;p_Halobacteriota;c_Halobacteria;o_Halobacteriales;f_Haloferacaceae;g_Halonotius;s_Halonotius sp003605575	Archaea, Euryarchaeota, Stenosarchaea group, Halobacteria, Haloferacales, Halorubraceae, Halonotius
UP000705823	Halonotius terrestris	Archaea	2487750	GCA_006861665.1	2832	yes	d_Archaea;p_Halobacteriota;c_Halobacteria;o_Halobacteriales;f_Haloferacaceae;g_Halonotius;s_Halonotius terrestris	Archaea, Euryarchaeota, Stenosarchaea group, Halobacteria, Haloferacales, Halorubraceae, Halonotius
UP000198876	Halopelagius inordinatus	Archaea	553467	GCA_900113245.1	3559	yes	d_Archaea;p_Halobacteriota;c_Halobacteria;o_Halobacteriales;f_Haloferacaceae;g_Halopelagius;s_Halopelagius inordinatus	Archaea, Euryarchaeota, Stenosarchaea group, Halobacteria, Haloferacales, Haloferacaceae, Halopelagius
UP000199215	Halopenitus malekzadehii	Archaea	1267564	GCA_900108505.1	3119	yes	d_Archaea;p_Halobacteriota;c_Halobacteria;o_Halobacteriales;f_Haloferacaceae;g_Halopenitus;s_Halopenitus malekzadehii	Archaea, Euryarchaeota, Stenosarchaea group, Halobacteria, Haloferacales, Halorubraceae, Halopenitus
UP000236755	Haloplanus vescus	Archaea	555874	GCA_900107665.1	2791	yes	d_Archaea;p_Halobacteriota;c_Halobacteria;o_Halobacteriales;f_Haloferacaceae;g_Haloplanus;s_Haloplanus vescus	Archaea, Euryarchaeota, Stenosarchaea group, Halobacteria, Haloferacales, Haloferacaceae, Haloplanus
UP000054387	Haloprofundus marisrubri	Archaea	1514971	GCA_001469955.1	3761	yes	d_Archaea;p_Halobacteriota;c_Halobacteria;o_Halobacteriales;f_Haloferacaceae;g_Haloprofundus;s_Haloprofundus marisrubri	Archaea, Euryarchaeota, Stenosarchaea group, Halobacteria, Haloferacales, Haloferacaceae, Haloprofundus
UP000030642	Haloquadratum sp. J07HQX50	Archaea	1238426	GCA_000416005.1	2865	yes	d_Archaea;p_Halobacteriota;c_Halobacteria;o_Halobacteriales;f_Haloferacaceae;g_Haloquadratum;s_Haloquadratum sp000416005	Archaea, Euryarchaeota, Stenosarchaea group, Halobacteria, Haloferacales, Haloferacaceae, Haloquadratum, unclassified Haloquadratum
UP000001975	Haloquadratum walsbyi (strain DSM 16790 / HBSQ001)	Archaea	362976	GCA_000009185.1	2558	yes	d_Archaea;p_Halobacteriota;c_Halobacteria;o_Halobacteriales;f_Haloferacaceae;g_Haloquadratum;s_Haloquadratum walsbyi	Archaea, Euryarchaeota, Stenosarchaea group, Halobacteria, Haloferacales, Haloferacaceae, Haloquadratum, Haloquadratum walsbyi
UP000823588	Halorubrum alkaliphilum	Archaea	261290	GCA_017873815.1	3129	yes	d_Archaea;p_Halobacteriota;c_Halobacteria;o_Halobacteriales;f_Haloferacaceae;g_Halorubrum;s_Halorubrum alkaliphilum	Archaea, Euryarchaeota, Stenosarchaea group, Halobacteria, Haloferacales, Halorubraceae, Halorubrum
UP000216308	Halorubrum halodurans	Archaea	1383851	GCA_002252985.1	3137	yes	d_Archaea;p_Halobacteriota;c_Halobacteria;o_Halobacteriales;f_Haloferacaceae;g_Halorubrum;s_Halorubrum halodurans	Archaea, Euryarchaeota, Stenosarchaea group, Halobacteria, Haloferacales, Halorubraceae, Halorubrum
UP000053331	Halorubrum saccharovorum	Archaea	2248	GCA_000700025.2	2334	yes	d_Archaea;p_Halobacteriota;c_Halobacteria;o_Halobacteriales;f_Haloferacaceae;g_Halorubrum;s_Halorubrum halophilum	Archaea, Euryarchaeota, Stenosarchaea group, Halobacteria, Haloferacales, Halorubraceae, Halorubrum
UP000011689	Halorubrum hochstenium ATCC 700873	Archaea	1227481	GCA_000337075.1	2931	yes	d_Archaea;p_Halobacteriota;c_Halobacteria;o_Halobacteriales;f_Haloferacaceae;g_Halorubrum;s_Halorubrum hochstenium	Archaea, Euryarchaeota, Stenosarchaea group, Halobacteria, Haloferacales, Halorubraceae, Halorubrum, Halorubrum hochstenium
UP000030660	uncultured archaeon A07HR67	Archaea	1412871	GCA_000496175.1	2887	yes	d_Archaea;p_Halobacteriota;c_Halobacteria;o_Halobacteriales;f_Haloferacaceae;g_Halorubrum;s_Halorubrum sp000496175	Archaea, environmental samples
UP000305339	Halorubrum sp. SD626R	Archaea	1419722	GCA_005435185.1	6274	yes	d_Archaea;p_Halobacteriota;c_Halobacteria;o_Halobacteriales;f_Haloferacaceae;g_Halorubrum;s_Halorubrum sp001261915	Archaea, Euryarchaeota, Stenosarchaea group, Halobacteria, Haloferacales, Halorubraceae, Halorubrum, unclassified Halorubrum
UP000216554	Halorubrum sp. Ib24	Archaea	1383850	GCA_002252745.1	2609	yes	d_Archaea;p_Halobacteriota;c_Halobacteria;o_Halobacteriales;f_Haloferacaceae;g_Halorubrum;s_Halorubrum sp002252755	Archaea, Euryarchaeota, Stenosarchaea group, Halobacteria, Haloferacales, Halorubraceae, Halorubrum, unclassified Halorubrum
UP000432575	Halorubrum sp. CBA1125	Archaea	2668072	GCA_009742825.1	2859	yes	d_Archaea;p_Halobacteriota;c_Halobacteria;o_Halobacteriales;f_Haloferacaceae;g_Halorubrum;s_Halorubrum sp009742825	Archaea, Euryarchaeota, Stenosarchaea group, Halobacteria, Haloferacales, Halorubraceae, Halorubrum, unclassified Halorubrum
UP000473608	Halorubrum sp. JWXQ-INN 858	Archaea	2690782	GCA_009806985.1	2889	yes	d_Archaea;p_Halobacteriota;c_Halobacteria;o_Halobacteriales;f_Haloferacaceae;g_Halorubrum;s_Halorubrum sp009806985	Archaea, Euryarchaeota, Stenosarchaea group, Halobacteria, Haloferacales, Halorubraceae, Halorubrum, unclassified Halorubrum
UP000198397	Halorubrum vacuolatum (Natronobacterium vacuolatum)	Archaea	63740	GCA_900188065.1	3371	yes	d_Archaea;p_Halobacteriota;c_Halobacteria;o_Halobacteriales;f_Haloferacaceae;g_Halorubrum;s_Halorubrum vacuolatum	Archaea, Euryarchaeota, Stenosarchaea group, Halobacteria, Haloferacales, Halorubraceae, Halorubrum
UP000030679	uncultured archaeon A07HR60	Archaea	1412874	GCA_000496235.1	2853	yes	d_Archaea;p_Halobacteriota;c_Halobacteria;o_Halobacteriales;f_Haloferacaceae;g_J07HR59;s_J07HR59 sp000496235	Archaea, environmental samples
UP000236584	Salinigranum rubrum	Archaea	755307	GCA_002906575.1	4473	yes	d_Archaea;p_Halobacteriota;c_Halobacteria;o_Halobacteriales;f_Haloferacaceae;g_Salinigranum;s_Salinigranum rubrum	Archaea, Euryarchaeota, Stenosarchaea group, Halobacteria, Haloferacales, Halorubraceae, Salinigranum
UP000199370	Haloarchaeobius iranensis	Archaea	996166	GCA_900103505.1	3852	yes	d_Archaea;p_Halobacteriota;c_Halobacteria;o_Halobacteriales;f_Natrialbaceae;g_Haloarchaeobius;s_Haloarchaeobius iranensis	Archaea, Euryarchaeota, Stenosarchaea group, Halobacteria, Halobacteriales, Halobacteriaceae, Haloarchaeobius
UP000011555	Halobiforma lacisalsi AJ5	Archaea	358396	GCA_000336655.1	4151	yes	d_Archaea;p_Halobacteriota;c_Halobacteria;o_Halobacteriales;f_Natrialbaceae;g_Halobiforma;s_Halobiforma lacisalsi	Archaea, Euryarchaeota, Stenosarchaea group, Halobacteria, Natrialbales, Natrialbaceae, Halobiforma, Halobiforma lacisalsi
UP000011607	Halobiforma nitratireducens JCM 10879	Archaea	1227454	GCA_000337895.1	3534	yes	d_Archaea;p_Halobacteriota;c_Halobacteria;o_Halobacteriales;f_Natrialbaceae;g_Halobiforma;s_Halobiforma nitratireducens	Archaea, Euryarchaeota, Stenosarchaea group, Halobacteria, Natrialbales, Natrialbaceae, Halobiforma, Halobiforma nitratireducens
UP000006794	Halopiger xanaduensis (strain DSM 18323 / JCM 14033 / SH-6)	Archaea	797210	GCA_000217715.1	4221	yes	d_Archaea;p_Halobacteriota;c_Halobacteria;o_Halobacteriales;f_Natrialbaceae;g_Halopiger;s_Halopiger xanaduensis	Archaea, Euryarchaeota, Stenosarchaea group, Halobacteria, Natrialbales, Natrialbaceae, Halopiger, Halopiger xanaduensis
UP000752746	Halorubellus sp. JP-L1	Archaea	2715753	GCA_011440375.1	3596	yes	d_Archaea;p_Halobacteriota;c_Halobacteria;o_Halobacteriales;f_Natrialbaceae;g_Halorubellus;s_Halorubellus sp011440375	Archaea, Euryarchaeota, Stenosarchaea group, Halobacteria, Halobacteriales, Halobacteriaceae, Halorubellus, unclassified Halorubellus
UP000019024	Halostagnicola larsenii XH-48	Archaea	797299	GCA_000517625.1	4086	yes	d_Archaea;p_Halobacteriota;c_Halobacteria;o_Halobacteriales;f_Natrialbaceae;g_Halostagnicola;s_Halostagnicola larsenii	Archaea, Euryarchaeota, Stenosarchaea group, Halobacteria, Natrialbales, Natrialbaceae, Halostagnicola, Halostagnicola larsenii
UP000027027	Halostagnicola sp. A56	Archaea	1495067	GCA_000691505.2	2711	yes	d_Archaea;p_Halobacteriota;c_Halobacteria;o_Halobacteriales;f_Natrialbaceae;g_Halostagnicola;s_Halostagnicola sp000691505	Archaea, Euryarchaeota, Stenosarchaea group, Halobacteria, Natrialbales, Natrialbaceae, Halostagnicola, unclassified Halostagnicola
UP000011657	Haloterrigena salina JCM 13891	Archaea	1227488	GCA_000337495.1	4563	yes	d_Archaea;p_Halobacteriota;c_Halobacteria;o_Halobacteriales;f_Natrialbaceae;g_Haloterrigena;s_Haloterrigena salina	Archaea, Euryarchaeota, Stenosarchaea group, Halobacteria, Natrialbales, Natrialbaceae, Haloterrigena, Haloterrigena salina
UP000010846	Halovivax ruber (strain DSM 18193 / JCM 13892 / XH-70)	Archaea	797302	GCA_000328525.1	3099	yes	d_Archaea;p_Halobacteriota;c_Halobacteria;o_Halobacteriales;f_Natrialbaceae;g_Halovivax;s_Halovivax ruber	Archaea, Euryarchaeota, Stenosarchaea group, Halobacteria, Natrialbales, Natrialbaceae, Halovivax, Halovivax ruber
UP000250088	Natrarchaeobaculum aegyptiacum	Archaea	745377	GCA_002156705.1	3626	yes	d_Archaea;p_Halobacteriota;c_Halobacteria;o_Halobacteriales;f_Natrialbaceae;g_Natrarchaeobaculum;s_Natrarchaeobaculum aegyptiacum	Archaea, Euryarchaeota, Stenosarchaea group, Halobacteria, Natrialbales, Natrialbaceae, Natrarchaeobaculum
UP000258613	Natrarchaeobaculum sulfurireducens	Archaea	2044521	GCA_003430805.1	3734	yes	d_Archaea;p_Halobacteriota;c_Halobacteria;o_Halobacteriales;f_Natrialbaceae;g_Natrarchaeobaculum;s_Natrarchaeobaculum sulfurireducens	Archaea, Euryarchaeota, Stenosarchaea group, Halobacteria, Natrialbales, Natrialbaceae, Natrarchaeobaculum
UP000273828	Natrarchaeobius halalkaliphilus	Archaea	1679091	GCA_003841485.1	3330	yes	d_Archaea;p_Halobacteriota;c_Halobacteria;o_Halobacteriales;f_Natrialbaceae;g_Natrarchaeobius;s_Natrarchaeobius halalkaliphilus	Archaea, Euryarchaeota, Stenosarchaea group, Halobacteria, Natrialbales, Natrialbaceae, Natrarchaeobius
UP000324104	Natrialba swarupiae	Archaea	2448032	GCA_008245225.1	3817	yes	d_Archaea;p_Halobacteriota;c_Halobacteria;o_Halobacteriales;f_Natrialbaceae;g_Natrarchaeobius;s_Natrarchaeobius swarupiae	Archaea, Euryarchaeota, Stenosarchaea group, Halobacteria, Natrialbales, Natrialbaceae, Natrialba
UP000011554	Natrialba asiatica (strain ATCC 700177 / DSM 12278 / JCM 9576 / FERM P-10747 / NBRC 102637 / 172P1)	Archaea	29540	GCA_000337555.1	4175	yes	d_Archaea;p_Halobacteriota;c_Halobacteria;o_Halobacteriales;f_Natrialbaceae;g_Natrialba;s_Natrialba asiatica	Archaea, Euryarchaeota, Stenosarchaea group, Halobacteria, Natrialbales, Natrialbaceae, Natrialba, Natrialba asiatica
UP000001879	Natrialba magadii (strain ATCC 43099 / DSM 3394 / CCM 3739 / CIP 104546 / IAM 13178 / JCM 8861 / NBRC 102185 / NCIMB 2190 / MS3) (Natronobacterium magadii)	Archaea	547559	GCA_000025625.1	4203	yes	d_Archaea;p_Halobacteriota;c_Halobacteria;o_Halobacteriales;f_Natrialbaceae;g_Natrialba;s_Natrialba magadii	Archaea, Euryarchaeota, Stenosarchaea group, Halobacteria, Natrialbales, Natrialbaceae, Natrialba, Natrialba magadii
UP000011511	Natrinema altunense JCM 12890	Archaea	1227494	GCA_000337155.1	3732	yes	d_Archaea;p_Halobacteriota;c_Halobacteria;o_Halobacteriales;f_Natrialbaceae;g_Natrinema;s_Natrinema altunense	Archaea, Euryarchaeota, Stenosarchaea group, Halobacteria, Natrialbales, Natrialbaceae, Natrinema, Natrinema altunense
UP000011615	Haloterrigena limicola JCM 13563	Archaea	1230457	GCA_000337475.1	3519	yes	d_Archaea;p_Halobacteriota;c_Halobacteria;o_Halobacteriales;f_Natrialbaceae;g_Natrinema;s_Natrinema limicola	Archaea, Euryarchaeota, Stenosarchaea group, Halobacteria, Natrialbales, Natrialbaceae, Haloterrigena, Haloterrigena limicola
UP000010843	Natrinema pellirubrum (strain DSM 15624 / CIP 106293 / JCM 10476 / NCIMB 786 / 157)	Archaea	797303	GCA_000230735.3	4138	yes	d_Archaea;p_Halobacteriota;c_Halobacteria;o_Halobacteriales;f_Natrialbaceae;g_Natrinema;s_Natrinema pellirubrum	Archaea, Euryarchaeota, Stenosarchaea group, Halobacteria, Natrialbales, Natrialbaceae, Natrinema, Natrinema pellirubrum
UP000183275	Halopiger salifodinae	Archaea	1202768	GCA_900110455.1	4090	yes	d_Archaea;p_Halobacteriota;c_Halobacteria;o_Halobacteriales;f_Natrialbaceae;g_Natrinema;s_Natrinema salifodinae	Archaea, Euryarchaeota, Stenosarchaea group, Halobacteria, Natrialbales, Natrialbaceae, Halopiger
UP000509241	Natrinema halophilum	Archaea	1699371	GCA_013402815.1	3981	yes	d_Archaea;p_Halobacteriota;c_Halobacteria;o_Halobacteriales;f_Natrialbaceae;g_Natrinema;s_Natrinema sp013402815	Archaea, Euryarchaeota, Stenosarchaea group, Halobacteria, Natrialbales, Natrialbaceae, Natrinema
UP000010468	Natronobacterium gregoryi (strain ATCC 43098 / DSM 3393 / CCM 3738 / CIP 104747 / IAM 13177 / JCM 8860 / NBRC 102187 / NCIMB 2189 / SP2)	Archaea	797304	GCA_000230715.3	3624	yes	d_Archaea;p_Halobacteriota;c_Halobacteria;o_Halobacteriales;f_Natrialbaceae;g_Natronobacterium;s_Natronobacterium gregoryi	Archaea, Euryarchaeota, Stenosarchaea group, Halobacteria, Natrialbales, Natrialbaceae, Natronobacterium, Natronobacterium gregoryi
UP000010878	Natronococcus occultus SP4	Archaea	694430	GCA_000328685.1	4153	yes	d_Archaea;p_Halobacteriota;c_Halobacteria;o_Halobacteriales;f_Natrialbaceae;g_Natronococcus;s_Natronococcus occultus	Archaea, Euryarchaeota, Stenosarchaea group, Halobacteria, Natrialbales, Natrialbaceae, Natronococcus, Natronococcus occultus
UP000766904	Natronococcus pandeyae	Archaea	2055836	GCA_008122205.1	4930	yes	d_Archaea;p_Halobacteriota;c_Halobacteria;o_Halobacteriales;f_Natrialbaceae;g_Natronococcus;s_Natronococcus sp008122205	Archaea, Euryarchaeota, Stenosarchaea group, Halobacteria, Natrialbales, Natrialbaceae, Natronococcus
UP000196084	Natronolimnobius baerhuensis	Archaea	253108	GCA_002177135.1	3662	yes	d_Archaea;p_Halobacteriota;c_Halobacteria;o_Halobacteriales;f_Natrialbaceae;g_Natronolimnobius;s_Natronolimnobius baerhuensis	Archaea, Euryarchaeota, Stenosarchaea group, Halobacteria, Natrialbales, Natrialbaceae, Natronolimnobius
UP000011602	Natronolimnohabitans innermongolicus JCM 12255	Archaea	1227499	GCA_000337215.1	4400	yes	d_Archaea;p_Halobacteriota;c_Halobacteria;o_Halobacteriales;f_Natrialbaceae;g_Natronolimnohabitans;s_Natronolimnohabitans innermongolicus	Archaea, Euryarchaeota, Stenosarchaea group, Halobacteria, Natrialbales, Natrialbaceae, Natronolimnohabitans, Natronolimnohabitans innermongolicus
UP000185687	Haloterrigena daqingensis	Archaea	588898	GCA_900156445.1	3795	yes	d_Archaea;p_Halobacteriota;c_Halobacteria;o_Halobacteriales;f_Natrialbaceae;g_Natronorubrum;s_Natronorubrum daqingense	Archaea, Euryarchaeota, Stenosarchaea group, Halobacteria, Natrialbales, Natrialbaceae, Haloterrigena
UP000011661	Natronorubrum sulfidifaciens JCM 14089	Archaea	1230460	GCA_000337735.1	3428	yes	d_Archaea;p_Halobacteriota;c_Halobacteria;o_Halobacteriales;f_Natrialbaceae;g_Natronorubrum;s_Natronorubrum sulfidifaciens	Archaea, Euryarchaeota, Stenosarchaea group, Halobacteria, Natrialbales, Natrialbaceae, Natronorubrum, Natronorubrum sulfidifaciens
UP000011599	Natronorubrum tibetense GA33	Archaea	1114856	GCA_000337235.1	4671	yes	d_Archaea;p_Halobacteriota;c_Halobacteria;o_Halobacteriales;f_Natrialbaceae;g_Natronorubrum;s_Natronorubrum tibetense	Archaea, Euryarchaeota, Stenosarchaea group, Halobacteria, Natrialbales, Natrialbaceae, Natronorubrum, Natronorubrum tibetense
UP000318864	Salinadaptatus halalkaliphilus	Archaea	2419781	GCA_006543045.1	4165	yes	d_Archaea;p_Halobacteriota;c_Halobacteria;o_Halobacteriales;f_Natrialbaceae;g_Salinadaptatus;s_Salinadaptatus halalkaliphilus	Archaea, Euryarchaeota, Stenosarchaea group, Halobacteria, Natrialbales, Natrialbaceae, Salinadaptatus
UP000219453	Natronoarchaeum philippinense	Archaea	558529	GCA_900215575.1	3284	yes	d_Archaea;p_Halobacteriota;c_Halobacteria;o_Halobacteriales;f_Natronoarchaeaceae;g_Natronoarchaeum;s_Natronoarchaeum philippinense	Archaea, Euryarchaeota, Stenosarchaea group, Halobacteria, Halobacteriales, Natronoarchaeaceae, Natronoarchaeum
UP000663586	Natranaeroarchaeum sulfidigenes	Archaea	2784880	GCA_017094485.1	3117	yes	d_Archaea;p_Halobacteriota;c_Halobacteria;o_Halobacteriales;f_Natronoarchaeaceae;g_Natronoarchaeum;s_Natronoarchaeum sp017094485	Archaea, Euryarchaeota, Stenosarchaea group, Halobacteria, Halobacteriales, Natronoarchaeaceae, Natranaeroarchaeum
UP000753532	Halostella sp. JP-L12	Archaea	2716716	GCA_011440285.1	4052	yes	d_Archaea;p_Halobacteriota;c_Halobacteria;o_Halobacteriales;f_QS-9-68-17;g_Halostella;s_Halostella sp003675875	Archaea, Euryarchaeota, Stenosarchaea group, Halobacteria, Halobacteriales, Natronoarchaeaceae, Halostella, unclassified Halostella
UP000014072	Salinarchaeum sp. Harcht-Bsk1	Archaea	1333523	GCA_000403645.1	3013	yes	d_Archaea;p_Halobacteriota;c_Halobacteria;o_Halobacteriales;f_Salinarchaeaceae;g_Salinarchaeum;s_Salinarchaeum sp000403645	Archaea, Euryarchaeota, Stenosarchaea group, Halobacteria, Halobacteriales, Natronoarchaeaceae, Salinarchaeum, unclassified Salinarchaeum
UP000005233	Methanocella conradii (strain DSM 24694 / JCM 17849 / CGMCC 1.5162 / HZ254)	Archaea	1041930	GCA_000251105.1	2448	yes	d_Archaea;p_Halobacteriota;c_Methanocellia;o_Methanocellales;f_Methanocellaceae;g_Methanocella;s_Methanocella conradii	Archaea, Euryarchaeota, Stenosarchaea group, Methanomicrobia, Methanocellales, Methanocellaceae, Methanocella, Methanocella conradii
UP000000663	Methanocella arvoryzae (strain DSM 22066 / NBRC 105507 / MRE50)	Archaea	351160	GCA_000063445.1	3071	yes	d_Archaea;p_Halobacteriota;c_Methanocellia;o_Methanocellales;f_Methanocellaceae;g_Methanocella_A;s_Methanocella_A arvoryzae	Archaea, Euryarchaeota, Stenosarchaea group, Methanomicrobia, Methanocellales, Methanocellaceae, Methanocella, Methanocella arvoryzae
UP000730161	Methanocalculus chunghsingensis	Archaea	156457	GCA_018132105.1	2064	yes	d_Archaea;p_Halobacteriota;c_Methanomicrobia;o_Methanomicrobiales;f_Methanocorpusculaceae;g_Methanocalculus;s_Methanocalculus chunghsingensis	Archaea, Euryarchaeota, Stenosarchaea group, Methanomicrobia, Methanomicrobiales, Methanocalculaceae, Methanocalculus
UP000252650	Methanocorpusculum sp. MCE	Archaea	2006183	GCA_003315675.1	1641	yes	d_Archaea;p_Halobacteriota;c_Methanomicrobia;o_Methanomicrobiales;f_Methanocorpusculaceae;g_Methanocorpusculum;s_Methanocorpusculum sp003315675	Archaea, Euryarchaeota, Stenosarchaea group, Methanomicrobia, Methanomicrobiales, Methanocorpusculaceae, Methanocorpusculum, unclassified Methanocorpusculum
UP000069850	Methanoculleus bourgensis	Archaea	83986	GCA_900036045.1	3446	yes	d_Archaea;p_Halobacteriota;c_Methanomicrobia;o_Methanomicrobiales;f_Methanoculleaceae;g_Methanoculleus;s_Methanoculleus bourgensis	Archaea, Euryarchaeota, Stenosarchaea group, Methanomicrobia, Methanomicrobiales, Methanomicrobiaceae, Methanoculleus
UP000009007	Methanoculleus bourgensis (strain ATCC 43281 / DSM 3045 / OCM 15 / MS2) (Methanogenium bourgense)	Archaea	1201294	GCA_000304355.2	2575	yes	d_Archaea;p_Halobacteriota;c_Methanomicrobia;o_Methanomicrobiales;f_Methanoculleaceae;g_Methanoculleus;s_Methanoculleus bourgensis	Archaea, Euryarchaeota, Stenosarchaea group, Methanomicrobia, Methanomicrobiales, Methanomicrobiaceae, Methanoculleus, Methanoculleus bourgensis
UP000290932	Methanoculleus taiwanensis	Archaea	1550565	GCA_004102725.1	2433	yes	d_Archaea;p_Halobacteriota;c_Methanomicrobia;o_Methanomicrobiales;f_Methanoculleaceae;g_Methanoculleus_A;s_Methanoculleus_A taiwanensis	Archaea, Euryarchaeota, Stenosarchaea group, Methanomicrobia, Methanomicrobiales, Methanomicrobiaceae, Methanoculleus
UP000292580	Methanofollis fontis	Archaea	2052832	GCA_004297185.1	2257	yes	d_Archaea;p_Halobacteriota;c_Methanomicrobia;o_Methanomicrobiales;f_Methanofollaceae;g_Methanofollis;s_Methanofollis sp004297185	Archaea, Euryarchaeota, Stenosarchaea group, Methanomicrobia, Methanomicrobiales, Methanomicrobiaceae, Methanofollis
UP000733936	Methanofollis sp. W23	Archaea	2817849	GCA_017875325.1	2731	yes	d_Archaea;p_Halobacteriota;c_Methanomicrobia;o_Methanomicrobiales;f_Methanofollaceae;g_Methanofollis;s_Methanofollis sp017875325	Archaea, Euryarchaeota, Stenosarchaea group, Methanomicrobia, Methanomicrobiales, Methanomicrobiaceae, Methanofollis, unclassified Methanofollis
UP000006565	Methanolacinia petrolearia (strain DSM 11571 / OCM 486 / SEBR 4847) (Methanoplanus petrolearius)	Archaea	679926	GCA_000147875.1	2779	yes	d_Archaea;p_Halobacteriota;c_Methanomicrobia;o_Methanomicrobiales;f_Methanomicrobiaceae;g_Methanolacinia;s_Methanolacinia petrolearia	Archaea, Euryarchaeota, Stenosarchaea group, Methanomicrobia, Methanomicrobiales, Methanomicrobiaceae, Methanolacinia, Methanolacinia petrolearia
UP000005741	Methanoplanus limicola DSM 2279	Archaea	937775	GCA_000243255.1	2928	yes	d_Archaea;p_Halobacteriota;c_Methanomicrobia;o_Methanomicrobiales;f_Methanomicrobiaceae;g_Methanoplanus;s_Methanoplanus limicola	Archaea, Euryarchaeota, Stenosarchaea group, Methanomicrobia, Methanomicrobiales, Methanomicrobiaceae, Methanoplanus, Methanoplanus limicola
UP000002408	Methanoregula boonei (strain DSM 21154 / JCM 14090 / 6A8)	Archaea	456442	GCA_000017625.1	2450	yes	d_Archaea;p_Halobacteriota;c_Methanomicrobia;o_Methanomicrobiales;f_Methanoregulaceae;g_Methanoregula;s_Methanoregula boonei	Archaea, Euryarchaeota, Stenosarchaea group, Methanomicrobia, Methanomicrobiales, Methanoregulaceae, Methanoregula, Methanoregula boonei
UP000010824	Methanoregula formicica (strain DSM 22288 / NBRC 105244 / SMSP)	Archaea	593750	GCA_000327485.1	2815	yes	d_Archaea;p_Halobacteriota;c_Methanomicrobia;o_Methanomicrobiales;f_Methanoregulaceae;g_Methanoregula;s_Methanoregula formicica	Archaea, Euryarchaeota, Stenosarchaea group, Methanomicrobia, Methanomicrobiales, Methanoregulaceae, Methanoregula, Methanoregula formicica
UP000002457	Methanosphaerula palustris (strain ATCC BAA-1556 / DSM 19958 / E1-9c)	Archaea	521011	GCA_000021965.1	2655	yes	d_Archaea;p_Halobacteriota;c_Methanomicrobia;o_Methanomicrobiales;f_Methanosphaerulaceae;g_Methanosphaerula;s_Methanosphaerula palustris	Archaea, Euryarchaeota, Stenosarchaea group, Methanomicrobia, Methanomicrobiales, Methanoregulaceae, Methanosphaerula, Methanosphaerula palustris
UP000001941	Methanospirillum hungatei JF-1 (strain ATCC 27890 / DSM 864 / NBRC 100397 / JF-1)	Archaea	323259	GCA_000013445.1	3087	yes	d_Archaea;p_Halobacteriota;c_Methanomicrobia;o_Methanomicrobiales;f_Methanospirillaceae;g_Methanospirillum;s_Methanospirillum hungatei	Archaea, Euryarchaeota, Stenosarchaea group, Methanomicrobia, Methanomicrobiales, Methanospirillaceae, Methanospirillum, Methanospirillum hungatei
UP000245657	Methanospirillum lacunae	Archaea	668570	GCA_003173355.1	3377	yes	d_Archaea;p_Halobacteriota;c_Methanomicrobia;o_Methanomicrobiales;f_Methanospirillaceae;g_Methanospirillum;s_Methanospirillum lacunae	Archaea, Euryarchaeota, Stenosarchaea group, Methanomicrobia, Methanomicrobiales, Methanospirillaceae, Methanospirillum
UP000185744	Candidatus Methanohalarchaeum thermophilum	Archaea	1903181	GCA_001914405.1	2152	yes	d_Archaea;p_Halobacteriota;c_Methanonatronarchaeia;o_Methanonatronarchaeales;f_Methanohalarchaeaceae;g_Methanohalarchaeum;s_Methanohalarchaeum thermophilum	Archaea, Euryarchaeota, Methanonatronarchaeia, Methanonatronarchaeales, Methanonatronarchaeaceae, Candidatus Methanohalarchaeum
UP000195137	Methanonatronarchaeum thermophilum	Archaea	1927129	GCA_002153915.1	1510	yes	d_Archaea;p_Halobacteriota;c_Methanonatronarchaeia;o_Methanonatronarchaeales;f_Methanonatronarchaeaceae;g_Methanonatronarchaeum;s_Methanonatronarchaeum thermophilum	Archaea, Euryarchaeota, Methanonatronarchaeia, Methanonatronarchaeales, Methanonatronarchaeaceae, Methanonatronarchaeum
UP000240531	archaeon SCG-AAA382B04	Archaea	2137776	GCA_003034855.1	1591	yes	d_Archaea;p_Halobacteriota;c_Methanonatronarchaeia;o_Methanonatronarchaeales;f_PZKD01;g_PZKD01;s_PZKD01 sp003034855	Archaea, unclassified Archaea
UP000293923	Methanosarcinales archaeon	Archaea	2250255	GCA_004144985.1	1193	yes	d_Archaea;p_Halobacteriota;c_Methanosarcinia;o_Methanosarcinales;f_Methanocomedenaceae;g_Kmv04;s_Kmv04 sp014859725	Archaea, Euryarchaeota, Stenosarchaea group, Methanomicrobia, Methanosarcinales, unclassified Methanosarcinales
UP000248329	ANME-2 cluster archaeon	Archaea	2056317	GCA_003194445.1	3377	yes	d_Archaea;p_Halobacteriota;c_Methanosarcinia;o_Methanosarcinales;f_Methanocomedenaceae;g_Methanomarinus;s_Methanomarinus sp002926195	Archaea, Euryarchaeota, Stenosarchaea group, Methanomicrobia, Methanosarcinales, Methanosarcinales incertae sedis, ANME-2 cluster, unclassified ANME-2 cluster
UP000027153	Candidatus Methanoperedens nitroreducens	Archaea	1392998	GCA_000685155.1	3430	yes	d_Archaea;p_Halobacteriota;c_Methanosarcinia;o_Methanosarcinales;f_Methanoperedenaceae;g_Methanoperedens;s_Methanoperedens nitroreducens_A	Archaea, Euryarchaeota, Stenosarchaea group, Methanomicrobia, Methanosarcinales, Candidatus Methanoperedenaceae, Candidatus Methanoperedens
UP000294855	Methanimicrococcus blatticola	Archaea	91560	GCA_004363215.1	1537	yes	d_Archaea;p_Halobacteriota;c_Methanosarcinia;o_Methanosarcinales;f_Methanosarcinaceae;g_Methanimicrococcus;s_Methanimicrococcus blatticola	Archaea, Euryarchaeota, Stenosarchaea group, Methanomicrobia, Methanosarcinales, Methanosarcinaceae, Methanimicrococcus
UP000033048	Methanococcoides methylutens MM1	Archaea	1434104	GCA_000970325.1	2203	yes	d_Archaea;p_Halobacteriota;c_Methanosarcinia;o_Methanosarcinales;f_Methanosarcinaceae;g_Methanococcoides;s_Methanococcoides methylutens_A	Archaea, Euryarchaeota, Stenosarchaea group, Methanomicrobia, Methanosarcinales, Methanosarcinaceae, Methanococcoides, Methanococcoides methylutens
UP000000391	Methanohalobium evestigatum (strain ATCC BAA-1072 / DSM 3721 / NBRC 107634 / OCM 161 / Z-7303)	Archaea	644295	GCA_000196655.1	2250	yes	d_Archaea;p_Halobacteriota;c_Methanosarcinia;o_Methanosarcinales;f_Methanosarcinaceae;g_Methanohalobium;s_Methanohalobium evestigatum	Archaea, Euryarchaeota, Stenosarchaea group, Methanomicrobia, Methanosarcinales, Methanosarcinaceae, Methanohalobium, Methanohalobium evestigatum
UP000001059	Methanohalophilus mahii (strain ATCC 35705 / DSM 5219 / SLP)	Archaea	547558	GCA_000025865.1	1986	yes	d_Archaea;p_Halobacteriota;c_Methanosarcinia;o_Methanosarcinales;f_Methanosarcinaceae;g_Methanohalophilus;s_Methanohalophilus mahii	Archaea, Euryarchaeota, Stenosarchaea group, Methanomicrobia, Methanosarcinales, Methanosarcinaceae, Methanohalophilus, Methanohalophilus mahii
UP000297295	Methanolobus halotolerans	Archaea	2052935	GCA_004745425.1	2452	yes	d_Archaea;p_Halobacteriota;c_Methanosarcinia;o_Methanosarcinales;f_Methanosarcinaceae;g_Methanolobus;s_Methanolobus sp004745425	Archaea, Euryarchaeota, Stenosarchaea group, Methanomicrobia, Methanosarcinales, Methanosarcinaceae, Methanolobus
UP000019483	Methanolobus tindarius DSM 2278	Archaea	1090322	GCA_000504205.1	2912	yes	d_Archaea;p_Halobacteriota;c_Methanosarcinia;o_Methanosarcinales;f_Methanosarcinaceae;g_Methanolobus;s_Methanolobus tindarius	Archaea, Euryarchaeota, Stenosarchaea group, Methanomicrobia, Methanosarcinales, Methanosarcinaceae, Methanolobus, Methanolobus tindarius
UP000010866	Methanomethylovorans hollandica (strain DSM 15978 / NBRC 107637 / DMS1)	Archaea	867904	GCA_000328665.1	2551	yes	d_Archaea;p_Halobacteriota;c_Methanosarcinia;o_Methanosarcinales;f_Methanosarcinaceae;g_Methanomethylovorans;s_Methanomethylovorans hollandica	Archaea, Euryarchaeota, Stenosarchaea group, Methanomicrobia, Methanosarcinales, Methanosarcinaceae, Methanomethylovorans, Methanomethylovorans hollandica
UP000006622	Methanosalsum zhilinae (strain DSM 4017 / NBRC 107636 / OCM 62 / WeN5) (Methanohalophilus zhilinae)	Archaea	679901	GCA_000217995.1	1972	yes	d_Archaea;p_Halobacteriota;c_Methanosarcinia;o_Methanosarcinales;f_Methanosarcinaceae;g_Methanosalsum;s_Methanosalsum zhilinae	Archaea, Euryarchaeota, Stenosarchaea group, Methanomicrobia, Methanosarcinales, Methanosarcinaceae, Methanosalsum, Methanosalsum zhilinae
UP000002487	Methanosarcina acetivorans (strain ATCC 35395 / DSM 2834 / JCM 12185 / C2A)	Archaea	188937	GCA_000007345.1	4468	yes	d_Archaea;p_Halobacteriota;c_Methanosarcinia;o_Methanosarcinales;f_Methanosarcinaceae;g_Methanosarcina;s_Methanosarcina acetivorans	Archaea, Euryarchaeota, Stenosarchaea group, Methanomicrobia, Methanosarcinales, Methanosarcinaceae, Methanosarcina, Methanosarcina acetivorans
UP000033049	Methanosarcina sp. MTP4	Archaea	1434100	GCA_000970045.1	3238	yes	d_Archaea;p_Halobacteriota;c_Methanosarcinia;o_Methanosarcinales;f_Methanosarcinaceae;g_MTP4;s_MTP4 sp000970045	Archaea, Euryarchaeota, Stenosarchaea group, Methanomicrobia, Methanosarcinales, Methanosarcinaceae, Methanosarcina, unclassified Methanosarcina
UP000007807	Methanothrix soehngenii (strain ATCC 5969 / DSM 3671 / JCM 10134 / NBRC 103675 / OCM 69 / GP-6) (Methanosaeta concilii)	Archaea	990316	GCA_000204415.1	2791	yes	d_Archaea;p_Halobacteriota;c_Methanosarcinia;o_Methanotrichales;f_Methanotrichaceae;g_Methanothrix;s_Methanothrix soehngenii	Archaea, Euryarchaeota, Stenosarchaea group, Methanomicrobia, Methanotrichales, Methanotrichaceae, Methanothrix, Methanothrix soehngenii
UP000005877	Methanosaeta harundinacea (strain 6Ac)	Archaea	1110509	GCA_000235565.1	2358	yes	d_Archaea;p_Halobacteriota;c_Methanosarcinia;o_Methanotrichales;f_Methanotrichaceae;g_Methanothrix_A;s_Methanothrix_A harundinacea_E	Archaea, Euryarchaeota, Stenosarchaea group, Methanomicrobia, Methanotrichales, Methanotrichaceae, Methanothrix, Methanothrix harundinacea
UP000000674	Methanothrix thermoacetophila (strain DSM 6194 / JCM 14653 / NBRC 101360 / PT) (Methanosaeta thermophila)	Archaea	349307	GCA_000014945.1	1673	yes	d_Archaea;p_Halobacteriota;c_Methanosarcinia;o_Methanotrichales;f_Methanotrichaceae;g_Methanothrix_B;s_Methanothrix_B thermoacetophila	Archaea, Euryarchaeota, Stenosarchaea group, Methanomicrobia, Methanotrichales, Methanotrichaceae, Methanothrix, Methanothrix thermoacetophila
UP000247916	Methanophagales archaeon	Archaea	2056316	GCA_003194435.1	1797	yes	d_Archaea;p_Halobacteriota;c_Syntropharchaeia;o_ANME-1;f_ANME-1;g_QEXZ01;s_QEXZ01 sp003601795	Archaea, Euryarchaeota, Stenosarchaea group, Methanomicrobia, Methanophagales, unclassified Methanophagales
UP000185779	Candidatus Syntrophoarchaeum butanivorans	Archaea	1839936	GCA_001766825.1	1592	yes	d_Archaea;p_Halobacteriota;c_Syntropharchaeia;o_Syntropharchaeales;f_Syntropharchaeaceae;g_Syntropharchaeum;s_Syntropharchaeum butanivorans	Archaea, Euryarchaeota, Stenosarchaea group, Methanomicrobia, Methanosarcinales, Methanosarcinales incertae sedis, ANME-2 cluster, Candidatus Syntrophoarchaeum
UP000186940	Candidatus Syntrophoarchaeum caldarius	Archaea	1838285	GCA_001766815.1	1784	yes	d_Archaea;p_Halobacteriota;c_Syntropharchaeia;o_Syntropharchaeales;f_Syntropharchaeaceae;g_Syntropharchaeum_A;s_Syntropharchaeum_A caldarius	Archaea, Euryarchaeota, Stenosarchaea group, Methanomicrobia, Methanosarcinales, Methanosarcinales incertae sedis, ANME-2 cluster, Candidatus Syntrophoarchaeum
UP000017867	Methanobacterium sp. MB1	Archaea	1379702	GCA_000499765.1	2013	yes	d_Archaea;p_Methanobacteriota;c_Methanobacteria;o_Methanobacteriales;f_Methanobacteriaceae;g_Methanobacterium;s_Methanobacterium sp000499765	Archaea, Euryarchaeota, Methanomada group, Methanobacteria, Methanobacteriales, Methanobacteriaceae, Methanobacterium, unclassified Methanobacterium
UP000007490	Methanobacterium lacus (strain AL-21)	Archaea	877455	GCA_000191585.1	2493	yes	d_Archaea;p_Methanobacteriota;c_Methanobacteria;o_Methanobacteriales;f_Methanobacteriaceae;g_Methanobacterium_B;s_Methanobacterium_B lacus	Archaea, Euryarchaeota, Methanomada group, Methanobacteria, Methanobacteriales, Methanobacteriaceae, Methanobacterium
UP000094707	Methanobacterium congolense	Archaea	118062	GCA_900095295.1	2340	yes	d_Archaea;p_Methanobacteriota;c_Methanobacteria;o_Methanobacteriales;f_Methanobacteriaceae;g_Methanobacterium_C;s_Methanobacterium_C congolense	Archaea, Euryarchaeota, Methanomada group, Methanobacteria, Methanobacteriales, Methanobacteriaceae, Methanobacterium
UP000094736	Methanobacterium sp. A39	Archaea	1860100	GCA_001729285.1	3065	yes	d_Archaea;p_Methanobacteriota;c_Methanobacteria;o_Methanobacteriales;f_Methanobacteriaceae;g_Methanobacterium_D;s_Methanobacterium_D bryantii	Archaea, Euryarchaeota, Methanomada group, Methanobacteria, Methanobacteriales, Methanobacteriaceae, Methanobacterium, unclassified Methanobacterium
UP000249359	Methanosphaera sp. SHI613	Archaea	1945631	GCA_003266145.1	1656	yes	d_Archaea;p_Methanobacteriota;c_Methanobacteria;o_Methanobacteriales;f_Methanobacteriaceae;g_Methanosphaera;s_Methanosphaera sp003266145	Archaea, Euryarchaeota, Methanomada group, Methanobacteria, Methanobacteriales, Methanobacteriaceae, Methanosphaera, unclassified Methanosphaera
UP000681041	Methanobacterium alkalithermotolerans	Archaea	2731220	GCA_018141185.1	2119	yes	d_Archaea;p_Methanobacteriota;c_Methanobacteria;o_Methanobacteriales;f_Methanobacteriaceae;g_UBA588;s_UBA588 sp002509085	Archaea, Euryarchaeota, Methanomada group, Methanobacteria, Methanobacteriales, Methanobacteriaceae, Methanobacterium
UP000005223	Methanothermobacter thermautotrophicus (strain ATCC 29096 / DSM 1053 / JCM 10044 / NBRC 100330 / Delta H) (Methanobacterium thermoautotrophicum)	Archaea	187420	GCA_000008645.1	1868	yes	d_Archaea;p_Methanobacteriota;c_Methanobacteria;o_Methanobacteriales;f_Methanothermobacteraceae;g_Methanothermobacter;s_Methanothermobacter thermautotrophicus	Archaea, Euryarchaeota, Methanomada group, Methanobacteria, Methanobacteriales, Methanobacteriaceae, Methanothermobacter, Methanothermobacter thermautotrophicus
UP000249782	Methanothermobacter tenebrarum	Archaea	680118	GCA_003264935.1	1556	yes	d_Archaea;p_Methanobacteriota;c_Methanobacteria;o_Methanobacteriales;f_Methanothermobacteraceae_A;g_Methanothermobacter_A;s_Methanothermobacter_A tenebrarum	Archaea, Euryarchaeota, Methanomada group, Methanobacteria, Methanobacteriales, Methanobacteriaceae, Methanothermobacter
UP000704381	Candidatus Methanofastidiosa archaeon	Archaea	2099674	GCA_016930445.1	1402	yes	d_Archaea;p_Methanobacteriota_B;c_Thermococci;o_Methanofastidiosales;f_Methanofastidiosaceae;g_Methanofastidiosum;s_Methanofastidiosum sp001587675	Archaea, Euryarchaeota, Stenosarchaea group, Candidatus Methanofastidiosa, unclassified Candidatus Methanofastidiosa
UP000732480	Theionarchaea archaeon	Archaea	2747605	GCA_018992565.1	2782	yes	d_Archaea;p_Methanobacteriota_B;c_Thermococci;o_Methanofastidiosales;f_SZ-28-30;g_SZ-28-30;s_SZ-28-30 sp018992565	Archaea, Euryarchaeota, Theionarchaea, unclassified Theionarchaea
UP000001013	Pyrococcus furiosus (strain ATCC 43587 / DSM 3638 / JCM 8422 / Vc1)	Archaea	186497	GCA_000007305.1	2044	yes	d_Archaea;p_Methanobacteriota_B;c_Thermococci;o_Thermococcales;f_Thermococcaceae;g_Pyrococcus;s_Pyrococcus furiosus	Archaea, Euryarchaeota, Thermococci, Thermococcales, Thermococcaceae, Pyrococcus, Pyrococcus furiosus
UP000009079	Thermococcus sibiricus (strain DSM 12597 / MM 739)	Archaea	604354	GCA_000022545.1	2035	yes	d_Archaea;p_Methanobacteriota_B;c_Thermococci;o_Thermococcales;f_Thermococcaceae;g_Thermococcus_A;s_Thermococcus_A sibiricus	Archaea, Euryarchaeota, Thermococci, Thermococcales, Thermococcaceae, Thermococcus, Thermococcus sibiricus
UP000007478	Thermococcus barophilus (strain DSM 11836 / MP)	Archaea	391623	GCA_000151105.2	2265	yes	d_Archaea;p_Methanobacteriota_B;c_Thermococci;o_Thermococcales;f_Thermococcaceae;g_Thermococcus_B;s_Thermococcus_B barophilus	Archaea, Euryarchaeota, Thermococci, Thermococcales, Thermococcaceae, Thermococcus, Thermococcus barophilus
UP000197679	Candidatus Mancarchaeum acidiphilum	Archaea	1920749	GCA_002214165.1	944	yes	d_Archaea;p_Micrarchaeota;c_Micrarchaeia;o_Micrarchaeales;f_Micrarchaeaceae;g_Mancarchaeum;s_Mancarchaeum acidiphilum	Archaea, DPANN group, Candidatus Micrarchaeota, Candidatus Mancarchaeum
UP000332487	Candidatus Micrarchaeum acidiphilum ARMAN-2	Archaea	425595	GCA_009387755.1	1025	yes	d_Archaea;p_Micrarchaeota;c_Micrarchaeia;o_Micrarchaeales;f_Micrarchaeaceae;g_Micrarchaeum;s_Micrarchaeum acidiphilum	Archaea, DPANN group, Candidatus Micrarchaeota, Candidatus Micrarchaeia, Candidatus Micrarchaeales, Candidatus Micrarchaeaceae, Candidatus Micrarchaeum, Micrarchaeum acidiphilum
UP000377803	Candidatus Nanohalobium constans	Archaea	2565781	GCA_009617975.1	1162	yes	d_Archaea;p_Nanohaloarchaeota;c_Nanosalinia;o_Nanosalinales;f_Nanosalinaceae;g_Nanohalobium;s_Nanohalobium constans	Archaea, DPANN group, Candidatus Nanohaloarchaeota, Candidatus Nanohalobia, Candidatus Nanohalobiales, Candidatus Nanohalobiaceae, Candidatus Nanohalobium
UP000009379	Nanosalina sp. (strain J07AB43)	Archaea	889948	GCA_000220375.1	1673	yes	d_Archaea;p_Nanohaloarchaeota;c_Nanosalinia;o_Nanosalinales;f_Nanosalinaceae;g_Nanosalina;s_Nanosalina sp000220375	Archaea, Euryarchaeota, Stenosarchaea group, Nanohaloarchaea, Candidatus Nanosalina, unclassified Candidatus Nanosalina
UP000001400	Aciduliprofundum boonei (strain DSM 19572 / T469)	Archaea	439481	GCA_000025665.1	1539	yes	d_Archaea;p_Thermoplasmatota;c_Thermoplasmata;o_Aciduliprofundales;f_Aciduliprofundaceae;g_Aciduliprofundum;s_Aciduliprofundum boonei	Archaea, Candidatus Thermoplasmatota, DHVE2 group, Aciduliprofundum, Aciduliprofundum boonei
UP000051144	Methanomassiliicoccales archaeon RumEn M1	Archaea	1713724	GCA_001421185.1	1877	yes	d_Archaea;p_Thermoplasmatota;c_Thermoplasmata;o_Methanomassiliicoccales;f_Methanomassiliicoccaceae;g_DTU008;s_DTU008 sp001421185	Archaea, Candidatus Thermoplasmatota, Thermoplasmata, Methanomassiliicoccales, unclassified Methanomassiliicoccales
UP000014070	Methanomassiliicoccus intestinalis (strain Issoire-Mx1)	Archaea	1295009	GCA_000404225.1	1826	yes	d_Archaea;p_Thermoplasmatota;c_Thermoplasmata;o_Methanomassiliicoccales;f_Methanomassiliicoccaceae;g_Methanomassiliicoccus_A;s_Methanomassiliicoccus_A intestinalis	Archaea, Candidatus Thermoplasmatota, Thermoplasmata, Methanomassiliicoccales, Methanomassiliicoccaceae, Methanomassiliicoccus, Candidatus Methanomassiliicoccus intestinalis
UP000053922	Methanomassiliicoccales archaeon RumEn M2	Archaea	1713725	GCA_001421175.1	1175	yes	d_Archaea;p_Thermoplasmatota;c_Thermoplasmata;o_Methanomassiliicoccales;f_Methanomethylophilaceae;g_RumEn-M2;s_RumEn-M2 sp001421175	Archaea, Candidatus Thermoplasmatota, Thermoplasmata, Methanomassiliicoccales, unclassified Methanomassiliicoccales
UP000464077	Methanomassiliicoccaceae archaeon DOK	Archaea	1535962	GCA_009911715.1	1835	yes	d_Archaea;p_Thermoplasmatota;c_Thermoplasmata;o_Methanomassiliicoccales;f_Methanomethylophilaceae;g_UBA71;s_UBA71 sp006954425	Archaea, Candidatus Thermoplasmatota, Thermoplasmata, Methanomassiliicoccales, Methanomassiliicoccaceae, unclassified Methanomassiliicoccaceae
UP000723558	Candidatus Thermoplasmatota archaeon	Archaea	2806419	GCA_016930995.1	2195	yes	d_Archaea;p_Thermoplasmatota;c_Thermoplasmata;o_UBA10834;f_UBA10834;g_COMBO-56-21;s_COMBO-56-21 sp018814355	Archaea, Candidatus Thermoplasmatota, unclassified Candidatus Thermoplasmatota
UP000246112	Candidatus Bathyarchaeota archaeon	Archaea	2026714	GCA_003096235.1	2329	yes	d_Archaea;p_Thermoproteota;c_Bathyarchaeia;o_40CM-2-53-6;f_40CM-2-53-6;g_40CM-2-53-6;s_40CM-2-53-6 sp005881615	Archaea, TACK group, Candidatus Bathyarchaeota, unclassified Candidatus Bathyarchaeota
UP000001686	Korarchaeum cryptofilum (strain OPF8)	Archaea	374847	GCA_000019605.1	1602	yes	d_Archaea;p_Thermoproteota;c_Korarchaeia;o_Korarchaeales;f_Korarchaeaceae;g_Korarchaeum;s_Korarchaeum cryptofilum	Archaea, TACK group, Candidatus Korarchaeota, Candidatus Korarchaeum, Candidatus Korarchaeum cryptofilum
UP000236639	archaeon HR04	Archaea	2035440	GCA_002898655.1	1362	yes	d_Archaea;p_Thermoproteota;c_Nitrososphaeria;o_Nitrososphaerales;f_Nitrosocaldaceae;g_Nitrosocaldus;s_Nitrosocaldus sp002898655	Archaea, unclassified Archaea
UP000014065	Candidatus Nitrosarchaeum limnium BG20	Archaea	859192	GCA_000241145.2	2621	yes	d_Archaea;p_Thermoproteota;c_Nitrososphaeria;o_Nitrososphaerales;f_Nitrosopumilaceae;g_Nitrosarchaeum;s_Nitrosarchaeum limnae	Archaea, TACK group, Thaumarchaeota, Nitrosopumilales, Nitrosopumilaceae, Nitrosarchaeum, Candidatus Nitrosarchaeum limnium
UP000676642	Nitrosarchaeum sp.	Archaea	2026886	GCA_018334095.1	1993	yes	d_Archaea;p_Thermoproteota;c_Nitrososphaeria;o_Nitrososphaerales;f_Nitrosopumilaceae;g_Nitrosarchaeum;s_Nitrosarchaeum sp002737445	Archaea, TACK group, Thaumarchaeota, Nitrosopumilales, Nitrosopumilaceae, Nitrosarchaeum, unclassified Nitrosarchaeum
UP000000792	Nitrosopumilus maritimus (strain SCM1)	Archaea	436308	GCA_000018465.1	1795	yes	d_Archaea;p_Thermoproteota;c_Nitrososphaeria;o_Nitrososphaerales;f_Nitrosopumilaceae;g_Nitrosopumilus;s_Nitrosopumilus maritimus	Archaea, TACK group, Thaumarchaeota, Nitrosopumilales, Nitrosopumilaceae, Nitrosopumilus, Nitrosopumilus maritimus
UP000003423	Candidatus Nitrosopumilus salaria BD31	Archaea	859350	GCA_000242875.3	2154	yes	d_Archaea;p_Thermoproteota;c_Nitrososphaeria;o_Nitrososphaerales;f_Nitrosopumilaceae;g_Nitrosopumilus;s_Nitrosopumilus salaria	Archaea, TACK group, Thaumarchaeota, Nitrosopumilales, Nitrosopumilaceae, Nitrosopumilus, Candidatus Nitrosopumilus salaria
UP000029384	Marine Group I thaumarchaeote SCGC AAA799-B03	Archaea	1502289	GCA_000746785.1	1339	yes	d_Archaea;p_Thermoproteota;c_Nitrososphaeria;o_Nitrososphaerales;f_Nitrosopumilaceae;g_Nitrosopumilus;s_Nitrosopumilus sp000746765	Archaea, TACK group, Thaumarchaeota, Thaumarchaeota incertae sedis, Marine Group I
UP000029387	Marine Group I thaumarchaeote SCGC AAA799-P11	Archaea	1502295	GCA_000746685.1	1432	yes	d_Archaea;p_Thermoproteota;c_Nitrososphaeria;o_Nitrososphaerales;f_Nitrosopumilaceae;g_Nitrosopumilus;s_Nitrosopumilus sp000746765	Archaea, TACK group, Thaumarchaeota, Thaumarchaeota incertae sedis, Marine Group I
UP000724514	Thaumarchaeota archaeon	Archaea	2026795	GCA_013306115.1	752	yes	d_Archaea;p_Thermoproteota;c_Nitrososphaeria;o_Nitrososphaerales;f_Nitrosopumilaceae;g_Nitrosopumilus;s_Nitrosopumilus sp002317795	Archaea, TACK group, Thaumarchaeota, unclassified Thaumarchaeota
UP000291901	archaeon	Archaea	1906665	GCA_004173375.1	1258	yes	d_Archaea;p_Thermoproteota;c_Nitrososphaeria;o_Nitrososphaerales;f_Nitrosopumilaceae;g_Nitrosopumilus;s_Nitrosopumilus sp014075315	Archaea, unclassified Archaea
UP000232412	Candidatus Nitrosotalea sinensis	Archaea	1499975	GCA_900143675.1	1881	yes	d_Archaea;p_Thermoproteota;c_Nitrososphaeria;o_Nitrososphaerales;f_Nitrosopumilaceae;g_Nitrosotalea;s_Nitrosotalea sinensis	Archaea, TACK group, Thaumarchaeota, Thaumarchaeota incertae sedis, Candidatus Nitrosotalea
UP000800317	Candidatus Nitrosotalea sp. TS	Archaea	2341020	GCA_011319465.1	2316	yes	d_Archaea;p_Thermoproteota;c_Nitrososphaeria;o_Nitrososphaerales;f_Nitrosopumilaceae;g_Nitrosotalea;s_Nitrosotalea sp011319465	Archaea, TACK group, Thaumarchaeota, Thaumarchaeota incertae sedis, Candidatus Nitrosotalea, unclassified Candidatus Nitrosotalea
UP000008037	Nitrososphaera gargensis (strain Ga9.2)	Archaea	1237085	GCA_000303155.1	3523	yes	d_Archaea;p_Thermoproteota;c_Nitrososphaeria;o_Nitrososphaerales;f_Nitrososphaeraceae;g_Nitrososphaera;s_Nitrososphaera gargensis	Archaea, TACK group, Thaumarchaeota, Nitrososphaeria, Nitrososphaerales, Nitrososphaeraceae, Nitrososphaera, Candidatus Nitrososphaera gargensis
UP000027093	Nitrososphaera viennensis EN76	Archaea	926571	GCA_000698785.1	3117	yes	d_Archaea;p_Thermoproteota;c_Nitrososphaeria;o_Nitrososphaerales;f_Nitrososphaeraceae;g_Nitrososphaera;s_Nitrososphaera viennensis	Archaea, TACK group, Thaumarchaeota, Nitrososphaeria, Nitrososphaerales, Nitrososphaeraceae, Nitrososphaera, Nitrososphaera viennensis
UP000000254	Staphylothermus marinus (strain ATCC 43588 / DSM 3639 / JCM 9404 / F1)	Archaea	399550	GCA_000015945.1	1570	yes	d_Archaea;p_Thermoproteota;c_Thermoproteia;o_Sulfolobales;f_Desulfurococcaceae;g_Staphylothermus;s_Staphylothermus marinus	Archaea, TACK group, Crenarchaeota, Thermoprotei, Desulfurococcales, Desulfurococcaceae, Staphylothermus, Staphylothermus marinus
UP000005270	Thermogladius calderae (strain DSM 22663 / VKM B-2946 / 1633)	Archaea	1184251	GCA_000264495.1	1414	yes	d_Archaea;p_Thermoproteota;c_Thermoproteia;o_Sulfolobales;f_Desulfurococcaceae;g_Thermogladius;s_Thermogladius calderae	Archaea, TACK group, Crenarchaeota, Thermoprotei, Desulfurococcales, Desulfurococcaceae, Thermogladius, Thermogladius calderae
UP000001304	Ignisphaera aggregans (strain DSM 17230 / JCM 13409 / AQ1.S1)	Archaea	583356	GCA_000145985.1	1929	yes	d_Archaea;p_Thermoproteota;c_Thermoproteia;o_Sulfolobales;f_Ignisphaeraceae;g_Ignisphaera;s_Ignisphaera aggregans	Archaea, TACK group, Crenarchaeota, Thermoprotei, Desulfurococcales, Desulfurococcaceae, Ignisphaera, Ignisphaera aggregans
UP000015543	Thermofilum adornatum	Archaea	1365176	GCA_000446015.1	1896	yes	d_Archaea;p_Thermoproteota;c_Thermoproteia;o_Thermofilales;f_Thermofilaceae;g_Thermofilum_B;s_Thermofilum_B adornatum	Archaea, TACK group, Crenarchaeota, Thermoprotei, Thermofilales, Thermofilaceae, Thermofilum
UP000002654	Thermoproteus tenax (strain ATCC 35583 / DSM 2078 / JCM 9277 / NBRC 100435 / Kra 1)	Archaea	768679	GCA_000253055.1	2047	yes	d_Archaea;p_Thermoproteota;c_Thermoproteia;o_Thermoproteales;f_Thermoproteaceae;g_Thermoproteus;s_Thermoproteus tenax	Archaea, TACK group, Crenarchaeota, Thermoprotei, Thermoproteales, Thermoproteaceae, Thermoproteus, Thermoproteus tenax
UP000295210	Acidipila rosea	Bacteria	768535	GCA_004339725.1	3487	yes	d_Bacteria;p_Acidobacteriota;c_Acidobacteriae;o_Acidobacteriales;f_Acidobacteriaceae;g_Acidipila;s_Acidipila rosea	Bacteria, Acidobacteria, Acidobacteriia, Acidobacteriales, Acidobacteriaceae, Acidipila
UP000253606	Acidisarcina polymorpha	Bacteria	2211140	GCA_003330725.1	7005	yes	d_Bacteria;p_Acidobacteriota;c_Acidobacteriae;o_Acidobacteriales;f_Acidobacteriaceae;g_Acidisarcina;s_Acidisarcina polymorpha	Bacteria, Acidobacteria, Acidobacteriia, Acidobacteriales, Acidobacteriaceae, Acidisarcina
UP000002207	Acidobacterium capsulatum (strain ATCC 51196 / DSM 11244 / BCRC 80197 / JCM 7670 / NBRC 15755 / NCIMB 13165 / 161)	Bacteria	240015	GCA_000022565.1	3363	yes	d_Bacteria;p_Acidobacteriota;c_Acidobacteriae;o_Acidobacteriales;f_Acidobacteriaceae;g_Acidobacterium;s_Acidobacterium capsulatum	Bacteria, Acidobacteria, Acidobacteriia, Acidobacteriales, Acidobacteriaceae, Acidobacterium, Acidobacterium capsulatum
UP000515312	Alloacidobacterium dinghuense	Bacteria	2763107	GCA_014274465.1	5124	yes	d_Bacteria;p_Acidobacteriota;c_Acidobacteriae;o_Acidobacteriales;f_Acidobacteriaceae;g_Acidobacterium_A;s_Acidobacterium_A sp014274465	Bacteria, Acidobacteria, Acidobacteriia, Acidobacteriales, Acidobacteriaceae, Alloacidobacterium
UP000236728	Bryocella elongata	Bacteria	863522	GCA_900108185.1	4503	yes	d_Bacteria;p_Acidobacteriota;c_Acidobacteriae;o_Acidobacteriales;f_Acidobacteriaceae;g_Bryocella;s_Bryocella elongata	Bacteria, Acidobacteria, Acidobacteriia, Acidobacteriales, Acidobacteriaceae, Bryocella
UP000279598	Acidipila sp. EB88	Bacteria	2305226	GCA_003858395.1	3402	yes	d_Bacteria;p_Acidobacteriota;c_Acidobacteriae;o_Acidobacteriales;f_Acidobacteriaceae;g_EB88;s_EB88 sp003858395	Bacteria, Acidobacteria, Acidobacteriia, Acidobacteriales, Acidobacteriaceae, Acidipila, unclassified Acidipila
UP000269669	Edaphobacter aggregans	Bacteria	570835	GCA_003945235.1	4941	yes	d_Bacteria;p_Acidobacteriota;c_Acidobacteriae;o_Acidobacteriales;f_Acidobacteriaceae;g_Edaphobacter;s_Edaphobacter aggregans_A	Bacteria, Acidobacteria, Acidobacteriia, Acidobacteriales, Acidobacteriaceae, Edaphobacter
UP000568106	Edaphobacter lichenicola	Bacteria	2051959	GCA_014201315.1	4180	yes	d_Bacteria;p_Acidobacteriota;c_Acidobacteriae;o_Acidobacteriales;f_Acidobacteriaceae;g_Edaphobacter;s_Edaphobacter lichenicola_A	Bacteria, Acidobacteria, Acidobacteriia, Acidobacteriales, Acidobacteriaceae, Edaphobacter
UP000292958	Edaphobacter modestus	Bacteria	388466	GCA_004217555.1	6023	yes	d_Bacteria;p_Acidobacteriota;c_Acidobacteriae;o_Acidobacteriales;f_Acidobacteriaceae;g_Edaphobacter;s_Edaphobacter modestus	Bacteria, Acidobacteria, Acidobacteriia, Acidobacteriales, Acidobacteriaceae, Edaphobacter
UP000515460	Edaphobacter sp. 4G125	Bacteria	2763071	GCA_014274685.1	3503	yes	d_Bacteria;p_Acidobacteriota;c_Acidobacteriae;o_Acidobacteriales;f_Acidobacteriaceae;g_Edaphobacter;s_Edaphobacter sp014274685	Bacteria, Acidobacteria, Acidobacteriia, Acidobacteriales, Acidobacteriaceae, Edaphobacter, unclassified Edaphobacter
UP000007113	Granulicella mallensis (strain ATCC BAA-1857 / DSM 23137 / MP5ACTX8)	Bacteria	682795	GCA_000178955.2	4804	yes	d_Bacteria;p_Acidobacteriota;c_Acidobacteriae;o_Acidobacteriales;f_Acidobacteriaceae;g_Granulicella_A;s_Granulicella_A mallensis	Bacteria, Acidobacteria, Acidobacteriia, Acidobacteriales, Acidobacteriaceae, Granulicella, Granulicella mallensis
UP000589520	Granulicella arctica	Bacteria	940613	GCA_013410065.1	3681	yes	d_Bacteria;p_Acidobacteriota;c_Acidobacteriae;o_Acidobacteriales;f_Acidobacteriaceae;g_Granulicella_B;s_Granulicella_B arctica	Bacteria, Acidobacteria, Acidobacteriia, Acidobacteriales, Acidobacteriaceae, Granulicella
UP000199024	Granulicella pectinivorans	Bacteria	474950	GCA_900114625.1	4259	yes	d_Bacteria;p_Acidobacteriota;c_Acidobacteriae;o_Acidobacteriales;f_Acidobacteriaceae;g_Granulicella_C;s_Granulicella_C pectinivorans	Bacteria, Acidobacteria, Acidobacteriia, Acidobacteriales, Acidobacteriaceae, Granulicella
UP000198356	Granulicella rosea	Bacteria	474952	GCA_900188085.1	4295	yes	d_Bacteria;p_Acidobacteriota;c_Acidobacteriae;o_Acidobacteriales;f_Acidobacteriaceae;g_Granulicella_C;s_Granulicella_C rosea	Bacteria, Acidobacteria, Acidobacteriia, Acidobacteriales, Acidobacteriaceae, Granulicella
UP000289437	Granulicella sibirica	Bacteria	2479048	GCA_004115155.1	5287	yes	d_Bacteria;p_Acidobacteriota;c_Acidobacteriae;o_Acidobacteriales;f_Acidobacteriaceae;g_Granulicella_C;s_Granulicella_C sibirica	Bacteria, Acidobacteria, Acidobacteriia, Acidobacteriales, Acidobacteriaceae, Granulicella
UP000513480	Granulicella sp. WH15	Bacteria	2602070	GCA_009914315.1	3695	yes	d_Bacteria;p_Acidobacteriota;c_Acidobacteriae;o_Acidobacteriales;f_Acidobacteriaceae;g_Granulicella_C;s_Granulicella_C sp009914315	Bacteria, Acidobacteria, Acidobacteriia, Acidobacteriales, Acidobacteriaceae, Granulicella, unclassified Granulicella
UP000000343	Granulicella tundricola (strain ATCC BAA-1859 / DSM 23138 / MP5ACTX9)	Bacteria	1198114	GCA_000178975.2	4514	yes	d_Bacteria;p_Acidobacteriota;c_Acidobacteriae;o_Acidobacteriales;f_Acidobacteriaceae;g_Granulicella_C;s_Granulicella_C tundricola	Bacteria, Acidobacteria, Acidobacteriia, Acidobacteriales, Acidobacteriaceae, Granulicella, Granulicella tundricola
UP000540989	Granulicella aggregans	Bacteria	474949	GCA_014203275.1	6334	yes	d_Bacteria;p_Acidobacteriota;c_Acidobacteriae;o_Acidobacteriales;f_Acidobacteriaceae;g_Granulicella_D;s_Granulicella_D aggregans	Bacteria, Acidobacteria, Acidobacteriia, Acidobacteriales, Acidobacteriaceae, Granulicella
UP000264702	Paracidobacterium acidisoli	Bacteria	2303751	GCA_003428625.2	3979	yes	d_Bacteria;p_Acidobacteriota;c_Acidobacteriae;o_Acidobacteriales;f_Acidobacteriaceae;g_Palsa-343;s_Palsa-343 sp003428625	Bacteria, Acidobacteria, Acidobacteriia, Acidobacteriales, Acidobacteriaceae, Paracidobacterium
UP000538666	Silvibacterium bohemicum	Bacteria	1577686	GCA_014201455.1	5390	yes	d_Bacteria;p_Acidobacteriota;c_Acidobacteriae;o_Acidobacteriales;f_Acidobacteriaceae;g_Silvibacterium;s_Silvibacterium bohemicum	Bacteria, Acidobacteria, Acidobacteriia, Acidobacteriales, Acidobacteriaceae, Silvibacterium
UP000290253	Silvibacterium dinghuense	Bacteria	1560006	GCA_004123295.1	3909	yes	d_Bacteria;p_Acidobacteriota;c_Acidobacteriae;o_Acidobacteriales;f_Acidobacteriaceae;g_Silvibacterium;s_Silvibacterium dinghuense	Bacteria, Acidobacteria, Acidobacteriia, Acidobacteriales, Acidobacteriaceae, Silvibacterium
UP000324789	Acidobacteria bacterium AB60	Bacteria	1230846	GCA_008682415.1	5367	yes	d_Bacteria;p_Acidobacteriota;c_Acidobacteriae;o_Acidobacteriales;f_Acidobacteriaceae;g_Terracidiphilus;s_Terracidiphilus sp008682415	Bacteria, Acidobacteria, unclassified Acidobacteria
UP000006056	Terriglobus roseus (strain DSM 18391 / NRRL B-41598 / KBS 63)	Bacteria	926566	GCA_000265425.1	3936	yes	d_Bacteria;p_Acidobacteriota;c_Acidobacteriae;o_Acidobacteriales;f_Acidobacteriaceae;g_Terriglobus;s_Terriglobus roseus	Bacteria, Acidobacteria, Acidobacteriia, Acidobacteriales, Acidobacteriaceae, Terriglobus, Terriglobus roseus
UP000182427	Terriglobus roseus	Bacteria	392734	GCA_900102185.1	4053	yes	d_Bacteria;p_Acidobacteriota;c_Acidobacteriae;o_Acidobacteriales;f_Acidobacteriaceae;g_Terriglobus;s_Terriglobus roseus_B	Bacteria, Acidobacteria, Acidobacteriia, Acidobacteriales, Acidobacteriaceae, Terriglobus
UP000006844	Terriglobus saanensis (strain ATCC BAA-1853 / DSM 23119 / SP1PR4)	Bacteria	401053	GCA_000179915.2	4177	yes	d_Bacteria;p_Acidobacteriota;c_Acidobacteriae;o_Acidobacteriales;f_Acidobacteriaceae;g_Terriglobus;s_Terriglobus saanensis	Bacteria, Acidobacteria, Acidobacteriia, Acidobacteriales, Acidobacteriaceae, Terriglobus, Terriglobus saanensis
UP000321820	Terriglobus albidus	Bacteria	1592106	GCA_008000815.1	4970	yes	d_Bacteria;p_Acidobacteriota;c_Acidobacteriae;o_Acidobacteriales;f_Acidobacteriaceae;g_Terriglobus_A;s_Terriglobus_A albidus	Bacteria, Acidobacteria, Acidobacteriia, Acidobacteriales, Acidobacteriaceae, Terriglobus
UP000515496	Granulicella sp. 5B5	Bacteria	1617967	GCA_014083945.1	3194	yes	d_Bacteria;p_Acidobacteriota;c_Acidobacteriae;o_Acidobacteriales;f_Acidobacteriaceae;g_UBA5172;s_UBA5172 sp014083945	Bacteria, Acidobacteria, Acidobacteriia, Acidobacteriales, Acidobacteriaceae, Granulicella, unclassified Granulicella
UP000002432	Koribacter versatilis (strain Ellin345)	Bacteria	204669	GCA_000014005.1	4771	yes	d_Bacteria;p_Acidobacteriota;c_Acidobacteriae;o_Acidobacteriales;f_Koribacteraceae;g_Koribacter;s_Koribacter versatilis_A	Bacteria, Acidobacteria, Acidobacteriia, Acidobacteriales, Acidobacteriaceae, Candidatus Koribacter, Candidatus Koribacter versatilis
UP000593892	Paludibaculum fermentans	Bacteria	1473598	GCA_015277775.1	7446	yes	d_Bacteria;p_Acidobacteriota;c_Acidobacteriae;o_Bryobacterales;f_Bryobacteraceae;g_Paludibaculum;s_Paludibaculum fermentans	Bacteria, Acidobacteria, Acidobacteriia, Bryobacterales, Bryobacteraceae, Paludibaculum
UP000006791	Chloracidobacterium thermophilum (strain B)	Bacteria	981222	GCA_000226295.1	3053	yes	d_Bacteria;p_Acidobacteriota;c_Blastocatellia;o_Chloracidobacteriales;f_Chloracidobacteriaceae;g_Chloracidobacterium;s_Chloracidobacterium thermophilum	Bacteria, Acidobacteria, Blastocatellia, Chloracidobacterium, Chloracidobacterium thermophilum
UP000236617	bacterium HR10	Bacteria	2035405	GCA_002923315.1	2687	yes	d_Bacteria;p_Acidobacteriota;c_Blastocatellia;o_HR10;f_HR10;g_HR10;s_HR10 sp002923315	Bacteria, unclassified Bacteria
UP000031518	Pyrinomonas methylaliphatogenes	Bacteria	454194	GCA_000820845.2	3179	yes	d_Bacteria;p_Acidobacteriota;c_Blastocatellia;o_Pyrinomonadales;f_Pyrinomonadaceae;g_Pyrinomonas;s_Pyrinomonas methylaliphatogenes	Bacteria, Acidobacteria, Blastocatellia, Blastocatellales, Pyrinomonadaceae, Pyrinomonas
UP000664417	Acanthopleuribacter pedis	Bacteria	442870	GCA_017377855.1	6545	yes	d_Bacteria;p_Acidobacteriota;c_Holophagae;o_Acanthopleuribacterales;f_Acanthopleuribacteraceae;g_Acanthopleuribacter;s_Acanthopleuribacter pedis	Bacteria, Acidobacteria, Holophagae, Acanthopleuribacterales, Acanthopleuribacteraceae, Acanthopleuribacter
UP000663929	Sulfidibacter corallicola	Bacteria	2818388	GCA_017498545.1	6898	yes	d_Bacteria;p_Acidobacteriota;c_Holophagae;o_Acanthopleuribacterales;f_Acanthopleuribacteraceae;g_Acanthopleuribacter;s_Acanthopleuribacter sp017498545	Bacteria, Acidobacteria, Holophagae, Acanthopleuribacterales, Acanthopleuribacteraceae, Sulfidibacter
UP000653166	Geothrix sp.	Bacteria	1962974	GCA_013390615.1	3268	yes	d_Bacteria;p_Acidobacteriota;c_Holophagae;o_Holophagales;f_Holophagaceae;g_Geothrix;s_Geothrix sp016714685	Bacteria, Acidobacteria, Holophagae, Holophagales, Holophagaceae, Geothrix, unclassified Geothrix
UP000595564	Thermotomaculum hydrothermale	Bacteria	981385	GCA_016592575.1	2006	yes	d_Bacteria;p_Acidobacteriota;c_Holophagae;o_Thermotomaculales;f_Thermotomaculaceae;g_Thermotomaculum;s_Thermotomaculum hydrothermale	Bacteria, Acidobacteria, Holophagae, Thermotomaculales, Thermotomaculaceae, Thermotomaculum
UP000236429	bacterium HR11	Bacteria	2035406	GCA_002898535.1	2436	yes	d_Bacteria;p_Acidobacteriota;c_HRBIN11;o_HRBIN11;f_HRBIN11;g_HRBIN11;s_HRBIN11 sp002898535	Bacteria, unclassified Bacteria
UP000027284	Thermoanaerobaculum aquaticum	Bacteria	1312852	GCA_000687145.1	2252	yes	d_Bacteria;p_Acidobacteriota;c_Thermoanaerobaculia;o_Thermoanaerobaculales;f_Thermoanaerobaculaceae;g_Thermoanaerobaculum;s_Thermoanaerobaculum aquaticum	Bacteria, Acidobacteria, Thermoanaerobaculia, Thermoanaerobaculales, Thermoanaerobaculaceae, Thermoanaerobaculum
UP000588066	Acidobacteria bacterium	Bacteria	1978231	GCA_013362195.1	4277	yes	d_Bacteria;p_Acidobacteriota;c_Vicinamibacteria;o_Vicinamibacterales;f_UBA823;g_UBA11600;s_UBA11600 sp002714165	Bacteria, Acidobacteria, unclassified Acidobacteria
UP000076079	Luteitalea pratensis	Bacteria	1855912	GCA_001618865.1	6189	yes	d_Bacteria;p_Acidobacteriota;c_Vicinamibacteria;o_Vicinamibacterales;f_Vicinamibacteraceae;g_Luteitalea;s_Luteitalea pratensis	Bacteria, Acidobacteria, Vicinamibacteria, Vicinamibacterales, Vicinamibacteraceae, Luteitalea
UP000441471	Luteitalea sp.	Bacteria	2004800	GCA_009377495.1	5191	yes	d_Bacteria;p_Acidobacteriota;c_Vicinamibacteria;o_Vicinamibacterales;f_Vicinamibacteraceae;g_WHTT01;s_WHTT01 sp009377495	Bacteria, Acidobacteria, Vicinamibacteria, Vicinamibacterales, Vicinamibacteraceae, Luteitalea, unclassified Luteitalea
UP000000771	Acidimicrobium ferrooxidans (strain DSM 10331 / JCM 15462 / NBRC 103882 / ICP)	Bacteria	525909	GCA_000023265.1	1935	yes	d_Bacteria;p_Actinobacteriota;c_Acidimicrobiia;o_Acidimicrobiales;f_Acidimicrobiaceae;g_Acidimicrobium;s_Acidimicrobium ferrooxidans	Bacteria, Terrabacteria group, Actinobacteria, Acidimicrobiia, Acidimicrobiales, Acidimicrobiaceae, Acidimicrobium, Acidimicrobium ferrooxidans
UP000032360	Acidithrix ferrooxidans	Bacteria	1280514	GCA_000949295.1	3548	yes	d_Bacteria;p_Actinobacteriota;c_Acidimicrobiia;o_Acidimicrobiales;f_Acidimicrobiaceae;g_Acidithrix;s_Acidithrix ferrooxidans	Bacteria, Terrabacteria group, Actinobacteria, Acidimicrobiia, Acidimicrobiales, Acidimicrobiaceae, Acidithrix
UP000032336	Ferrimicrobium acidiphilum DSM 19497	Bacteria	1121877	GCA_000949255.1	2974	yes	d_Bacteria;p_Actinobacteriota;c_Acidimicrobiia;o_Acidimicrobiales;f_Acidimicrobiaceae;g_Ferrimicrobium;s_Ferrimicrobium acidiphilum	Bacteria, Terrabacteria group, Actinobacteria, Acidimicrobiia, Acidimicrobiales, Acidimicrobiaceae, Ferrimicrobium, Ferrimicrobium acidiphilum
UP000184295	Ferrithrix thermotolerans DSM 19514	Bacteria	1121881	GCA_900128965.1	2339	yes	d_Bacteria;p_Actinobacteriota;c_Acidimicrobiia;o_Acidimicrobiales;f_Acidimicrobiaceae;g_Ferrithrix;s_Ferrithrix thermotolerans	Bacteria, Terrabacteria group, Actinobacteria, Acidimicrobiia, Acidimicrobiales, Acidimicrobiaceae, Ferrithrix, Ferrithrix thermotolerans
UP000294558	Ilumatobacter fluminis	Bacteria	467091	GCA_004364865.1	4258	yes	d_Bacteria;p_Actinobacteriota;c_Acidimicrobiia;o_Acidimicrobiales;f_Ilumatobacteraceae;g_Ilumatobacter;s_Ilumatobacter fluminis	Bacteria, Terrabacteria group, Actinobacteria, Acidimicrobiia, Acidimicrobiales, Ilumatobacteraceae, Ilumatobacter
UP000011863	Ilumatobacter coccineus (strain NBRC 103263 / KCTC 29153 / YM16-304)	Bacteria	1313172	GCA_000348785.1	4290	yes	d_Bacteria;p_Actinobacteriota;c_Acidimicrobiia;o_Acidimicrobiales;f_Ilumatobacteraceae;g_Ilumatobacter_A;s_Ilumatobacter_A coccineus	Bacteria, Terrabacteria group, Actinobacteria, Acidimicrobiia, Acidimicrobiales, Ilumatobacteraceae, Ilumatobacter, Ilumatobacter coccineus
UP000036180	Actinobacteria bacterium IMCC26207	Bacteria	1641811	GCA_001025035.1	2975	yes	d_Bacteria;p_Actinobacteriota;c_Acidimicrobiia;o_Acidimicrobiales;f_Microtrichaceae;g_IMCC26207;s_IMCC26207 sp001025035	Bacteria, Terrabacteria group, Actinobacteria, Actinomycetia, unclassified Actinomycetia
UP000018291	Candidatus Microthrix parvicella RN1	Bacteria	1229780	GCA_000455525.1	4245	yes	d_Bacteria;p_Actinobacteriota;c_Acidimicrobiia;o_Acidimicrobiales;f_Microtrichaceae;g_Microthrix;s_Microthrix parvicella	Bacteria, Terrabacteria group, Actinobacteria, Acidimicrobiia, Acidimicrobiales, Microthrixaceae, Candidatus Microthrix, Candidatus Microthrix parvicella
UP000334019	Actinomarinicola tropica	Bacteria	2789776	GCA_009650215.1	3559	yes	d_Bacteria;p_Actinobacteriota;c_Acidimicrobiia;o_Acidimicrobiales;f_SKKL01;g_Actinomarinicola;s_Actinomarinicola tropica	Bacteria, Terrabacteria group, Actinobacteria, Acidimicrobiia, Acidimicrobiales, Iamiaceae, Actinomarinicola
UP000035517	Actinobacteria bacterium IMCC26256	Bacteria	1650658	GCA_001023575.1	2299	yes	d_Bacteria;p_Actinobacteriota;c_Acidimicrobiia;o_IMCC26256;f_IMCC26256;g_IMCC26256;s_IMCC26256 sp001023575	Bacteria, Terrabacteria group, Actinobacteria, Actinomycetia, unclassified Actinomycetia
UP000008221	Acidothermus cellulolyticus (strain ATCC 43068 / DSM 8971 / 11B)	Bacteria	351607	GCA_000015025.1	2157	yes	d_Bacteria;p_Actinobacteriota;c_Actinomycetia;o_Acidothermales;f_Acidothermaceae;g_Acidothermus;s_Acidothermus cellulolyticus	Bacteria, Terrabacteria group, Actinobacteria, Actinomycetia, Acidothermales, Acidothermaceae, Acidothermus, Acidothermus cellulolyticus
UP000009888	Actinobaculum massiliense ACS-171-V-Col2	Bacteria	883066	GCA_000315465.1	1696	yes	d_Bacteria;p_Actinobacteriota;c_Actinomycetia;o_Actinomycetales;f_Actinomycetaceae;g_Actinobaculum;s_Actinobaculum massiliense	Bacteria, Terrabacteria group, Actinobacteria, Actinomycetia, Actinomycetales, Actinomycetaceae, Actinobaculum, Actinobaculum massiliense
UP000182744	Actinobaculum suis	Bacteria	1657	GCA_900102025.1	1723	yes	d_Bacteria;p_Actinobacteriota;c_Actinomycetia;o_Actinomycetales;f_Actinomycetaceae;g_Actinobaculum;s_Actinobaculum suis	Bacteria, Terrabacteria group, Actinobacteria, Actinomycetia, Actinomycetales, Actinomycetaceae, Actinobaculum
UP000271272	Actinomyces bowdenii	Bacteria	131109	GCA_003860075.1	2433	yes	d_Bacteria;p_Actinobacteriota;c_Actinomycetia;o_Actinomycetales;f_Actinomycetaceae;g_Actinomyces;s_Actinomyces bowdenii	Bacteria, Terrabacteria group, Actinobacteria, Actinomycetia, Actinomycetales, Actinomycetaceae, Actinomyces
UP000614239	Actinomyces gaoshouyii	Bacteria	1960083	GCA_014646495.1	1897	yes	d_Bacteria;p_Actinobacteriota;c_Actinomycetia;o_Actinomycetales;f_Actinomycetaceae;g_Actinomyces;s_Actinomyces gaoshouyii	Bacteria, Terrabacteria group, Actinobacteria, Actinomycetia, Actinomycetales, Actinomycetaceae, Actinomyces
UP000184291	Actinomyces glycerinitolerans	Bacteria	1892869	GCA_900098745.1	3048	yes	d_Bacteria;p_Actinobacteriota;c_Actinomycetia;o_Actinomycetales;f_Actinomycetaceae;g_Actinomyces;s_Actinomyces glycerinitolerans	Bacteria, Terrabacteria group, Actinobacteria, Actinomycetia, Actinomycetales, Actinomycetaceae, Actinomyces
UP000266895	Actinomyces howellii	Bacteria	52771	GCA_900637165.1	2533	yes	d_Bacteria;p_Actinobacteriota;c_Actinomycetia;o_Actinomycetales;f_Actinomycetaceae;g_Actinomyces;s_Actinomyces howellii	Bacteria, Terrabacteria group, Actinobacteria, Actinomycetia, Actinomycetales, Actinomycetaceae, Actinomyces
UP000003600	Actinomyces sp. oral taxon 849 str. F0330	Bacteria	653386	GCA_000239715.1	3010	yes	d_Bacteria;p_Actinobacteriota;c_Actinomycetia;o_Actinomycetales;f_Actinomycetaceae;g_Actinomyces;s_Actinomyces johnsonii	Bacteria, Terrabacteria group, Actinobacteria, Actinomycetia, Actinomycetales, Actinomycetaceae, Actinomyces, unclassified Actinomyces, Actinomyces sp. oral taxon 849
UP000284680	Actinomyces sp. 2119	Bacteria	2321393	GCA_003591215.1	2334	yes	d_Bacteria;p_Actinobacteriota;c_Actinomycetia;o_Actinomycetales;f_Actinomycetaceae;g_Actinomyces;s_Actinomyces lilanjuaniae	Bacteria, Terrabacteria group, Actinobacteria, Actinomycetia, Actinomycetales, Actinomycetaceae, Actinomyces, unclassified Actinomyces
UP000002941	Actinomyces massiliensis F0489	Bacteria	1125718	GCA_000296275.1	3129	yes	d_Bacteria;p_Actinobacteriota;c_Actinomycetia;o_Actinomycetales;f_Actinomycetaceae;g_Actinomyces;s_Actinomyces massiliensis	Bacteria, Terrabacteria group, Actinobacteria, Actinomycetia, Actinomycetales, Actinomycetaceae, Actinomyces, Actinomyces massiliensis
UP000276899	Actinomyces slackii	Bacteria	52774	GCA_900637295.1	2571	yes	d_Bacteria;p_Actinobacteriota;c_Actinomycetia;o_Actinomycetales;f_Actinomycetaceae;g_Actinomyces;s_Actinomyces slackii	Bacteria, Terrabacteria group, Actinobacteria, Actinomycetia, Actinomycetales, Actinomycetaceae, Actinomyces
UP000005351	Actinomyces sp. oral taxon 448 str. F0400	Bacteria	888056	GCA_000220835.1	2518	yes	d_Bacteria;p_Actinobacteriota;c_Actinomycetia;o_Actinomycetales;f_Actinomycetaceae;g_Actinomyces;s_Actinomyces sp000220835	Bacteria, Terrabacteria group, Actinobacteria, Actinomycetia, Actinomycetales, Actinomycetaceae, Actinomyces, unclassified Actinomyces, Actinomyces sp. oral taxon 448
UP000194577	Actinomyces sp. CtC 72	Bacteria	1937003	GCA_002154335.2	2185	yes	d_Bacteria;p_Actinobacteriota;c_Actinomycetia;o_Actinomycetales;f_Actinomycetaceae;g_Actinomyces;s_Actinomyces sp002154335	Bacteria, Terrabacteria group, Actinobacteria, Actinomycetia, Actinomycetales, Actinomycetaceae, Actinomyces, unclassified Actinomyces
UP000004778	Actinomyces urogenitalis DSM 15434	Bacteria	525246	GCA_000159035.1	2394	yes	d_Bacteria;p_Actinobacteriota;c_Actinomycetia;o_Actinomycetales;f_Actinomycetaceae;g_Actinomyces;s_Actinomyces urogenitalis	Bacteria, Terrabacteria group, Actinobacteria, Actinomycetia, Actinomycetales, Actinomycetaceae, Actinomyces, Actinomyces urogenitalis
UP000014393	Actinotignum schaalii FB123-CNA-2	Bacteria	883067	GCA_000411135.1	1726	yes	d_Bacteria;p_Actinobacteriota;c_Actinomycetia;o_Actinomycetales;f_Actinomycetaceae;g_Actinotignum;s_Actinotignum schaalii_A	Bacteria, Terrabacteria group, Actinobacteria, Actinomycetia, Actinomycetales, Actinomycetaceae, Actinotignum, Actinotignum schaalii
UP000235308	Actinotignum urinale	Bacteria	190146	GCA_002872015.1	1431	yes	d_Bacteria;p_Actinobacteriota;c_Actinomycetia;o_Actinomycetales;f_Actinomycetaceae;g_Actinotignum;s_Actinotignum urinale	Bacteria, Terrabacteria group, Actinobacteria, Actinomycetia, Actinomycetales, Actinomycetaceae, Actinotignum
UP000000376	Arcanobacterium haemolyticum (strain ATCC 9345 / DSM 20595 / CCUG 17215 / LMG 16163 / NBRC 15585 / NCTC 8452 / 11018)	Bacteria	644284	GCA_000092365.1	1717	yes	d_Bacteria;p_Actinobacteriota;c_Actinomycetia;o_Actinomycetales;f_Actinomycetaceae;g_Arcanobacterium;s_Arcanobacterium haemolyticum	Bacteria, Terrabacteria group, Actinobacteria, Actinomycetia, Actinomycetales, Actinomycetaceae, Arcanobacterium, Arcanobacterium haemolyticum
UP000293036	Arcanobacterium bovis	Bacteria	2529275	GCA_004331995.1	1664	yes	d_Bacteria;p_Actinobacteriota;c_Actinomycetia;o_Actinomycetales;f_Actinomycetaceae;g_Arcanobacterium_A;s_Arcanobacterium_A bovis	Bacteria, Terrabacteria group, Actinobacteria, Actinomycetia, Actinomycetales, Actinomycetaceae, Arcanobacterium
UP000054502	Arcanobacterium sp. S3PF19	Bacteria	1219585	GCA_000758825.1	1003	yes	d_Bacteria;p_Actinobacteriota;c_Actinomycetia;o_Actinomycetales;f_Actinomycetaceae;g_Arcanobacterium_A;s_Arcanobacterium_A sp000758825	Bacteria, Terrabacteria group, Actinobacteria, Actinomycetia, Actinomycetales, Actinomycetaceae, Arcanobacterium, unclassified Arcanobacterium
UP000273303	Actinobaculum sp. 352	Bacteria	2490946	GCA_003957265.1	2387	yes	d_Bacteria;p_Actinobacteriota;c_Actinomycetia;o_Actinomycetales;f_Actinomycetaceae;g_Asp313;s_Asp313 sp003073475	Bacteria, Terrabacteria group, Actinobacteria, Actinomycetia, Actinomycetales, Actinomycetaceae, Actinobaculum, unclassified Actinobaculum
UP000280668	Bogoriella caseilytica	Bacteria	56055	GCA_003752405.1	2844	yes	d_Bacteria;p_Actinobacteriota;c_Actinomycetia;o_Actinomycetales;f_Actinomycetaceae;g_Bogoriella;s_Bogoriella caseilytica	Bacteria, Terrabacteria group, Actinobacteria, Actinomycetia, Micrococcales, Bogoriellaceae, Bogoriella
UP000186785	Boudabousia liubingyangii	Bacteria	1921764	GCA_001907275.1	1617	yes	d_Bacteria;p_Actinobacteriota;c_Actinomycetia;o_Actinomycetales;f_Actinomycetaceae;g_Boudabousia;s_Boudabousia liubingyangii	Bacteria, Terrabacteria group, Actinobacteria, Actinomycetia, Actinomycetales, Actinomycetaceae, Boudabousia
UP000176288	Boudabousia tangfeifanii	Bacteria	1912795	GCA_001856685.1	1712	yes	d_Bacteria;p_Actinobacteriota;c_Actinomycetia;o_Actinomycetales;f_Actinomycetaceae;g_Boudabousia;s_Boudabousia tangfeifanii	Bacteria, Terrabacteria group, Actinobacteria, Actinomycetia, Actinomycetales, Actinomycetaceae, Boudabousia
UP000185612	Buchananella hordeovulneris	Bacteria	52770	GCA_001907235.1	2109	yes	d_Bacteria;p_Actinobacteriota;c_Actinomycetia;o_Actinomycetales;f_Actinomycetaceae;g_Buchananella;s_Buchananella hordeovulneris	Bacteria, Terrabacteria group, Actinobacteria, Actinomycetia, Actinomycetales, Actinomycetaceae, Buchananella
UP000280726	Georgenia muralis	Bacteria	154117	GCA_003814705.1	3556	yes	d_Bacteria;p_Actinobacteriota;c_Actinomycetia;o_Actinomycetales;f_Actinomycetaceae;g_Georgenia;s_Georgenia muralis	Bacteria, Terrabacteria group, Actinobacteria, Actinomycetia, Micrococcales, Bogoriellaceae, Georgenia
UP000429644	Georgenia ruanii	Bacteria	348442	GCA_009362295.1	3553	yes	d_Bacteria;p_Actinobacteriota;c_Actinomycetia;o_Actinomycetales;f_Actinomycetaceae;g_Georgenia;s_Georgenia ruanii	Bacteria, Terrabacteria group, Actinobacteria, Actinomycetia, Micrococcales, Bogoriellaceae, Georgenia
UP000222106	Georgenia soli	Bacteria	638953	GCA_002563695.1	3768	yes	d_Bacteria;p_Actinobacteriota;c_Actinomycetia;o_Actinomycetales;f_Actinomycetaceae;g_Georgenia;s_Georgenia soli	Bacteria, Terrabacteria group, Actinobacteria, Actinomycetia, Micrococcales, Bogoriellaceae, Georgenia
UP000318693	Georgenia yuyongxinii	Bacteria	2589797	GCA_007096345.1	3886	yes	d_Bacteria;p_Actinobacteriota;c_Actinomycetia;o_Actinomycetales;f_Actinomycetaceae;g_Georgenia;s_Georgenia sp006352065	Bacteria, Terrabacteria group, Actinobacteria, Actinomycetia, Micrococcales, Bogoriellaceae, Georgenia
UP000437709	Georgenia subflava	Bacteria	1622177	GCA_009362315.1	3778	yes	d_Bacteria;p_Actinobacteriota;c_Actinomycetia;o_Actinomycetales;f_Actinomycetaceae;g_Georgenia;s_Georgenia subflava	Bacteria, Terrabacteria group, Actinobacteria, Actinomycetia, Micrococcales, Bogoriellaceae, Georgenia
UP000196124	Actinomycetales bacterium JB111	Bacteria	1434822	GCA_900163555.1	2923	yes	d_Bacteria;p_Actinobacteriota;c_Actinomycetia;o_Actinomycetales;f_Actinomycetaceae;g_JB111;s_JB111 sp900163555	Bacteria, Terrabacteria group, Actinobacteria, Actinomycetia, Actinomycetales, unclassified Actinomycetales
UP000006742	Mobiluncus curtisii (strain ATCC 43063 / DSM 2711 / V125) (Falcivibrio vaginalis)	Bacteria	548479	GCA_000196535.1	1904	yes	d_Bacteria;p_Actinobacteriota;c_Actinomycetia;o_Actinomycetales;f_Actinomycetaceae;g_Mobiluncus;s_Mobiluncus curtisii	Bacteria, Terrabacteria group, Actinobacteria, Actinomycetia, Actinomycetales, Actinomycetaceae, Mobiluncus, Mobiluncus curtisii
UP000003045	Mobiluncus mulieris ATCC 35239	Bacteria	871571	GCA_000146895.1	2379	yes	d_Bacteria;p_Actinobacteriota;c_Actinomycetia;o_Actinomycetales;f_Actinomycetaceae;g_Mobiluncus;s_Mobiluncus mulieris	Bacteria, Terrabacteria group, Actinobacteria, Actinomycetia, Actinomycetales, Actinomycetaceae, Mobiluncus, Mobiluncus mulieris
UP000250222	Georgenia satyanarayanai	Bacteria	860221	GCA_900116375.1	3558	yes	d_Bacteria;p_Actinobacteriota;c_Actinomycetia;o_Actinomycetales;f_Actinomycetaceae;g_Oceanitalea;s_Oceanitalea nanhaiensis	Bacteria, Terrabacteria group, Actinobacteria, Actinomycetia, Micrococcales, Bogoriellaceae, Georgenia
UP000176960	Actinomyces sp. HMSC065F12	Bacteria	1739479	GCA_001814535.1	2092	yes	d_Bacteria;p_Actinobacteriota;c_Actinomycetia;o_Actinomycetales;f_Actinomycetaceae;g_Pauljensenia;s_Pauljensenia radingae_A	Bacteria, Terrabacteria group, Actinobacteria, Actinomycetia, Actinomycetales, Actinomycetaceae, Actinomyces, unclassified Actinomyces
UP000003994	Schaalia turicensis ACS-279-V-Col4	Bacteria	883077	GCA_000296505.1	1709	yes	d_Bacteria;p_Actinobacteriota;c_Actinomycetia;o_Actinomycetales;f_Actinomycetaceae;g_Pauljensenia;s_Pauljensenia turicensis	Bacteria, Terrabacteria group, Actinobacteria, Actinomycetia, Actinomycetales, Actinomycetaceae, Schaalia, Schaalia turicensis
UP000078368	Peptidiphaga gingivicola	Bacteria	2741497	GCA_001652275.1	1994	yes	d_Bacteria;p_Actinobacteriota;c_Actinomycetia;o_Actinomycetales;f_Actinomycetaceae;g_Peptidiphaga;s_Peptidiphaga gingivicola	Bacteria, Terrabacteria group, Actinobacteria, Actinomycetia, Actinomycetales, Actinomycetaceae, Peptidiphaga
UP000016495	Actinobaculum sp. oral taxon 183 str. F0552	Bacteria	1227261	GCA_000466165.1	2320	yes	d_Bacteria;p_Actinobacteriota;c_Actinomycetia;o_Actinomycetales;f_Actinomycetaceae;g_Peptidiphaga;s_Peptidiphaga sp000466165	Bacteria, Terrabacteria group, Actinobacteria, Actinomycetia, Actinomycetales, Actinomycetaceae, Actinobaculum, unclassified Actinobaculum, Actinobaculum sp. oral taxon 183
UP000054404	Trueperella bernardiae	Bacteria	59561	GCA_001469025.1	1762	yes	d_Bacteria;p_Actinobacteriota;c_Actinomycetia;o_Actinomycetales;f_Actinomycetaceae;g_Trueperella;s_Trueperella bernardiae	Bacteria, Terrabacteria group, Actinobacteria, Actinomycetia, Actinomycetales, Actinomycetaceae, Trueperella
UP000269542	Trueperella bialowiezensis	Bacteria	312285	GCA_900637955.1	1821	yes	d_Bacteria;p_Actinobacteriota;c_Actinomycetia;o_Actinomycetales;f_Actinomycetaceae;g_Trueperella;s_Trueperella bialowiezensis	Bacteria, Terrabacteria group, Actinobacteria, Actinomycetia, Actinomycetales, Actinomycetaceae, Trueperella
UP000627538	Nanchangia anserum	Bacteria	2692125	GCA_014763015.1	1648	yes	d_Bacteria;p_Actinobacteriota;c_Actinomycetia;o_Actinomycetales;f_Actinomycetaceae;g_UMGS822;s_UMGS822 sp015240065	Bacteria, Terrabacteria group, Actinobacteria, Actinomycetia, Actinomycetales, Actinomycetaceae, Nanchangia
UP000018843	Varibaculum cambriense DORA_20	Bacteria	1403948	GCA_000508625.1	2003	yes	d_Bacteria;p_Actinobacteriota;c_Actinomycetia;o_Actinomycetales;f_Actinomycetaceae;g_Varibaculum;s_Varibaculum cambriense_A	Bacteria, Terrabacteria group, Actinobacteria, Actinomycetia, Actinomycetales, Actinomycetaceae, Varibaculum, Varibaculum cambriense
UP000006075	Winkia neuii BV029A5	Bacteria	888439	GCA_000296485.1	1934	yes	d_Bacteria;p_Actinobacteriota;c_Actinomycetia;o_Actinomycetales;f_Actinomycetaceae;g_Winkia;s_Winkia sp002849225	Bacteria, Terrabacteria group, Actinobacteria, Actinomycetia, Actinomycetales, Actinomycetaceae, Winkia, Winkia neuii
UP000051170	Angustibacter sp. Root456	Bacteria	1736539	GCA_001426435.1	3495	yes	d_Bacteria;p_Actinobacteriota;c_Actinomycetia;o_Actinomycetales;f_Angustibacteraceae;g_Angustibacter;s_Angustibacter sp001426435	Bacteria, Terrabacteria group, Actinobacteria, Actinomycetia, Kineosporiales, Kineosporiaceae, Angustibacter, unclassified Angustibacter
UP000007962	Beutenbergia cavernae (strain ATCC BAA-8 / DSM 12333 / NBRC 16432)	Bacteria	471853	GCA_000023105.1	4195	yes	d_Bacteria;p_Actinobacteriota;c_Actinomycetia;o_Actinomycetales;f_Beutenbergiaceae;g_Beutenbergia;s_Beutenbergia cavernae	Bacteria, Terrabacteria group, Actinobacteria, Actinomycetia, Micrococcales, Beutenbergiaceae, Beutenbergia, Beutenbergia cavernae
UP000199220	Ruania alba	Bacteria	648782	GCA_900105765.1	4192	yes	d_Bacteria;p_Actinobacteriota;c_Actinomycetia;o_Actinomycetales;f_Beutenbergiaceae;g_Haloactinobacterium;s_Haloactinobacterium album	Bacteria, Terrabacteria group, Actinobacteria, Actinomycetia, Micrococcales, Ruaniaceae, Ruania
UP000593758	Ruania alkalisoli	Bacteria	2779775	GCA_014960965.1	3853	yes	d_Bacteria;p_Actinobacteriota;c_Actinomycetia;o_Actinomycetales;f_Beutenbergiaceae;g_Haloactinobacterium;s_Haloactinobacterium sp014960965	Bacteria, Terrabacteria group, Actinobacteria, Actinomycetia, Micrococcales, Ruaniaceae, Ruania
UP000374843	Pseudactinotalea sp. HY158	Bacteria	2654547	GCA_009660225.1	3052	yes	d_Bacteria;p_Actinobacteriota;c_Actinomycetia;o_Actinomycetales;f_Beutenbergiaceae;g_HY158;s_HY158 sp009660225	Bacteria, Terrabacteria group, Actinobacteria, Actinomycetia, Micrococcales, Cellulomonadaceae, Pseudactinotalea, unclassified Pseudactinotalea
UP000313849	Miniimonas arenae	Bacteria	676201	GCA_006351005.1	2846	yes	d_Bacteria;p_Actinobacteriota;c_Actinomycetia;o_Actinomycetales;f_Beutenbergiaceae;g_Miniimonas;s_Miniimonas arenae	Bacteria, Terrabacteria group, Actinobacteria, Actinomycetia, Micrococcales, Beutenbergiaceae, Miniimonas
UP000419743	Occultella aeris	Bacteria	2761496	GCA_902703175.1	5327	yes	d_Bacteria;p_Actinobacteriota;c_Actinomycetia;o_Actinomycetales;f_Beutenbergiaceae;g_Occultella;s_Occultella aeris	Bacteria, Terrabacteria group, Actinobacteria, Actinomycetia, Micrococcales, Ruaniaceae, Occultella
UP000275356	Salana multivorans	Bacteria	120377	GCA_003751805.1	3332	yes	d_Bacteria;p_Actinobacteriota;c_Actinomycetia;o_Actinomycetales;f_Beutenbergiaceae;g_Salana;s_Salana multivorans	Bacteria, Terrabacteria group, Actinobacteria, Actinomycetia, Micrococcales, Beutenbergiaceae, Salana
UP000224915	Serinibacter salmoneus	Bacteria	556530	GCA_002563925.1	2863	yes	d_Bacteria;p_Actinobacteriota;c_Actinomycetia;o_Actinomycetales;f_Beutenbergiaceae;g_Serinibacter;s_Serinibacter salmoneus	Bacteria, Terrabacteria group, Actinobacteria, Actinomycetia, Micrococcales, Beutenbergiaceae, Serinibacter
UP000297318	Serinibacter arcticus	Bacteria	1655435	GCA_004786095.1	2999	yes	d_Bacteria;p_Actinobacteriota;c_Actinomycetia;o_Actinomycetales;f_Beutenbergiaceae;g_Serinibacter_A;s_Serinibacter_A arcticus	Bacteria, Terrabacteria group, Actinobacteria, Actinomycetia, Micrococcales, Beutenbergiaceae, Serinibacter
UP000243657	Alloscardovia macacae	Bacteria	1160091	GCA_002259705.1	1550	yes	d_Bacteria;p_Actinobacteriota;c_Actinomycetia;o_Actinomycetales;f_Bifidobacteriaceae;g_Alloscardovia;s_Alloscardovia macacae	Bacteria, Terrabacteria group, Actinobacteria, Actinomycetia, Bifidobacteriales, Bifidobacteriaceae, Alloscardovia
UP000016519	Alloscardovia omnicolens F0580	Bacteria	1321816	GCA_000466365.1	1649	yes	d_Bacteria;p_Actinobacteriota;c_Actinomycetia;o_Actinomycetales;f_Bifidobacteriaceae;g_Alloscardovia;s_Alloscardovia omnicolens	Bacteria, Terrabacteria group, Actinobacteria, Actinomycetia, Bifidobacteriales, Bifidobacteriaceae, Alloscardovia, Alloscardovia omnicolens
UP000029015	Bifidobacterium actinocoloniiforme DSM 22766	Bacteria	1437605	GCA_000741095.1	1484	yes	d_Bacteria;p_Actinobacteriota;c_Actinomycetia;o_Actinomycetales;f_Bifidobacteriaceae;g_Bifidobacterium;s_Bifidobacterium actinocoloniiforme	Bacteria, Terrabacteria group, Actinobacteria, Actinomycetia, Bifidobacteriales, Bifidobacteriaceae, Bifidobacterium, Bifidobacterium actinocoloniiforme
UP000008702	Bifidobacterium adolescentis (strain ATCC 15703 / DSM 20083 / NCTC 11814 / E194a)	Bacteria	367928	GCA_000010425.1	1629	yes	d_Bacteria;p_Actinobacteriota;c_Actinomycetia;o_Actinomycetales;f_Bifidobacteriaceae;g_Bifidobacterium;s_Bifidobacterium adolescentis	Bacteria, Terrabacteria group, Actinobacteria, Actinomycetia, Bifidobacteriales, Bifidobacteriaceae, Bifidobacterium, Bifidobacterium adolescentis
UP000252530	Bifidobacterium aemilianum	Bacteria	2493120	GCA_003315635.1	1589	yes	d_Bacteria;p_Actinobacteriota;c_Actinomycetia;o_Actinomycetales;f_Bifidobacteriaceae;g_Bifidobacterium;s_Bifidobacterium aemilianum	Bacteria, Terrabacteria group, Actinobacteria, Actinomycetia, Bifidobacteriales, Bifidobacteriaceae, Bifidobacterium
UP000216451	Bifidobacterium aquikefiri	Bacteria	1653207	GCA_002259795.1	1995	yes	d_Bacteria;p_Actinobacteriota;c_Actinomycetia;o_Actinomycetales;f_Bifidobacteriaceae;g_Bifidobacterium;s_Bifidobacterium aquikefiri	Bacteria, Terrabacteria group, Actinobacteria, Actinomycetia, Bifidobacteriales, Bifidobacteriaceae, Bifidobacterium
UP000029108	Bifidobacterium biavatii DSM 23969	Bacteria	1437608	GCA_000741165.1	2557	yes	d_Bacteria;p_Actinobacteriota;c_Actinomycetia;o_Actinomycetales;f_Bifidobacteriaceae;g_Bifidobacterium;s_Bifidobacterium biavatii	Bacteria, Terrabacteria group, Actinobacteria, Actinomycetia, Bifidobacteriales, Bifidobacteriaceae, Bifidobacterium, Bifidobacterium biavatii
UP000006173	Bifidobacterium bifidum BGN4	Bacteria	484020	GCA_000265095.1	1834	yes	d_Bacteria;p_Actinobacteriota;c_Actinomycetia;o_Actinomycetales;f_Bifidobacteriaceae;g_Bifidobacterium;s_Bifidobacterium bifidum	Bacteria, Terrabacteria group, Actinobacteria, Actinomycetia, Bifidobacteriales, Bifidobacteriaceae, Bifidobacterium, Bifidobacterium bifidum
UP000029096	Bifidobacterium bohemicum DSM 22767	Bacteria	1437606	GCA_000741525.1	1631	yes	d_Bacteria;p_Actinobacteriota;c_Actinomycetia;o_Actinomycetales;f_Bifidobacteriaceae;g_Bifidobacterium;s_Bifidobacterium bohemicum	Bacteria, Terrabacteria group, Actinobacteria, Actinomycetia, Bifidobacteriales, Bifidobacteriaceae, Bifidobacterium, Bifidobacterium bohemicum
UP000028730	Bifidobacterium bombi DSM 19703	Bacteria	1341695	GCA_000737845.1	1454	yes	d_Bacteria;p_Actinobacteriota;c_Actinomycetia;o_Actinomycetales;f_Bifidobacteriaceae;g_Bifidobacterium;s_Bifidobacterium bombi	Bacteria, Terrabacteria group, Actinobacteria, Actinomycetia, Bifidobacteriales, Bifidobacteriaceae, Bifidobacterium, Bifidobacterium bombi
UP000029093	Bifidobacterium boum	Bacteria	78343	GCA_000741535.1	1726	yes	d_Bacteria;p_Actinobacteriota;c_Actinomycetia;o_Actinomycetales;f_Bifidobacteriaceae;g_Bifidobacterium;s_Bifidobacterium boum	Bacteria, Terrabacteria group, Actinobacteria, Actinomycetia, Bifidobacteriales, Bifidobacteriaceae, Bifidobacterium
UP000240228	Bifidobacterium callitrichos	Bacteria	762209	GCA_003024945.1	2136	yes	d_Bacteria;p_Actinobacteriota;c_Actinomycetia;o_Actinomycetales;f_Bifidobacteriaceae;g_Bifidobacterium;s_Bifidobacterium callitrichos	Bacteria, Terrabacteria group, Actinobacteria, Actinomycetia, Bifidobacteriales, Bifidobacteriaceae, Bifidobacterium
UP000487882	Bifidobacterium canis	Bacteria	2610880	GCA_009727065.1	1883	yes	d_Bacteria;p_Actinobacteriota;c_Actinomycetia;o_Actinomycetales;f_Bifidobacteriaceae;g_Bifidobacterium;s_Bifidobacterium canis	Bacteria, Terrabacteria group, Actinobacteria, Actinomycetia, Bifidobacteriales, Bifidobacteriaceae, Bifidobacterium
UP000469292	Bifidobacterium choloepi	Bacteria	2614131	GCA_010667615.1	1599	yes	d_Bacteria;p_Actinobacteriota;c_Actinomycetia;o_Actinomycetales;f_Bifidobacteriaceae;g_Bifidobacterium;s_Bifidobacterium choloepi	Bacteria, Terrabacteria group, Actinobacteria, Actinomycetia, Bifidobacteriales, Bifidobacteriaceae, Bifidobacterium
UP000029067	Bifidobacterium cuniculi	Bacteria	1688	GCA_000741575.1	2189	yes	d_Bacteria;p_Actinobacteriota;c_Actinomycetia;o_Actinomycetales;f_Bifidobacteriaceae;g_Bifidobacterium;s_Bifidobacterium cuniculi	Bacteria, Terrabacteria group, Actinobacteria, Actinomycetia, Bifidobacteriales, Bifidobacteriaceae, Bifidobacterium
UP000287609	Bifidobacterium dolichotidis	Bacteria	2306976	GCA_003951975.1	1448	yes	d_Bacteria;p_Actinobacteriota;c_Actinomycetia;o_Actinomycetales;f_Bifidobacteriaceae;g_Bifidobacterium;s_Bifidobacterium dolichotidis	Bacteria, Terrabacteria group, Actinobacteria, Actinomycetia, Bifidobacteriales, Bifidobacteriaceae, Bifidobacterium
UP000229239	Bifidobacterium felsineum	Bacteria	2045440	GCA_002802915.1	1828	yes	d_Bacteria;p_Actinobacteriota;c_Actinomycetia;o_Actinomycetales;f_Bifidobacteriaceae;g_Bifidobacterium;s_Bifidobacterium felsineum	Bacteria, Terrabacteria group, Actinobacteria, Actinomycetia, Bifidobacteriales, Bifidobacteriaceae, Bifidobacterium
UP000287533	Bifidobacterium goeldii	Bacteria	2306975	GCA_003951095.1	2046	yes	d_Bacteria;p_Actinobacteriota;c_Actinomycetia;o_Actinomycetales;f_Bifidobacteriaceae;g_Bifidobacterium;s_Bifidobacterium goeldii	Bacteria, Terrabacteria group, Actinobacteria, Actinomycetia, Bifidobacteriales, Bifidobacteriaceae, Bifidobacterium
UP000028569	Bifidobacterium indicum LMG 11587 = DSM 20214	Bacteria	1341694	GCA_000706765.1	1350	yes	d_Bacteria;p_Actinobacteriota;c_Actinomycetia;o_Actinomycetales;f_Bifidobacteriaceae;g_Bifidobacterium;s_Bifidobacterium indicum	Bacteria, Terrabacteria group, Actinobacteria, Actinomycetia, Bifidobacteriales, Bifidobacteriaceae, Bifidobacterium, Bifidobacterium indicum
UP000326336	Bifidobacterium jacchi	Bacteria	2490545	GCA_009078285.1	1942	yes	d_Bacteria;p_Actinobacteriota;c_Actinomycetia;o_Actinomycetales;f_Bifidobacteriaceae;g_Bifidobacterium;s_Bifidobacterium jacchi	Bacteria, Terrabacteria group, Actinobacteria, Actinomycetia, Bifidobacteriales, Bifidobacteriaceae, Bifidobacterium
UP000216352	Bifidobacterium lemurum	Bacteria	1603886	GCA_002259665.1	2319	yes	d_Bacteria;p_Actinobacteriota;c_Actinomycetia;o_Actinomycetales;f_Bifidobacteriaceae;g_Bifidobacterium;s_Bifidobacterium lemurum	Bacteria, Terrabacteria group, Actinobacteria, Actinomycetia, Bifidobacteriales, Bifidobacteriaceae, Bifidobacterium
UP000441772	Bifidobacterium leontopitheci	Bacteria	2650774	GCA_009193355.1	2129	yes	d_Bacteria;p_Actinobacteriota;c_Actinomycetia;o_Actinomycetales;f_Bifidobacteriaceae;g_Bifidobacterium;s_Bifidobacterium leontopitheci	Bacteria, Terrabacteria group, Actinobacteria, Actinomycetia, Bifidobacteriales, Bifidobacteriaceae, Bifidobacterium
UP000000439	Bifidobacterium longum (strain NCC 2705)	Bacteria	206672	GCA_000007525.1	1725	yes	d_Bacteria;p_Actinobacteriota;c_Actinomycetia;o_Actinomycetales;f_Bifidobacteriaceae;g_Bifidobacterium;s_Bifidobacterium longum	Bacteria, Terrabacteria group, Actinobacteria, Actinomycetia, Bifidobacteriales, Bifidobacteriaceae, Bifidobacterium, Bifidobacterium longum
UP000029052	Bifidobacterium magnum	Bacteria	1692	GCA_000741255.1	1507	yes	d_Bacteria;p_Actinobacteriota;c_Actinomycetia;o_Actinomycetales;f_Bifidobacteriaceae;g_Bifidobacterium;s_Bifidobacterium magnum	Bacteria, Terrabacteria group, Actinobacteria, Actinomycetia, Bifidobacteriales, Bifidobacteriaceae, Bifidobacterium
UP000029060	Bifidobacterium merycicum	Bacteria	78345	GCA_000741615.1	1740	yes	d_Bacteria;p_Actinobacteriota;c_Actinomycetia;o_Actinomycetales;f_Bifidobacteriaceae;g_Bifidobacterium;s_Bifidobacterium merycicum	Bacteria, Terrabacteria group, Actinobacteria, Actinomycetia, Bifidobacteriales, Bifidobacteriaceae, Bifidobacterium
UP000029014	Bifidobacterium minimum	Bacteria	1693	GCA_000741645.1	1589	yes	d_Bacteria;p_Actinobacteriota;c_Actinomycetia;o_Actinomycetales;f_Bifidobacteriaceae;g_Bifidobacterium;s_Bifidobacterium minimum	Bacteria, Terrabacteria group, Actinobacteria, Actinomycetia, Bifidobacteriales, Bifidobacteriaceae, Bifidobacterium
UP000029082	Bifidobacterium mongoliense DSM 21395	Bacteria	1437603	GCA_000741285.1	1798	yes	d_Bacteria;p_Actinobacteriota;c_Actinomycetia;o_Actinomycetales;f_Bifidobacteriaceae;g_Bifidobacterium;s_Bifidobacterium mongoliense	Bacteria, Terrabacteria group, Actinobacteria, Actinomycetia, Bifidobacteriales, Bifidobacteriaceae, Bifidobacterium, Bifidobacterium mongoliense
UP000019155	Bifidobacterium moukalabense DSM 27321	Bacteria	1435051	GCA_000522505.1	2032	yes	d_Bacteria;p_Actinobacteriota;c_Actinomycetia;o_Actinomycetales;f_Bifidobacteriaceae;g_Bifidobacterium;s_Bifidobacterium moukalabense	Bacteria, Terrabacteria group, Actinobacteria, Actinomycetia, Bifidobacteriales, Bifidobacteriaceae, Bifidobacterium, Bifidobacterium moukalabense
UP000029050	Bifidobacterium psychraerophilum	Bacteria	218140	GCA_000741705.1	2122	yes	d_Bacteria;p_Actinobacteriota;c_Actinomycetia;o_Actinomycetales;f_Bifidobacteriaceae;g_Bifidobacterium;s_Bifidobacterium psychraerophilum	Bacteria, Terrabacteria group, Actinobacteria, Actinomycetia, Bifidobacteriales, Bifidobacteriaceae, Bifidobacterium
UP000029046	Bifidobacterium pullorum subsp. gallinarum	Bacteria	78344	GCA_000741215.1	1652	yes	d_Bacteria;p_Actinobacteriota;c_Actinomycetia;o_Actinomycetales;f_Bifidobacteriaceae;g_Bifidobacterium;s_Bifidobacterium pullorum_B	Bacteria, Terrabacteria group, Actinobacteria, Actinomycetia, Bifidobacteriales, Bifidobacteriaceae, Bifidobacterium, Bifidobacterium pullorum
UP000482084	Bifidobacterium ramosum	Bacteria	1798158	GCA_009299505.1	2262	yes	d_Bacteria;p_Actinobacteriota;c_Actinomycetia;o_Actinomycetales;f_Bifidobacteriaceae;g_Bifidobacterium;s_Bifidobacterium ramosum	Bacteria, Terrabacteria group, Actinobacteria, Actinomycetia, Bifidobacteriales, Bifidobacteriaceae, Bifidobacterium
UP000028984	Bifidobacterium reuteri DSM 23975	Bacteria	1437610	GCA_000741695.1	2149	yes	d_Bacteria;p_Actinobacteriota;c_Actinomycetia;o_Actinomycetales;f_Bifidobacteriaceae;g_Bifidobacterium;s_Bifidobacterium reuteri	Bacteria, Terrabacteria group, Actinobacteria, Actinomycetia, Bifidobacteriales, Bifidobacteriaceae, Bifidobacterium, Bifidobacterium reuteri
UP000287470	Bifidobacterium samirii	Bacteria	2306974	GCA_003952945.1	1965	yes	d_Bacteria;p_Actinobacteriota;c_Actinomycetia;o_Actinomycetales;f_Bifidobacteriaceae;g_Bifidobacterium;s_Bifidobacterium samirii	Bacteria, Terrabacteria group, Actinobacteria, Actinomycetia, Bifidobacteriales, Bifidobacteriaceae, Bifidobacterium
UP000228755	Bifidobacterium scaligerum	Bacteria	2052656	GCA_002802865.1	1988	yes	d_Bacteria;p_Actinobacteriota;c_Actinomycetia;o_Actinomycetales;f_Bifidobacteriaceae;g_Bifidobacterium;s_Bifidobacterium scaligerum	Bacteria, Terrabacteria group, Actinobacteria, Actinomycetia, Bifidobacteriales, Bifidobacteriaceae, Bifidobacterium
UP000029033	Bifidobacterium scardovii	Bacteria	158787	GCA_000741405.1	2477	yes	d_Bacteria;p_Actinobacteriota;c_Actinomycetia;o_Actinomycetales;f_Bifidobacteriaceae;g_Bifidobacterium;s_Bifidobacterium scardovii	Bacteria, Terrabacteria group, Actinobacteria, Actinomycetia, Bifidobacteriales, Bifidobacteriaceae, Bifidobacterium
UP000588277	Bifidobacterium sp. DSM 109958	Bacteria	2705430	GCA_012932365.1	1955	yes	d_Bacteria;p_Actinobacteriota;c_Actinomycetia;o_Actinomycetales;f_Bifidobacteriaceae;g_Bifidobacterium;s_Bifidobacterium sp012932365	Bacteria, Terrabacteria group, Actinobacteria, Actinomycetia, Bifidobacteriales, Bifidobacteriaceae, Bifidobacterium, unclassified Bifidobacterium
UP000532194	Bifidobacterium sp. DSM 109957	Bacteria	2705429	GCA_012932425.1	2449	yes	d_Bacteria;p_Actinobacteriota;c_Actinomycetia;o_Actinomycetales;f_Bifidobacteriaceae;g_Bifidobacterium;s_Bifidobacterium sp012932425	Bacteria, Terrabacteria group, Actinobacteria, Actinomycetia, Bifidobacteriales, Bifidobacteriaceae, Bifidobacterium, unclassified Bifidobacterium
UP000553756	Bifidobacterium sp. DSM 109963	Bacteria	2705428	GCA_012932445.1	1461	yes	d_Bacteria;p_Actinobacteriota;c_Actinomycetia;o_Actinomycetales;f_Bifidobacteriaceae;g_Bifidobacterium;s_Bifidobacterium sp012932445	Bacteria, Terrabacteria group, Actinobacteria, Actinomycetia, Bifidobacteriales, Bifidobacteriaceae, Bifidobacterium, unclassified Bifidobacterium
UP000029004	Bifidobacterium stellenboschense	Bacteria	762211	GCA_000741785.1	2202	yes	d_Bacteria;p_Actinobacteriota;c_Actinomycetia;o_Actinomycetales;f_Bifidobacteriaceae;g_Bifidobacterium;s_Bifidobacterium stellenboschense	Bacteria, Terrabacteria group, Actinobacteria, Actinomycetia, Bifidobacteriales, Bifidobacteriaceae, Bifidobacterium
UP000029055	Bifidobacterium subtile	Bacteria	77635	GCA_000741775.1	2259	yes	d_Bacteria;p_Actinobacteriota;c_Actinomycetia;o_Actinomycetales;f_Bifidobacteriaceae;g_Bifidobacterium;s_Bifidobacterium subtile	Bacteria, Terrabacteria group, Actinobacteria, Actinomycetia, Bifidobacteriales, Bifidobacteriaceae, Bifidobacterium
UP000029080	Bifidobacterium tsurumiense	Bacteria	356829	GCA_000741765.1	1629	yes	d_Bacteria;p_Actinobacteriota;c_Actinomycetia;o_Actinomycetales;f_Bifidobacteriaceae;g_Bifidobacterium;s_Bifidobacterium tsurumiense	Bacteria, Terrabacteria group, Actinobacteria, Actinomycetia, Bifidobacteriales, Bifidobacteriaceae, Bifidobacterium
UP000245753	Bifidobacterium catulorum	Bacteria	1630173	GCA_003129925.1	2008	yes	d_Bacteria;p_Actinobacteriota;c_Actinomycetia;o_Actinomycetales;f_Bifidobacteriaceae;g_Galliscardovia;s_Galliscardovia catulorum	Bacteria, Terrabacteria group, Actinobacteria, Actinomycetia, Bifidobacteriales, Bifidobacteriaceae, Bifidobacterium
UP000619536	Galliscardovia ingluviei	Bacteria	1769422	GCA_014635685.1	1695	yes	d_Bacteria;p_Actinobacteriota;c_Actinomycetia;o_Actinomycetales;f_Bifidobacteriaceae;g_Galliscardovia;s_Galliscardovia ingluviei	Bacteria, Terrabacteria group, Actinobacteria, Actinomycetia, Bifidobacteriales, Bifidobacteriaceae, Galliscardovia
UP000229095	Bifidobacterium primatium	Bacteria	2045438	GCA_002802875.1	2029	yes	d_Bacteria;p_Actinobacteriota;c_Actinomycetia;o_Actinomycetales;f_Bifidobacteriaceae;g_Galliscardovia;s_Galliscardovia primatium	Bacteria, Terrabacteria group, Actinobacteria, Actinomycetia, Bifidobacteriales, Bifidobacteriaceae, Bifidobacterium
UP000231451	Bifidobacterium simiarum	Bacteria	2045441	GCA_002802905.1	2025	yes	d_Bacteria;p_Actinobacteriota;c_Actinomycetia;o_Actinomycetales;f_Bifidobacteriaceae;g_Galliscardovia;s_Galliscardovia simiarum	Bacteria, Terrabacteria group, Actinobacteria, Actinomycetia, Bifidobacteriales, Bifidobacteriaceae, Bifidobacterium
UP000004946	Parascardovia denticolens DSM 10105 = JCM 12538	Bacteria	864564	GCA_000191785.1	1679	yes	d_Bacteria;p_Actinobacteriota;c_Actinomycetia;o_Actinomycetales;f_Bifidobacteriaceae;g_Parascardovia;s_Parascardovia denticolens	Bacteria, Terrabacteria group, Actinobacteria, Actinomycetia, Bifidobacteriales, Bifidobacteriaceae, Parascardovia, Parascardovia denticolens
UP000216454	Pseudoscardovia suis	Bacteria	987063	GCA_002259715.1	1732	yes	d_Bacteria;p_Actinobacteriota;c_Actinomycetia;o_Actinomycetales;f_Bifidobacteriaceae;g_Pseudoscardovia;s_Pseudoscardovia suis	Bacteria, Terrabacteria group, Actinobacteria, Actinomycetia, Bifidobacteriales, Bifidobacteriaceae, Pseudoscardovia
UP000005777	Scardovia inopinata F0304	Bacteria	641146	GCA_000163755.1	1482	yes	d_Bacteria;p_Actinobacteriota;c_Actinomycetia;o_Actinomycetales;f_Bifidobacteriaceae;g_Scardovia;s_Scardovia inopinata	Bacteria, Terrabacteria group, Actinobacteria, Actinomycetia, Bifidobacteriales, Bifidobacteriaceae, Scardovia, Scardovia inopinata
UP000006415	Scardovia wiggsiae F0424	Bacteria	857290	GCA_000275805.1	1242	yes	d_Bacteria;p_Actinobacteriota;c_Actinomycetia;o_Actinomycetales;f_Bifidobacteriaceae;g_Scardovia;s_Scardovia wiggsiae	Bacteria, Terrabacteria group, Actinobacteria, Actinomycetia, Bifidobacteriales, Bifidobacteriaceae, Scardovia, Scardovia wiggsiae
UP000009879	Brevibacterium casei S18	Bacteria	1229781	GCA_000314575.1	3216	yes	d_Bacteria;p_Actinobacteriota;c_Actinomycetia;o_Actinomycetales;f_Brevibacteriaceae;g_Brevibacterium;s_Brevibacterium casei	Bacteria, Terrabacteria group, Actinobacteria, Actinomycetia, Micrococcales, Brevibacteriaceae, Brevibacterium, Brevibacterium casei
UP000253509	Brevibacterium celere	Bacteria	225845	GCA_003315415.1	3344	yes	d_Bacteria;p_Actinobacteriota;c_Actinomycetia;o_Actinomycetales;f_Brevibacteriaceae;g_Brevibacterium;s_Brevibacterium celere_A	Bacteria, Terrabacteria group, Actinobacteria, Actinomycetia, Micrococcales, Brevibacteriaceae, Brevibacterium
UP000235703	Brevibacterium luteolum	Bacteria	199591	GCA_002871435.1	2715	yes	d_Bacteria;p_Actinobacteriota;c_Actinomycetia;o_Actinomycetales;f_Brevibacteriaceae;g_Brevibacterium;s_Brevibacterium luteolum	Bacteria, Terrabacteria group, Actinobacteria, Actinomycetia, Micrococcales, Brevibacteriaceae, Brevibacterium
UP000005714	Brevibacterium mcbrellneri ATCC 49030	Bacteria	585530	GCA_000178455.1	2432	yes	d_Bacteria;p_Actinobacteriota;c_Actinomycetia;o_Actinomycetales;f_Brevibacteriaceae;g_Brevibacterium;s_Brevibacterium mcbrellneri	Bacteria, Terrabacteria group, Actinobacteria, Actinomycetia, Micrococcales, Brevibacteriaceae, Brevibacterium, Brevibacterium mcbrellneri
UP000243589	Brevibacterium ravenspurgense	Bacteria	479117	GCA_001584615.1	2020	yes	d_Bacteria;p_Actinobacteriota;c_Actinomycetia;o_Actinomycetales;f_Brevibacteriaceae;g_Brevibacterium;s_Brevibacterium ravenspurgense	Bacteria, Terrabacteria group, Actinobacteria, Actinomycetia, Micrococcales, Brevibacteriaceae, Brevibacterium
UP000469215	Brevibacterium rongguiense	Bacteria	2695267	GCA_009857845.1	2629	yes	d_Bacteria;p_Actinobacteriota;c_Actinomycetia;o_Actinomycetales;f_Brevibacteriaceae;g_Brevibacterium;s_Brevibacterium rongguiense	Bacteria, Terrabacteria group, Actinobacteria, Actinomycetia, Micrococcales, Brevibacteriaceae, Brevibacterium
UP000031488	Brevibacterium linens	Bacteria	1703	GCA_000807915.1	3434	yes	d_Bacteria;p_Actinobacteriota;c_Actinomycetia;o_Actinomycetales;f_Brevibacteriaceae;g_Brevibacterium;s_Brevibacterium sediminis	Bacteria, Terrabacteria group, Actinobacteria, Actinomycetia, Micrococcales, Brevibacteriaceae, Brevibacterium
UP000298752	Brevibacterium sp. CS2	Bacteria	2575923	GCA_005280295.1	2708	yes	d_Bacteria;p_Actinobacteriota;c_Actinomycetia;o_Actinomycetales;f_Brevibacteriaceae;g_Brevibacterium;s_Brevibacterium sp005280295	Bacteria, Terrabacteria group, Actinobacteria, Actinomycetia, Micrococcales, Brevibacteriaceae, Brevibacterium, unclassified Brevibacterium
UP000196581	Brevibacterium yomogidense	Bacteria	946573	GCA_900163715.1	2868	yes	d_Bacteria;p_Actinobacteriota;c_Actinomycetia;o_Actinomycetales;f_Brevibacteriaceae;g_Brevibacterium;s_Brevibacterium yomogidense	Bacteria, Terrabacteria group, Actinobacteria, Actinomycetia, Micrococcales, Brevibacteriaceae, Brevibacterium
UP000616114	Sediminivirga luteola	Bacteria	1774748	GCA_014639315.1	3490	yes	d_Bacteria;p_Actinobacteriota;c_Actinomycetia;o_Actinomycetales;f_Brevibacteriaceae;g_Sediminivirga;s_Sediminivirga luteola	Bacteria, Terrabacteria group, Actinobacteria, Actinomycetia, Micrococcales, Brevibacteriaceae, Sediminivirga
UP000539111	Spelaeicoccus albus	Bacteria	1280376	GCA_013409065.1	3738	yes	d_Bacteria;p_Actinobacteriota;c_Actinomycetia;o_Actinomycetales;f_Brevibacteriaceae;g_Spelaeicoccus;s_Spelaeicoccus albus	Bacteria, Terrabacteria group, Actinobacteria, Actinomycetia, Micrococcales, Brevibacteriaceae, Spelaeicoccus
UP000054314	Cellulomonas bogoriensis 69B4 = DSM 16987	Bacteria	1386082	GCA_000767165.1	2898	yes	d_Bacteria;p_Actinobacteriota;c_Actinomycetia;o_Actinomycetales;f_Cellulomonadaceae;g_Actinotalea;s_Actinotalea bogoriensis	Bacteria, Terrabacteria group, Actinobacteria, Actinomycetia, Micrococcales, Cellulomonadaceae, Cellulomonas, Cellulomonas bogoriensis
UP000029839	Cellulomonas carbonis T26	Bacteria	947969	GCA_000767175.1	3407	yes	d_Bacteria;p_Actinobacteriota;c_Actinomycetia;o_Actinomycetales;f_Cellulomonadaceae;g_Actinotalea;s_Actinotalea carbonis	Bacteria, Terrabacteria group, Actinobacteria, Actinomycetia, Micrococcales, Cellulomonadaceae, Cellulomonas, Cellulomonas carbonis
UP000321484	Actinotalea fermentans	Bacteria	43671	GCA_007991475.1	3422	yes	d_Bacteria;p_Actinobacteriota;c_Actinomycetia;o_Actinomycetales;f_Cellulomonadaceae;g_Actinotalea;s_Actinotalea fermentans	Bacteria, Terrabacteria group, Actinobacteria, Actinomycetia, Micrococcales, Cellulomonadaceae, Actinotalea
UP000019753	Actinotalea ferrariae CF5-4	Bacteria	948458	GCA_000603945.1	3558	yes	d_Bacteria;p_Actinobacteriota;c_Actinomycetia;o_Actinomycetales;f_Cellulomonadaceae;g_Actinotalea;s_Actinotalea ferrariae	Bacteria, Terrabacteria group, Actinobacteria, Actinomycetia, Micrococcales, Cellulomonadaceae, Actinotalea, Actinotalea ferrariae
UP000321181	Cellulomonas aerilata	Bacteria	515326	GCA_007991755.1	3577	yes	d_Bacteria;p_Actinobacteriota;c_Actinomycetia;o_Actinomycetales;f_Cellulomonadaceae;g_Cellulomonas;s_Cellulomonas aerilata	Bacteria, Terrabacteria group, Actinobacteria, Actinomycetia, Micrococcales, Cellulomonadaceae, Cellulomonas
UP000029833	Cellulomonas cellasea DSM 20118	Bacteria	1408250	GCA_000767135.1	3560	yes	d_Bacteria;p_Actinobacteriota;c_Actinomycetia;o_Actinomycetales;f_Cellulomonadaceae;g_Cellulomonas;s_Cellulomonas cellasea	Bacteria, Terrabacteria group, Actinobacteria, Actinomycetia, Micrococcales, Cellulomonadaceae, Cellulomonas, Cellulomonas cellasea
UP000321720	Cellulomonas composti	Bacteria	266130	GCA_007990245.1	3111	yes	d_Bacteria;p_Actinobacteriota;c_Actinomycetia;o_Actinomycetales;f_Cellulomonadaceae;g_Cellulomonas;s_Cellulomonas composti	Bacteria, Terrabacteria group, Actinobacteria, Actinomycetia, Micrococcales, Cellulomonadaceae, Cellulomonas
UP000581206	Cellulomonas denverensis	Bacteria	264297	GCA_012396125.1	3583	yes	d_Bacteria;p_Actinobacteriota;c_Actinomycetia;o_Actinomycetales;f_Cellulomonadaceae;g_Cellulomonas;s_Cellulomonas denverensis	Bacteria, Terrabacteria group, Actinobacteria, Actinomycetia, Micrococcales, Cellulomonadaceae, Cellulomonas
UP000562124	Cellulomonas fimi	Bacteria	1708	GCA_012952065.1	3123	yes	d_Bacteria;p_Actinobacteriota;c_Actinomycetia;o_Actinomycetales;f_Cellulomonadaceae;g_Cellulomonas;s_Cellulomonas fimi	Bacteria, Terrabacteria group, Actinobacteria, Actinomycetia, Micrococcales, Cellulomonadaceae, Cellulomonas
UP000008460	Cellulomonas fimi (strain ATCC 484 / DSM 20113 / JCM 1341 / NBRC 15513 / NCIMB 8980 / NCTC 7547)	Bacteria	590998	GCA_000212695.1	3760	yes	d_Bacteria;p_Actinobacteriota;c_Actinomycetia;o_Actinomycetales;f_Cellulomonadaceae;g_Cellulomonas;s_Cellulomonas fimi	Bacteria, Terrabacteria group, Actinobacteria, Actinomycetia, Micrococcales, Cellulomonadaceae, Cellulomonas, Cellulomonas fimi
UP000000849	Cellulomonas flavigena (strain ATCC 482 / DSM 20109 / BCRC 11376 / JCM 18109 / NBRC 3775 / NCIMB 8073 / NRS 134)	Bacteria	446466	GCA_000092865.1	3673	yes	d_Bacteria;p_Actinobacteriota;c_Actinomycetia;o_Actinomycetales;f_Cellulomonadaceae;g_Cellulomonas;s_Cellulomonas flavigena	Bacteria, Terrabacteria group, Actinobacteria, Actinomycetia, Micrococcales, Cellulomonadaceae, Cellulomonas, Cellulomonas flavigena
UP000000485	Cellulomonas gilvus (strain ATCC 13127 / NRRL B-14078) (Cellvibrio gilvus)	Bacteria	593907	GCA_000218545.1	3153	yes	d_Bacteria;p_Actinobacteriota;c_Actinomycetia;o_Actinomycetales;f_Cellulomonadaceae;g_Cellulomonas;s_Cellulomonas gilvus	Bacteria, Terrabacteria group, Actinobacteria, Actinomycetia, Micrococcales, Cellulomonadaceae, Cellulomonas, Cellulomonas gilvus
UP000321723	Cellulomonas hominis	Bacteria	156981	GCA_007989225.1	4041	yes	d_Bacteria;p_Actinobacteriota;c_Actinomycetia;o_Actinomycetales;f_Cellulomonadaceae;g_Cellulomonas;s_Cellulomonas hominis	Bacteria, Terrabacteria group, Actinobacteria, Actinomycetia, Micrococcales, Cellulomonadaceae, Cellulomonas
UP000199012	Cellulomonas marina	Bacteria	988821	GCA_900111925.1	3460	yes	d_Bacteria;p_Actinobacteriota;c_Actinomycetia;o_Actinomycetales;f_Cellulomonadaceae;g_Cellulomonas;s_Cellulomonas marina	Bacteria, Terrabacteria group, Actinobacteria, Actinomycetia, Micrococcales, Cellulomonadaceae, Cellulomonas
UP000321386	Cellulomonas persica	Bacteria	76861	GCA_007989825.1	3213	yes	d_Bacteria;p_Actinobacteriota;c_Actinomycetia;o_Actinomycetales;f_Cellulomonadaceae;g_Cellulomonas;s_Cellulomonas persica	Bacteria, Terrabacteria group, Actinobacteria, Actinomycetia, Micrococcales, Cellulomonadaceae, Cellulomonas
UP000296469	Cellulomonas shaoxiangyii	Bacteria	2566013	GCA_004798685.1	3337	yes	d_Bacteria;p_Actinobacteriota;c_Actinomycetia;o_Actinomycetales;f_Cellulomonadaceae;g_Cellulomonas;s_Cellulomonas shaoxiangyii	Bacteria, Terrabacteria group, Actinobacteria, Actinomycetia, Micrococcales, Cellulomonadaceae, Cellulomonas
UP000321798	Cellulomonas soli	Bacteria	931535	GCA_007992535.1	3847	yes	d_Bacteria;p_Actinobacteriota;c_Actinomycetia;o_Actinomycetales;f_Cellulomonadaceae;g_Cellulomonas;s_Cellulomonas soli	Bacteria, Terrabacteria group, Actinobacteria, Actinomycetia, Micrococcales, Cellulomonadaceae, Cellulomonas
UP000051971	Cellulomonas sp. Leaf395	Bacteria	1736362	GCA_001424125.1	3738	yes	d_Bacteria;p_Actinobacteriota;c_Actinomycetia;o_Actinomycetales;f_Cellulomonadaceae;g_Cellulomonas;s_Cellulomonas sp001424125	Bacteria, Terrabacteria group, Actinobacteria, Actinomycetia, Micrococcales, Cellulomonadaceae, Cellulomonas, unclassified Cellulomonas
UP000054319	Cellulomonas sp. B6	Bacteria	1295626	GCA_001462455.1	3428	yes	d_Bacteria;p_Actinobacteriota;c_Actinomycetia;o_Actinomycetales;f_Cellulomonadaceae;g_Cellulomonas;s_Cellulomonas sp001462455	Bacteria, Terrabacteria group, Actinobacteria, Actinomycetia, Micrococcales, Cellulomonadaceae, Cellulomonas, unclassified Cellulomonas
UP000245142	Cellulomonas sp. WB94	Bacteria	2173174	GCA_003115775.1	3376	yes	d_Bacteria;p_Actinobacteriota;c_Actinomycetia;o_Actinomycetales;f_Cellulomonadaceae;g_Cellulomonas;s_Cellulomonas sp003115775	Bacteria, Terrabacteria group, Actinobacteria, Actinomycetia, Micrococcales, Cellulomonadaceae, Cellulomonas, unclassified Cellulomonas
UP000269289	Cellulomonas sp. NEAU-YY56	Bacteria	2483352	GCA_003696205.1	4017	yes	d_Bacteria;p_Actinobacteriota;c_Actinomycetia;o_Actinomycetales;f_Cellulomonadaceae;g_Cellulomonas;s_Cellulomonas sp003696205	Bacteria, Terrabacteria group, Actinobacteria, Actinomycetia, Micrococcales, Cellulomonadaceae, Cellulomonas, unclassified Cellulomonas
UP000273256	Cellulomonas sp. PhB150	Bacteria	2485188	GCA_003755175.1	3418	yes	d_Bacteria;p_Actinobacteriota;c_Actinomycetia;o_Actinomycetales;f_Cellulomonadaceae;g_Cellulomonas;s_Cellulomonas sp003755175	Bacteria, Terrabacteria group, Actinobacteria, Actinomycetia, Micrococcales, Cellulomonadaceae, Cellulomonas, unclassified Cellulomonas
UP000293764	Cellulomonas sp. HLT2-17	Bacteria	1259133	GCA_004168625.1	3785	yes	d_Bacteria;p_Actinobacteriota;c_Actinomycetia;o_Actinomycetales;f_Cellulomonadaceae;g_Cellulomonas;s_Cellulomonas sp004168625	Bacteria, Terrabacteria group, Actinobacteria, Actinomycetia, Micrococcales, Cellulomonadaceae, Cellulomonas, unclassified Cellulomonas
UP000315994	Cellulomonas sp. SLBN-39	Bacteria	2768446	GCA_006715865.1	3709	yes	d_Bacteria;p_Actinobacteriota;c_Actinomycetia;o_Actinomycetales;f_Cellulomonadaceae;g_Cellulomonas;s_Cellulomonas sp006715865	Bacteria, Terrabacteria group, Actinobacteria, Actinomycetia, Micrococcales, Cellulomonadaceae, Cellulomonas, unclassified Cellulomonas
UP000663937	Pengzhenrongella sicca	Bacteria	2819238	GCA_017569225.1	3899	yes	d_Bacteria;p_Actinobacteriota;c_Actinomycetia;o_Actinomycetales;f_Cellulomonadaceae;g_Cellulomonas;s_Cellulomonas sp017569225	Bacteria, Terrabacteria group, Actinobacteria, Actinomycetia, Micrococcales, Micrococcales incertae sedis, Pengzhenrongella
UP000199404	Cellulomonas sp. KH9	Bacteria	1855324	GCA_900114185.1	3696	yes	d_Bacteria;p_Actinobacteriota;c_Actinomycetia;o_Actinomycetales;f_Cellulomonadaceae;g_Cellulomonas;s_Cellulomonas sp900114185	Bacteria, Terrabacteria group, Actinobacteria, Actinomycetia, Micrococcales, Cellulomonadaceae, Cellulomonas, unclassified Cellulomonas
UP000035265	Cellulosimicrobium funkei	Bacteria	264251	GCA_001019615.1	3980	yes	d_Bacteria;p_Actinobacteriota;c_Actinomycetia;o_Actinomycetales;f_Cellulomonadaceae;g_Cellulosimicrobium;s_Cellulosimicrobium funkei	Bacteria, Terrabacteria group, Actinobacteria, Actinomycetia, Micrococcales, Promicromonosporaceae, Cellulosimicrobium
UP000185790	Cellulosimicrobium sp. CUA-896	Bacteria	1517881	GCA_001942335.1	2595	yes	d_Bacteria;p_Actinobacteriota;c_Actinomycetia;o_Actinomycetales;f_Cellulomonadaceae;g_Cellulosimicrobium;s_Cellulosimicrobium sp001942335	Bacteria, Terrabacteria group, Actinobacteria, Actinomycetia, Micrococcales, Promicromonosporaceae, Cellulosimicrobium, unclassified Cellulosimicrobium
UP000198520	Flavimobilis marinus	Bacteria	285351	GCA_900113055.1	2643	yes	d_Bacteria;p_Actinobacteriota;c_Actinomycetia;o_Actinomycetales;f_Cellulomonadaceae;g_Flavimobilis;s_Flavimobilis marinus	Bacteria, Terrabacteria group, Actinobacteria, Actinomycetia, Micrococcales, Jonesiaceae, Flavimobilis
UP000221394	Flavimobilis soli	Bacteria	442709	GCA_002564025.1	2501	yes	d_Bacteria;p_Actinobacteriota;c_Actinomycetia;o_Actinomycetales;f_Cellulomonadaceae;g_Flavimobilis;s_Flavimobilis soli	Bacteria, Terrabacteria group, Actinobacteria, Actinomycetia, Micrococcales, Jonesiaceae, Flavimobilis
UP000503453	Sanguibacter sp. HDW7	Bacteria	2714931	GCA_011300875.1	2907	yes	d_Bacteria;p_Actinobacteriota;c_Actinomycetia;o_Actinomycetales;f_Cellulomonadaceae;g_Flavimobilis;s_Flavimobilis sp011300875	Bacteria, Terrabacteria group, Actinobacteria, Actinomycetia, Micrococcales, Sanguibacteraceae, Sanguibacter, unclassified Sanguibacter
UP000076794	Isoptericola dokdonensis DS-3	Bacteria	1300344	GCA_001636295.1	3403	yes	d_Bacteria;p_Actinobacteriota;c_Actinomycetia;o_Actinomycetales;f_Cellulomonadaceae;g_Isoptericola;s_Isoptericola dokdonensis	Bacteria, Terrabacteria group, Actinobacteria, Actinomycetia, Micrococcales, Promicromonosporaceae, Isoptericola, Isoptericola dokdonensis
UP000189777	Krasilnikoviella flava	Bacteria	526729	GCA_900167525.1	4296	yes	d_Bacteria;p_Actinobacteriota;c_Actinomycetia;o_Actinomycetales;f_Cellulomonadaceae;g_Isoptericola;s_Isoptericola flava	Bacteria, Terrabacteria group, Actinobacteria, Actinomycetia, Micrococcales, Promicromonosporaceae, Krasilnikoviella
UP000239858	Isoptericola sp. CG 20/1183	Bacteria	1881052	GCA_003003335.1	3485	yes	d_Bacteria;p_Actinobacteriota;c_Actinomycetia;o_Actinomycetales;f_Cellulomonadaceae;g_Isoptericola;s_Isoptericola halotolerans_A	Bacteria, Terrabacteria group, Actinobacteria, Actinomycetia, Micrococcales, Promicromonosporaceae, Isoptericola, unclassified Isoptericola
UP000557204	Isoptericola sediminis	Bacteria	2733572	GCA_013085345.1	2951	yes	d_Bacteria;p_Actinobacteriota;c_Actinomycetia;o_Actinomycetales;f_Cellulomonadaceae;g_Isoptericola;s_Isoptericola sediminis	Bacteria, Terrabacteria group, Actinobacteria, Actinomycetia, Micrococcales, Promicromonosporaceae, Isoptericola
UP000009236	Isoptericola variabilis (strain 225)	Bacteria	743718	GCA_000215105.1	2879	yes	d_Bacteria;p_Actinobacteriota;c_Actinomycetia;o_Actinomycetales;f_Cellulomonadaceae;g_Isoptericola;s_Isoptericola variabilis_A	Bacteria, Terrabacteria group, Actinobacteria, Actinomycetia, Micrococcales, Promicromonosporaceae, Isoptericola, Isoptericola variabilis
UP000000628	Jonesia denitrificans (strain ATCC 14870 / DSM 20603 / BCRC 15368 / CIP 55.134 / JCM 11481 / NBRC 15587 / NCTC 10816 / Prevot 55134) (Listeria denitrificans)	Bacteria	471856	GCA_000024065.1	2495	yes	d_Bacteria;p_Actinobacteriota;c_Actinomycetia;o_Actinomycetales;f_Cellulomonadaceae;g_Jonesia;s_Jonesia denitrificans	Bacteria, Terrabacteria group, Actinobacteria, Actinomycetia, Micrococcales, Jonesiaceae, Jonesia, Jonesia denitrificans
UP000231586	Luteimicrobium subarcticum	Bacteria	620910	GCA_002798015.1	3150	yes	d_Bacteria;p_Actinobacteriota;c_Actinomycetia;o_Actinomycetales;f_Cellulomonadaceae;g_Luteimicrobium;s_Luteimicrobium subarcticum	Bacteria, Terrabacteria group, Actinobacteria, Actinomycetia, Micrococcales, Micrococcales incertae sedis, Luteimicrobium
UP000326702	Luteimicrobium xylanilyticum	Bacteria	1133546	GCA_009429125.1	3715	yes	d_Bacteria;p_Actinobacteriota;c_Actinomycetia;o_Actinomycetales;f_Cellulomonadaceae;g_Luteimicrobium;s_Luteimicrobium xylanilyticum	Bacteria, Terrabacteria group, Actinobacteria, Actinomycetia, Micrococcales, Micrococcales incertae sedis, Luteimicrobium
UP000280501	Myceligenerans xiligouense	Bacteria	253184	GCA_003814695.1	3975	yes	d_Bacteria;p_Actinobacteriota;c_Actinomycetia;o_Actinomycetales;f_Cellulomonadaceae;g_Myceligenerans;s_Myceligenerans xiligouense	Bacteria, Terrabacteria group, Actinobacteria, Actinomycetia, Micrococcales, Promicromonosporaceae, Myceligenerans
UP000051694	Oerskovia sp. Root918	Bacteria	1736607	GCA_001428945.1	3618	yes	d_Bacteria;p_Actinobacteriota;c_Actinomycetia;o_Actinomycetales;f_Cellulomonadaceae;g_Oerskovia;s_Oerskovia enterophila	Bacteria, Terrabacteria group, Actinobacteria, Actinomycetia, Micrococcales, Cellulomonadaceae, Oerskovia, unclassified Oerskovia
UP000185663	Paraoerskovia marina	Bacteria	545619	GCA_900105445.1	2637	yes	d_Bacteria;p_Actinobacteriota;c_Actinomycetia;o_Actinomycetales;f_Cellulomonadaceae;g_Paraoerskovia;s_Paraoerskovia marina	Bacteria, Terrabacteria group, Actinobacteria, Actinomycetia, Micrococcales, Cellulomonadaceae, Paraoerskovia
UP000655589	Promicromonospora citrea	Bacteria	43677	GCA_014647735.1	4551	yes	d_Bacteria;p_Actinobacteriota;c_Actinomycetia;o_Actinomycetales;f_Cellulomonadaceae;g_Promicromonospora;s_Promicromonospora citrea	Bacteria, Terrabacteria group, Actinobacteria, Actinomycetia, Micrococcales, Promicromonosporaceae, Promicromonospora
UP000540568	Promicromonospora sukumoe	Bacteria	88382	GCA_014137995.1	5698	yes	d_Bacteria;p_Actinobacteriota;c_Actinomycetia;o_Actinomycetales;f_Cellulomonadaceae;g_Promicromonospora;s_Promicromonospora sukumoe_A	Bacteria, Terrabacteria group, Actinobacteria, Actinomycetia, Micrococcales, Promicromonosporaceae, Promicromonospora
UP000315389	Rarobacter faecitabidus	Bacteria	13243	GCA_006716265.1	2325	yes	d_Bacteria;p_Actinobacteriota;c_Actinomycetia;o_Actinomycetales;f_Cellulomonadaceae;g_Rarobacter;s_Rarobacter faecitabidus	Bacteria, Terrabacteria group, Actinobacteria, Actinomycetia, Micrococcales, Rarobacteraceae, Rarobacter
UP000316181	Rarobacter incanus	Bacteria	153494	GCA_006715765.1	2018	yes	d_Bacteria;p_Actinobacteriota;c_Actinomycetia;o_Actinomycetales;f_Cellulomonadaceae;g_Rarobacter;s_Rarobacter incanus	Bacteria, Terrabacteria group, Actinobacteria, Actinomycetia, Micrococcales, Rarobacteraceae, Rarobacter
UP000198369	Micrococcales bacterium KH10	Bacteria	1945885	GCA_900188465.1	2348	yes	d_Bacteria;p_Actinobacteriota;c_Actinomycetia;o_Actinomycetales;f_Cellulomonadaceae;g_Rarobacter;s_Rarobacter sp900188465	Bacteria, Terrabacteria group, Actinobacteria, Actinomycetia, Micrococcales, unclassified Micrococcales
UP000225548	Sanguibacter antarcticus	Bacteria	372484	GCA_002564005.1	3108	yes	d_Bacteria;p_Actinobacteriota;c_Actinomycetia;o_Actinomycetales;f_Cellulomonadaceae;g_Sanguibacter;s_Sanguibacter antarcticus	Bacteria, Terrabacteria group, Actinobacteria, Actinomycetia, Micrococcales, Sanguibacteraceae, Sanguibacter
UP000199039	Sanguibacter gelidistatuariae	Bacteria	1814289	GCA_900096585.1	3525	yes	d_Bacteria;p_Actinobacteriota;c_Actinomycetia;o_Actinomycetales;f_Cellulomonadaceae;g_Sanguibacter;s_Sanguibacter gelidistatuariae	Bacteria, Terrabacteria group, Actinobacteria, Actinomycetia, Micrococcales, Sanguibacteraceae, Sanguibacter
UP000000322	Sanguibacter keddieii (strain ATCC 51767 / DSM 10542 / NCFB 3025 / ST-74)	Bacteria	446469	GCA_000024925.1	3710	yes	d_Bacteria;p_Actinobacteriota;c_Actinomycetia;o_Actinomycetales;f_Cellulomonadaceae;g_Sanguibacter;s_Sanguibacter keddieii	Bacteria, Terrabacteria group, Actinobacteria, Actinomycetia, Micrococcales, Sanguibacteraceae, Sanguibacter, Sanguibacter keddieii
UP000231693	Sediminihabitans luteus	Bacteria	1138585	GCA_002797595.1	2995	yes	d_Bacteria;p_Actinobacteriota;c_Actinomycetia;o_Actinomycetales;f_Cellulomonadaceae;g_Sediminihabitans;s_Sediminihabitans luteus	Bacteria, Terrabacteria group, Actinobacteria, Actinomycetia, Micrococcales, Cellulomonadaceae, Sediminihabitans
UP000276333	Cellulomonas sp. PhB143	Bacteria	2485186	GCA_003752595.1	2804	yes	d_Bacteria;p_Actinobacteriota;c_Actinomycetia;o_Actinomycetales;f_Cellulomonadaceae;g_Sediminihabitans;s_Sediminihabitans sp003752595	Bacteria, Terrabacteria group, Actinobacteria, Actinomycetia, Micrococcales, Cellulomonadaceae, Cellulomonas, unclassified Cellulomonas
UP000291758	Xylanimonas allomyrinae	Bacteria	2509459	GCA_004135345.1	3038	yes	d_Bacteria;p_Actinobacteriota;c_Actinomycetia;o_Actinomycetales;f_Cellulomonadaceae;g_Xylanimonas;s_Xylanimonas allomyrinae	Bacteria, Terrabacteria group, Actinobacteria, Actinomycetia, Micrococcales, Promicromonosporaceae, Xylanimonas
UP000002255	Xylanimonas cellulosilytica (strain DSM 15894 / CECT 5975 / LMG 20990 / XIL07)	Bacteria	446471	GCA_000024965.1	3441	yes	d_Bacteria;p_Actinobacteriota;c_Actinomycetia;o_Actinomycetales;f_Cellulomonadaceae;g_Xylanimonas;s_Xylanimonas cellulosilytica	Bacteria, Terrabacteria group, Actinobacteria, Actinomycetia, Micrococcales, Promicromonosporaceae, Xylanimonas, Xylanimonas cellulosilytica
UP000248783	Xylanimonas oleitrophica	Bacteria	2607479	GCA_003244315.1	3108	yes	d_Bacteria;p_Actinobacteriota;c_Actinomycetia;o_Actinomycetales;f_Cellulomonadaceae;g_Xylanimonas;s_Xylanimonas oleitrophica	Bacteria, Terrabacteria group, Actinobacteria, Actinomycetia, Micrococcales, Promicromonosporaceae, Xylanimonas
UP000292118	Xylanimonas protaetiae	Bacteria	2509457	GCA_004135385.1	3305	yes	d_Bacteria;p_Actinobacteriota;c_Actinomycetia;o_Actinomycetales;f_Cellulomonadaceae;g_Xylanimonas;s_Xylanimonas sp004135385	Bacteria, Terrabacteria group, Actinobacteria, Actinomycetia, Micrococcales, Promicromonosporaceae, Xylanimonas
UP000293852	Xylanibacterium ulmi	Bacteria	228973	GCA_004216535.1	3500	yes	d_Bacteria;p_Actinobacteriota;c_Actinomycetia;o_Actinomycetales;f_Cellulomonadaceae;g_Xylanimonas;s_Xylanimonas ulmi	Bacteria, Terrabacteria group, Actinobacteria, Actinomycetia, Micrococcales, Promicromonosporaceae, Xylanibacterium
UP000547973	Demequina lutea	Bacteria	431489	GCA_013409005.1	3020	yes	d_Bacteria;p_Actinobacteriota;c_Actinomycetia;o_Actinomycetales;f_Demequinaceae;g_Demequina;s_Demequina lutea	Bacteria, Terrabacteria group, Actinobacteria, Actinomycetia, Micrococcales, Demequinaceae, Demequina
UP000183315	Demequina mangrovi	Bacteria	1043493	GCA_900109245.1	2745	yes	d_Bacteria;p_Actinobacteriota;c_Actinomycetia;o_Actinomycetales;f_Demequinaceae;g_Demequina;s_Demequina mangrovi	Bacteria, Terrabacteria group, Actinobacteria, Actinomycetia, Micrococcales, Demequinaceae, Demequina
UP000218598	Brachybacterium alimentarium	Bacteria	47845	GCA_002332305.1	3588	yes	d_Bacteria;p_Actinobacteriota;c_Actinomycetia;o_Actinomycetales;f_Dermabacteraceae;g_Brachybacterium;s_Brachybacterium alimentarium	Bacteria, Terrabacteria group, Actinobacteria, Actinomycetia, Micrococcales, Dermabacteraceae, Brachybacterium
UP000245590	Brachybacterium endophyticum	Bacteria	2182385	GCA_003130585.1	3043	yes	d_Bacteria;p_Actinobacteriota;c_Actinomycetia;o_Actinomycetales;f_Dermabacteraceae;g_Brachybacterium;s_Brachybacterium endophyticum	Bacteria, Terrabacteria group, Actinobacteria, Actinomycetia, Micrococcales, Dermabacteraceae, Brachybacterium
UP000001919	Brachybacterium faecium (strain ATCC 43885 / DSM 4810 / JCM 11609 / LMG 19847 / NBRC 14762 / NCIMB 9860 / 6-10)	Bacteria	446465	GCA_000023405.1	3062	yes	d_Bacteria;p_Actinobacteriota;c_Actinomycetia;o_Actinomycetales;f_Dermabacteraceae;g_Brachybacterium;s_Brachybacterium faecium	Bacteria, Terrabacteria group, Actinobacteria, Actinomycetia, Micrococcales, Dermabacteraceae, Brachybacterium, Brachybacterium faecium
UP000019754	Brachybacterium muris UCD-AY4	Bacteria	1249481	GCA_000338055.1	2806	yes	d_Bacteria;p_Actinobacteriota;c_Actinomycetia;o_Actinomycetales;f_Dermabacteraceae;g_Brachybacterium;s_Brachybacterium muris	Bacteria, Terrabacteria group, Actinobacteria, Actinomycetia, Micrococcales, Dermabacteraceae, Brachybacterium, Brachybacterium muris
UP000195981	Brachybacterium nesterenkovii	Bacteria	47847	GCA_900163655.1	2675	yes	d_Bacteria;p_Actinobacteriota;c_Actinomycetia;o_Actinomycetales;f_Dermabacteraceae;g_Brachybacterium;s_Brachybacterium nesterenkovii	Bacteria, Terrabacteria group, Actinobacteria, Actinomycetia, Micrococcales, Dermabacteraceae, Brachybacterium
UP000023067	Brachybacterium phenoliresistens	Bacteria	396014	GCA_000576425.1	3605	yes	d_Bacteria;p_Actinobacteriota;c_Actinomycetia;o_Actinomycetales;f_Dermabacteraceae;g_Brachybacterium;s_Brachybacterium phenoliresistens	Bacteria, Terrabacteria group, Actinobacteria, Actinomycetia, Micrococcales, Dermabacteraceae, Brachybacterium
UP000235560	Brachybacterium sp. UMB0905	Bacteria	2069310	GCA_002871795.1	2790	yes	d_Bacteria;p_Actinobacteriota;c_Actinomycetia;o_Actinomycetales;f_Dermabacteraceae;g_Brachybacterium;s_Brachybacterium sp002871795	Bacteria, Terrabacteria group, Actinobacteria, Actinomycetia, Micrococcales, Dermabacteraceae, Brachybacterium, unclassified Brachybacterium
UP000301626	Brachybacterium sp. SGAir0954	Bacteria	2571029	GCA_005490785.1	2953	yes	d_Bacteria;p_Actinobacteriota;c_Actinomycetia;o_Actinomycetales;f_Dermabacteraceae;g_Brachybacterium;s_Brachybacterium sp005490785	Bacteria, Terrabacteria group, Actinobacteria, Actinomycetia, Micrococcales, Dermabacteraceae, Brachybacterium, unclassified Brachybacterium
UP000515984	Brachybacterium sp. Z12	Bacteria	2759167	GCA_014400405.1	2083	yes	d_Bacteria;p_Actinobacteriota;c_Actinomycetia;o_Actinomycetales;f_Dermabacteraceae;g_Brachybacterium;s_Brachybacterium sp014400405	Bacteria, Terrabacteria group, Actinobacteria, Actinomycetia, Micrococcales, Dermabacteraceae, Brachybacterium, unclassified Brachybacterium
UP000218165	Brachybacterium vulturis	Bacteria	2017484	GCA_002407185.1	3244	yes	d_Bacteria;p_Actinobacteriota;c_Actinomycetia;o_Actinomycetales;f_Dermabacteraceae;g_Brachybacterium;s_Brachybacterium vulturis	Bacteria, Terrabacteria group, Actinobacteria, Actinomycetia, Micrococcales, Dermabacteraceae, Brachybacterium
UP000014577	Dermabacter sp. HFH0086	Bacteria	1203568	GCA_000413375.1	2120	yes	d_Bacteria;p_Actinobacteriota;c_Actinomycetia;o_Actinomycetales;f_Dermabacteraceae;g_Dermabacter;s_Dermabacter hominis	Bacteria, Terrabacteria group, Actinobacteria, Actinomycetia, Micrococcales, Dermabacteraceae, Dermabacter, unclassified Dermabacter
UP000568050	Helcobacillus massiliensis	Bacteria	521392	GCA_014191425.1	2315	yes	d_Bacteria;p_Actinobacteriota;c_Actinomycetia;o_Actinomycetales;f_Dermabacteraceae;g_Helcobacillus;s_Helcobacillus massiliensis	Bacteria, Terrabacteria group, Actinobacteria, Actinomycetia, Micrococcales, Dermabacteraceae, Helcobacillus
UP000571817	Allobranchiibius huperziae	Bacteria	1874116	GCA_013410455.1	3552	yes	d_Bacteria;p_Actinobacteriota;c_Actinomycetia;o_Actinomycetales;f_Dermatophilaceae;g_Allobranchiibius;s_Allobranchiibius huperziae	Bacteria, Terrabacteria group, Actinobacteria, Actinomycetia, Micrococcales, Dermacoccaceae, Allobranchiibius
UP000431092	Arsenicicoccus cauae	Bacteria	2663847	GCA_009707125.1	3030	yes	d_Bacteria;p_Actinobacteriota;c_Actinomycetia;o_Actinomycetales;f_Dermatophilaceae;g_Arsenicicoccus;s_Arsenicicoccus sp009707125	Bacteria, Terrabacteria group, Actinobacteria, Actinomycetia, Micrococcales, Intrasporangiaceae, Arsenicicoccus
UP000008495	Austwickia chelonae NBRC 105200	Bacteria	1184607	GCA_000298175.1	3048	yes	d_Bacteria;p_Actinobacteriota;c_Actinomycetia;o_Actinomycetales;f_Dermatophilaceae;g_Austwickia;s_Austwickia chelonae	Bacteria, Terrabacteria group, Actinobacteria, Actinomycetia, Micrococcales, Dermatophilaceae, Austwickia, Austwickia chelonae
UP000318336	Barrientosiimonas humi	Bacteria	999931	GCA_006716095.1	3329	yes	d_Bacteria;p_Actinobacteriota;c_Actinomycetia;o_Actinomycetales;f_Dermatophilaceae;g_Barrientosiimonas;s_Barrientosiimonas humi	Bacteria, Terrabacteria group, Actinobacteria, Actinomycetia, Micrococcales, Dermacoccaceae, Barrientosiimonas
UP000075667	Branchiibius sp. NY16-3462-2	Bacteria	1807500	GCA_001594145.1	3548	yes	d_Bacteria;p_Actinobacteriota;c_Actinomycetia;o_Actinomycetales;f_Dermatophilaceae;g_Branchiibius;s_Branchiibius sp001594145	Bacteria, Terrabacteria group, Actinobacteria, Actinomycetia, Micrococcales, Dermacoccaceae, Branchiibius, unclassified Branchiibius
UP000294039	Dermacoccus sp. 147Ba	Bacteria	2510111	GCA_004151355.1	2846	yes	d_Bacteria;p_Actinobacteriota;c_Actinomycetia;o_Actinomycetales;f_Dermatophilaceae;g_Dermacoccus;s_Dermacoccus abyssi	Bacteria, Terrabacteria group, Actinobacteria, Actinomycetia, Micrococcales, Dermacoccaceae, Dermacoccus, unclassified Dermacoccus
UP000027986	Dermacoccus nishinomiyaensis	Bacteria	1274	GCA_000725405.1	2255	yes	d_Bacteria;p_Actinobacteriota;c_Actinomycetia;o_Actinomycetales;f_Dermatophilaceae;g_Dermacoccus;s_Dermacoccus nishinomiyaensis	Bacteria, Terrabacteria group, Actinobacteria, Actinomycetia, Micrococcales, Dermacoccaceae, Dermacoccus
UP000242637	Dermatophilus congolensis	Bacteria	1863	GCA_900187045.1	2311	yes	d_Bacteria;p_Actinobacteriota;c_Actinomycetia;o_Actinomycetales;f_Dermatophilaceae;g_Dermatophilus;s_Dermatophilus congolensis	Bacteria, Terrabacteria group, Actinobacteria, Actinomycetia, Micrococcales, Dermatophilaceae, Dermatophilus
UP000437955	Tetrasphaera sp. F2B08	Bacteria	2653936	GCA_009184895.1	3963	yes	d_Bacteria;p_Actinobacteriota;c_Actinomycetia;o_Actinomycetales;f_Dermatophilaceae;g_F2B08;s_F2B08 sp009184895	Bacteria, Terrabacteria group, Actinobacteria, Actinomycetia, Micrococcales, Intrasporangiaceae, Tetrasphaera, unclassified Tetrasphaera
UP000557772	Flexivirga aerilata	Bacteria	1656889	GCA_013002715.1	3673	yes	d_Bacteria;p_Actinobacteriota;c_Actinomycetia;o_Actinomycetales;f_Dermatophilaceae;g_Flexivirga;s_Flexivirga aerilata	Bacteria, Terrabacteria group, Actinobacteria, Actinomycetia, Micrococcales, Dermacoccaceae, Flexivirga
UP000271678	Flexivirga caeni	Bacteria	2294115	GCA_003724155.1	3842	yes	d_Bacteria;p_Actinobacteriota;c_Actinomycetia;o_Actinomycetales;f_Dermatophilaceae;g_Flexivirga;s_Flexivirga caeni	Bacteria, Terrabacteria group, Actinobacteria, Actinomycetia, Micrococcales, Dermacoccaceae, Flexivirga
UP000559182	Flexivirga oryzae	Bacteria	1794944	GCA_014190805.1	4704	yes	d_Bacteria;p_Actinobacteriota;c_Actinomycetia;o_Actinomycetales;f_Dermatophilaceae;g_Flexivirga;s_Flexivirga oryzae	Bacteria, Terrabacteria group, Actinobacteria, Actinomycetia, Micrococcales, Dermacoccaceae, Flexivirga
UP000316747	Humibacillus xanthopallidus	Bacteria	412689	GCA_006716675.1	4527	yes	d_Bacteria;p_Actinobacteriota;c_Actinomycetia;o_Actinomycetales;f_Dermatophilaceae;g_Humibacillus;s_Humibacillus xanthopallidus	Bacteria, Terrabacteria group, Actinobacteria, Actinomycetia, Micrococcales, Intrasporangiaceae, Humibacillus
UP000019489	Intrasporangium oryzae NRRL B-24470	Bacteria	1386089	GCA_000576595.1	4086	yes	d_Bacteria;p_Actinobacteriota;c_Actinomycetia;o_Actinomycetales;f_Dermatophilaceae;g_Humihabitans;s_Humihabitans oryzae	Bacteria, Terrabacteria group, Actinobacteria, Actinomycetia, Micrococcales, Intrasporangiaceae, Intrasporangium, Intrasporangium oryzae
UP000008914	Intrasporangium calvum (strain ATCC 23552 / DSM 43043 / JCM 3097 / NBRC 12989 / 7 KIP)	Bacteria	710696	GCA_000184685.1	3551	yes	d_Bacteria;p_Actinobacteriota;c_Actinomycetia;o_Actinomycetales;f_Dermatophilaceae;g_Intrasporangium;s_Intrasporangium calvum	Bacteria, Terrabacteria group, Actinobacteria, Actinomycetia, Micrococcales, Intrasporangiaceae, Intrasporangium, Intrasporangium calvum
UP000019494	Intrasporangium chromatireducens Q5-1	Bacteria	584657	GCA_000576575.1	4363	yes	d_Bacteria;p_Actinobacteriota;c_Actinomycetia;o_Actinomycetales;f_Dermatophilaceae;g_Intrasporangium_A;s_Intrasporangium_A chromatireducens	Bacteria, Terrabacteria group, Actinobacteria, Actinomycetia, Micrococcales, Intrasporangiaceae, Intrasporangium, Intrasporangium chromatireducens
UP000592181	Janibacter alkaliphilus	Bacteria	1069963	GCA_013408565.1	3138	yes	d_Bacteria;p_Actinobacteriota;c_Actinomycetia;o_Actinomycetales;f_Dermatophilaceae;g_Janibacter;s_Janibacter alkaliphilus	Bacteria, Terrabacteria group, Actinobacteria, Actinomycetia, Micrococcales, Intrasporangiaceae, Janibacter
UP000008366	Kineosphaera limosa NBRC 100340	Bacteria	1184609	GCA_000298215.1	4422	yes	d_Bacteria;p_Actinobacteriota;c_Actinomycetia;o_Actinomycetales;f_Dermatophilaceae;g_Kineosphaera;s_Kineosphaera limosa	Bacteria, Terrabacteria group, Actinobacteria, Actinomycetia, Micrococcales, Dermatophilaceae, Kineosphaera, Kineosphaera limosa
UP000030013	Knoellia aerolata DSM 18566	Bacteria	1385519	GCA_000768695.1	3813	yes	d_Bacteria;p_Actinobacteriota;c_Actinomycetia;o_Actinomycetales;f_Dermatophilaceae;g_Knoellia;s_Knoellia aerolata	Bacteria, Terrabacteria group, Actinobacteria, Actinomycetia, Micrococcales, Intrasporangiaceae, Knoellia, Knoellia aerolata
UP000628079	Knoellia flava	Bacteria	913969	GCA_014636255.1	3392	yes	d_Bacteria;p_Actinobacteriota;c_Actinomycetia;o_Actinomycetales;f_Dermatophilaceae;g_Knoellia;s_Knoellia flava	Bacteria, Terrabacteria group, Actinobacteria, Actinomycetia, Micrococcales, Intrasporangiaceae, Knoellia
UP000237822	Knoellia remsis	Bacteria	407159	GCA_003002895.1	3374	yes	d_Bacteria;p_Actinobacteriota;c_Actinomycetia;o_Actinomycetales;f_Dermatophilaceae;g_Knoellia;s_Knoellia remsis	Bacteria, Terrabacteria group, Actinobacteria, Actinomycetia, Micrococcales, Intrasporangiaceae, Knoellia
UP000030011	Knoellia subterranea KCTC 19937	Bacteria	1385521	GCA_000768685.1	3418	yes	d_Bacteria;p_Actinobacteriota;c_Actinomycetia;o_Actinomycetales;f_Dermatophilaceae;g_Knoellia;s_Knoellia subterranea	Bacteria, Terrabacteria group, Actinobacteria, Actinomycetia, Micrococcales, Intrasporangiaceae, Knoellia, Knoellia subterranea
UP000317893	Lapillicoccus jejuensis	Bacteria	402171	GCA_006715055.1	4122	yes	d_Bacteria;p_Actinobacteriota;c_Actinomycetia;o_Actinomycetales;f_Dermatophilaceae;g_Lapillicoccus;s_Lapillicoccus jejuensis	Bacteria, Terrabacteria group, Actinobacteria, Actinomycetia, Micrococcales, Intrasporangiaceae, Lapillicoccus
UP000320244	Leekyejoonella antrihumi	Bacteria	1660198	GCA_007845645.1	4772	yes	d_Bacteria;p_Actinobacteriota;c_Actinomycetia;o_Actinomycetales;f_Dermatophilaceae;g_Leekyejoonella;s_Leekyejoonella antrihumi	Bacteria, Terrabacteria group, Actinobacteria, Actinomycetia, Micrococcales, Dermacoccaceae, Leekyejoonella
UP000037397	Luteipulveratus halotolerans	Bacteria	1631356	GCA_001247745.1	3827	yes	d_Bacteria;p_Actinobacteriota;c_Actinomycetia;o_Actinomycetales;f_Dermatophilaceae;g_Luteipulveratus;s_Luteipulveratus halotolerans	Bacteria, Terrabacteria group, Actinobacteria, Actinomycetia, Micrococcales, Dermacoccaceae, Luteipulveratus
UP000066480	Luteipulveratus mongoliensis	Bacteria	571913	GCA_001190945.1	4674	yes	d_Bacteria;p_Actinobacteriota;c_Actinomycetia;o_Actinomycetales;f_Dermatophilaceae;g_Luteipulveratus;s_Luteipulveratus mongoliensis	Bacteria, Terrabacteria group, Actinobacteria, Actinomycetia, Micrococcales, Dermacoccaceae, Luteipulveratus
UP000004367	Mobilicoccus pelagius NBRC 104925	Bacteria	1089455	GCA_000247995.2	3112	yes	d_Bacteria;p_Actinobacteriota;c_Actinomycetia;o_Actinomycetales;f_Dermatophilaceae;g_Mobilicoccus;s_Mobilicoccus pelagius	Bacteria, Terrabacteria group, Actinobacteria, Actinomycetia, Micrococcales, Dermatophilaceae, Mobilicoccus, Mobilicoccus pelagius
UP000319516	Ornithinicoccus hortensis	Bacteria	82346	GCA_006716185.1	3571	yes	d_Bacteria;p_Actinobacteriota;c_Actinomycetia;o_Actinomycetales;f_Dermatophilaceae;g_Ornithinicoccus;s_Ornithinicoccus hortensis	Bacteria, Terrabacteria group, Actinobacteria, Actinomycetia, Micrococcales, Intrasporangiaceae, Ornithinicoccus
UP000315395	Ornithinimicrobium ciconiae	Bacteria	2594265	GCA_007197575.1	3622	yes	d_Bacteria;p_Actinobacteriota;c_Actinomycetia;o_Actinomycetales;f_Dermatophilaceae;g_Ornithinicoccus;s_Ornithinicoccus sp007197575	Bacteria, Terrabacteria group, Actinobacteria, Actinomycetia, Micrococcales, Ornithinimicrobiaceae, Ornithinimicrobium
UP000219688	Ornithinimicrobium cerasi	Bacteria	2248773	GCA_900221015.1	3368	yes	d_Bacteria;p_Actinobacteriota;c_Actinomycetia;o_Actinomycetales;f_Dermatophilaceae;g_Ornithinimicrobium;s_Ornithinimicrobium cerasi	Bacteria, Terrabacteria group, Actinobacteria, Actinomycetia, Micrococcales, Ornithinimicrobiaceae, Ornithinimicrobium
UP000315133	Ornithinimicrobium humiphilum	Bacteria	125288	GCA_006716885.1	3155	yes	d_Bacteria;p_Actinobacteriota;c_Actinomycetia;o_Actinomycetales;f_Dermatophilaceae;g_Ornithinimicrobium;s_Ornithinimicrobium humiphilum	Bacteria, Terrabacteria group, Actinobacteria, Actinomycetia, Micrococcales, Ornithinimicrobiaceae, Ornithinimicrobium
UP000253790	Ornithinimicrobium avium	Bacteria	2283195	GCA_003351765.1	3428	yes	d_Bacteria;p_Actinobacteriota;c_Actinomycetia;o_Actinomycetales;f_Dermatophilaceae;g_Ornithinimicrobium;s_Ornithinimicrobium sp003351765	Bacteria, Terrabacteria group, Actinobacteria, Actinomycetia, Micrococcales, Ornithinimicrobiaceae, Ornithinimicrobium
UP000319514	Oryzihumus leptocrescens	Bacteria	297536	GCA_006716205.1	4026	yes	d_Bacteria;p_Actinobacteriota;c_Actinomycetia;o_Actinomycetales;f_Dermatophilaceae;g_Oryzihumus;s_Oryzihumus leptocrescens	Bacteria, Terrabacteria group, Actinobacteria, Actinomycetia, Micrococcales, Intrasporangiaceae, Oryzihumus
UP000573599	Pedococcus badiiscoriae	Bacteria	642776	GCA_013408925.1	3185	yes	d_Bacteria;p_Actinobacteriota;c_Actinomycetia;o_Actinomycetales;f_Dermatophilaceae;g_Pedococcus;s_Pedococcus badiiscoriae	Bacteria, Terrabacteria group, Actinobacteria, Actinomycetia, Micrococcales, Intrasporangiaceae, Pedococcus
UP000199019	Pedococcus cremeus	Bacteria	587636	GCA_900111375.1	4010	yes	d_Bacteria;p_Actinobacteriota;c_Actinomycetia;o_Actinomycetales;f_Dermatophilaceae;g_Pedococcus;s_Pedococcus cremeus	Bacteria, Terrabacteria group, Actinobacteria, Actinomycetia, Micrococcales, Intrasporangiaceae, Pedococcus
UP000051641	Phycicoccus sp. Root563	Bacteria	1736562	GCA_001427915.1	3714	yes	d_Bacteria;p_Actinobacteriota;c_Actinomycetia;o_Actinomycetales;f_Dermatophilaceae;g_Pedococcus;s_Pedococcus sp001426245	Bacteria, Terrabacteria group, Actinobacteria, Actinomycetia, Micrococcales, Intrasporangiaceae, Phycicoccus, unclassified Phycicoccus
UP000423741	Tetrasphaera sp. HKS02	Bacteria	1813880	GCA_009707485.1	3054	yes	d_Bacteria;p_Actinobacteriota;c_Actinomycetia;o_Actinomycetales;f_Dermatophilaceae;g_Pedococcus;s_Pedococcus sp009707485	Bacteria, Terrabacteria group, Actinobacteria, Actinomycetia, Micrococcales, Intrasporangiaceae, Tetrasphaera, unclassified Tetrasphaera
UP000588586	Knoellia sp. DB2414S	Bacteria	2730921	GCA_013041615.1	3953	yes	d_Bacteria;p_Actinobacteriota;c_Actinomycetia;o_Actinomycetales;f_Dermatophilaceae;g_Pedococcus;s_Pedococcus sp013041615	Bacteria, Terrabacteria group, Actinobacteria, Actinomycetia, Micrococcales, Intrasporangiaceae, Knoellia, unclassified Knoellia
UP000233781	Phycicoccus duodecadis	Bacteria	173053	GCA_002846495.1	3172	yes	d_Bacteria;p_Actinobacteriota;c_Actinomycetia;o_Actinomycetales;f_Dermatophilaceae;g_Phycicoccus;s_Phycicoccus duodecadis	Bacteria, Terrabacteria group, Actinobacteria, Actinomycetia, Micrococcales, Intrasporangiaceae, Phycicoccus
UP000515976	Phycicoccus endophyticus	Bacteria	1690220	GCA_014395645.1	2871	yes	d_Bacteria;p_Actinobacteriota;c_Actinomycetia;o_Actinomycetales;f_Dermatophilaceae;g_Phycicoccus;s_Phycicoccus endophyticus	Bacteria, Terrabacteria group, Actinobacteria, Actinomycetia, Micrococcales, Intrasporangiaceae, Phycicoccus
UP000287866	Phycicoccus flavus	Bacteria	2502783	GCA_004025965.2	1211	yes	d_Bacteria;p_Actinobacteriota;c_Actinomycetia;o_Actinomycetales;f_Dermatophilaceae;g_Phycicoccus;s_Phycicoccus flavus	Bacteria, Terrabacteria group, Actinobacteria, Actinomycetia, Micrococcales, Intrasporangiaceae, Phycicoccus
UP000501702	Phycicoccus sp. HDW14	Bacteria	2714941	GCA_011383005.1	3383	yes	d_Bacteria;p_Actinobacteriota;c_Actinomycetia;o_Actinomycetales;f_Dermatophilaceae;g_Phycicoccus;s_Phycicoccus sp011383005	Bacteria, Terrabacteria group, Actinobacteria, Actinomycetia, Micrococcales, Intrasporangiaceae, Phycicoccus, unclassified Phycicoccus
UP000013167	Phycicoccus elongatus Lp2	Bacteria	1193181	GCA_000367525.2	3089	yes	d_Bacteria;p_Actinobacteriota;c_Actinomycetia;o_Actinomycetales;f_Dermatophilaceae;g_Phycicoccus_A;s_Phycicoccus_A elongatus	Bacteria, Terrabacteria group, Actinobacteria, Actinomycetia, Micrococcales, Intrasporangiaceae, Phycicoccus, Phycicoccus elongatus
UP000318297	Rudaeicoccus suwonensis	Bacteria	657409	GCA_007829035.1	3440	yes	d_Bacteria;p_Actinobacteriota;c_Actinomycetia;o_Actinomycetales;f_Dermatophilaceae;g_Rudaeicoccus;s_Rudaeicoccus suwonensis	Bacteria, Terrabacteria group, Actinobacteria, Actinomycetia, Micrococcales, Dermacoccaceae, Rudaeicoccus
UP000054837	Serinicoccus chungangensis	Bacteria	767452	GCA_001483745.1	3100	yes	d_Bacteria;p_Actinobacteriota;c_Actinomycetia;o_Actinomycetales;f_Dermatophilaceae;g_Serinicoccus;s_Serinicoccus chungangensis_A	Bacteria, Terrabacteria group, Actinobacteria, Actinomycetia, Micrococcales, Ornithinimicrobiaceae, Serinicoccus
UP000092482	Serinicoccus hydrothermalis	Bacteria	1758689	GCA_001685415.1	3300	yes	d_Bacteria;p_Actinobacteriota;c_Actinomycetia;o_Actinomycetales;f_Dermatophilaceae;g_Serinicoccus;s_Serinicoccus hydrothermalis	Bacteria, Terrabacteria group, Actinobacteria, Actinomycetia, Micrococcales, Ornithinimicrobiaceae, Serinicoccus
UP000321534	Terrabacter aerolatus	Bacteria	422442	GCA_007991735.1	4085	yes	d_Bacteria;p_Actinobacteriota;c_Actinomycetia;o_Actinomycetales;f_Dermatophilaceae;g_Terrabacter;s_Terrabacter aerolatus	Bacteria, Terrabacteria group, Actinobacteria, Actinomycetia, Micrococcales, Intrasporangiaceae, Terrabacter
UP000584016	Dermatophilaceae bacterium	Bacteria	2728912	GCA_013361555.1	3639	yes	d_Bacteria;p_Actinobacteriota;c_Actinomycetia;o_Actinomycetales;f_Dermatophilaceae;g_Terrabacter;s_Terrabacter sp013361975	Bacteria, Terrabacteria group, Actinobacteria, Actinomycetia, Micrococcales, Dermatophilaceae, unclassified Dermatophilaceae
UP000278440	Terracoccus luteus	Bacteria	53356	GCA_003635045.1	3555	yes	d_Bacteria;p_Actinobacteriota;c_Actinomycetia;o_Actinomycetales;f_Dermatophilaceae;g_Terracoccus;s_Terracoccus luteus	Bacteria, Terrabacteria group, Actinobacteria, Actinomycetia, Micrococcales, Intrasporangiaceae, Terracoccus
UP000175826	Humibacillus sp. DSM 29435	Bacteria	1869167	GCA_001758225.1	4370	yes	d_Bacteria;p_Actinobacteriota;c_Actinomycetia;o_Actinomycetales;f_Dermatophilaceae;g_Terracoccus;s_Terracoccus sp001758225	Bacteria, Terrabacteria group, Actinobacteria, Actinomycetia, Micrococcales, Intrasporangiaceae, Humibacillus, unclassified Humibacillus
UP000035721	Tetrasphaera japonica T1-X7	Bacteria	1194083	GCA_001046855.1	4595	yes	d_Bacteria;p_Actinobacteriota;c_Actinomycetia;o_Actinomycetales;f_Dermatophilaceae;g_Tetrasphaera;s_Tetrasphaera japonica	Bacteria, Terrabacteria group, Actinobacteria, Actinomycetia, Micrococcales, Intrasporangiaceae, Tetrasphaera, Tetrasphaera japonica
UP000035763	Tetrasphaera australiensis Ben110	Bacteria	1193182	GCA_001050535.1	4162	yes	d_Bacteria;p_Actinobacteriota;c_Actinomycetia;o_Actinomycetales;f_Dermatophilaceae;g_Tetrasphaera_A;s_Tetrasphaera_A australiensis	Bacteria, Terrabacteria group, Actinobacteria, Actinomycetia, Micrococcales, Intrasporangiaceae, Tetrasphaera, Tetrasphaera australiensis
UP000035720	Tetrasphaera jenkinsii Ben 74	Bacteria	1193518	GCA_001046875.1	3715	yes	d_Bacteria;p_Actinobacteriota;c_Actinomycetia;o_Actinomycetales;f_Dermatophilaceae;g_Tetrasphaera_A;s_Tetrasphaera_A jenkinsii	Bacteria, Terrabacteria group, Actinobacteria, Actinomycetia, Micrococcales, Intrasporangiaceae, Tetrasphaera, Tetrasphaera jenkinsii
UP000291176	Yimella sp. RIT 621	Bacteria	2510323	GCA_004146205.1	2972	yes	d_Bacteria;p_Actinobacteriota;c_Actinomycetia;o_Actinomycetales;f_Dermatophilaceae;g_Yimella;s_Yimella lutea	Bacteria, Terrabacteria group, Actinobacteria, Actinomycetia, Micrococcales, Dermacoccaceae, Yimella, unclassified Yimella
UP000521922	Kineococcus aurantiacus	Bacteria	37633	GCA_013409345.1	4731	yes	d_Bacteria;p_Actinobacteriota;c_Actinomycetia;o_Actinomycetales;f_Kineococcaceae;g_Kineococcus;s_Kineococcus aurantiacus	Bacteria, Terrabacteria group, Actinobacteria, Actinomycetia, Kineosporiales, Kineosporiaceae, Kineococcus
UP000001116	Kineococcus radiotolerans (strain ATCC BAA-149 / DSM 14245 / SRS30216)	Bacteria	266940	GCA_000017305.1	4674	yes	d_Bacteria;p_Actinobacteriota;c_Actinomycetia;o_Actinomycetales;f_Kineococcaceae;g_Kineococcus;s_Kineococcus radiotolerans	Bacteria, Terrabacteria group, Actinobacteria, Actinomycetia, Kineosporiales, Kineosporiaceae, Kineococcus, Kineococcus radiotolerans
UP000239485	Kineococcus xinjiangensis	Bacteria	512762	GCA_002934625.1	4147	yes	d_Bacteria;p_Actinobacteriota;c_Actinomycetia;o_Actinomycetales;f_Kineococcaceae;g_Kineococcus;s_Kineococcus xinjiangensis	Bacteria, Terrabacteria group, Actinobacteria, Actinomycetia, Kineosporiales, Kineosporiaceae, Kineococcus
UP000051653	Agreia sp. Leaf210	Bacteria	1735682	GCA_001421485.1	3263	yes	d_Bacteria;p_Actinobacteriota;c_Actinomycetia;o_Actinomycetales;f_Microbacteriaceae;g_Agreia;s_Agreia sp001421485	Bacteria, Terrabacteria group, Actinobacteria, Actinomycetia, Micrococcales, Microbacteriaceae, Agreia, unclassified Agreia
UP000195787	Agrococcus casei LMG 22410	Bacteria	1255656	GCA_900163565.1	2698	yes	d_Bacteria;p_Actinobacteriota;c_Actinomycetia;o_Actinomycetales;f_Microbacteriaceae;g_Agrococcus;s_Agrococcus casei	Bacteria, Terrabacteria group, Actinobacteria, Actinomycetia, Micrococcales, Microbacteriaceae, Agrococcus, Agrococcus casei
UP000016462	Agrococcus pavilionensis RW1	Bacteria	1330458	GCA_000400485.1	2776	yes	d_Bacteria;p_Actinobacteriota;c_Actinomycetia;o_Actinomycetales;f_Microbacteriaceae;g_Agrococcus;s_Agrococcus pavilionensis	Bacteria, Terrabacteria group, Actinobacteria, Actinomycetia, Micrococcales, Microbacteriaceae, Agrococcus, Agrococcus pavilionensis
UP000302312	Agrococcus sp. SGAir0287	Bacteria	2070347	GCA_005484985.1	2869	yes	d_Bacteria;p_Actinobacteriota;c_Actinomycetia;o_Actinomycetales;f_Microbacteriaceae;g_Agrococcus;s_Agrococcus sp005484985	Bacteria, Terrabacteria group, Actinobacteria, Actinomycetia, Micrococcales, Microbacteriaceae, Agrococcus, unclassified Agrococcus
UP000293865	Agromyces albus	Bacteria	205332	GCA_004134825.1	3965	yes	d_Bacteria;p_Actinobacteriota;c_Actinomycetia;o_Actinomycetales;f_Microbacteriaceae;g_Agromyces;s_Agromyces albus	Bacteria, Terrabacteria group, Actinobacteria, Actinomycetia, Micrococcales, Microbacteriaceae, Agromyces
UP000078437	Agromyces aureus	Bacteria	453304	GCA_001660485.1	3698	yes	d_Bacteria;p_Actinobacteriota;c_Actinomycetia;o_Actinomycetales;f_Microbacteriaceae;g_Agromyces;s_Agromyces aureus	Bacteria, Terrabacteria group, Actinobacteria, Actinomycetia, Micrococcales, Microbacteriaceae, Agromyces
UP000244729	Agromyces badenianii	Bacteria	2080742	GCA_003070885.1	2774	yes	d_Bacteria;p_Actinobacteriota;c_Actinomycetia;o_Actinomycetales;f_Microbacteriaceae;g_Agromyces;s_Agromyces badenianii	Bacteria, Terrabacteria group, Actinobacteria, Actinomycetia, Micrococcales, Microbacteriaceae, Agromyces
UP000199482	Agromyces flavus	Bacteria	589382	GCA_900104685.1	3436	yes	d_Bacteria;p_Actinobacteriota;c_Actinomycetia;o_Actinomycetales;f_Microbacteriaceae;g_Agromyces;s_Agromyces flavus	Bacteria, Terrabacteria group, Actinobacteria, Actinomycetia, Micrococcales, Microbacteriaceae, Agromyces
UP000324678	Agromyces intestinalis	Bacteria	2592652	GCA_008365295.1	3349	yes	d_Bacteria;p_Actinobacteriota;c_Actinomycetia;o_Actinomycetales;f_Microbacteriaceae;g_Agromyces;s_Agromyces intestinalis	Bacteria, Terrabacteria group, Actinobacteria, Actinomycetia, Micrococcales, Microbacteriaceae, Agromyces
UP000291259	Agromyces protaetiae	Bacteria	2509455	GCA_004135405.1	3136	yes	d_Bacteria;p_Actinobacteriota;c_Actinomycetia;o_Actinomycetales;f_Microbacteriaceae;g_Agromyces;s_Agromyces protaetiae	Bacteria, Terrabacteria group, Actinobacteria, Actinomycetia, Micrococcales, Microbacteriaceae, Agromyces
UP000185889	Agromyces sp. NDB4Y10	Bacteria	1775951	GCA_001620055.1	3157	yes	d_Bacteria;p_Actinobacteriota;c_Actinomycetia;o_Actinomycetales;f_Microbacteriaceae;g_Agromyces;s_Agromyces sp001620055	Bacteria, Terrabacteria group, Actinobacteria, Actinomycetia, Micrococcales, Microbacteriaceae, Agromyces, unclassified Agromyces
UP000325243	Agromyces mariniharenae	Bacteria	2604423	GCA_008122505.1	3674	yes	d_Bacteria;p_Actinobacteriota;c_Actinomycetia;o_Actinomycetales;f_Microbacteriaceae;g_Agromyces;s_Agromyces sp008122505	Bacteria, Terrabacteria group, Actinobacteria, Actinomycetia, Micrococcales, Microbacteriaceae, Agromyces
UP000431080	Agromyces agglutinans	Bacteria	2662258	GCA_009647605.1	3536	yes	d_Bacteria;p_Actinobacteriota;c_Actinomycetia;o_Actinomycetales;f_Microbacteriaceae;g_Agromyces;s_Agromyces sp009647605	Bacteria, Terrabacteria group, Actinobacteria, Actinomycetia, Micrococcales, Microbacteriaceae, Agromyces
UP000275048	Agromyces tardus	Bacteria	2583849	GCA_003710805.1	3729	yes	d_Bacteria;p_Actinobacteriota;c_Actinomycetia;o_Actinomycetales;f_Microbacteriaceae;g_Agromyces;s_Agromyces tardus	Bacteria, Terrabacteria group, Actinobacteria, Actinomycetia, Micrococcales, Microbacteriaceae, Agromyces
UP000292686	Agromyces atrinae	Bacteria	592376	GCA_004134805.1	3277	yes	d_Bacteria;p_Actinobacteriota;c_Actinomycetia;o_Actinomycetales;f_Microbacteriaceae;g_Agromyces_B;s_Agromyces_B atrinae	Bacteria, Terrabacteria group, Actinobacteria, Actinomycetia, Micrococcales, Microbacteriaceae, Agromyces
UP000524237	Alpinimonas psychrophila	Bacteria	748908	GCA_014137865.1	2143	yes	d_Bacteria;p_Actinobacteriota;c_Actinomycetia;o_Actinomycetales;f_Microbacteriaceae;g_Alpinimonas;s_Alpinimonas psychrophila	Bacteria, Terrabacteria group, Actinobacteria, Actinomycetia, Micrococcales, Microbacteriaceae, Alpinimonas
UP000265742	Amnibacterium setariae	Bacteria	2306585	GCA_003581425.1	3369	yes	d_Bacteria;p_Actinobacteriota;c_Actinomycetia;o_Actinomycetales;f_Microbacteriaceae;g_Amnibacterium;s_Amnibacterium setariae	Bacteria, Terrabacteria group, Actinobacteria, Actinomycetia, Micrococcales, Microbacteriaceae, Amnibacterium
UP000054510	Candidatus Aquiluna sp. IMCC13023	Bacteria	1081644	GCA_000257665.1	1364	yes	d_Bacteria;p_Actinobacteriota;c_Actinomycetia;o_Actinomycetales;f_Microbacteriaceae;g_Aquiluna;s_Aquiluna sp000257665	Bacteria, Terrabacteria group, Actinobacteria, Actinomycetia, Micrococcales, Microbacteriaceae, Luna cluster, Luna-1 subcluster, Aquiluna, unclassified Aquiluna
UP000243847	Aurantimicrobium minutum	Bacteria	708131	GCA_002355535.1	1574	yes	d_Bacteria;p_Actinobacteriota;c_Actinomycetia;o_Actinomycetales;f_Microbacteriaceae;g_Aurantimicrobium;s_Aurantimicrobium minutum	Bacteria, Terrabacteria group, Actinobacteria, Actinomycetia, Micrococcales, Microbacteriaceae, Aurantimicrobium
UP000552883	Chryseoglobus frigidaquae	Bacteria	424758	GCA_014200395.1	2424	yes	d_Bacteria;p_Actinobacteriota;c_Actinomycetia;o_Actinomycetales;f_Microbacteriaceae;g_Chryseoglobus;s_Chryseoglobus frigidaquae	Bacteria, Terrabacteria group, Actinobacteria, Actinomycetia, Micrococcales, Microbacteriaceae, Chryseoglobus
UP000195062	Clavibacter michiganensis subsp. michiganensis	Bacteria	33013	GCA_002151045.1	4035	yes	d_Bacteria;p_Actinobacteriota;c_Actinomycetia;o_Actinomycetales;f_Microbacteriaceae;g_Clavibacter;s_Clavibacter michiganensis	Bacteria, Terrabacteria group, Actinobacteria, Actinomycetia, Micrococcales, Microbacteriaceae, Clavibacter, Clavibacter michiganensis
UP000001564	Clavibacter michiganensis subsp. michiganensis (strain NCPPB 382)	Bacteria	443906	GCA_000063485.1	3078	yes	d_Bacteria;p_Actinobacteriota;c_Actinomycetia;o_Actinomycetales;f_Microbacteriaceae;g_Clavibacter;s_Clavibacter michiganensis	Bacteria, Terrabacteria group, Actinobacteria, Actinomycetia, Micrococcales, Microbacteriaceae, Clavibacter, Clavibacter michiganensis, Clavibacter michiganensis subsp. michiganensis
UP000192775	Cnuibacter physcomitrellae	Bacteria	1619308	GCA_002096055.1	4009	yes	d_Bacteria;p_Actinobacteriota;c_Actinomycetia;o_Actinomycetales;f_Microbacteriaceae;g_Cnuibacter;s_Cnuibacter physcomitrellae	Bacteria, Terrabacteria group, Actinobacteria, Actinomycetia, Micrococcales, Microbacteriaceae, Cnuibacter
UP000230161	Compostimonas suwonensis	Bacteria	1048394	GCA_002797855.1	3422	yes	d_Bacteria;p_Actinobacteriota;c_Actinomycetia;o_Actinomycetales;f_Microbacteriaceae;g_Compostimonas;s_Compostimonas suwonensis	Bacteria, Terrabacteria group, Actinobacteria, Actinomycetia, Micrococcales, Microbacteriaceae, Compostimonas
UP000294194	Glaciihabitans arcticus	Bacteria	2668039	GCA_004310685.1	2984	yes	d_Bacteria;p_Actinobacteriota;c_Actinomycetia;o_Actinomycetales;f_Microbacteriaceae;g_Conyzicola;s_Conyzicola arctica	Bacteria, Terrabacteria group, Actinobacteria, Actinomycetia, Micrococcales, Microbacteriaceae, Glaciihabitans
UP000536685	Conyzicola lurida	Bacteria	1172621	GCA_014204935.1	3527	yes	d_Bacteria;p_Actinobacteriota;c_Actinomycetia;o_Actinomycetales;f_Microbacteriaceae;g_Conyzicola;s_Conyzicola lurida	Bacteria, Terrabacteria group, Actinobacteria, Actinomycetia, Micrococcales, Microbacteriaceae, Conyzicola
UP000298218	Cryobacterium psychrophilum	Bacteria	41988	GCA_004403975.1	3267	yes	d_Bacteria;p_Actinobacteriota;c_Actinomycetia;o_Actinomycetales;f_Microbacteriaceae;g_Cryobacterium;s_Cryobacterium psychrophilum	Bacteria, Terrabacteria group, Actinobacteria, Actinomycetia, Micrococcales, Microbacteriaceae, Cryobacterium
UP000198701	Cryobacterium psychrotolerans	Bacteria	386301	GCA_900101115.1	3047	yes	d_Bacteria;p_Actinobacteriota;c_Actinomycetia;o_Actinomycetales;f_Microbacteriaceae;g_Cryobacterium;s_Cryobacterium psychrotolerans	Bacteria, Terrabacteria group, Actinobacteria, Actinomycetia, Micrococcales, Microbacteriaceae, Cryobacterium
UP000029864	Cryobacterium roopkundense	Bacteria	1001240	GCA_000764165.1	3249	yes	d_Bacteria;p_Actinobacteriota;c_Actinomycetia;o_Actinomycetales;f_Microbacteriaceae;g_Cryobacterium;s_Cryobacterium roopkundense	Bacteria, Terrabacteria group, Actinobacteria, Actinomycetia, Micrococcales, Microbacteriaceae, Cryobacterium
UP000028923	Cryobacterium sp. MLB-32	Bacteria	1529318	GCA_000738085.1	3198	yes	d_Bacteria;p_Actinobacteriota;c_Actinomycetia;o_Actinomycetales;f_Microbacteriaceae;g_Cryobacterium;s_Cryobacterium sp000738085	Bacteria, Terrabacteria group, Actinobacteria, Actinomycetia, Micrococcales, Microbacteriaceae, Cryobacterium, unclassified Cryobacterium
UP000298424	Cryobacterium sp. TMT1-1	Bacteria	1259228	GCA_004403345.1	3119	yes	d_Bacteria;p_Actinobacteriota;c_Actinomycetia;o_Actinomycetales;f_Microbacteriaceae;g_Cryobacterium;s_Cryobacterium sp002929825	Bacteria, Terrabacteria group, Actinobacteria, Actinomycetia, Micrococcales, Microbacteriaceae, Cryobacterium, unclassified Cryobacterium
UP000293303	Cryobacterium sp. SO1	Bacteria	1897061	GCA_004210215.1	3761	yes	d_Bacteria;p_Actinobacteriota;c_Actinomycetia;o_Actinomycetales;f_Microbacteriaceae;g_Cryobacterium;s_Cryobacterium sp004210215	Bacteria, Terrabacteria group, Actinobacteria, Actinomycetia, Micrococcales, Microbacteriaceae, Cryobacterium, unclassified Cryobacterium
UP000297903	Cryobacterium sp. MDB2-A-2	Bacteria	1259182	GCA_004402425.1	3588	yes	d_Bacteria;p_Actinobacteriota;c_Actinomycetia;o_Actinomycetales;f_Microbacteriaceae;g_Cryobacterium;s_Cryobacterium sp004402235	Bacteria, Terrabacteria group, Actinobacteria, Actinomycetia, Micrococcales, Microbacteriaceae, Cryobacterium, unclassified Cryobacterium
UP000298412	Cryobacterium sp. MDT1-3	Bacteria	1259184	GCA_004402785.1	3296	yes	d_Bacteria;p_Actinobacteriota;c_Actinomycetia;o_Actinomycetales;f_Microbacteriaceae;g_Cryobacterium;s_Cryobacterium sp004402785	Bacteria, Terrabacteria group, Actinobacteria, Actinomycetia, Micrococcales, Microbacteriaceae, Cryobacterium, unclassified Cryobacterium
UP000297447	Cryobacterium sp. Hh14	Bacteria	1259150	GCA_004403305.1	3862	yes	d_Bacteria;p_Actinobacteriota;c_Actinomycetia;o_Actinomycetales;f_Microbacteriaceae;g_Cryobacterium;s_Cryobacterium sp004403305	Bacteria, Terrabacteria group, Actinobacteria, Actinomycetia, Micrococcales, Microbacteriaceae, Cryobacterium, unclassified Cryobacterium
UP000298433	Cryobacterium sp. TmT2-48-2	Bacteria	1259262	GCA_004403395.1	2868	yes	d_Bacteria;p_Actinobacteriota;c_Actinomycetia;o_Actinomycetales;f_Microbacteriaceae;g_Cryobacterium;s_Cryobacterium sp004403395	Bacteria, Terrabacteria group, Actinobacteria, Actinomycetia, Micrococcales, Microbacteriaceae, Cryobacterium, unclassified Cryobacterium
UP000279859	Cryobacterium tepidiphilum	Bacteria	2486026	GCA_003716325.1	2649	yes	d_Bacteria;p_Actinobacteriota;c_Actinomycetia;o_Actinomycetales;f_Microbacteriaceae;g_Cryobacterium_C;s_Cryobacterium_C tepidiphilum	Bacteria, Terrabacteria group, Actinobacteria, Actinomycetia, Micrococcales, Microbacteriaceae, Cryobacterium
UP000069933	Curtobacterium sp. MR_MD2014	Bacteria	1561023	GCA_000772085.1	2675	yes	d_Bacteria;p_Actinobacteriota;c_Actinomycetia;o_Actinomycetales;f_Microbacteriaceae;g_Curtobacterium;s_Curtobacterium sp000772085	Bacteria, Terrabacteria group, Actinobacteria, Actinomycetia, Micrococcales, Microbacteriaceae, Curtobacterium, unclassified Curtobacterium
UP000050821	Curtobacterium sp. Leaf261	Bacteria	1736311	GCA_001422205.1	3343	yes	d_Bacteria;p_Actinobacteriota;c_Actinomycetia;o_Actinomycetales;f_Microbacteriaceae;g_Curtobacterium;s_Curtobacterium sp001422205	Bacteria, Terrabacteria group, Actinobacteria, Actinomycetia, Micrococcales, Microbacteriaceae, Curtobacterium, unclassified Curtobacterium
UP000051357	Curtobacterium sp. Leaf183	Bacteria	1736291	GCA_001424385.1	3232	yes	d_Bacteria;p_Actinobacteriota;c_Actinomycetia;o_Actinomycetales;f_Microbacteriaceae;g_Curtobacterium;s_Curtobacterium sp001424385	Bacteria, Terrabacteria group, Actinobacteria, Actinomycetia, Micrococcales, Microbacteriaceae, Curtobacterium, unclassified Curtobacterium
UP000095245	Curtobacterium sp. ER1/6	Bacteria	1891920	GCA_001742745.1	3099	yes	d_Bacteria;p_Actinobacteriota;c_Actinomycetia;o_Actinomycetales;f_Microbacteriaceae;g_Curtobacterium;s_Curtobacterium sp001742745	Bacteria, Terrabacteria group, Actinobacteria, Actinomycetia, Micrococcales, Microbacteriaceae, Curtobacterium, unclassified Curtobacterium
UP000248620	Curtobacterium sp. MCSS17_008	Bacteria	2175647	GCA_003234185.1	2940	yes	d_Bacteria;p_Actinobacteriota;c_Actinomycetia;o_Actinomycetales;f_Microbacteriaceae;g_Curtobacterium;s_Curtobacterium sp003234185	Bacteria, Terrabacteria group, Actinobacteria, Actinomycetia, Micrococcales, Microbacteriaceae, Curtobacterium, unclassified Curtobacterium
UP000249296	Curtobacterium sp. MCBD17_040	Bacteria	2175674	GCA_003234805.1	3754	yes	d_Bacteria;p_Actinobacteriota;c_Actinomycetia;o_Actinomycetales;f_Microbacteriaceae;g_Curtobacterium;s_Curtobacterium sp003234565	Bacteria, Terrabacteria group, Actinobacteria, Actinomycetia, Micrococcales, Microbacteriaceae, Curtobacterium, unclassified Curtobacterium
UP000474967	Diaminobutyricibacter tongyongensis	Bacteria	1268043	GCA_010686705.1	3799	yes	d_Bacteria;p_Actinobacteriota;c_Actinomycetia;o_Actinomycetales;f_Microbacteriaceae;g_Diaminobutyricibacter;s_Diaminobutyricibacter tongyongensis	Bacteria, Terrabacteria group, Actinobacteria, Actinomycetia, Micrococcales, Microbacteriaceae, Diaminobutyricibacter
UP000228758	Diaminobutyricimonas aerilata	Bacteria	1162967	GCA_002797715.1	3263	yes	d_Bacteria;p_Actinobacteriota;c_Actinomycetia;o_Actinomycetales;f_Microbacteriaceae;g_Diaminobutyricimonas;s_Diaminobutyricimonas aerilata	Bacteria, Terrabacteria group, Actinobacteria, Actinomycetia, Micrococcales, Microbacteriaceae, Diaminobutyricimonas
UP000051005	Frigoribacterium sp. Leaf164	Bacteria	1736282	GCA_001423665.1	2793	yes	d_Bacteria;p_Actinobacteriota;c_Actinomycetia;o_Actinomycetales;f_Microbacteriaceae;g_Frigoribacterium;s_Frigoribacterium endophyticum	Bacteria, Terrabacteria group, Actinobacteria, Actinomycetia, Micrococcales, Microbacteriaceae, Frigoribacterium, unclassified Frigoribacterium
UP000522688	Frigoribacterium faeni	Bacteria	145483	GCA_014137965.1	3133	yes	d_Bacteria;p_Actinobacteriota;c_Actinomycetia;o_Actinomycetales;f_Microbacteriaceae;g_Frigoribacterium;s_Frigoribacterium faeni	Bacteria, Terrabacteria group, Actinobacteria, Actinomycetia, Micrococcales, Microbacteriaceae, Frigoribacterium
UP000051720	Frigoribacterium sp. Leaf172	Bacteria	1736285	GCA_001424285.1	2858	yes	d_Bacteria;p_Actinobacteriota;c_Actinomycetia;o_Actinomycetales;f_Microbacteriaceae;g_Frigoribacterium;s_Frigoribacterium sp001422285	Bacteria, Terrabacteria group, Actinobacteria, Actinomycetia, Micrococcales, Microbacteriaceae, Frigoribacterium, unclassified Frigoribacterium
UP000280008	Frondihabitans australicus	Bacteria	386892	GCA_003634555.1	3787	yes	d_Bacteria;p_Actinobacteriota;c_Actinomycetia;o_Actinomycetales;f_Microbacteriaceae;g_Frondihabitans;s_Frondihabitans australicus	Bacteria, Terrabacteria group, Actinobacteria, Actinomycetia, Micrococcales, Microbacteriaceae, Frondihabitans
UP000051456	Frondihabitans sp. Leaf304	Bacteria	1736329	GCA_001423105.1	3039	yes	d_Bacteria;p_Actinobacteriota;c_Actinomycetia;o_Actinomycetales;f_Microbacteriaceae;g_Frondihabitans;s_Frondihabitans sp001423105	Bacteria, Terrabacteria group, Actinobacteria, Actinomycetia, Micrococcales, Microbacteriaceae, Frondihabitans, unclassified Frondihabitans
UP000070552	Frondihabitans sp. PAMC 28766	Bacteria	1795630	GCA_001577365.1	4103	yes	d_Bacteria;p_Actinobacteriota;c_Actinomycetia;o_Actinomycetales;f_Microbacteriaceae;g_Frondihabitans;s_Frondihabitans sp001577365	Bacteria, Terrabacteria group, Actinobacteria, Actinomycetia, Micrococcales, Microbacteriaceae, Frondihabitans, unclassified Frondihabitans
UP000264876	Frondihabitans sp. 762G35	Bacteria	1446794	GCA_002074055.1	3211	yes	d_Bacteria;p_Actinobacteriota;c_Actinomycetia;o_Actinomycetales;f_Microbacteriaceae;g_Frondihabitans;s_Frondihabitans sp002074055	Bacteria, Terrabacteria group, Actinobacteria, Actinomycetia, Micrococcales, Microbacteriaceae, Frondihabitans, unclassified Frondihabitans
UP000269803	Frondihabitans sp. PhB188	Bacteria	2485200	GCA_003752365.1	3539	yes	d_Bacteria;p_Actinobacteriota;c_Actinomycetia;o_Actinomycetales;f_Microbacteriaceae;g_Frondihabitans;s_Frondihabitans sp003752365	Bacteria, Terrabacteria group, Actinobacteria, Actinomycetia, Micrococcales, Microbacteriaceae, Frondihabitans, unclassified Frondihabitans
UP000479756	Galbitalea soli	Bacteria	1268042	GCA_010686725.1	2831	yes	d_Bacteria;p_Actinobacteriota;c_Actinomycetia;o_Actinomycetales;f_Microbacteriaceae;g_Galbitalea;s_Galbitalea soli	Bacteria, Terrabacteria group, Actinobacteria, Actinomycetia, Micrococcales, Microbacteriaceae, Galbitalea
UP000237983	Glaciihabitans tibetensis	Bacteria	1266600	GCA_003003265.1	3456	yes	d_Bacteria;p_Actinobacteriota;c_Actinomycetia;o_Actinomycetales;f_Microbacteriaceae;g_Glaciihabitans;s_Glaciihabitans tibetensis	Bacteria, Terrabacteria group, Actinobacteria, Actinomycetia, Micrococcales, Microbacteriaceae, Glaciihabitans
UP000275069	Gryllotalpicola protaetiae	Bacteria	2419771	GCA_003627055.1	3481	yes	d_Bacteria;p_Actinobacteriota;c_Actinomycetia;o_Actinomycetales;f_Microbacteriaceae;g_Gryllotalpicola;s_Gryllotalpicola protaetiae	Bacteria, Terrabacteria group, Actinobacteria, Actinomycetia, Micrococcales, Microbacteriaceae, Gryllotalpicola
UP000433493	Gulosibacter chungangensis	Bacteria	979746	GCA_008831155.1	2817	yes	d_Bacteria;p_Actinobacteriota;c_Actinomycetia;o_Actinomycetales;f_Microbacteriaceae;g_Gulosibacter;s_Gulosibacter chungangensis	Bacteria, Terrabacteria group, Actinobacteria, Actinomycetia, Micrococcales, Microbacteriaceae, Gulosibacter
UP000195931	Gulosibacter sp. 10	Bacteria	1255570	GCA_900163695.1	3335	yes	d_Bacteria;p_Actinobacteriota;c_Actinomycetia;o_Actinomycetales;f_Microbacteriaceae;g_Gulosibacter;s_Gulosibacter sp900163695	Bacteria, Terrabacteria group, Actinobacteria, Actinomycetia, Micrococcales, Microbacteriaceae, Gulosibacter, unclassified Gulosibacter
UP000549913	Herbiconiux flava	Bacteria	881268	GCA_013409865.1	3639	yes	d_Bacteria;p_Actinobacteriota;c_Actinomycetia;o_Actinomycetales;f_Microbacteriaceae;g_Herbiconiux;s_Herbiconiux flava	Bacteria, Terrabacteria group, Actinobacteria, Actinomycetia, Micrococcales, Microbacteriaceae, Herbiconiux
UP000198891	Herbiconiux ginsengi	Bacteria	381665	GCA_900107435.1	4507	yes	d_Bacteria;p_Actinobacteriota;c_Actinomycetia;o_Actinomycetales;f_Microbacteriaceae;g_Herbiconiux;s_Herbiconiux ginsengi	Bacteria, Terrabacteria group, Actinobacteria, Actinomycetia, Micrococcales, Microbacteriaceae, Herbiconiux
UP000501494	Herbiconiux sp. SALV-R1	Bacteria	2735133	GCA_013113715.1	4153	yes	d_Bacteria;p_Actinobacteriota;c_Actinomycetia;o_Actinomycetales;f_Microbacteriaceae;g_Herbiconiux;s_Herbiconiux sp013113715	Bacteria, Terrabacteria group, Actinobacteria, Actinomycetia, Micrococcales, Microbacteriaceae, Herbiconiux, unclassified Herbiconiux
UP000317998	Homoserinimonas aerilata	Bacteria	1162970	GCA_006716125.1	2633	yes	d_Bacteria;p_Actinobacteriota;c_Actinomycetia;o_Actinomycetales;f_Microbacteriaceae;g_Homoserinimonas;s_Homoserinimonas aerilata	Bacteria, Terrabacteria group, Actinobacteria, Actinomycetia, Micrococcales, Microbacteriaceae, Homoserinimonas
UP000244978	Salinibacterium hongtaonis	Bacteria	2079791	GCA_003113315.1	2605	yes	d_Bacteria;p_Actinobacteriota;c_Actinomycetia;o_Actinomycetales;f_Microbacteriaceae;g_Homoserinimonas;s_Homoserinimonas hongtaonis	Bacteria, Terrabacteria group, Actinobacteria, Actinomycetia, Micrococcales, Microbacteriaceae, Salinibacterium
UP000321885	Salinibacterium sp. dk2585	Bacteria	2603292	GCA_008001035.1	2617	yes	d_Bacteria;p_Actinobacteriota;c_Actinomycetia;o_Actinomycetales;f_Microbacteriaceae;g_Homoserinimonas;s_Homoserinimonas sp008001035	Bacteria, Terrabacteria group, Actinobacteria, Actinomycetia, Micrococcales, Microbacteriaceae, Salinibacterium, unclassified Salinibacterium
UP000320216	Humibacter ginsenosidimutans	Bacteria	2599293	GCA_007859675.1	3604	yes	d_Bacteria;p_Actinobacteriota;c_Actinomycetia;o_Actinomycetales;f_Microbacteriaceae;g_Humibacter;s_Humibacter sp007859675	Bacteria, Terrabacteria group, Actinobacteria, Actinomycetia, Micrococcales, Microbacteriaceae, Humibacter
UP000558183	Planctomonas sp. JC2975	Bacteria	2729626	GCA_012985205.1	3839	yes	d_Bacteria;p_Actinobacteriota;c_Actinomycetia;o_Actinomycetales;f_Microbacteriaceae;g_Humibacter;s_Humibacter sp012985205	Bacteria, Terrabacteria group, Actinobacteria, Actinomycetia, Micrococcales, Microbacteriaceae, Planctomonas, unclassified Planctomonas
UP000318331	Klugiella xanthotipulae	Bacteria	244735	GCA_006716695.1	2573	yes	d_Bacteria;p_Actinobacteriota;c_Actinomycetia;o_Actinomycetales;f_Microbacteriaceae;g_Klugiella;s_Klugiella xanthotipulae	Bacteria, Terrabacteria group, Actinobacteria, Actinomycetia, Micrococcales, Microbacteriaceae, Klugiella
UP000288603	Labedella populi	Bacteria	2498850	GCA_004078655.1	3116	yes	d_Bacteria;p_Actinobacteriota;c_Actinomycetia;o_Actinomycetales;f_Microbacteriaceae;g_Labedella;s_Labedella populi	Bacteria, Terrabacteria group, Actinobacteria, Actinomycetia, Micrococcales, Microbacteriaceae, Labedella
UP000321379	Lacisediminihabitans profunda	Bacteria	2594790	GCA_008040105.1	3747	yes	d_Bacteria;p_Actinobacteriota;c_Actinomycetia;o_Actinomycetales;f_Microbacteriaceae;g_Lacisediminihabitans;s_Lacisediminihabitans profunda	Bacteria, Terrabacteria group, Actinobacteria, Actinomycetia, Micrococcales, Microbacteriaceae, Lacisediminihabitans
UP000515346	Glaciihabitans sp. INWT7	Bacteria	2596912	GCA_014217685.1	3228	yes	d_Bacteria;p_Actinobacteriota;c_Actinomycetia;o_Actinomycetales;f_Microbacteriaceae;g_Lacisediminihabitans;s_Lacisediminihabitans sp014217685	Bacteria, Terrabacteria group, Actinobacteria, Actinomycetia, Micrococcales, Microbacteriaceae, Glaciihabitans, unclassified Glaciihabitans
UP000016605	Leifsonia aquatica ATCC 14665	Bacteria	1358026	GCA_000469485.1	4862	yes	d_Bacteria;p_Actinobacteriota;c_Actinomycetia;o_Actinomycetales;f_Microbacteriaceae;g_Leifsonia;s_Leifsonia aquatica	Bacteria, Terrabacteria group, Actinobacteria, Actinomycetia, Micrococcales, Microbacteriaceae, Leifsonia, Leifsonia aquatica
UP000198709	Leifsonia sp. 21MFCrub1.1	Bacteria	1798223	GCA_900107895.1	3722	yes	d_Bacteria;p_Actinobacteriota;c_Actinomycetia;o_Actinomycetales;f_Microbacteriaceae;g_Leifsonia;s_Leifsonia soli	Bacteria, Terrabacteria group, Actinobacteria, Actinomycetia, Micrococcales, Microbacteriaceae, Leifsonia, unclassified Leifsonia
UP000050966	Leifsonia sp. Leaf336	Bacteria	1736341	GCA_001423695.1	3857	yes	d_Bacteria;p_Actinobacteriota;c_Actinomycetia;o_Actinomycetales;f_Microbacteriaceae;g_Leifsonia;s_Leifsonia sp001423695	Bacteria, Terrabacteria group, Actinobacteria, Actinomycetia, Micrococcales, Microbacteriaceae, Leifsonia, unclassified Leifsonia
UP000051819	Leifsonia sp. Root227	Bacteria	1736496	GCA_001428745.1	3674	yes	d_Bacteria;p_Actinobacteriota;c_Actinomycetia;o_Actinomycetales;f_Microbacteriaceae;g_Leifsonia;s_Leifsonia sp001428745	Bacteria, Terrabacteria group, Actinobacteria, Actinomycetia, Micrococcales, Microbacteriaceae, Leifsonia, unclassified Leifsonia
UP000198997	Leifsonia sp. CL147	Bacteria	1798215	GCA_900114565.1	3469	yes	d_Bacteria;p_Actinobacteriota;c_Actinomycetia;o_Actinomycetales;f_Microbacteriaceae;g_Leifsonia;s_Leifsonia sp900114565	Bacteria, Terrabacteria group, Actinobacteria, Actinomycetia, Micrococcales, Microbacteriaceae, Leifsonia, unclassified Leifsonia
UP000307380	Glaciibacter flavus	Bacteria	2565934	GCA_004801905.1	3119	yes	d_Bacteria;p_Actinobacteriota;c_Actinomycetia;o_Actinomycetales;f_Microbacteriaceae;g_Leifsonia_A;s_Leifsonia_A flavus	Bacteria, Terrabacteria group, Actinobacteria, Actinomycetia, Micrococcales, Microbacteriaceae, Glaciibacter
UP000051073	Leifsonia sp. Root60	Bacteria	1736567	GCA_001427485.1	3234	yes	d_Bacteria;p_Actinobacteriota;c_Actinomycetia;o_Actinomycetales;f_Microbacteriaceae;g_Leifsonia_A;s_Leifsonia_A sp001425325	Bacteria, Terrabacteria group, Actinobacteria, Actinomycetia, Micrococcales, Microbacteriaceae, Leifsonia, unclassified Leifsonia
UP000537260	Leifsonia psychrotolerans	Bacteria	670054	GCA_013410665.1	3489	yes	d_Bacteria;p_Actinobacteriota;c_Actinomycetia;o_Actinomycetales;f_Microbacteriaceae;g_Leifsonia_B;s_Leifsonia_B psychrotolerans	Bacteria, Terrabacteria group, Actinobacteria, Actinomycetia, Micrococcales, Microbacteriaceae, Leifsonia
UP000515934	Leucobacter denitrificans	Bacteria	683042	GCA_014396385.1	2199	yes	d_Bacteria;p_Actinobacteriota;c_Actinomycetia;o_Actinomycetales;f_Microbacteriaceae;g_Leucobacter;s_Leucobacter denitrificans	Bacteria, Terrabacteria group, Actinobacteria, Actinomycetia, Micrococcales, Microbacteriaceae, Leucobacter
UP000501387	Leucobacter insecticola	Bacteria	2714934	GCA_011382965.1	2316	yes	d_Bacteria;p_Actinobacteriota;c_Actinomycetia;o_Actinomycetales;f_Microbacteriaceae;g_Leucobacter;s_Leucobacter insecticola	Bacteria, Terrabacteria group, Actinobacteria, Actinomycetia, Micrococcales, Microbacteriaceae, Leucobacter
UP000032120	Leucobacter komagatae	Bacteria	55969	GCA_000834055.1	2703	yes	d_Bacteria;p_Actinobacteriota;c_Actinomycetia;o_Actinomycetales;f_Microbacteriaceae;g_Leucobacter;s_Leucobacter komagatae	Bacteria, Terrabacteria group, Actinobacteria, Actinomycetia, Micrococcales, Microbacteriaceae, Leucobacter
UP000295601	Leucobacter luti	Bacteria	340320	GCA_004362775.1	3417	yes	d_Bacteria;p_Actinobacteriota;c_Actinomycetia;o_Actinomycetales;f_Microbacteriaceae;g_Leucobacter;s_Leucobacter luti_A	Bacteria, Terrabacteria group, Actinobacteria, Actinomycetia, Micrococcales, Microbacteriaceae, Leucobacter
UP000026917	Leucobacter sp. UCD-THU	Bacteria	1292023	GCA_000349545.1	2878	yes	d_Bacteria;p_Actinobacteriota;c_Actinomycetia;o_Actinomycetales;f_Microbacteriaceae;g_Leucobacter;s_Leucobacter muris	Bacteria, Terrabacteria group, Actinobacteria, Actinomycetia, Micrococcales, Microbacteriaceae, Leucobacter, unclassified Leucobacter
UP000033836	Leucobacter sp. Ag1	Bacteria	1642040	GCA_000980875.1	3028	yes	d_Bacteria;p_Actinobacteriota;c_Actinomycetia;o_Actinomycetales;f_Microbacteriaceae;g_Leucobacter;s_Leucobacter sp000980875	Bacteria, Terrabacteria group, Actinobacteria, Actinomycetia, Micrococcales, Microbacteriaceae, Leucobacter, unclassified Leucobacter
UP000263010	Leucobacter sp. wl10	Bacteria	2304677	GCA_003569785.1	3409	yes	d_Bacteria;p_Actinobacteriota;c_Actinomycetia;o_Actinomycetales;f_Microbacteriaceae;g_Leucobacter;s_Leucobacter sp003569785	Bacteria, Terrabacteria group, Actinobacteria, Actinomycetia, Micrococcales, Microbacteriaceae, Leucobacter, unclassified Leucobacter
UP000195513	Leucobacter sp. 7(1)	Bacteria	1255613	GCA_900163635.1	3533	yes	d_Bacteria;p_Actinobacteriota;c_Actinomycetia;o_Actinomycetales;f_Microbacteriaceae;g_Leucobacter;s_Leucobacter sp900163635	Bacteria, Terrabacteria group, Actinobacteria, Actinomycetia, Micrococcales, Microbacteriaceae, Leucobacter, unclassified Leucobacter
UP000289260	Leucobacter triazinivorans	Bacteria	1784719	GCA_004208635.1	2978	yes	d_Bacteria;p_Actinobacteriota;c_Actinomycetia;o_Actinomycetales;f_Microbacteriaceae;g_Leucobacter;s_Leucobacter triazinivorans	Bacteria, Terrabacteria group, Actinobacteria, Actinomycetia, Micrococcales, Microbacteriaceae, Leucobacter
UP000502677	Leucobacter viscericola	Bacteria	2714935	GCA_011299575.1	3116	yes	d_Bacteria;p_Actinobacteriota;c_Actinomycetia;o_Actinomycetales;f_Microbacteriaceae;g_Leucobacter;s_Leucobacter viscericola	Bacteria, Terrabacteria group, Actinobacteria, Actinomycetia, Micrococcales, Microbacteriaceae, Leucobacter
UP000541033	Lysinibacter cavernae	Bacteria	1640652	GCA_011758565.1	3205	yes	d_Bacteria;p_Actinobacteriota;c_Actinomycetia;o_Actinomycetales;f_Microbacteriaceae;g_Lysinibacter;s_Lysinibacter cavernae	Bacteria, Terrabacteria group, Actinobacteria, Actinomycetia, Micrococcales, Microbacteriaceae, Lysinibacter
UP000517724	Chryseoglobus sp. 28M-23	Bacteria	2772253	GCA_014789785.1	2386	yes	d_Bacteria;p_Actinobacteriota;c_Actinomycetia;o_Actinomycetales;f_Microbacteriaceae;g_Marinisubtilis;s_Marinisubtilis indicus	Bacteria, Terrabacteria group, Actinobacteria, Actinomycetia, Micrococcales, Microbacteriaceae, Chryseoglobus, unclassified Chryseoglobus
UP000464507	Marisediminicola antarctica	Bacteria	674079	GCA_009930795.1	2977	yes	d_Bacteria;p_Actinobacteriota;c_Actinomycetia;o_Actinomycetales;f_Microbacteriaceae;g_Marisediminicola;s_Marisediminicola antarctica	Bacteria, Terrabacteria group, Actinobacteria, Actinomycetia, Micrococcales, Microbacteriaceae, Marisediminicola
UP000321225	Microbacterium aerolatum	Bacteria	153731	GCA_007988825.1	3137	yes	d_Bacteria;p_Actinobacteriota;c_Actinomycetia;o_Actinomycetales;f_Microbacteriaceae;g_Microbacterium;s_Microbacterium aerolatum	Bacteria, Terrabacteria group, Actinobacteria, Actinomycetia, Micrococcales, Microbacteriaceae, Microbacterium
UP000298358	Microbacterium paludicola	Bacteria	300019	GCA_004569265.1	3006	yes	d_Bacteria;p_Actinobacteriota;c_Actinomycetia;o_Actinomycetales;f_Microbacteriaceae;g_Microbacterium;s_Microbacterium arborescens	Bacteria, Terrabacteria group, Actinobacteria, Actinomycetia, Micrococcales, Microbacteriaceae, Microbacterium
UP000187185	Microbacterium aurum	Bacteria	36805	GCA_001974985.1	3054	yes	d_Bacteria;p_Actinobacteriota;c_Actinomycetia;o_Actinomycetales;f_Microbacteriaceae;g_Microbacterium;s_Microbacterium aurum	Bacteria, Terrabacteria group, Actinobacteria, Actinomycetia, Micrococcales, Microbacteriaceae, Microbacterium
UP000033448	Microbacterium azadirachtae	Bacteria	582680	GCA_000956545.1	3744	yes	d_Bacteria;p_Actinobacteriota;c_Actinomycetia;o_Actinomycetales;f_Microbacteriaceae;g_Microbacterium;s_Microbacterium azadirachtae	Bacteria, Terrabacteria group, Actinobacteria, Actinomycetia, Micrococcales, Microbacteriaceae, Microbacterium
UP000326838	Microbacterium caowuchunii	Bacteria	2614638	GCA_008725615.1	3053	yes	d_Bacteria;p_Actinobacteriota;c_Actinomycetia;o_Actinomycetales;f_Microbacteriaceae;g_Microbacterium;s_Microbacterium caowuchunii	Bacteria, Terrabacteria group, Actinobacteria, Actinomycetia, Micrococcales, Microbacteriaceae, Microbacterium
UP000037737	Microbacterium chocolatum	Bacteria	84292	GCA_001278365.1	2721	yes	d_Bacteria;p_Actinobacteriota;c_Actinomycetia;o_Actinomycetales;f_Microbacteriaceae;g_Microbacterium;s_Microbacterium chocolatum_A	Bacteria, Terrabacteria group, Actinobacteria, Actinomycetia, Micrococcales, Microbacteriaceae, Microbacterium
UP000196320	Microbacterium esteraromaticum	Bacteria	57043	GCA_900163815.1	3202	yes	d_Bacteria;p_Actinobacteriota;c_Actinomycetia;o_Actinomycetales;f_Microbacteriaceae;g_Microbacterium;s_Microbacterium esteraromaticum_C	Bacteria, Terrabacteria group, Actinobacteria, Actinomycetia, Micrococcales, Microbacteriaceae, Microbacterium
UP000440939	Microbacterium sp. ZXX196	Bacteria	2609291	GCA_009709595.1	2672	yes	d_Bacteria;p_Actinobacteriota;c_Actinomycetia;o_Actinomycetales;f_Microbacteriaceae;g_Microbacterium;s_Microbacterium excoecariae	Bacteria, Terrabacteria group, Actinobacteria, Actinomycetia, Micrococcales, Microbacteriaceae, Microbacterium, unclassified Microbacterium
UP000033572	Microbacterium foliorum	Bacteria	104336	GCA_000956415.1	3324	yes	d_Bacteria;p_Actinobacteriota;c_Actinomycetia;o_Actinomycetales;f_Microbacteriaceae;g_Microbacterium;s_Microbacterium foliorum	Bacteria, Terrabacteria group, Actinobacteria, Actinomycetia, Micrococcales, Microbacteriaceae, Microbacterium
UP000033451	Microbacterium ginsengisoli	Bacteria	400772	GCA_000956535.1	2779	yes	d_Bacteria;p_Actinobacteriota;c_Actinomycetia;o_Actinomycetales;f_Microbacteriaceae;g_Microbacterium;s_Microbacterium ginsengisoli	Bacteria, Terrabacteria group, Actinobacteria, Actinomycetia, Micrococcales, Microbacteriaceae, Microbacterium
UP000526083	Microbacterium halimionae	Bacteria	1526413	GCA_014137985.1	2748	yes	d_Bacteria;p_Actinobacteriota;c_Actinomycetia;o_Actinomycetales;f_Microbacteriaceae;g_Microbacterium;s_Microbacterium halimionae	Bacteria, Terrabacteria group, Actinobacteria, Actinomycetia, Micrococcales, Microbacteriaceae, Microbacterium
UP000033900	Microbacterium hydrocarbonoxydans	Bacteria	273678	GCA_000956475.1	3663	yes	d_Bacteria;p_Actinobacteriota;c_Actinomycetia;o_Actinomycetales;f_Microbacteriaceae;g_Microbacterium;s_Microbacterium hydrocarbonoxydans_A	Bacteria, Terrabacteria group, Actinobacteria, Actinomycetia, Micrococcales, Microbacteriaceae, Microbacterium
UP000576969	Microbacterium immunditiarum	Bacteria	337480	GCA_013409785.1	3617	yes	d_Bacteria;p_Actinobacteriota;c_Actinomycetia;o_Actinomycetales;f_Microbacteriaceae;g_Microbacterium;s_Microbacterium immunditiarum	Bacteria, Terrabacteria group, Actinobacteria, Actinomycetia, Micrococcales, Microbacteriaceae, Microbacterium
UP000320235	Microbacterium kyungheense	Bacteria	1263636	GCA_006783905.1	3787	yes	d_Bacteria;p_Actinobacteriota;c_Actinomycetia;o_Actinomycetales;f_Microbacteriaceae;g_Microbacterium;s_Microbacterium kyungheense	Bacteria, Terrabacteria group, Actinobacteria, Actinomycetia, Micrococcales, Microbacteriaceae, Microbacterium
UP000319804	Microbacterium lacticum	Bacteria	33885	GCA_006716815.1	2765	yes	d_Bacteria;p_Actinobacteriota;c_Actinomycetia;o_Actinomycetales;f_Microbacteriaceae;g_Microbacterium;s_Microbacterium lacticum	Bacteria, Terrabacteria group, Actinobacteria, Actinomycetia, Micrococcales, Microbacteriaceae, Microbacterium
UP000028883	Microbacterium sp. C448	Bacteria	1177594	GCA_000582705.2	3165	yes	d_Bacteria;p_Actinobacteriota;c_Actinomycetia;o_Actinomycetales;f_Microbacteriaceae;g_Microbacterium;s_Microbacterium lacus	Bacteria, Terrabacteria group, Actinobacteria, Actinomycetia, Micrococcales, Microbacteriaceae, Microbacterium, unclassified Microbacterium
UP000075357	Microbacterium laevaniformans	Bacteria	36807	GCA_001584605.1	2869	yes	d_Bacteria;p_Actinobacteriota;c_Actinomycetia;o_Actinomycetales;f_Microbacteriaceae;g_Microbacterium;s_Microbacterium laevaniformans	Bacteria, Terrabacteria group, Actinobacteria, Actinomycetia, Micrococcales, Microbacteriaceae, Microbacterium
UP000276888	Microbacterium lemovicicum	Bacteria	1072463	GCA_003991875.1	3276	yes	d_Bacteria;p_Actinobacteriota;c_Actinomycetia;o_Actinomycetales;f_Microbacteriaceae;g_Microbacterium;s_Microbacterium lemovicicum	Bacteria, Terrabacteria group, Actinobacteria, Actinomycetia, Micrococcales, Microbacteriaceae, Microbacterium
UP000031030	Microbacterium mangrovi	Bacteria	1348253	GCA_000802305.1	3509	yes	d_Bacteria;p_Actinobacteriota;c_Actinomycetia;o_Actinomycetales;f_Microbacteriaceae;g_Microbacterium;s_Microbacterium mangrovi	Bacteria, Terrabacteria group, Actinobacteria, Actinomycetia, Micrococcales, Microbacteriaceae, Microbacterium
UP000573729	Microbacterium marinum	Bacteria	421115	GCA_014204835.1	3053	yes	d_Bacteria;p_Actinobacteriota;c_Actinomycetia;o_Actinomycetales;f_Microbacteriaceae;g_Microbacterium;s_Microbacterium marinum	Bacteria, Terrabacteria group, Actinobacteria, Actinomycetia, Micrococcales, Microbacteriaceae, Microbacterium
UP000016033	Microbacterium maritypicum MF109	Bacteria	1333857	GCA_000455825.1	3856	yes	d_Bacteria;p_Actinobacteriota;c_Actinomycetia;o_Actinomycetales;f_Microbacteriaceae;g_Microbacterium;s_Microbacterium maritypicum_A	Bacteria, Terrabacteria group, Actinobacteria, Actinomycetia, Micrococcales, Microbacteriaceae, Microbacterium, Microbacterium maritypicum
UP000321196	Microbacterium mitrae	Bacteria	664640	GCA_008017445.1	2481	yes	d_Bacteria;p_Actinobacteriota;c_Actinomycetia;o_Actinomycetales;f_Microbacteriaceae;g_Microbacterium;s_Microbacterium mitrae	Bacteria, Terrabacteria group, Actinobacteria, Actinomycetia, Micrococcales, Microbacteriaceae, Microbacterium
UP000422989	Microbacterium oryzae	Bacteria	743009	GCA_009735645.1	2715	yes	d_Bacteria;p_Actinobacteriota;c_Actinomycetia;o_Actinomycetales;f_Microbacteriaceae;g_Microbacterium;s_Microbacterium oryzae	Bacteria, Terrabacteria group, Actinobacteria, Actinomycetia, Micrococcales, Microbacteriaceae, Microbacterium
UP000293995	Microbacterium protaetiae	Bacteria	2509458	GCA_004135285.1	3400	yes	d_Bacteria;p_Actinobacteriota;c_Actinomycetia;o_Actinomycetales;f_Microbacteriaceae;g_Microbacterium;s_Microbacterium protaetiae	Bacteria, Terrabacteria group, Actinobacteria, Actinomycetia, Micrococcales, Microbacteriaceae, Microbacterium
UP000552045	Microbacterium pseudoresistens	Bacteria	640634	GCA_013409745.1	2812	yes	d_Bacteria;p_Actinobacteriota;c_Actinomycetia;o_Actinomycetales;f_Microbacteriaceae;g_Microbacterium;s_Microbacterium pseudoresistens	Bacteria, Terrabacteria group, Actinobacteria, Actinomycetia, Micrococcales, Microbacteriaceae, Microbacterium
UP000199009	Microbacterium pygmaeum	Bacteria	370764	GCA_900100885.1	3412	yes	d_Bacteria;p_Actinobacteriota;c_Actinomycetia;o_Actinomycetales;f_Microbacteriaceae;g_Microbacterium;s_Microbacterium pygmaeum	Bacteria, Terrabacteria group, Actinobacteria, Actinomycetia, Micrococcales, Microbacteriaceae, Microbacterium
UP000325827	Microbacterium rhizomatis	Bacteria	1631477	GCA_008710745.1	3790	yes	d_Bacteria;p_Actinobacteriota;c_Actinomycetia;o_Actinomycetales;f_Microbacteriaceae;g_Microbacterium;s_Microbacterium rhizomatis	Bacteria, Terrabacteria group, Actinobacteria, Actinomycetia, Micrococcales, Microbacteriaceae, Microbacterium
UP000321949	Microbacterium saccharophilum	Bacteria	1213358	GCA_008017435.1	2750	yes	d_Bacteria;p_Actinobacteriota;c_Actinomycetia;o_Actinomycetales;f_Microbacteriaceae;g_Microbacterium;s_Microbacterium saccharophilum	Bacteria, Terrabacteria group, Actinobacteria, Actinomycetia, Micrococcales, Microbacteriaceae, Microbacterium
UP000317209	Microbacterium saperdae	Bacteria	69368	GCA_006716345.1	4035	yes	d_Bacteria;p_Actinobacteriota;c_Actinomycetia;o_Actinomycetales;f_Microbacteriaceae;g_Microbacterium;s_Microbacterium saperdae	Bacteria, Terrabacteria group, Actinobacteria, Actinomycetia, Micrococcales, Microbacteriaceae, Microbacterium
UP000594480	Microbacterium schleiferi	Bacteria	69362	GCA_015565955.1	2810	yes	d_Bacteria;p_Actinobacteriota;c_Actinomycetia;o_Actinomycetales;f_Microbacteriaceae;g_Microbacterium;s_Microbacterium schleiferi	Bacteria, Terrabacteria group, Actinobacteria, Actinomycetia, Micrococcales, Microbacteriaceae, Microbacterium
UP000093355	Microbacterium sediminis	Bacteria	904291	GCA_001689915.1	2529	yes	d_Bacteria;p_Actinobacteriota;c_Actinomycetia;o_Actinomycetales;f_Microbacteriaceae;g_Microbacterium;s_Microbacterium sediminis	Bacteria, Terrabacteria group, Actinobacteria, Actinomycetia, Micrococcales, Microbacteriaceae, Microbacterium
UP000253508	Microbacterium sorbitolivorans	Bacteria	1867410	GCA_003327285.1	2725	yes	d_Bacteria;p_Actinobacteriota;c_Actinomycetia;o_Actinomycetales;f_Microbacteriaceae;g_Microbacterium;s_Microbacterium sorbitolivorans	Bacteria, Terrabacteria group, Actinobacteria, Actinomycetia, Micrococcales, Microbacteriaceae, Microbacterium
UP000027096	Microbacterium sp. CH12i	Bacteria	1479651	GCA_000685355.1	2717	yes	d_Bacteria;p_Actinobacteriota;c_Actinomycetia;o_Actinomycetales;f_Microbacteriaceae;g_Microbacterium;s_Microbacterium sp000685355	Bacteria, Terrabacteria group, Actinobacteria, Actinomycetia, Micrococcales, Microbacteriaceae, Microbacterium, unclassified Microbacterium
UP000033425	Microbacterium sp. SA39	Bacteria	1263625	GCA_000967865.1	3732	yes	d_Bacteria;p_Actinobacteriota;c_Actinomycetia;o_Actinomycetales;f_Microbacteriaceae;g_Microbacterium;s_Microbacterium sp000967865	Bacteria, Terrabacteria group, Actinobacteria, Actinomycetia, Micrococcales, Microbacteriaceae, Microbacterium, unclassified Microbacterium
UP000059097	Microbacterium sp. No. 7	Bacteria	1714373	GCA_001314225.1	4065	yes	d_Bacteria;p_Actinobacteriota;c_Actinomycetia;o_Actinomycetales;f_Microbacteriaceae;g_Microbacterium;s_Microbacterium sp001314225	Bacteria, Terrabacteria group, Actinobacteria, Actinomycetia, Micrococcales, Microbacteriaceae, Microbacterium, unclassified Microbacterium
UP000051407	Microbacterium sp. Root53	Bacteria	1736553	GCA_001426925.1	2609	yes	d_Bacteria;p_Actinobacteriota;c_Actinomycetia;o_Actinomycetales;f_Microbacteriaceae;g_Microbacterium;s_Microbacterium sp001426925	Bacteria, Terrabacteria group, Actinobacteria, Actinomycetia, Micrococcales, Microbacteriaceae, Microbacterium, unclassified Microbacterium
UP000051650	Microbacterium sp. Root166	Bacteria	1736478	GCA_001427145.1	3075	yes	d_Bacteria;p_Actinobacteriota;c_Actinomycetia;o_Actinomycetales;f_Microbacteriaceae;g_Microbacterium;s_Microbacterium sp001427145	Bacteria, Terrabacteria group, Actinobacteria, Actinomycetia, Micrococcales, Microbacteriaceae, Microbacterium, unclassified Microbacterium
UP000051216	Microbacterium sp. Root61	Bacteria	1736570	GCA_001427525.1	3629	yes	d_Bacteria;p_Actinobacteriota;c_Actinomycetia;o_Actinomycetales;f_Microbacteriaceae;g_Microbacterium;s_Microbacterium sp001427525	Bacteria, Terrabacteria group, Actinobacteria, Actinomycetia, Micrococcales, Microbacteriaceae, Microbacterium, unclassified Microbacterium
UP000050802	Microbacterium sp. Root180	Bacteria	1736483	GCA_001428485.1	3036	yes	d_Bacteria;p_Actinobacteriota;c_Actinomycetia;o_Actinomycetales;f_Microbacteriaceae;g_Microbacterium;s_Microbacterium sp001428485	Bacteria, Terrabacteria group, Actinobacteria, Actinomycetia, Micrococcales, Microbacteriaceae, Microbacterium, unclassified Microbacterium
UP000076494	Microbacterium sp. T32	Bacteria	1776083	GCA_001619615.1	3267	yes	d_Bacteria;p_Actinobacteriota;c_Actinomycetia;o_Actinomycetales;f_Microbacteriaceae;g_Microbacterium;s_Microbacterium sp001619615	Bacteria, Terrabacteria group, Actinobacteria, Actinomycetia, Micrococcales, Microbacteriaceae, Microbacterium, unclassified Microbacterium
UP000076535	Microbacterium sp. TNHR37B	Bacteria	1775956	GCA_001620065.1	3221	yes	d_Bacteria;p_Actinobacteriota;c_Actinomycetia;o_Actinomycetales;f_Microbacteriaceae;g_Microbacterium;s_Microbacterium sp001620065	Bacteria, Terrabacteria group, Actinobacteria, Actinomycetia, Micrococcales, Microbacteriaceae, Microbacterium, unclassified Microbacterium
UP000315916	Microbacterium sp.	Bacteria	51671	GCA_004210465.1	4036	yes	d_Bacteria;p_Actinobacteriota;c_Actinomycetia;o_Actinomycetales;f_Microbacteriaceae;g_Microbacterium;s_Microbacterium sp001897105	Bacteria, Terrabacteria group, Actinobacteria, Actinomycetia, Micrococcales, Microbacteriaceae, Microbacterium, unclassified Microbacterium
UP000233335	Actinomycetales bacterium SN12	Bacteria	2058180	GCA_002837415.1	2556	yes	d_Bacteria;p_Actinobacteriota;c_Actinomycetia;o_Actinomycetales;f_Microbacteriaceae;g_Microbacterium;s_Microbacterium sp002837415	Bacteria, Terrabacteria group, Actinobacteria, Actinomycetia, Actinomycetales, unclassified Actinomycetales
UP000245623	Microbacterium sp. Gd 4-13	Bacteria	2173179	GCA_003095395.1	3162	yes	d_Bacteria;p_Actinobacteriota;c_Actinomycetia;o_Actinomycetales;f_Microbacteriaceae;g_Microbacterium;s_Microbacterium sp003095395	Bacteria, Terrabacteria group, Actinobacteria, Actinomycetia, Micrococcales, Microbacteriaceae, Microbacterium, unclassified Microbacterium
UP000262172	Microbacterium bovistercoris	Bacteria	2293570	GCA_003387575.1	3426	yes	d_Bacteria;p_Actinobacteriota;c_Actinomycetia;o_Actinomycetales;f_Microbacteriaceae;g_Microbacterium;s_Microbacterium sp003387575	Bacteria, Terrabacteria group, Actinobacteria, Actinomycetia, Micrococcales, Microbacteriaceae, Microbacterium
UP000278458	Microbacterium sp. CGR2	Bacteria	1805820	GCA_003626735.1	3832	yes	d_Bacteria;p_Actinobacteriota;c_Actinomycetia;o_Actinomycetales;f_Microbacteriaceae;g_Microbacterium;s_Microbacterium sp003626735	Bacteria, Terrabacteria group, Actinobacteria, Actinomycetia, Micrococcales, Microbacteriaceae, Microbacterium, unclassified Microbacterium
UP000280903	Microbacterium sp. ABRD_28	Bacteria	2268461	GCA_003850245.1	3036	yes	d_Bacteria;p_Actinobacteriota;c_Actinomycetia;o_Actinomycetales;f_Microbacteriaceae;g_Microbacterium;s_Microbacterium sp003850245	Bacteria, Terrabacteria group, Actinobacteria, Actinomycetia, Micrococcales, Microbacteriaceae, Microbacterium, unclassified Microbacterium
UP000294645	Microbacterium sp. BK668	Bacteria	2512118	GCA_004362195.1	3319	yes	d_Bacteria;p_Actinobacteriota;c_Actinomycetia;o_Actinomycetales;f_Microbacteriaceae;g_Microbacterium;s_Microbacterium sp004362195	Bacteria, Terrabacteria group, Actinobacteria, Actinomycetia, Micrococcales, Microbacteriaceae, Microbacterium, unclassified Microbacterium
UP000298650	Microbacterium sp. RG1	Bacteria	2489212	GCA_005347485.1	3028	yes	d_Bacteria;p_Actinobacteriota;c_Actinomycetia;o_Actinomycetales;f_Microbacteriaceae;g_Microbacterium;s_Microbacterium sp005347485	Bacteria, Terrabacteria group, Actinobacteria, Actinomycetia, Micrococcales, Microbacteriaceae, Microbacterium, unclassified Microbacterium
UP000318564	Microbacterium sp. SLBN-146	Bacteria	2768457	GCA_006715145.1	3245	yes	d_Bacteria;p_Actinobacteriota;c_Actinomycetia;o_Actinomycetales;f_Microbacteriaceae;g_Microbacterium;s_Microbacterium sp006715145	Bacteria, Terrabacteria group, Actinobacteria, Actinomycetia, Micrococcales, Microbacteriaceae, Microbacterium, unclassified Microbacterium
UP000432812	Microbacterium sp. SYP-A9085	Bacteria	2664454	GCA_009649635.1	2676	yes	d_Bacteria;p_Actinobacteriota;c_Actinomycetia;o_Actinomycetales;f_Microbacteriaceae;g_Microbacterium;s_Microbacterium sp009649635	Bacteria, Terrabacteria group, Actinobacteria, Actinomycetia, Micrococcales, Microbacteriaceae, Microbacterium, unclassified Microbacterium
UP000537775	Microbacterium thalassium	Bacteria	362649	GCA_014208045.1	3395	yes	d_Bacteria;p_Actinobacteriota;c_Actinomycetia;o_Actinomycetales;f_Microbacteriaceae;g_Microbacterium;s_Microbacterium sp012847295	Bacteria, Terrabacteria group, Actinobacteria, Actinomycetia, Micrococcales, Microbacteriaceae, Microbacterium
UP000515718	Microbacterium sp. Se63.02b	Bacteria	2709304	GCA_014171575.1	3085	yes	d_Bacteria;p_Actinobacteriota;c_Actinomycetia;o_Actinomycetales;f_Microbacteriaceae;g_Microbacterium;s_Microbacterium sp014171575	Bacteria, Terrabacteria group, Actinobacteria, Actinomycetia, Micrococcales, Microbacteriaceae, Microbacterium, unclassified Microbacterium
UP000024001	Microbacterium oleivorans	Bacteria	273677	GCA_000632065.1	2781	yes	d_Bacteria;p_Actinobacteriota;c_Actinomycetia;o_Actinomycetales;f_Microbacteriaceae;g_Microbacterium;s_Microbacterium sp900102005	Bacteria, Terrabacteria group, Actinobacteria, Actinomycetia, Micrococcales, Microbacteriaceae, Microbacterium
UP000198818	Microbacterium sp. cf332	Bacteria	1761804	GCA_900102175.1	3044	yes	d_Bacteria;p_Actinobacteriota;c_Actinomycetia;o_Actinomycetales;f_Microbacteriaceae;g_Microbacterium;s_Microbacterium sp900102175	Bacteria, Terrabacteria group, Actinobacteria, Actinomycetia, Micrococcales, Microbacteriaceae, Microbacterium, unclassified Microbacterium
UP000199422	Microbacterium sp. cf046	Bacteria	1761803	GCA_900114345.1	3641	yes	d_Bacteria;p_Actinobacteriota;c_Actinomycetia;o_Actinomycetales;f_Microbacteriaceae;g_Microbacterium;s_Microbacterium sp900114345	Bacteria, Terrabacteria group, Actinobacteria, Actinomycetia, Micrococcales, Microbacteriaceae, Microbacterium, unclassified Microbacterium
UP000187047	Microbacterium sp. RU33B	Bacteria	1907390	GCA_900155915.1	3173	yes	d_Bacteria;p_Actinobacteriota;c_Actinomycetia;o_Actinomycetales;f_Microbacteriaceae;g_Microbacterium;s_Microbacterium sp900155915	Bacteria, Terrabacteria group, Actinobacteria, Actinomycetia, Micrococcales, Microbacteriaceae, Microbacterium, unclassified Microbacterium
UP000195356	Frigoribacterium sp. JB110	Bacteria	1434829	GCA_900163665.1	3430	yes	d_Bacteria;p_Actinobacteriota;c_Actinomycetia;o_Actinomycetales;f_Microbacteriaceae;g_Microbacterium;s_Microbacterium sp900163665	Bacteria, Terrabacteria group, Actinobacteria, Actinomycetia, Micrococcales, Microbacteriaceae, Frigoribacterium, unclassified Frigoribacterium
UP000273158	Microbacterium telephonicum	Bacteria	1714841	GCA_003651225.1	2897	yes	d_Bacteria;p_Actinobacteriota;c_Actinomycetia;o_Actinomycetales;f_Microbacteriaceae;g_Microbacterium;s_Microbacterium telephonicum	Bacteria, Terrabacteria group, Actinobacteria, Actinomycetia, Micrococcales, Microbacteriaceae, Microbacterium
UP000033956	Microbacterium ketosireducens	Bacteria	92835	GCA_000956575.1	3448	yes	d_Bacteria;p_Actinobacteriota;c_Actinomycetia;o_Actinomycetales;f_Microbacteriaceae;g_Microbacterium;s_Microbacterium terrae	Bacteria, Terrabacteria group, Actinobacteria, Actinomycetia, Micrococcales, Microbacteriaceae, Microbacterium
UP000051381	Microbacterium sp. Leaf203	Bacteria	1735677	GCA_001421275.1	3079	yes	d_Bacteria;p_Actinobacteriota;c_Actinomycetia;o_Actinomycetales;f_Microbacteriaceae;g_Microbacterium;s_Microbacterium testaceum_A	Bacteria, Terrabacteria group, Actinobacteria, Actinomycetia, Micrococcales, Microbacteriaceae, Microbacterium, unclassified Microbacterium
UP000034098	Microbacterium trichothecenolyticum	Bacteria	69370	GCA_000956465.1	4075	yes	d_Bacteria;p_Actinobacteriota;c_Actinomycetia;o_Actinomycetales;f_Microbacteriaceae;g_Microbacterium;s_Microbacterium trichothecenolyticum	Bacteria, Terrabacteria group, Actinobacteria, Actinomycetia, Micrococcales, Microbacteriaceae, Microbacterium
UP000543598	Microbacterium ulmi	Bacteria	179095	GCA_013004565.1	3233	yes	d_Bacteria;p_Actinobacteriota;c_Actinomycetia;o_Actinomycetales;f_Microbacteriaceae;g_Microbacterium;s_Microbacterium ulmi	Bacteria, Terrabacteria group, Actinobacteria, Actinomycetia, Micrococcales, Microbacteriaceae, Microbacterium
UP000297593	Microbacterium sp. dk485	Bacteria	2560021	GCA_004570445.1	3585	yes	d_Bacteria;p_Actinobacteriota;c_Actinomycetia;o_Actinomycetales;f_Microbacteriaceae;g_Microbacterium;s_Microbacterium wangchenii	Bacteria, Terrabacteria group, Actinobacteria, Actinomycetia, Micrococcales, Microbacteriaceae, Microbacterium, unclassified Microbacterium
UP000221369	Microbacterium agarici	Bacteria	630514	GCA_002563955.1	3074	yes	d_Bacteria;p_Actinobacteriota;c_Actinomycetia;o_Actinomycetales;f_Microbacteriaceae;g_Microbacterium_A;s_Microbacterium_A agarici	Bacteria, Terrabacteria group, Actinobacteria, Actinomycetia, Micrococcales, Microbacteriaceae, Microbacterium
UP000199183	Microbacterium humi	Bacteria	640635	GCA_900105715.1	3206	yes	d_Bacteria;p_Actinobacteriota;c_Actinomycetia;o_Actinomycetales;f_Microbacteriaceae;g_Microbacterium_A;s_Microbacterium_A humi	Bacteria, Terrabacteria group, Actinobacteria, Actinomycetia, Micrococcales, Microbacteriaceae, Microbacterium
UP000293519	Microcella putealis	Bacteria	337005	GCA_004216575.1	2401	yes	d_Bacteria;p_Actinobacteriota;c_Actinomycetia;o_Actinomycetales;f_Microbacteriaceae;g_Microcella;s_Microcella putealis	Bacteria, Terrabacteria group, Actinobacteria, Actinomycetia, Micrococcales, Microbacteriaceae, Microcella
UP000058305	Microterricola viridarii	Bacteria	412690	GCA_001542775.1	3119	yes	d_Bacteria;p_Actinobacteriota;c_Actinomycetia;o_Actinomycetales;f_Microbacteriaceae;g_Microterricola;s_Microterricola viridarii_A	Bacteria, Terrabacteria group, Actinobacteria, Actinomycetia, Micrococcales, Microbacteriaceae, Microterricola
UP000269438	Mycetocola lacteus	Bacteria	76637	GCA_003667575.1	3070	yes	d_Bacteria;p_Actinobacteriota;c_Actinomycetia;o_Actinomycetales;f_Microbacteriaceae;g_Mycetocola;s_Mycetocola lacteus	Bacteria, Terrabacteria group, Actinobacteria, Actinomycetia, Micrococcales, Microbacteriaceae, Mycetocola
UP000270299	Mycetocola manganoxydans	Bacteria	699879	GCA_003667545.1	2854	yes	d_Bacteria;p_Actinobacteriota;c_Actinomycetia;o_Actinomycetales;f_Microbacteriaceae;g_Mycetocola_A;s_Mycetocola_A manganoxydans	Bacteria, Terrabacteria group, Actinobacteria, Actinomycetia, Micrococcales, Microbacteriaceae, Mycetocola
UP000198867	Mycetocola miduiensis	Bacteria	995034	GCA_900115155.1	3145	yes	d_Bacteria;p_Actinobacteriota;c_Actinomycetia;o_Actinomycetales;f_Microbacteriaceae;g_Mycetocola_A;s_Mycetocola_A miduiensis	Bacteria, Terrabacteria group, Actinobacteria, Actinomycetia, Micrococcales, Microbacteriaceae, Mycetocola
UP000244962	Mycetocola zhujimingii	Bacteria	2079792	GCA_003113395.1	2928	yes	d_Bacteria;p_Actinobacteriota;c_Actinomycetia;o_Actinomycetales;f_Microbacteriaceae;g_Mycetocola_A;s_Mycetocola_A zhujimingii	Bacteria, Terrabacteria group, Actinobacteria, Actinomycetia, Micrococcales, Microbacteriaceae, Mycetocola
UP000196778	Mycetocola reblochoni REB411	Bacteria	1255698	GCA_900163835.1	2621	yes	d_Bacteria;p_Actinobacteriota;c_Actinomycetia;o_Actinomycetales;f_Microbacteriaceae;g_Mycetocola_B;s_Mycetocola_B reblochoni	Bacteria, Terrabacteria group, Actinobacteria, Actinomycetia, Micrococcales, Microbacteriaceae, Mycetocola, Mycetocola reblochoni
UP000244893	Amnibacterium flavum	Bacteria	2173173	GCA_003097495.1	3308	yes	d_Bacteria;p_Actinobacteriota;c_Actinomycetia;o_Actinomycetales;f_Microbacteriaceae;g_Naasia;s_Naasia flavum	Bacteria, Terrabacteria group, Actinobacteria, Actinomycetia, Micrococcales, Microbacteriaceae, Amnibacterium
UP000309133	Naasia lichenicola	Bacteria	2565933	GCA_004801885.1	3498	yes	d_Bacteria;p_Actinobacteriota;c_Actinomycetia;o_Actinomycetales;f_Microbacteriaceae;g_Naasia;s_Naasia lichenicola	Bacteria, Terrabacteria group, Actinobacteria, Actinomycetia, Micrococcales, Microbacteriaceae, Naasia
UP000190857	Okibacterium fritillariae	Bacteria	123320	GCA_900167575.1	2806	yes	d_Bacteria;p_Actinobacteriota;c_Actinomycetia;o_Actinomycetales;f_Microbacteriaceae;g_Okibacterium;s_Okibacterium fritillariae	Bacteria, Terrabacteria group, Actinobacteria, Actinomycetia, Micrococcales, Microbacteriaceae, Okibacterium
UP000051200	Plantibacter sp. Leaf314	Bacteria	1736333	GCA_001423185.1	3521	yes	d_Bacteria;p_Actinobacteriota;c_Actinomycetia;o_Actinomycetales;f_Microbacteriaceae;g_Plantibacter;s_Plantibacter sp001423185	Bacteria, Terrabacteria group, Actinobacteria, Actinomycetia, Micrococcales, Microbacteriaceae, Plantibacter, unclassified Plantibacter
UP000243077	Pontimonas salivibrio	Bacteria	1159327	GCA_002950575.1	1693	yes	d_Bacteria;p_Actinobacteriota;c_Actinomycetia;o_Actinomycetales;f_Microbacteriaceae;g_Pontimonas;s_Pontimonas salivibrio	Bacteria, Terrabacteria group, Actinobacteria, Actinomycetia, Micrococcales, Microbacteriaceae, Pontimonas
UP000278886	Protaetiibacter intestinalis	Bacteria	2419774	GCA_003627075.1	2836	yes	d_Bacteria;p_Actinobacteriota;c_Actinomycetia;o_Actinomycetales;f_Microbacteriaceae;g_Protaetiibacter;s_Protaetiibacter intestinalis	Bacteria, Terrabacteria group, Actinobacteria, Actinomycetia, Micrococcales, Microbacteriaceae, Protaetiibacter
UP000322159	Protaetiibacter larvae	Bacteria	2592654	GCA_008365275.1	2341	yes	d_Bacteria;p_Actinobacteriota;c_Actinomycetia;o_Actinomycetales;f_Microbacteriaceae;g_Protaetiibacter;s_Protaetiibacter larvae	Bacteria, Terrabacteria group, Actinobacteria, Actinomycetia, Micrococcales, Microbacteriaceae, Protaetiibacter
UP000321701	Homoserinibacter sp. GY 40078	Bacteria	2603275	GCA_008017545.1	2789	yes	d_Bacteria;p_Actinobacteriota;c_Actinomycetia;o_Actinomycetales;f_Microbacteriaceae;g_Protaetiibacter;s_Protaetiibacter sp008017545	Bacteria, Terrabacteria group, Actinobacteria, Actinomycetia, Micrococcales, Microbacteriaceae, Homoserinibacter, unclassified Homoserinibacter
UP000516154	Protaetiibacter sp. SSC-01	Bacteria	2759943	GCA_014483895.1	2690	yes	d_Bacteria;p_Actinobacteriota;c_Actinomycetia;o_Actinomycetales;f_Microbacteriaceae;g_Protaetiibacter;s_Protaetiibacter sp014483895	Bacteria, Terrabacteria group, Actinobacteria, Actinomycetia, Micrococcales, Microbacteriaceae, Protaetiibacter, unclassified Protaetiibacter
UP000467240	Pseudoclavibacter chungangensis	Bacteria	587635	GCA_008831135.1	3320	yes	d_Bacteria;p_Actinobacteriota;c_Actinomycetia;o_Actinomycetales;f_Microbacteriaceae;g_Pseudoclavibacter;s_Pseudoclavibacter chungangensis	Bacteria, Terrabacteria group, Actinobacteria, Actinomycetia, Micrococcales, Microbacteriaceae, Pseudoclavibacter
UP000431744	Pseudoclavibacter endophyticus	Bacteria	1778590	GCA_008831085.1	2822	yes	d_Bacteria;p_Actinobacteriota;c_Actinomycetia;o_Actinomycetales;f_Microbacteriaceae;g_Pseudoclavibacter;s_Pseudoclavibacter endophyticus	Bacteria, Terrabacteria group, Actinobacteria, Actinomycetia, Micrococcales, Microbacteriaceae, Pseudoclavibacter
UP000237697	Pseudoclavibacter sp. RFBA6	Bacteria	2080573	GCA_002931575.1	3544	yes	d_Bacteria;p_Actinobacteriota;c_Actinomycetia;o_Actinomycetales;f_Microbacteriaceae;g_Pseudoclavibacter;s_Pseudoclavibacter terrae	Bacteria, Terrabacteria group, Actinobacteria, Actinomycetia, Micrococcales, Microbacteriaceae, Pseudoclavibacter, unclassified Pseudoclavibacter
UP000437453	Pseudoclavibacter sp. CFCC 13611	Bacteria	2615178	GCA_008831225.1	1915	yes	d_Bacteria;p_Actinobacteriota;c_Actinomycetia;o_Actinomycetales;f_Microbacteriaceae;g_Pseudoclavibacter_A;s_Pseudoclavibacter_A sp008831235	Bacteria, Terrabacteria group, Actinobacteria, Actinomycetia, Micrococcales, Microbacteriaceae, Pseudoclavibacter, unclassified Pseudoclavibacter
UP000617531	Pseudolysinimonas yzui	Bacteria	2708254	GCA_014653215.1	3053	yes	d_Bacteria;p_Actinobacteriota;c_Actinomycetia;o_Actinomycetales;f_Microbacteriaceae;g_Pseudolysinimonas;s_Pseudolysinimonas yzui	Bacteria, Terrabacteria group, Actinobacteria, Actinomycetia, Micrococcales, Microbacteriaceae, Pseudolysinimonas
UP000050868	Rathayibacter sp. Leaf296	Bacteria	1736327	GCA_001423045.1	3537	yes	d_Bacteria;p_Actinobacteriota;c_Actinomycetia;o_Actinomycetales;f_Microbacteriaceae;g_Rathayibacter;s_Rathayibacter caricis	Bacteria, Terrabacteria group, Actinobacteria, Actinomycetia, Micrococcales, Microbacteriaceae, Rathayibacter, unclassified Rathayibacter
UP000051858	Rathayibacter sp. Leaf294	Bacteria	1736326	GCA_001423005.1	3713	yes	d_Bacteria;p_Actinobacteriota;c_Actinomycetia;o_Actinomycetales;f_Microbacteriaceae;g_Rathayibacter;s_Rathayibacter sp001423885	Bacteria, Terrabacteria group, Actinobacteria, Actinomycetia, Micrococcales, Microbacteriaceae, Rathayibacter, unclassified Rathayibacter
UP000076717	Rathayibacter tanaceti	Bacteria	1671680	GCA_001634385.1	3209	yes	d_Bacteria;p_Actinobacteriota;c_Actinomycetia;o_Actinomycetales;f_Microbacteriaceae;g_Rathayibacter;s_Rathayibacter tanaceti	Bacteria, Terrabacteria group, Actinobacteria, Actinomycetia, Micrococcales, Microbacteriaceae, Rathayibacter
UP000052979	Rathayibacter toxicus	Bacteria	145458	GCA_000986985.1	1904	yes	d_Bacteria;p_Actinobacteriota;c_Actinomycetia;o_Actinomycetales;f_Microbacteriaceae;g_Rathayibacter;s_Rathayibacter toxicus	Bacteria, Terrabacteria group, Actinobacteria, Actinomycetia, Micrococcales, Microbacteriaceae, Rathayibacter
UP000077071	Rathayibacter tritici	Bacteria	33888	GCA_001641005.1	2806	yes	d_Bacteria;p_Actinobacteriota;c_Actinomycetia;o_Actinomycetales;f_Microbacteriaceae;g_Rathayibacter;s_Rathayibacter tritici	Bacteria, Terrabacteria group, Actinobacteria, Actinomycetia, Micrococcales, Microbacteriaceae, Rathayibacter
UP000003868	marine actinobacterium PHSC20C1	Bacteria	312284	GCA_000153145.1	2668	yes	d_Bacteria;p_Actinobacteriota;c_Actinomycetia;o_Actinomycetales;f_Microbacteriaceae;g_Rhodoglobus;s_Rhodoglobus sp000153145	Bacteria, Terrabacteria group, Actinobacteria, Actinomycetia, unclassified Actinomycetia
UP000537030	Leifsonia sp. AK011	Bacteria	2723075	GCA_013410945.1	2862	yes	d_Bacteria;p_Actinobacteriota;c_Actinomycetia;o_Actinomycetales;f_Microbacteriaceae;g_Rhodoglobus;s_Rhodoglobus sp013410945	Bacteria, Terrabacteria group, Actinobacteria, Actinomycetia, Micrococcales, Microbacteriaceae, Leifsonia, unclassified Leifsonia
UP000316560	Rhodoglobus vestalii	Bacteria	193384	GCA_006788895.1	2703	yes	d_Bacteria;p_Actinobacteriota;c_Actinomycetia;o_Actinomycetales;f_Microbacteriaceae;g_Rhodoglobus;s_Rhodoglobus vestalii	Bacteria, Terrabacteria group, Actinobacteria, Actinomycetia, Micrococcales, Microbacteriaceae, Rhodoglobus
UP000219440	Salinibacterium xinjiangense	Bacteria	386302	GCA_900230175.1	2810	yes	d_Bacteria;p_Actinobacteriota;c_Actinomycetia;o_Actinomycetales;f_Microbacteriaceae;g_Rhodoglobus;s_Rhodoglobus xinjiangensis	Bacteria, Terrabacteria group, Actinobacteria, Actinomycetia, Micrococcales, Microbacteriaceae, Salinibacterium
UP000067708	Rhodoluna lacicola	Bacteria	529884	GCA_000699505.1	1364	yes	d_Bacteria;p_Actinobacteriota;c_Actinomycetia;o_Actinomycetales;f_Microbacteriaceae;g_Rhodoluna;s_Rhodoluna lacicola	Bacteria, Terrabacteria group, Actinobacteria, Actinomycetia, Micrococcales, Microbacteriaceae, Luna cluster, Luna-1 subcluster, Rhodoluna
UP000243784	Candidatus Rhodoluna planktonica	Bacteria	535712	GCA_001854225.1	1327	yes	d_Bacteria;p_Actinobacteriota;c_Actinomycetia;o_Actinomycetales;f_Microbacteriaceae;g_Rhodoluna;s_Rhodoluna planktonica	Bacteria, Terrabacteria group, Actinobacteria, Actinomycetia, Micrococcales, Microbacteriaceae, Luna cluster, Luna-1 subcluster, Rhodoluna
UP000051914	Leifsonia sp. Root112D2	Bacteria	1736426	GCA_001424905.1	3046	yes	d_Bacteria;p_Actinobacteriota;c_Actinomycetia;o_Actinomycetales;f_Microbacteriaceae;g_Root112D2;s_Root112D2 sp001424905	Bacteria, Terrabacteria group, Actinobacteria, Actinomycetia, Micrococcales, Microbacteriaceae, Leifsonia, unclassified Leifsonia
UP000315365	Schumannella sp. 10F1B-5-1	Bacteria	2590780	GCA_006517535.1	3072	yes	d_Bacteria;p_Actinobacteriota;c_Actinomycetia;o_Actinomycetales;f_Microbacteriaceae;g_Schumannella;s_Schumannella sp006517535	Bacteria, Terrabacteria group, Actinobacteria, Actinomycetia, Micrococcales, Microbacteriaceae, Schumannella, unclassified Schumannella
UP000256486	Subtercola boreus	Bacteria	120213	GCA_003399685.1	3779	yes	d_Bacteria;p_Actinobacteriota;c_Actinomycetia;o_Actinomycetales;f_Microbacteriaceae;g_Subtercola;s_Subtercola boreus_A	Bacteria, Terrabacteria group, Actinobacteria, Actinomycetia, Micrococcales, Microbacteriaceae, Subtercola
UP000306192	Subtercola vilae	Bacteria	2056433	GCA_004923255.1	3658	yes	d_Bacteria;p_Actinobacteriota;c_Actinomycetia;o_Actinomycetales;f_Microbacteriaceae;g_Subtercola;s_Subtercola vilae	Bacteria, Terrabacteria group, Actinobacteria, Actinomycetia, Micrococcales, Microbacteriaceae, Subtercola
UP000298488	Terrimesophilobacter mesophilus	Bacteria	433647	GCA_004402605.1	2302	yes	d_Bacteria;p_Actinobacteriota;c_Actinomycetia;o_Actinomycetales;f_Microbacteriaceae;g_Terrimesophilobacter;s_Terrimesophilobacter mesophilus	Bacteria, Terrabacteria group, Actinobacteria, Actinomycetia, Micrococcales, Microbacteriaceae, Terrimesophilobacter
UP000438182	Agromyces sp. MMS17-SY077	Bacteria	2662446	GCA_009789225.1	3503	yes	d_Bacteria;p_Actinobacteriota;c_Actinomycetia;o_Actinomycetales;f_Microbacteriaceae;g_WSTA01;s_WSTA01 sp009789225	Bacteria, Terrabacteria group, Actinobacteria, Actinomycetia, Micrococcales, Microbacteriaceae, Agromyces, unclassified Agromyces
UP000051768	Yonghaparkia sp. Root332	Bacteria	1736516	GCA_001425665.1	2389	yes	d_Bacteria;p_Actinobacteriota;c_Actinomycetia;o_Actinomycetales;f_Microbacteriaceae;g_Yonghaparkia;s_Yonghaparkia sp001425665	Bacteria, Terrabacteria group, Actinobacteria, Actinomycetia, Micrococcales, Microbacteriaceae, Yonghaparkia, unclassified Yonghaparkia
UP000003828	Arthrobacter globiformis NBRC 12137	Bacteria	1077972	GCA_000238915.2	4524	yes	d_Bacteria;p_Actinobacteriota;c_Actinomycetia;o_Actinomycetales;f_Micrococcaceae;g_Arthrobacter;s_Arthrobacter globiformis	Bacteria, Terrabacteria group, Actinobacteria, Actinomycetia, Micrococcales, Micrococcaceae, Arthrobacter, Arthrobacter globiformis
UP000190512	Arthrobacter sp. KBS0703	Bacteria	1955698	GCA_002008315.2	3908	yes	d_Bacteria;p_Actinobacteriota;c_Actinomycetia;o_Actinomycetales;f_Micrococcaceae;g_Arthrobacter;s_Arthrobacter sp002008315	Bacteria, Terrabacteria group, Actinobacteria, Actinomycetia, Micrococcales, Micrococcaceae, Arthrobacter, unclassified Arthrobacter
UP000054460	Arthrobacter sp. Edens01	Bacteria	1732020	GCA_001307035.1	3212	yes	d_Bacteria;p_Actinobacteriota;c_Actinomycetia;o_Actinomycetales;f_Micrococcaceae;g_Arthrobacter_B;s_Arthrobacter_B sp001307035	Bacteria, Terrabacteria group, Actinobacteria, Actinomycetia, Micrococcales, Micrococcaceae, Arthrobacter, unclassified Arthrobacter
UP000326852	Arthrobacter yangruifuii	Bacteria	2606616	GCA_009192775.1	3176	yes	d_Bacteria;p_Actinobacteriota;c_Actinomycetia;o_Actinomycetales;f_Micrococcaceae;g_Arthrobacter_B;s_Arthrobacter_B yangruifuii	Bacteria, Terrabacteria group, Actinobacteria, Actinomycetia, Micrococcales, Micrococcaceae, Arthrobacter
UP000295411	Arthrobacter crusticola	Bacteria	2547960	GCA_004357995.1	3325	yes	d_Bacteria;p_Actinobacteriota;c_Actinomycetia;o_Actinomycetales;f_Micrococcaceae;g_Arthrobacter_D;s_Arthrobacter_D crusticola	Bacteria, Terrabacteria group, Actinobacteria, Actinomycetia, Micrococcales, Micrococcaceae, Arthrobacter
UP000305233	Arthrobacter echini	Bacteria	1529066	GCA_004803505.1	2848	yes	d_Bacteria;p_Actinobacteriota;c_Actinomycetia;o_Actinomycetales;f_Micrococcaceae;g_Arthrobacter_D;s_Arthrobacter_D echini	Bacteria, Terrabacteria group, Actinobacteria, Actinomycetia, Micrococcales, Micrococcaceae, Arthrobacter
UP000547458	Arthrobacter pigmenti	Bacteria	271432	GCA_011927905.1	3593	yes	d_Bacteria;p_Actinobacteriota;c_Actinomycetia;o_Actinomycetales;f_Micrococcaceae;g_Arthrobacter_D;s_Arthrobacter_D pigmenti	Bacteria, Terrabacteria group, Actinobacteria, Actinomycetia, Micrococcales, Micrococcaceae, Arthrobacter
UP000053253	Arthrobacter sp. RIT-PI-e	Bacteria	1681197	GCA_001187915.1	2792	yes	d_Bacteria;p_Actinobacteriota;c_Actinomycetia;o_Actinomycetales;f_Micrococcaceae;g_Arthrobacter_D;s_Arthrobacter_D sp001187915	Bacteria, Terrabacteria group, Actinobacteria, Actinomycetia, Micrococcales, Micrococcaceae, Arthrobacter, unclassified Arthrobacter
UP000053418	Arthrobacter sp. Leaf234	Bacteria	1736303	GCA_001422665.1	3047	yes	d_Bacteria;p_Actinobacteriota;c_Actinomycetia;o_Actinomycetales;f_Micrococcaceae;g_Arthrobacter_D;s_Arthrobacter_D sp001422665	Bacteria, Terrabacteria group, Actinobacteria, Actinomycetia, Micrococcales, Micrococcaceae, Arthrobacter, unclassified Arthrobacter
UP000244710	Arthrobacter sp. Bz4	Bacteria	2171979	GCA_003075455.1	2959	yes	d_Bacteria;p_Actinobacteriota;c_Actinomycetia;o_Actinomycetales;f_Micrococcaceae;g_Arthrobacter_D;s_Arthrobacter_D sp003075455	Bacteria, Terrabacteria group, Actinobacteria, Actinomycetia, Micrococcales, Micrococcaceae, Arthrobacter, unclassified Arthrobacter
UP000283134	Arthrobacter sp. MN05-02	Bacteria	1571833	GCA_004001285.1	3539	yes	d_Bacteria;p_Actinobacteriota;c_Actinomycetia;o_Actinomycetales;f_Micrococcaceae;g_Arthrobacter_D;s_Arthrobacter_D sp004001285	Bacteria, Terrabacteria group, Actinobacteria, Actinomycetia, Micrococcales, Micrococcaceae, Arthrobacter, unclassified Arthrobacter
UP000199258	Arthrobacter subterraneus	Bacteria	335973	GCA_900099735.1	3624	yes	d_Bacteria;p_Actinobacteriota;c_Actinomycetia;o_Actinomycetales;f_Micrococcaceae;g_Arthrobacter_D;s_Arthrobacter_D subterraneus	Bacteria, Terrabacteria group, Actinobacteria, Actinomycetia, Micrococcales, Micrococcaceae, Arthrobacter
UP000182652	Arthrobacter woluwensis	Bacteria	156980	GCA_900105345.1	3355	yes	d_Bacteria;p_Actinobacteriota;c_Actinomycetia;o_Actinomycetales;f_Micrococcaceae;g_Arthrobacter_E;s_Arthrobacter_E woluwensis	Bacteria, Terrabacteria group, Actinobacteria, Actinomycetia, Micrococcales, Micrococcaceae, Arthrobacter
UP000181917	Arthrobacter crystallopoietes	Bacteria	37928	GCA_900100805.1	4622	yes	d_Bacteria;p_Actinobacteriota;c_Actinomycetia;o_Actinomycetales;f_Micrococcaceae;g_Arthrobacter_F;s_Arthrobacter_F crystallopoietes	Bacteria, Terrabacteria group, Actinobacteria, Actinomycetia, Micrococcales, Micrococcaceae, Arthrobacter
UP000010729	Arthrobacter crystallopoietes BAB-32	Bacteria	1246476	GCA_000328305.2	4118	yes	d_Bacteria;p_Actinobacteriota;c_Actinomycetia;o_Actinomycetales;f_Micrococcaceae;g_Arthrobacter_F;s_Arthrobacter_F crystallopoietes_A	Bacteria, Terrabacteria group, Actinobacteria, Actinomycetia, Micrococcales, Micrococcaceae, Arthrobacter, Arthrobacter crystallopoietes
UP000544090	Arthrobacter mobilis	Bacteria	2724944	GCA_012395835.1	4024	yes	d_Bacteria;p_Actinobacteriota;c_Actinomycetia;o_Actinomycetales;f_Micrococcaceae;g_Arthrobacter_F;s_Arthrobacter_F mobilis	Bacteria, Terrabacteria group, Actinobacteria, Actinomycetia, Micrococcales, Micrococcaceae, Arthrobacter
UP000305124	Arthrobacter sp. CAU 1506	Bacteria	2560052	GCA_005047635.1	3726	yes	d_Bacteria;p_Actinobacteriota;c_Actinomycetia;o_Actinomycetales;f_Micrococcaceae;g_Arthrobacter_F;s_Arthrobacter_F sp005047635	Bacteria, Terrabacteria group, Actinobacteria, Actinomycetia, Micrococcales, Micrococcaceae, Arthrobacter, unclassified Arthrobacter
UP000176251	Arthrobacter sp. SW1	Bacteria	1920889	GCA_001766675.1	3661	yes	d_Bacteria;p_Actinobacteriota;c_Actinomycetia;o_Actinomycetales;f_Micrococcaceae;g_Arthrobacter_G;s_Arthrobacter_G sp001766675	Bacteria, Terrabacteria group, Actinobacteria, Actinomycetia, Micrococcales, Micrococcaceae, Arthrobacter, unclassified Arthrobacter
UP000195913	Arthrobacter rhombi	Bacteria	71253	GCA_900163545.1	3075	yes	d_Bacteria;p_Actinobacteriota;c_Actinomycetia;o_Actinomycetales;f_Micrococcaceae;g_Arthrobacter_H;s_Arthrobacter_H rhombi	Bacteria, Terrabacteria group, Actinobacteria, Actinomycetia, Micrococcales, Micrococcaceae, Arthrobacter
UP000273807	Arthrobacter oryzae	Bacteria	409290	GCA_003725815.1	3770	yes	d_Bacteria;p_Actinobacteriota;c_Actinomycetia;o_Actinomycetales;f_Micrococcaceae;g_Arthrobacter_I;s_Arthrobacter_I oryzae	Bacteria, Terrabacteria group, Actinobacteria, Actinomycetia, Micrococcales, Micrococcaceae, Arthrobacter
UP000000754	Arthrobacter sp. (strain FB24)	Bacteria	290399	GCA_000196235.1	4453	yes	d_Bacteria;p_Actinobacteriota;c_Actinomycetia;o_Actinomycetales;f_Micrococcaceae;g_Arthrobacter_I;s_Arthrobacter_I sp000196235	Bacteria, Terrabacteria group, Actinobacteria, Actinomycetia, Micrococcales, Micrococcaceae, Arthrobacter, unclassified Arthrobacter
UP000054971	Arthrobacter sp. EPSL27	Bacteria	1745378	GCA_001512305.1	3610	yes	d_Bacteria;p_Actinobacteriota;c_Actinomycetia;o_Actinomycetales;f_Micrococcaceae;g_Arthrobacter_I;s_Arthrobacter_I sp001512305	Bacteria, Terrabacteria group, Actinobacteria, Actinomycetia, Micrococcales, Micrococcaceae, Arthrobacter, unclassified Arthrobacter
UP000296209	Arthrobacter sp. PAMC25564	Bacteria	2565366	GCA_004798705.1	3600	yes	d_Bacteria;p_Actinobacteriota;c_Actinomycetia;o_Actinomycetales;f_Micrococcaceae;g_Arthrobacter_I;s_Arthrobacter_I sp004798705	Bacteria, Terrabacteria group, Actinobacteria, Actinomycetia, Micrococcales, Micrococcaceae, Arthrobacter, unclassified Arthrobacter
UP000095776	Arthrobacter sp. U41	Bacteria	1849032	GCA_001750145.1	4060	yes	d_Bacteria;p_Actinobacteriota;c_Actinomycetia;o_Actinomycetales;f_Micrococcaceae;g_Arthrobacter_I;s_Arthrobacter_I sp007679325	Bacteria, Terrabacteria group, Actinobacteria, Actinomycetia, Micrococcales, Micrococcaceae, Arthrobacter, unclassified Arthrobacter
UP000190514	Arthrobacter sp. SRS-W-1-2016	Bacteria	1930254	GCA_002009585.1	4129	yes	d_Bacteria;p_Actinobacteriota;c_Actinomycetia;o_Actinomycetales;f_Micrococcaceae;g_Arthrobacter_K;s_Arthrobacter_K sp002009585	Bacteria, Terrabacteria group, Actinobacteria, Actinomycetia, Micrococcales, Micrococcaceae, Arthrobacter, unclassified Arthrobacter
UP000295511	Arthrobacter terricola	Bacteria	2547396	GCA_004354015.1	5023	yes	d_Bacteria;p_Actinobacteriota;c_Actinomycetia;o_Actinomycetales;f_Micrococcaceae;g_Arthrobacter_K;s_Arthrobacter_K terricola	Bacteria, Terrabacteria group, Actinobacteria, Actinomycetia, Micrococcales, Micrococcaceae, Arthrobacter
UP000256727	Citricoccus muralis	Bacteria	169134	GCA_003386075.1	3030	yes	d_Bacteria;p_Actinobacteriota;c_Actinomycetia;o_Actinomycetales;f_Micrococcaceae;g_Citricoccus;s_Citricoccus muralis	Bacteria, Terrabacteria group, Actinobacteria, Actinomycetia, Micrococcales, Micrococcaceae, Citricoccus
UP000306924	Citricoccus sp. SGAir0253	Bacteria	2567881	GCA_005877055.1	2944	yes	d_Bacteria;p_Actinobacteriota;c_Actinomycetia;o_Actinomycetales;f_Micrococcaceae;g_Citricoccus;s_Citricoccus sp005877055	Bacteria, Terrabacteria group, Actinobacteria, Actinomycetia, Micrococcales, Micrococcaceae, Citricoccus, unclassified Citricoccus
UP000198881	Micrococcus terreus	Bacteria	574650	GCA_900116905.1	2759	yes	d_Bacteria;p_Actinobacteriota;c_Actinomycetia;o_Actinomycetales;f_Micrococcaceae;g_Citricoccus;s_Citricoccus terreus	Bacteria, Terrabacteria group, Actinobacteria, Actinomycetia, Micrococcales, Micrococcaceae, Micrococcus
UP000273119	Galactobacter caseinivorans	Bacteria	2676123	GCA_003640665.1	2599	yes	d_Bacteria;p_Actinobacteriota;c_Actinomycetia;o_Actinomycetales;f_Micrococcaceae;g_Galactobacter;s_Galactobacter caseinivorans	Bacteria, Terrabacteria group, Actinobacteria, Actinomycetia, Micrococcales, Micrococcaceae, Galactobacter
UP000265419	Galactobacter valiniphilus	Bacteria	2676122	GCA_003575975.1	3019	yes	d_Bacteria;p_Actinobacteriota;c_Actinomycetia;o_Actinomycetales;f_Micrococcaceae;g_Galactobacter;s_Galactobacter valiniphilus	Bacteria, Terrabacteria group, Actinobacteria, Actinomycetia, Micrococcales, Micrococcaceae, Galactobacter
UP000218926	Glutamicibacter sp. BW77	Bacteria	2024402	GCA_002332285.1	3538	yes	d_Bacteria;p_Actinobacteriota;c_Actinomycetia;o_Actinomycetales;f_Micrococcaceae;g_Glutamicibacter;s_Glutamicibacter ardleyensis	Bacteria, Terrabacteria group, Actinobacteria, Actinomycetia, Micrococcales, Micrococcaceae, Glutamicibacter, unclassified Glutamicibacter
UP000006878	Glutamicibacter arilaitensis (strain DSM 16368 / CIP 108037 / IAM 15318 / JCM 13566 / NCIMB 14258 / Re117) (Arthrobacter arilaitensis)	Bacteria	861360	GCA_000197735.1	3380	yes	d_Bacteria;p_Actinobacteriota;c_Actinomycetia;o_Actinomycetales;f_Micrococcaceae;g_Glutamicibacter;s_Glutamicibacter arilaitensis	Bacteria, Terrabacteria group, Actinobacteria, Actinomycetia, Micrococcales, Micrococcaceae, Glutamicibacter, Glutamicibacter arilaitensis
UP000307000	Glutamicibacter creatinolyticus	Bacteria	162496	GCA_006094275.1	2880	yes	d_Bacteria;p_Actinobacteriota;c_Actinomycetia;o_Actinomycetales;f_Micrococcaceae;g_Glutamicibacter;s_Glutamicibacter creatinolyticus	Bacteria, Terrabacteria group, Actinobacteria, Actinomycetia, Micrococcales, Micrococcaceae, Glutamicibacter
UP000316612	Glutamicibacter uratoxydans (Arthrobacter uratoxydans)	Bacteria	43667	GCA_006539925.1	3533	yes	d_Bacteria;p_Actinobacteriota;c_Actinomycetia;o_Actinomycetales;f_Micrococcaceae;g_Glutamicibacter;s_Glutamicibacter uratoxydans	Bacteria, Terrabacteria group, Actinobacteria, Actinomycetia, Micrococcales, Micrococcaceae, Glutamicibacter
UP000218573	Kocuria sp. WRN011	Bacteria	2029858	GCA_002295155.1	2905	yes	d_Bacteria;p_Actinobacteriota;c_Actinomycetia;o_Actinomycetales;f_Micrococcaceae;g_Kocuria;s_Kocuria carniphila	Bacteria, Terrabacteria group, Actinobacteria, Actinomycetia, Micrococcales, Micrococcaceae, Kocuria, unclassified Kocuria
UP000325957	Kocuria coralli	Bacteria	1461025	GCA_008831305.1	2933	yes	d_Bacteria;p_Actinobacteriota;c_Actinomycetia;o_Actinomycetales;f_Micrococcaceae;g_Kocuria;s_Kocuria coralli	Bacteria, Terrabacteria group, Actinobacteria, Actinomycetia, Micrococcales, Micrococcaceae, Kocuria
UP000057181	Kocuria flava	Bacteria	446860	GCA_001482365.1	3024	yes	d_Bacteria;p_Actinobacteriota;c_Actinomycetia;o_Actinomycetales;f_Micrococcaceae;g_Kocuria;s_Kocuria flava	Bacteria, Terrabacteria group, Actinobacteria, Actinomycetia, Micrococcales, Micrococcaceae, Kocuria
UP000009877	Kocuria palustris PEL	Bacteria	1236550	GCA_000315815.2	2561	yes	d_Bacteria;p_Actinobacteriota;c_Actinomycetia;o_Actinomycetales;f_Micrococcaceae;g_Kocuria;s_Kocuria palustris	Bacteria, Terrabacteria group, Actinobacteria, Actinomycetia, Micrococcales, Micrococcaceae, Kocuria, Kocuria palustris
UP000030466	Kocuria polaris	Bacteria	136273	GCA_000786195.1	3020	yes	d_Bacteria;p_Actinobacteriota;c_Actinomycetia;o_Actinomycetales;f_Micrococcaceae;g_Kocuria;s_Kocuria rosea	Bacteria, Terrabacteria group, Actinobacteria, Actinomycetia, Micrococcales, Micrococcaceae, Kocuria
UP000270616	Kocuria soli	Bacteria	2485125	GCA_003797835.1	2527	yes	d_Bacteria;p_Actinobacteriota;c_Actinomycetia;o_Actinomycetales;f_Micrococcaceae;g_Kocuria;s_Kocuria soli	Bacteria, Terrabacteria group, Actinobacteria, Actinomycetia, Micrococcales, Micrococcaceae, Kocuria
UP000000738	Micrococcus luteus (strain ATCC 4698 / DSM 20030 / JCM 1464 / NBRC 3333 / NCIMB 9278 / NCTC 2665 / VKM Ac-2230) (Micrococcus lysodeikticus)	Bacteria	465515	GCA_000023205.1	2207	yes	d_Bacteria;p_Actinobacteriota;c_Actinomycetia;o_Actinomycetales;f_Micrococcaceae;g_Micrococcus;s_Micrococcus luteus	Bacteria, Terrabacteria group, Actinobacteria, Actinomycetia, Micrococcales, Micrococcaceae, Micrococcus, Micrococcus luteus
UP000177882	Micrococcus sp. HMSC067E09	Bacteria	1739367	GCA_001812555.1	2073	yes	d_Bacteria;p_Actinobacteriota;c_Actinomycetia;o_Actinomycetales;f_Micrococcaceae;g_Micrococcus;s_Micrococcus lylae	Bacteria, Terrabacteria group, Actinobacteria, Actinomycetia, Micrococcales, Micrococcaceae, Micrococcus, unclassified Micrococcus
UP000183530	Neomicrococcus aestuarii	Bacteria	556325	GCA_001887245.1	2289	yes	d_Bacteria;p_Actinobacteriota;c_Actinomycetia;o_Actinomycetales;f_Micrococcaceae;g_Neomicrococcus;s_Neomicrococcus aestuarii	Bacteria, Terrabacteria group, Actinobacteria, Actinomycetia, Micrococcales, Micrococcaceae, Neomicrococcus
UP000460157	Nesterenkonia alkaliphila	Bacteria	1463631	GCA_009758175.1	2999	yes	d_Bacteria;p_Actinobacteriota;c_Actinomycetia;o_Actinomycetales;f_Micrococcaceae;g_Nesterenkonia;s_Nesterenkonia alkaliphila	Bacteria, Terrabacteria group, Actinobacteria, Actinomycetia, Micrococcales, Micrococcaceae, Nesterenkonia
UP000266615	Nesterenkonia natronophila	Bacteria	2174932	GCA_003595215.1	2262	yes	d_Bacteria;p_Actinobacteriota;c_Actinomycetia;o_Actinomycetales;f_Micrococcaceae;g_Nesterenkonia;s_Nesterenkonia natronophila	Bacteria, Terrabacteria group, Actinobacteria, Actinomycetia, Micrococcales, Micrococcaceae, Nesterenkonia
UP000054023	Nesterenkonia jeotgali	Bacteria	317018	GCA_001483765.1	2504	yes	d_Bacteria;p_Actinobacteriota;c_Actinomycetia;o_Actinomycetales;f_Micrococcaceae;g_Nesterenkonia;s_Nesterenkonia sandarakina	Bacteria, Terrabacteria group, Actinobacteria, Actinomycetia, Micrococcales, Micrococcaceae, Nesterenkonia
UP000523139	Nesterenkonia sedimenti	Bacteria	1463632	GCA_012641515.1	2852	yes	d_Bacteria;p_Actinobacteriota;c_Actinomycetia;o_Actinomycetales;f_Micrococcaceae;g_Nesterenkonia;s_Nesterenkonia sp012641515	Bacteria, Terrabacteria group, Actinobacteria, Actinomycetia, Micrococcales, Micrococcaceae, Nesterenkonia
UP000535437	Nesterenkonia xinjiangensis	Bacteria	225327	GCA_013410745.1	3151	yes	d_Bacteria;p_Actinobacteriota;c_Actinomycetia;o_Actinomycetales;f_Micrococcaceae;g_Nesterenkonia;s_Nesterenkonia xinjiangensis	Bacteria, Terrabacteria group, Actinobacteria, Actinomycetia, Micrococcales, Micrococcaceae, Nesterenkonia
UP000317715	Paenarthrobacter aurescens (Arthrobacter aurescens)	Bacteria	43663	GCA_006538985.1	4022	yes	d_Bacteria;p_Actinobacteriota;c_Actinomycetia;o_Actinomycetales;f_Micrococcaceae;g_Paenarthrobacter;s_Paenarthrobacter aurescens	Bacteria, Terrabacteria group, Actinobacteria, Actinomycetia, Micrococcales, Micrococcaceae, Paenarthrobacter
UP000594187	Paenarthrobacter sp. YJN-5	Bacteria	2735316	GCA_015040095.1	4865	yes	d_Bacteria;p_Actinobacteriota;c_Actinomycetia;o_Actinomycetales;f_Micrococcaceae;g_Paenarthrobacter;s_Paenarthrobacter ureafaciens	Bacteria, Terrabacteria group, Actinobacteria, Actinomycetia, Micrococcales, Micrococcaceae, Paenarthrobacter, unclassified Paenarthrobacter
UP000523000	Paeniglutamicibacter cryotolerans	Bacteria	670079	GCA_014190875.1	3824	yes	d_Bacteria;p_Actinobacteriota;c_Actinomycetia;o_Actinomycetales;f_Micrococcaceae;g_Paeniglutamicibacter;s_Paeniglutamicibacter cryotolerans	Bacteria, Terrabacteria group, Actinobacteria, Actinomycetia, Micrococcales, Micrococcaceae, Paeniglutamicibacter
UP000012015	Paeniglutamicibacter gangotriensis Lz1y	Bacteria	1276920	GCA_000348945.1	4017	yes	d_Bacteria;p_Actinobacteriota;c_Actinomycetia;o_Actinomycetales;f_Micrococcaceae;g_Paeniglutamicibacter;s_Paeniglutamicibacter gangotriensis	Bacteria, Terrabacteria group, Actinobacteria, Actinomycetia, Micrococcales, Micrococcaceae, Paeniglutamicibacter, Paeniglutamicibacter gangotriensis
UP000239972	Arthrobacter sp. MYb227	Bacteria	1848601	GCA_002975435.1	3811	yes	d_Bacteria;p_Actinobacteriota;c_Actinomycetia;o_Actinomycetales;f_Micrococcaceae;g_Paeniglutamicibacter;s_Paeniglutamicibacter sp002975435	Bacteria, Terrabacteria group, Actinobacteria, Actinomycetia, Micrococcales, Micrococcaceae, Arthrobacter, unclassified Arthrobacter
UP000053199	Pseudarthrobacter enclensis	Bacteria	993070	GCA_001457025.1	3738	yes	d_Bacteria;p_Actinobacteriota;c_Actinomycetia;o_Actinomycetales;f_Micrococcaceae;g_Pseudarthrobacter;s_Pseudarthrobacter enclensis	Bacteria, Terrabacteria group, Actinobacteria, Actinomycetia, Micrococcales, Micrococcaceae, Pseudarthrobacter
UP000522009	Pseudarthrobacter sp. BIM B-2242	Bacteria	2772401	GCA_014764445.1	4414	yes	d_Bacteria;p_Actinobacteriota;c_Actinomycetia;o_Actinomycetales;f_Micrococcaceae;g_Pseudarthrobacter;s_Pseudarthrobacter luteus_A	Bacteria, Terrabacteria group, Actinobacteria, Actinomycetia, Micrococcales, Micrococcaceae, Pseudarthrobacter, unclassified Pseudarthrobacter
UP000011189	Arthrobacter nitrophenolicus	Bacteria	683150	GCA_000332815.1	3633	yes	d_Bacteria;p_Actinobacteriota;c_Actinomycetia;o_Actinomycetales;f_Micrococcaceae;g_Pseudarthrobacter;s_Pseudarthrobacter nitrophenolicus	Bacteria, Terrabacteria group, Actinobacteria, Actinomycetia, Micrococcales, Micrococcaceae, Arthrobacter
UP000244718	Arthrobacter sp. HMWF013	Bacteria	2056849	GCA_003061105.1	4431	yes	d_Bacteria;p_Actinobacteriota;c_Actinomycetia;o_Actinomycetales;f_Micrococcaceae;g_Pseudarthrobacter;s_Pseudarthrobacter sp003061105	Bacteria, Terrabacteria group, Actinobacteria, Actinomycetia, Micrococcales, Micrococcaceae, Arthrobacter, unclassified Arthrobacter
UP000291856	Arthrobacter sp. S39	Bacteria	2509720	GCA_004320525.1	4471	yes	d_Bacteria;p_Actinobacteriota;c_Actinomycetia;o_Actinomycetales;f_Micrococcaceae;g_Pseudarthrobacter;s_Pseudarthrobacter sp004320525	Bacteria, Terrabacteria group, Actinobacteria, Actinomycetia, Micrococcales, Micrococcaceae, Arthrobacter, unclassified Arthrobacter
UP000515474	Pseudarthrobacter sp. NBSH8	Bacteria	2596911	GCA_014217545.1	3518	yes	d_Bacteria;p_Actinobacteriota;c_Actinomycetia;o_Actinomycetales;f_Micrococcaceae;g_Pseudarthrobacter;s_Pseudarthrobacter sp014217545	Bacteria, Terrabacteria group, Actinobacteria, Actinomycetia, Micrococcales, Micrococcaceae, Pseudarthrobacter, unclassified Pseudarthrobacter
UP000280861	Arthrobacter ulcerisalmonis	Bacteria	2483813	GCA_900609065.1	3300	yes	d_Bacteria;p_Actinobacteriota;c_Actinomycetia;o_Actinomycetales;f_Micrococcaceae;g_Pseudarthrobacter;s_Pseudarthrobacter ulcerisalmonis	Bacteria, Terrabacteria group, Actinobacteria, Actinomycetia, Micrococcales, Micrococcaceae, Arthrobacter
UP000061839	Psychromicrobium lacuslunae	Bacteria	1618207	GCA_000950575.1	2887	yes	d_Bacteria;p_Actinobacteriota;c_Actinomycetia;o_Actinomycetales;f_Micrococcaceae;g_Psychromicrobium;s_Psychromicrobium lacuslunae	Bacteria, Terrabacteria group, Actinobacteria, Actinomycetia, Micrococcales, Micrococcaceae, Psychromicrobium
UP000521748	Psychromicrobium silvestre	Bacteria	1645614	GCA_013408295.1	2952	yes	d_Bacteria;p_Actinobacteriota;c_Actinomycetia;o_Actinomycetales;f_Micrococcaceae;g_Psychromicrobium;s_Psychromicrobium silvestre	Bacteria, Terrabacteria group, Actinobacteria, Actinomycetia, Micrococcales, Micrococcaceae, Psychromicrobium
UP000002007	Renibacterium salmoninarum (strain ATCC 33209 / DSM 20767 / JCM 11484 / NBRC 15589 / NCIMB 2235)	Bacteria	288705	GCA_000018885.1	3421	yes	d_Bacteria;p_Actinobacteriota;c_Actinomycetia;o_Actinomycetales;f_Micrococcaceae;g_Renibacterium;s_Renibacterium salmoninarum	Bacteria, Terrabacteria group, Actinobacteria, Actinomycetia, Micrococcales, Micrococcaceae, Renibacterium, Renibacterium salmoninarum
UP000219947	Rothia dentocariosa	Bacteria	2047	GCA_002554715.1	2045	yes	d_Bacteria;p_Actinobacteriota;c_Actinomycetia;o_Actinomycetales;f_Micrococcaceae;g_Rothia;s_Rothia aeria	Bacteria, Terrabacteria group, Actinobacteria, Actinomycetia, Micrococcales, Micrococcaceae, Rothia
UP000053171	Rothia kristinae	Bacteria	37923	GCA_001420025.2	1872	yes	d_Bacteria;p_Actinobacteriota;c_Actinomycetia;o_Actinomycetales;f_Micrococcaceae;g_Rothia;s_Rothia kristinae	Bacteria, Terrabacteria group, Actinobacteria, Actinomycetia, Micrococcales, Micrococcaceae, Rothia
UP000277032	Kocuria sp. HSID16901	Bacteria	2419505	GCA_003989425.1	2178	yes	d_Bacteria;p_Actinobacteriota;c_Actinomycetia;o_Actinomycetales;f_Micrococcaceae;g_Rothia;s_Rothia massiliensis	Bacteria, Terrabacteria group, Actinobacteria, Actinomycetia, Micrococcales, Micrococcaceae, Kocuria, unclassified Kocuria
UP000192359	Rothia nasimurium	Bacteria	85336	GCA_002087015.1	2215	yes	d_Bacteria;p_Actinobacteriota;c_Actinomycetia;o_Actinomycetales;f_Micrococcaceae;g_Rothia;s_Rothia nasimurium_A	Bacteria, Terrabacteria group, Actinobacteria, Actinomycetia, Micrococcales, Micrococcaceae, Rothia
UP000516404	Rothia terrae	Bacteria	396015	GCA_014705925.2	2288	yes	d_Bacteria;p_Actinobacteriota;c_Actinomycetia;o_Actinomycetales;f_Micrococcaceae;g_Rothia;s_Rothia terrae	Bacteria, Terrabacteria group, Actinobacteria, Actinomycetia, Micrococcales, Micrococcaceae, Rothia
UP000070134	Sinomonas atrocyanea	Bacteria	37927	GCA_001577305.1	4104	yes	d_Bacteria;p_Actinobacteriota;c_Actinomycetia;o_Actinomycetales;f_Micrococcaceae;g_Sinomonas;s_Sinomonas atrocyanea	Bacteria, Terrabacteria group, Actinobacteria, Actinomycetia, Micrococcales, Micrococcaceae, Sinomonas
UP000030982	Sinomonas humi	Bacteria	1338436	GCA_000802235.1	3444	yes	d_Bacteria;p_Actinobacteriota;c_Actinomycetia;o_Actinomycetales;f_Micrococcaceae;g_Sinomonas;s_Sinomonas humi	Bacteria, Terrabacteria group, Actinobacteria, Actinomycetia, Micrococcales, Micrococcaceae, Sinomonas
UP000199767	Sinomonas sp. R1AF57	Bacteria	2020377	GCA_002224485.1	3510	yes	d_Bacteria;p_Actinobacteriota;c_Actinomycetia;o_Actinomycetales;f_Micrococcaceae;g_Sinomonas;s_Sinomonas sp002224485	Bacteria, Terrabacteria group, Actinobacteria, Actinomycetia, Micrococcales, Micrococcaceae, Sinomonas, unclassified Sinomonas
UP000062833	Arthrobacter alpinus	Bacteria	656366	GCA_001294625.1	3261	yes	d_Bacteria;p_Actinobacteriota;c_Actinomycetia;o_Actinomycetales;f_Micrococcaceae;g_Specibacter;s_Specibacter alpinus	Bacteria, Terrabacteria group, Actinobacteria, Actinomycetia, Micrococcales, Micrococcaceae, Arthrobacter
UP000237061	Arthrobacter glacialis	Bacteria	1664	GCA_002909445.1	3921	yes	d_Bacteria;p_Actinobacteriota;c_Actinomycetia;o_Actinomycetales;f_Micrococcaceae;g_Specibacter;s_Specibacter glacialis	Bacteria, Terrabacteria group, Actinobacteria, Actinomycetia, Micrococcales, Micrococcaceae, Arthrobacter
UP000247832	Arthrobacter livingstonensis	Bacteria	670078	GCA_003219815.1	4378	yes	d_Bacteria;p_Actinobacteriota;c_Actinomycetia;o_Actinomycetales;f_Micrococcaceae;g_Specibacter;s_Specibacter livingstonensis	Bacteria, Terrabacteria group, Actinobacteria, Actinomycetia, Micrococcales, Micrococcaceae, Arthrobacter
UP000246303	Arthrobacter psychrochitiniphilus	Bacteria	291045	GCA_003185915.1	3468	yes	d_Bacteria;p_Actinobacteriota;c_Actinomycetia;o_Actinomycetales;f_Micrococcaceae;g_Specibacter;s_Specibacter psychrochitiniphilus	Bacteria, Terrabacteria group, Actinobacteria, Actinomycetia, Micrococcales, Micrococcaceae, Arthrobacter
UP000247980	Arthrobacter psychrolactophilus	Bacteria	92442	GCA_003219795.1	3412	yes	d_Bacteria;p_Actinobacteriota;c_Actinomycetia;o_Actinomycetales;f_Micrococcaceae;g_Specibacter;s_Specibacter psychrolactophilus	Bacteria, Terrabacteria group, Actinobacteria, Actinomycetia, Micrococcales, Micrococcaceae, Arthrobacter
UP000030301	Arthrobacter sp. PAMC 25486	Bacteria	1494608	GCA_000785535.1	4345	yes	d_Bacteria;p_Actinobacteriota;c_Actinomycetia;o_Actinomycetales;f_Micrococcaceae;g_Specibacter;s_Specibacter sp000785535	Bacteria, Terrabacteria group, Actinobacteria, Actinomycetia, Micrococcales, Micrococcaceae, Arthrobacter, unclassified Arthrobacter
UP000060433	Arthrobacter sp. ERGS1:01	Bacteria	1704044	GCA_001281315.1	3894	yes	d_Bacteria;p_Actinobacteriota;c_Actinomycetia;o_Actinomycetales;f_Micrococcaceae;g_Specibacter;s_Specibacter sp001281315	Bacteria, Terrabacteria group, Actinobacteria, Actinomycetia, Micrococcales, Micrococcaceae, Arthrobacter, unclassified Arthrobacter
UP000543556	Arthrobacter wenxiniae	Bacteria	2713570	GCA_013376105.1	3744	yes	d_Bacteria;p_Actinobacteriota;c_Actinomycetia;o_Actinomycetales;f_Micrococcaceae;g_Specibacter;s_Specibacter sp013376105	Bacteria, Terrabacteria group, Actinobacteria, Actinomycetia, Micrococcales, Micrococcaceae, Arthrobacter
UP000187085	Tersicoccus phoenicis	Bacteria	554083	GCA_001968835.1	2865	yes	d_Bacteria;p_Actinobacteriota;c_Actinomycetia;o_Actinomycetales;f_Micrococcaceae;g_Tersicoccus;s_Tersicoccus phoenicis	Bacteria, Terrabacteria group, Actinobacteria, Actinomycetia, Micrococcales, Micrococcaceae, Tersicoccus
UP000325307	Zafaria cholistanensis	Bacteria	1682741	GCA_008580665.1	2784	yes	d_Bacteria;p_Actinobacteriota;c_Actinomycetia;o_Actinomycetales;f_Micrococcaceae;g_Zafaria;s_Zafaria cholistanensis	Bacteria, Terrabacteria group, Actinobacteria, Actinomycetia, Micrococcales, Micrococcaceae, Zafaria
UP000292685	Zhihengliuella halotolerans	Bacteria	370736	GCA_004217565.1	3241	yes	d_Bacteria;p_Actinobacteriota;c_Actinomycetia;o_Actinomycetales;f_Micrococcaceae;g_Zhihengliuella;s_Zhihengliuella halotolerans	Bacteria, Terrabacteria group, Actinobacteria, Actinomycetia, Micrococcales, Micrococcaceae, Zhihengliuella
UP000276232	Pseudokineococcus lusitanus	Bacteria	763993	GCA_003751265.1	3389	yes	d_Bacteria;p_Actinobacteriota;c_Actinomycetia;o_Actinomycetales;f_Quadrisphaeraceae;g_Pseudokineococcus;s_Pseudokineococcus lusitanus	Bacteria, Terrabacteria group, Actinobacteria, Actinomycetia, Kineosporiales, Kineosporiaceae, Pseudokineococcus
UP000555552	Pseudokineococcus marinus	Bacteria	351215	GCA_013004605.1	3393	yes	d_Bacteria;p_Actinobacteriota;c_Actinomycetia;o_Actinomycetales;f_Quadrisphaeraceae;g_Pseudokineococcus;s_Pseudokineococcus marinus	Bacteria, Terrabacteria group, Actinobacteria, Actinomycetia, Kineosporiales, Kineosporiaceae, Pseudokineococcus
UP000245469	Quadrisphaera granulorum	Bacteria	317664	GCA_003149145.1	4581	yes	d_Bacteria;p_Actinobacteriota;c_Actinomycetia;o_Actinomycetales;f_Quadrisphaeraceae;g_Quadrisphaera;s_Quadrisphaera granulorum	Bacteria, Terrabacteria group, Actinobacteria, Actinomycetia, Kineosporiales, Kineosporiaceae, Quadrisphaera
UP000321234	Quadrisphaera setariae	Bacteria	2593304	GCA_008041935.1	4416	yes	d_Bacteria;p_Actinobacteriota;c_Actinomycetia;o_Actinomycetales;f_Quadrisphaeraceae;g_Quadrisphaera;s_Quadrisphaera sp008041935	Bacteria, Terrabacteria group, Actinobacteria, Actinomycetia, Kineosporiales, Kineosporiaceae, Quadrisphaera
UP000199015	Quadrisphaera sp. DSM 44207	Bacteria	1881057	GCA_900101335.1	2934	yes	d_Bacteria;p_Actinobacteriota;c_Actinomycetia;o_Actinomycetales;f_Quadrisphaeraceae;g_Quadrisphaera;s_Quadrisphaera sp900101335	Bacteria, Terrabacteria group, Actinobacteria, Actinomycetia, Kineosporiales, Kineosporiaceae, Quadrisphaera, unclassified Quadrisphaera
UP000291469	Egibacter rhizosphaerae	Bacteria	1670831	GCA_004322855.1	4050	yes	d_Bacteria;p_Actinobacteriota;c_Actinomycetia;o_Euzebyales;f_Egibacteraceae;g_Egibacter;s_Egibacter rhizosphaerae	Bacteria, Terrabacteria group, Actinobacteria, Nitriliruptoria, Egibacterales, Egibacteraceae, Egibacter
UP000451738	Nitriliruptorales bacterium	Bacteria	2497630	GCA_009377835.1	3292	yes	d_Bacteria;p_Actinobacteriota;c_Actinomycetia;o_Euzebyales;f_Egibacteraceae;g_WHTC01;s_WHTC01 sp009379795	Bacteria, Terrabacteria group, Actinobacteria, Nitriliruptoria, Nitriliruptorales, unclassified Nitriliruptorales
UP000264006	Euzebya pacifica	Bacteria	1608957	GCA_003344865.1	5625	yes	d_Bacteria;p_Actinobacteriota;c_Actinomycetia;o_Euzebyales;f_Euzebyaceae;g_Euzebya;s_Euzebya sp003344865	Bacteria, Terrabacteria group, Actinobacteria, Nitriliruptoria, Euzebyales, Euzebyaceae, Euzebya
UP000243528	Haloactinopolyspora alba	Bacteria	648780	GCA_003014555.1	5159	yes	d_Bacteria;p_Actinobacteriota;c_Actinomycetia;o_Jiangellales;f_Jiangellaceae;g_Haloactinopolyspora;s_Haloactinopolyspora alba	Bacteria, Terrabacteria group, Actinobacteria, Actinomycetia, Jiangellales, Jiangellaceae, Haloactinopolyspora
UP000248764	Jiangella anatolica	Bacteria	2670374	GCA_003236295.1	6452	yes	d_Bacteria;p_Actinobacteriota;c_Actinomycetia;o_Jiangellales;f_Jiangellaceae;g_Jiangella;s_Jiangella anatolica	Bacteria, Terrabacteria group, Actinobacteria, Actinomycetia, Jiangellales, Jiangellaceae, Jiangella
UP000294739	Jiangella asiatica	Bacteria	2530372	GCA_004349065.1	6206	yes	d_Bacteria;p_Actinobacteriota;c_Actinomycetia;o_Jiangellales;f_Jiangellaceae;g_Jiangella;s_Jiangella asiatica	Bacteria, Terrabacteria group, Actinobacteria, Actinomycetia, Jiangellales, Jiangellaceae, Jiangella
UP000469185	Phytoactinopolyspora alkaliphila	Bacteria	1783498	GCA_010550695.1	4852	yes	d_Bacteria;p_Actinobacteriota;c_Actinomycetia;o_Jiangellales;f_Jiangellaceae;g_Phytoactinopolyspora;s_Phytoactinopolyspora alkaliphila	Bacteria, Terrabacteria group, Actinobacteria, Actinomycetia, Jiangellales, Jiangellaceae, Phytoactinopolyspora
UP000250462	Phytoactinopolyspora halophila	Bacteria	1981511	GCA_003287285.1	4405	yes	d_Bacteria;p_Actinobacteriota;c_Actinomycetia;o_Jiangellales;f_Jiangellaceae;g_Phytoactinopolyspora;s_Phytoactinopolyspora halophila	Bacteria, Terrabacteria group, Actinobacteria, Actinomycetia, Jiangellales, Jiangellaceae, Phytoactinopolyspora
UP000475214	Phytoactinopolyspora halotolerans	Bacteria	1981512	GCA_010550675.1	6265	yes	d_Bacteria;p_Actinobacteriota;c_Actinomycetia;o_Jiangellales;f_Jiangellaceae;g_Phytoactinopolyspora;s_Phytoactinopolyspora halotolerans	Bacteria, Terrabacteria group, Actinobacteria, Actinomycetia, Jiangellales, Jiangellaceae, Phytoactinopolyspora
UP000460435	Phytoactinopolyspora mesophila	Bacteria	2650750	GCA_010122465.1	5712	yes	d_Bacteria;p_Actinobacteriota;c_Actinomycetia;o_Jiangellales;f_Jiangellaceae;g_Phytoactinopolyspora;s_Phytoactinopolyspora mesophila	Bacteria, Terrabacteria group, Actinobacteria, Actinomycetia, Jiangellales, Jiangellaceae, Phytoactinopolyspora
UP000281955	Motilibacter peucedani	Bacteria	598650	GCA_003634695.1	3836	yes	d_Bacteria;p_Actinobacteriota;c_Actinomycetia;o_Motilibacterales;f_Motilibacteraceae;g_Motilibacter;s_Motilibacter peucedani	Bacteria, Terrabacteria group, Actinobacteria, Actinomycetia, Motilibacterales, Motilibacteraceae, Motilibacter
UP000293638	Motilibacter rhizosphaerae	Bacteria	598652	GCA_004216915.1	3963	yes	d_Bacteria;p_Actinobacteriota;c_Actinomycetia;o_Motilibacterales;f_Motilibacteraceae;g_Motilibacter;s_Motilibacter rhizosphaerae	Bacteria, Terrabacteria group, Actinobacteria, Actinomycetia, Motilibacterales, Motilibacteraceae, Motilibacter
UP000265614	Vallicoccus soli	Bacteria	2339232	GCA_003594885.1	3658	yes	d_Bacteria;p_Actinobacteriota;c_Actinomycetia;o_Motilibacterales;f_Motilibacteraceae;g_Vallicoccus;s_Vallicoccus soli	Bacteria, Terrabacteria group, Actinobacteria, Actinomycetia, Motilibacterales, Vallicoccaceae, Vallicoccus
UP000237752	Antricoccus suffuscus	Bacteria	1629062	GCA_003003235.1	4340	yes	d_Bacteria;p_Actinobacteriota;c_Actinomycetia;o_Mycobacteriales;f_Antricoccaceae;g_Antricoccus;s_Antricoccus suffuscus	Bacteria, Terrabacteria group, Actinobacteria, Actinomycetia, Geodermatophilales, Antricoccaceae, Antricoccus
UP000463857	Epidermidibacterium keratini	Bacteria	1891644	GCA_009834025.1	3736	yes	d_Bacteria;p_Actinobacteriota;c_Actinomycetia;o_Mycobacteriales;f_Antricoccaceae;g_Epidermidibacterium;s_Epidermidibacterium keratini	Bacteria, Terrabacteria group, Actinobacteria, Actinomycetia, Sporichthyales, Sporichthyaceae, Epidermidibacterium
UP000021053	Cryptosporangium arvum DSM 44712	Bacteria	927661	GCA_000585375.1	4033	yes	d_Bacteria;p_Actinobacteriota;c_Actinomycetia;o_Mycobacteriales;f_Cryptosporangiaceae;g_Cryptosporangium;s_Cryptosporangium arvum	Bacteria, Terrabacteria group, Actinobacteria, Actinomycetia, Cryptosporangiales, Cryptosporangiaceae, Cryptosporangium, Cryptosporangium arvum
UP000184440	Cryptosporangium aurantiacum	Bacteria	134849	GCA_900143005.1	8789	yes	d_Bacteria;p_Actinobacteriota;c_Actinomycetia;o_Mycobacteriales;f_Cryptosporangiaceae;g_Cryptosporangium;s_Cryptosporangium aurantiacum	Bacteria, Terrabacteria group, Actinobacteria, Actinomycetia, Cryptosporangiales, Cryptosporangiaceae, Cryptosporangium
UP000317982	Cryptosporangium phraense	Bacteria	2593070	GCA_006912135.1	7680	yes	d_Bacteria;p_Actinobacteriota;c_Actinomycetia;o_Mycobacteriales;f_Cryptosporangiaceae;g_Cryptosporangium;s_Cryptosporangium phraense	Bacteria, Terrabacteria group, Actinobacteria, Actinomycetia, Cryptosporangiales, Cryptosporangiaceae, Cryptosporangium
UP000000657	Frankia alni (strain ACN14a)	Bacteria	326424	GCA_000058485.1	6710	yes	d_Bacteria;p_Actinobacteriota;c_Actinomycetia;o_Mycobacteriales;f_Frankiaceae;g_Frankia;s_Frankia alni	Bacteria, Terrabacteria group, Actinobacteria, Actinomycetia, Frankiales, Frankiaceae, Frankia, Frankia alni
UP000188929	Frankia asymbiotica	Bacteria	1834516	GCA_001983105.1	6965	yes	d_Bacteria;p_Actinobacteriota;c_Actinomycetia;o_Mycobacteriales;f_Frankiaceae;g_Frankia;s_Frankia asymbiotica	Bacteria, Terrabacteria group, Actinobacteria, Actinomycetia, Frankiales, Frankiaceae, Frankia
UP000199013	Candidatus Frankia californiensis	Bacteria	1839754	GCA_900067225.1	4681	yes	d_Bacteria;p_Actinobacteriota;c_Actinomycetia;o_Mycobacteriales;f_Frankiaceae;g_Frankia;s_Frankia californiensis	Bacteria, Terrabacteria group, Actinobacteria, Actinomycetia, Frankiales, Frankiaceae, Frankia
UP000234331	Frankia canadensis	Bacteria	1836972	GCA_900197875.1	7042	yes	d_Bacteria;p_Actinobacteriota;c_Actinomycetia;o_Mycobacteriales;f_Frankiaceae;g_Frankia;s_Frankia canadensis	Bacteria, Terrabacteria group, Actinobacteria, Actinomycetia, Frankiales, Frankiaceae, Frankia
UP000001937	Frankia casuarinae (strain DSM 45818 / CECT 9043 / CcI3)	Bacteria	106370	GCA_000013345.1	4441	yes	d_Bacteria;p_Actinobacteriota;c_Actinomycetia;o_Mycobacteriales;f_Frankiaceae;g_Frankia;s_Frankia casuarinae	Bacteria, Terrabacteria group, Actinobacteria, Actinomycetia, Frankiales, Frankiaceae, Frankia
UP000001549	Candidatus Frankia datiscae	Bacteria	2716812	GCA_000177615.2	4063	yes	d_Bacteria;p_Actinobacteriota;c_Actinomycetia;o_Mycobacteriales;f_Frankiaceae;g_Frankia;s_Frankia coriariae	Bacteria, Terrabacteria group, Actinobacteria, Actinomycetia, Frankiales, Frankiaceae, Frankia
UP000002484	Frankia inefficax (strain DSM 45817 / CECT 9037 / EuI1c)	Bacteria	298654	GCA_000166135.1	7079	yes	d_Bacteria;p_Actinobacteriota;c_Actinomycetia;o_Mycobacteriales;f_Frankiaceae;g_Frankia;s_Frankia inefficax	Bacteria, Terrabacteria group, Actinobacteria, Actinomycetia, Frankiales, Frankiaceae, Frankia
UP000050262	Frankia sp. R43	Bacteria	269536	GCA_001306465.1	7583	yes	d_Bacteria;p_Actinobacteriota;c_Actinomycetia;o_Mycobacteriales;f_Frankiaceae;g_Frankia;s_Frankia irregularis	Bacteria, Terrabacteria group, Actinobacteria, Actinomycetia, Frankiales, Frankiaceae, Frankia, unclassified Frankia
UP000179769	Frankia soli	Bacteria	2599596	GCA_001854695.1	6232	yes	d_Bacteria;p_Actinobacteriota;c_Actinomycetia;o_Mycobacteriales;f_Frankiaceae;g_Frankia;s_Frankia soli	Bacteria, Terrabacteria group, Actinobacteria, Actinomycetia, Frankiales, Frankiaceae, Frankia
UP000077018	Frankia sp. EI5c	Bacteria	683316	GCA_001636565.1	5384	yes	d_Bacteria;p_Actinobacteriota;c_Actinomycetia;o_Mycobacteriales;f_Frankiaceae;g_Frankia;s_Frankia sp001636565	Bacteria, Terrabacteria group, Actinobacteria, Actinomycetia, Frankiales, Frankiaceae, Frankia, unclassified Frankia
UP000179627	Frankia sp. Cc1.17	Bacteria	573497	GCA_001854655.1	6324	yes	d_Bacteria;p_Actinobacteriota;c_Actinomycetia;o_Mycobacteriales;f_Frankiaceae;g_Frankia;s_Frankia sp001854655	Bacteria, Terrabacteria group, Actinobacteria, Actinomycetia, Frankiales, Frankiaceae, Frankia, unclassified Frankia
UP000292507	Blastococcus saxobsidens	Bacteria	138336	GCA_004217455.1	4219	yes	d_Bacteria;p_Actinobacteriota;c_Actinomycetia;o_Mycobacteriales;f_Geodermatophilaceae;g_Blastococcus;s_Blastococcus saxobsidens	Bacteria, Terrabacteria group, Actinobacteria, Actinomycetia, Geodermatophilales, Geodermatophilaceae, Blastococcus
UP000007517	Blastococcus saxobsidens (strain DD2)	Bacteria	1146883	GCA_000284015.1	4791	yes	d_Bacteria;p_Actinobacteriota;c_Actinomycetia;o_Mycobacteriales;f_Geodermatophilaceae;g_Blastococcus;s_Blastococcus saxobsidens_A	Bacteria, Terrabacteria group, Actinobacteria, Actinomycetia, Geodermatophilales, Geodermatophilaceae, Blastococcus, Blastococcus saxobsidens
UP000253272	Blastococcus sp. TF02-9	Bacteria	2250576	GCA_003319105.1	3851	yes	d_Bacteria;p_Actinobacteriota;c_Actinomycetia;o_Mycobacteriales;f_Geodermatophilaceae;g_Blastococcus;s_Blastococcus sp003319105	Bacteria, Terrabacteria group, Actinobacteria, Actinomycetia, Geodermatophilales, Geodermatophilaceae, Blastococcus, unclassified Blastococcus
UP000252403	Blastococcus sp. TF02-8	Bacteria	2250574	GCA_003319175.1	3726	yes	d_Bacteria;p_Actinobacteriota;c_Actinomycetia;o_Mycobacteriales;f_Geodermatophilaceae;g_Blastococcus;s_Blastococcus sp003319175	Bacteria, Terrabacteria group, Actinobacteria, Actinomycetia, Geodermatophilales, Geodermatophilaceae, Blastococcus, unclassified Blastococcus
UP000253175	Blastococcus sp. TF02A-30	Bacteria	2250580	GCA_003319185.1	3930	yes	d_Bacteria;p_Actinobacteriota;c_Actinomycetia;o_Mycobacteriales;f_Geodermatophilaceae;g_Blastococcus;s_Blastococcus sp003319185	Bacteria, Terrabacteria group, Actinobacteria, Actinomycetia, Geodermatophilales, Geodermatophilaceae, Blastococcus, unclassified Blastococcus
UP000297836	Blastococcus sp. CT_GayMR20	Bacteria	2559609	GCA_004570345.1	4483	yes	d_Bacteria;p_Actinobacteriota;c_Actinomycetia;o_Mycobacteriales;f_Geodermatophilaceae;g_Blastococcus;s_Blastococcus sp004570345	Bacteria, Terrabacteria group, Actinobacteria, Actinomycetia, Geodermatophilales, Geodermatophilaceae, Blastococcus, unclassified Blastococcus
UP000298197	Blastococcus sp. CT_GayMR19	Bacteria	2559608	GCA_004570385.1	4236	yes	d_Bacteria;p_Actinobacteriota;c_Actinomycetia;o_Mycobacteriales;f_Geodermatophilaceae;g_Blastococcus;s_Blastococcus sp004570385	Bacteria, Terrabacteria group, Actinobacteria, Actinomycetia, Geodermatophilales, Geodermatophilaceae, Blastococcus, unclassified Blastococcus
UP000297781	Blastococcus sp. CT_GayMR16	Bacteria	2559607	GCA_004570875.1	4365	yes	d_Bacteria;p_Actinobacteriota;c_Actinomycetia;o_Mycobacteriales;f_Geodermatophilaceae;g_Blastococcus;s_Blastococcus sp004570875	Bacteria, Terrabacteria group, Actinobacteria, Actinomycetia, Geodermatophilales, Geodermatophilaceae, Blastococcus, unclassified Blastococcus
UP000305560	Blastococcus sp. CCUG 61487	Bacteria	1840703	GCA_005222955.1	3688	yes	d_Bacteria;p_Actinobacteriota;c_Actinomycetia;o_Mycobacteriales;f_Geodermatophilaceae;g_Blastococcus;s_Blastococcus sp005222955	Bacteria, Terrabacteria group, Actinobacteria, Actinomycetia, Geodermatophilales, Geodermatophilaceae, Blastococcus, unclassified Blastococcus
UP000198952	Blastococcus sp. DSM 46786	Bacteria	1798227	GCA_900109665.1	4401	yes	d_Bacteria;p_Actinobacteriota;c_Actinomycetia;o_Mycobacteriales;f_Geodermatophilaceae;g_Blastococcus;s_Blastococcus sp900109665	Bacteria, Terrabacteria group, Actinobacteria, Actinomycetia, Geodermatophilales, Geodermatophilaceae, Blastococcus, unclassified Blastococcus
UP000198589	Blastococcus sp. DSM 46838	Bacteria	1798228	GCA_900112815.1	4797	yes	d_Bacteria;p_Actinobacteriota;c_Actinomycetia;o_Mycobacteriales;f_Geodermatophilaceae;g_Blastococcus;s_Blastococcus sp900112815	Bacteria, Terrabacteria group, Actinobacteria, Actinomycetia, Geodermatophilales, Geodermatophilaceae, Blastococcus, unclassified Blastococcus
UP000198403	Blastococcus sp. DSM 44272	Bacteria	1938746	GCA_900188025.1	4923	yes	d_Bacteria;p_Actinobacteriota;c_Actinomycetia;o_Mycobacteriales;f_Geodermatophilaceae;g_Blastococcus;s_Blastococcus sp900188025	Bacteria, Terrabacteria group, Actinobacteria, Actinomycetia, Geodermatophilales, Geodermatophilaceae, Blastococcus, unclassified Blastococcus
UP000198857	Geodermatophilus dictyosporus	Bacteria	1523247	GCA_900115505.1	4366	yes	d_Bacteria;p_Actinobacteriota;c_Actinomycetia;o_Mycobacteriales;f_Geodermatophilaceae;g_Geodermatophilus;s_Geodermatophilus dictyosporus	Bacteria, Terrabacteria group, Actinobacteria, Actinomycetia, Geodermatophilales, Geodermatophilaceae, Geodermatophilus
UP000001382	Geodermatophilus obscurus (strain ATCC 25078 / DSM 43160 / JCM 3152 / KCC A-0152 / KCTC 9177 / NBRC 13315 / NRRL B-3577 / G-20)	Bacteria	526225	GCA_000025345.1	4795	yes	d_Bacteria;p_Actinobacteriota;c_Actinomycetia;o_Mycobacteriales;f_Geodermatophilaceae;g_Geodermatophilus;s_Geodermatophilus obscurus	Bacteria, Terrabacteria group, Actinobacteria, Actinomycetia, Geodermatophilales, Geodermatophilaceae, Geodermatophilus, Geodermatophilus obscurus
UP000199152	Geodermatophilus ruber	Bacteria	504800	GCA_900114385.1	4702	yes	d_Bacteria;p_Actinobacteriota;c_Actinomycetia;o_Mycobacteriales;f_Geodermatophilaceae;g_Geodermatophilus;s_Geodermatophilus ruber	Bacteria, Terrabacteria group, Actinobacteria, Actinomycetia, Geodermatophilales, Geodermatophilaceae, Geodermatophilus
UP000219514	Geodermatophilus sabuli	Bacteria	1564158	GCA_900215145.1	5204	yes	d_Bacteria;p_Actinobacteriota;c_Actinomycetia;o_Mycobacteriales;f_Geodermatophilaceae;g_Geodermatophilus;s_Geodermatophilus sabuli	Bacteria, Terrabacteria group, Actinobacteria, Actinomycetia, Geodermatophilales, Geodermatophilaceae, Geodermatophilus
UP000253027	Geodermatophilus sp. TF02-6	Bacteria	2250575	GCA_003319115.1	4244	yes	d_Bacteria;p_Actinobacteriota;c_Actinomycetia;o_Mycobacteriales;f_Geodermatophilaceae;g_Geodermatophilus;s_Geodermatophilus sp003319115	Bacteria, Terrabacteria group, Actinobacteria, Actinomycetia, Geodermatophilales, Geodermatophilaceae, Geodermatophilus, unclassified Geodermatophilus
UP000252630	Blastococcus sp. TF02A-26	Bacteria	2250577	GCA_003319125.1	4434	yes	d_Bacteria;p_Actinobacteriota;c_Actinomycetia;o_Mycobacteriales;f_Geodermatophilaceae;g_Geodermatophilus;s_Geodermatophilus sp003319125	Bacteria, Terrabacteria group, Actinobacteria, Actinomycetia, Geodermatophilales, Geodermatophilaceae, Blastococcus, unclassified Blastococcus
UP000262362	Geodermatophilus sp. LHW52908	Bacteria	2303986	GCA_003428645.1	4784	yes	d_Bacteria;p_Actinobacteriota;c_Actinomycetia;o_Mycobacteriales;f_Geodermatophilaceae;g_Geodermatophilus;s_Geodermatophilus sp003428645	Bacteria, Terrabacteria group, Actinobacteria, Actinomycetia, Geodermatophilales, Geodermatophilaceae, Geodermatophilus, unclassified Geodermatophilus
UP000297607	Geodermatophilus sp. DF01_2	Bacteria	2559610	GCA_004571065.1	4069	yes	d_Bacteria;p_Actinobacteriota;c_Actinomycetia;o_Mycobacteriales;f_Geodermatophilaceae;g_Geodermatophilus;s_Geodermatophilus sp004571065	Bacteria, Terrabacteria group, Actinobacteria, Actinomycetia, Geodermatophilales, Geodermatophilaceae, Geodermatophilus, unclassified Geodermatophilus
UP000199416	Geodermatophilus telluris	Bacteria	1190417	GCA_900102745.1	4491	yes	d_Bacteria;p_Actinobacteriota;c_Actinomycetia;o_Mycobacteriales;f_Geodermatophilaceae;g_Geodermatophilus;s_Geodermatophilus telluris	Bacteria, Terrabacteria group, Actinobacteria, Actinomycetia, Geodermatophilales, Geodermatophilaceae, Geodermatophilus
UP000541969	Geodermatophilus daqingensis	Bacteria	2026353	GCA_013408985.1	5256	yes	d_Bacteria;p_Actinobacteriota;c_Actinomycetia;o_Mycobacteriales;f_Geodermatophilaceae;g_Geodermatophilus_A;s_Geodermatophilus_A daqingensis	Bacteria, Terrabacteria group, Actinobacteria, Actinomycetia, Geodermatophilales, Geodermatophilaceae, Geodermatophilus
UP000051830	Geodermatophilus sp. Leaf369	Bacteria	1736354	GCA_001424455.1	4093	yes	d_Bacteria;p_Actinobacteriota;c_Actinomycetia;o_Mycobacteriales;f_Geodermatophilaceae;g_Klenkia;s_Klenkia sp001424455	Bacteria, Terrabacteria group, Actinobacteria, Actinomycetia, Geodermatophilales, Geodermatophilaceae, Geodermatophilus, unclassified Geodermatophilus
UP000029713	Modestobacter caceresii	Bacteria	1522368	GCA_000761485.1	3847	yes	d_Bacteria;p_Actinobacteriota;c_Actinomycetia;o_Mycobacteriales;f_Geodermatophilaceae;g_Modestobacter;s_Modestobacter caceresii	Bacteria, Terrabacteria group, Actinobacteria, Actinomycetia, Geodermatophilales, Geodermatophilaceae, Modestobacter
UP000006461	Modestobacter marinus	Bacteria	477641	GCA_000306785.1	5435	yes	d_Bacteria;p_Actinobacteriota;c_Actinomycetia;o_Mycobacteriales;f_Geodermatophilaceae;g_Modestobacter;s_Modestobacter marinus	Bacteria, Terrabacteria group, Actinobacteria, Actinomycetia, Geodermatophilales, Geodermatophilaceae, Modestobacter
UP000468828	Modestobacter muralis	Bacteria	1608614	GCA_010682105.1	4084	yes	d_Bacteria;p_Actinobacteriota;c_Actinomycetia;o_Mycobacteriales;f_Geodermatophilaceae;g_Modestobacter;s_Modestobacter muralis	Bacteria, Terrabacteria group, Actinobacteria, Actinomycetia, Geodermatophilales, Geodermatophilaceae, Modestobacter
UP000321490	Modestobacter roseus	Bacteria	1181884	GCA_007994135.1	4272	yes	d_Bacteria;p_Actinobacteriota;c_Actinomycetia;o_Mycobacteriales;f_Geodermatophilaceae;g_Modestobacter;s_Modestobacter roseus	Bacteria, Terrabacteria group, Actinobacteria, Actinomycetia, Geodermatophilales, Geodermatophilaceae, Modestobacter
UP000199500	Modestobacter sp. DSM 44400	Bacteria	1550230	GCA_900107175.1	5140	yes	d_Bacteria;p_Actinobacteriota;c_Actinomycetia;o_Mycobacteriales;f_Geodermatophilaceae;g_Modestobacter;s_Modestobacter sp900107175	Bacteria, Terrabacteria group, Actinobacteria, Actinomycetia, Geodermatophilales, Geodermatophilaceae, Modestobacter, unclassified Modestobacter
UP000247602	Modestobacter versicolor	Bacteria	429133	GCA_003226595.1	4717	yes	d_Bacteria;p_Actinobacteriota;c_Actinomycetia;o_Mycobacteriales;f_Geodermatophilaceae;g_Modestobacter;s_Modestobacter versicolor	Bacteria, Terrabacteria group, Actinobacteria, Actinomycetia, Geodermatophilales, Geodermatophilaceae, Modestobacter
UP000470470	Modestobacter deserti	Bacteria	2497753	GCA_010685995.1	4322	yes	d_Bacteria;p_Actinobacteriota;c_Actinomycetia;o_Mycobacteriales;f_Geodermatophilaceae;g_WGGQ01;s_WGGQ01 sp009296285	Bacteria, Terrabacteria group, Actinobacteria, Actinomycetia, Geodermatophilales, Geodermatophilaceae, Modestobacter
UP000186132	Jatrophihabitans endophyticus	Bacteria	1206085	GCA_900129455.1	4181	yes	d_Bacteria;p_Actinobacteriota;c_Actinomycetia;o_Mycobacteriales;f_Jatrophihabitantaceae;g_Jatrophihabitans;s_Jatrophihabitans endophyticus	Bacteria, Terrabacteria group, Actinobacteria, Actinomycetia, Jatrophihabitantales, Jatrophihabitantaceae, Jatrophihabitans
UP000243755	Frankineae bacterium MT45	Bacteria	1882833	GCA_900100325.1	3781	yes	d_Bacteria;p_Actinobacteriota;c_Actinomycetia;o_Mycobacteriales;f_Jatrophihabitantaceae;g_MT45;s_MT45 sp900100325	Bacteria, Terrabacteria group, Actinobacteria, Actinomycetia, Frankiales, unclassified Frankiales
UP000612808	Actinocatenispora rupis	Bacteria	519421	GCA_016861975.1	7299	yes	d_Bacteria;p_Actinobacteriota;c_Actinomycetia;o_Mycobacteriales;f_Micromonosporaceae;g_Actinocatenispora;s_Actinocatenispora rupis	Bacteria, Terrabacteria group, Actinobacteria, Actinomycetia, Micromonosporales, Micromonosporaceae, Actinocatenispora
UP000680750	Actinocatenispora sera	Bacteria	390989	GCA_018324685.1	6529	yes	d_Bacteria;p_Actinobacteriota;c_Actinomycetia;o_Mycobacteriales;f_Micromonosporaceae;g_Actinocatenispora;s_Actinocatenispora sera	Bacteria, Terrabacteria group, Actinobacteria, Actinomycetia, Micromonosporales, Micromonosporaceae, Actinocatenispora
UP000611640	Actinocatenispora thailandica	Bacteria	227318	GCA_016865425.1	6833	yes	d_Bacteria;p_Actinobacteriota;c_Actinomycetia;o_Mycobacteriales;f_Micromonosporaceae;g_Actinocatenispora;s_Actinocatenispora thailandica	Bacteria, Terrabacteria group, Actinobacteria, Actinomycetia, Micromonosporales, Micromonosporaceae, Actinocatenispora
UP000542742	Actinoplanes abujensis	Bacteria	882441	GCA_014204895.1	8603	yes	d_Bacteria;p_Actinobacteriota;c_Actinomycetia;o_Mycobacteriales;f_Micromonosporaceae;g_Actinoplanes;s_Actinoplanes abujensis	Bacteria, Terrabacteria group, Actinobacteria, Actinomycetia, Micromonosporales, Micromonosporaceae, Actinoplanes
UP000219612	Actinoplanes atraurantiacus	Bacteria	1036182	GCA_900215205.1	10240	yes	d_Bacteria;p_Actinobacteriota;c_Actinomycetia;o_Mycobacteriales;f_Micromonosporaceae;g_Actinoplanes;s_Actinoplanes atraurantiacus	Bacteria, Terrabacteria group, Actinobacteria, Actinomycetia, Micromonosporales, Micromonosporaceae, Actinoplanes
UP000182486	Couchioplanes caeruleus subsp. caeruleus	Bacteria	56427	GCA_001884705.1	6851	yes	d_Bacteria;p_Actinobacteriota;c_Actinomycetia;o_Mycobacteriales;f_Micromonosporaceae;g_Actinoplanes;s_Actinoplanes caeruleus	Bacteria, Terrabacteria group, Actinobacteria, Actinomycetia, Micromonosporales, Micromonosporaceae, Couchioplanes, Couchioplanes caeruleus
UP000590749	Actinoplanes campanulatus	Bacteria	113559	GCA_014191935.1	9271	yes	d_Bacteria;p_Actinobacteriota;c_Actinomycetia;o_Mycobacteriales;f_Micromonosporaceae;g_Actinoplanes;s_Actinoplanes campanulatus	Bacteria, Terrabacteria group, Actinobacteria, Actinomycetia, Micromonosporales, Micromonosporaceae, Actinoplanes
UP000292564	Krasilnikovia cinnamomea	Bacteria	349313	GCA_004217545.1	6517	yes	d_Bacteria;p_Actinobacteriota;c_Actinomycetia;o_Mycobacteriales;f_Micromonosporaceae;g_Actinoplanes;s_Actinoplanes cinnamomeus	Bacteria, Terrabacteria group, Actinobacteria, Actinomycetia, Micromonosporales, Micromonosporaceae, Krasilnikovia
UP000198688	Actinoplanes derwentensis	Bacteria	113562	GCA_900104725.1	9207	yes	d_Bacteria;p_Actinobacteriota;c_Actinomycetia;o_Mycobacteriales;f_Micromonosporaceae;g_Actinoplanes;s_Actinoplanes derwentensis	Bacteria, Terrabacteria group, Actinobacteria, Actinomycetia, Micromonosporales, Micromonosporaceae, Actinoplanes
UP000578112	Actinoplanes digitatis	Bacteria	1868	GCA_014205335.1	8084	yes	d_Bacteria;p_Actinobacteriota;c_Actinomycetia;o_Mycobacteriales;f_Micromonosporaceae;g_Actinoplanes;s_Actinoplanes digitatis	Bacteria, Terrabacteria group, Actinobacteria, Actinomycetia, Micromonosporales, Micromonosporaceae, Actinoplanes
UP000656042	Mangrovihabitans endophyticus	Bacteria	1751298	GCA_014646155.1	6534	yes	d_Bacteria;p_Actinobacteriota;c_Actinomycetia;o_Mycobacteriales;f_Micromonosporaceae;g_Actinoplanes;s_Actinoplanes endophyticus	Bacteria, Terrabacteria group, Actinobacteria, Actinomycetia, Micromonosporales, Micromonosporaceae, Mangrovihabitans
UP000239209	Pseudosporangium ferrugineum	Bacteria	439699	GCA_003002065.1	7729	yes	d_Bacteria;p_Actinobacteriota;c_Actinomycetia;o_Mycobacteriales;f_Micromonosporaceae;g_Actinoplanes;s_Actinoplanes ferrugineus_A	Bacteria, Terrabacteria group, Actinobacteria, Actinomycetia, Micromonosporales, Micromonosporaceae, Pseudosporangium
UP000017746	Actinoplanes friuliensis DSM 7358	Bacteria	1246995	GCA_000494755.1	8558	yes	d_Bacteria;p_Actinobacteriota;c_Actinomycetia;o_Mycobacteriales;f_Micromonosporaceae;g_Actinoplanes;s_Actinoplanes friuliensis	Bacteria, Terrabacteria group, Actinobacteria, Actinomycetia, Micromonosporales, Micromonosporaceae, Actinoplanes, Actinoplanes friuliensis
UP000239415	Actinoplanes italicus	Bacteria	113567	GCA_003001815.1	10138	yes	d_Bacteria;p_Actinobacteriota;c_Actinomycetia;o_Mycobacteriales;f_Micromonosporaceae;g_Actinoplanes;s_Actinoplanes italicus	Bacteria, Terrabacteria group, Actinobacteria, Actinomycetia, Micromonosporales, Micromonosporaceae, Actinoplanes
UP000249341	Actinoplanes lutulentus	Bacteria	1287878	GCA_003259845.1	8953	yes	d_Bacteria;p_Actinobacteriota;c_Actinomycetia;o_Mycobacteriales;f_Micromonosporaceae;g_Actinoplanes;s_Actinoplanes lutulentus	Bacteria, Terrabacteria group, Actinobacteria, Actinomycetia, Micromonosporales, Micromonosporaceae, Actinoplanes
UP000007882	Actinoplanes missouriensis (strain ATCC 14538 / DSM 43046 / CBS 188.64 / JCM 3121 / NBRC 102363 / NCIMB 12654 / NRRL B-3342 / UNCC 431)	Bacteria	512565	GCA_000284295.1	8113	yes	d_Bacteria;p_Actinobacteriota;c_Actinomycetia;o_Mycobacteriales;f_Micromonosporaceae;g_Actinoplanes;s_Actinoplanes missouriensis	Bacteria, Terrabacteria group, Actinobacteria, Actinomycetia, Micromonosporales, Micromonosporaceae, Actinoplanes, Actinoplanes missouriensis
UP000546162	Actinoplanes octamycinicus	Bacteria	135948	GCA_014205225.1	9264	yes	d_Bacteria;p_Actinobacteriota;c_Actinomycetia;o_Mycobacteriales;f_Micromonosporaceae;g_Actinoplanes;s_Actinoplanes octamycinicus	Bacteria, Terrabacteria group, Actinobacteria, Actinomycetia, Micromonosporales, Micromonosporaceae, Actinoplanes
UP000053244	Actinoplanes awajinensis subsp. mycoplanecinus	Bacteria	135947	GCA_001509495.1	9641	yes	d_Bacteria;p_Actinobacteriota;c_Actinomycetia;o_Mycobacteriales;f_Micromonosporaceae;g_Actinoplanes;s_Actinoplanes palleronii	Bacteria, Terrabacteria group, Actinobacteria, Actinomycetia, Micromonosporales, Micromonosporaceae, Actinoplanes, Actinoplanes awajinensis
UP000199645	Actinoplanes philippinensis	Bacteria	35752	GCA_900113015.1	9412	yes	d_Bacteria;p_Actinobacteriota;c_Actinomycetia;o_Mycobacteriales;f_Micromonosporaceae;g_Actinoplanes;s_Actinoplanes philippinensis	Bacteria, Terrabacteria group, Actinobacteria, Actinomycetia, Micromonosporales, Micromonosporaceae, Actinoplanes
UP000198415	Actinoplanes regularis	Bacteria	52697	GCA_900188005.1	8959	yes	d_Bacteria;p_Actinobacteriota;c_Actinomycetia;o_Mycobacteriales;f_Micromonosporaceae;g_Actinoplanes;s_Actinoplanes regularis	Bacteria, Terrabacteria group, Actinobacteria, Actinomycetia, Micromonosporales, Micromonosporaceae, Actinoplanes
UP000013541	Actinoplanes sp. N902-109	Bacteria	649831	GCA_000389965.1	8211	yes	d_Bacteria;p_Actinobacteriota;c_Actinomycetia;o_Mycobacteriales;f_Micromonosporaceae;g_Actinoplanes;s_Actinoplanes sp000389965	Bacteria, Terrabacteria group, Actinobacteria, Actinomycetia, Micromonosporales, Micromonosporaceae, Actinoplanes, unclassified Actinoplanes
UP000539830	Actinoplanes sp. TBRC 11911	Bacteria	2729386	GCA_012933445.1	8336	yes	d_Bacteria;p_Actinobacteriota;c_Actinomycetia;o_Mycobacteriales;f_Micromonosporaceae;g_Actinoplanes;s_Actinoplanes sp012933445	Bacteria, Terrabacteria group, Actinobacteria, Actinomycetia, Micromonosporales, Micromonosporaceae, Actinoplanes, unclassified Actinoplanes
UP000005440	Actinoplanes sp. (strain ATCC 31044 / CBS 674.73 / SE50/110)	Bacteria	134676	GCA_000237145.1	8249	yes	d_Bacteria;p_Actinobacteriota;c_Actinomycetia;o_Mycobacteriales;f_Micromonosporaceae;g_Actinoplanes;s_Actinoplanes sp900119315	Bacteria, Terrabacteria group, Actinobacteria, Actinomycetia, Micromonosporales, Micromonosporaceae, Actinoplanes, unclassified Actinoplanes
UP000320239	Actinoplanes teichomyceticus	Bacteria	1867	GCA_007829915.1	7203	yes	d_Bacteria;p_Actinobacteriota;c_Actinomycetia;o_Mycobacteriales;f_Micromonosporaceae;g_Actinoplanes;s_Actinoplanes teichomyceticus	Bacteria, Terrabacteria group, Actinobacteria, Actinomycetia, Micromonosporales, Micromonosporaceae, Actinoplanes
UP000054537	Actinoplanes utahensis	Bacteria	1869	GCA_000785985.1	7275	yes	d_Bacteria;p_Actinobacteriota;c_Actinomycetia;o_Mycobacteriales;f_Micromonosporaceae;g_Actinoplanes;s_Actinoplanes utahensis	Bacteria, Terrabacteria group, Actinobacteria, Actinomycetia, Micromonosporales, Micromonosporaceae, Actinoplanes
UP000587527	Allocatelliglobosispora scoriae	Bacteria	643052	GCA_014204945.1	8040	yes	d_Bacteria;p_Actinobacteriota;c_Actinomycetia;o_Mycobacteriales;f_Micromonosporaceae;g_Allocatelliglobosispora;s_Allocatelliglobosispora scoriae	Bacteria, Terrabacteria group, Actinobacteria, Actinomycetia, Micromonosporales, Micromonosporaceae, Allocatelliglobosispora
UP000198362	Asanoa hainanensis	Bacteria	560556	GCA_900188485.1	8104	yes	d_Bacteria;p_Actinobacteriota;c_Actinomycetia;o_Mycobacteriales;f_Micromonosporaceae;g_Asanoa;s_Asanoa hainanensis	Bacteria, Terrabacteria group, Actinobacteria, Actinomycetia, Micromonosporales, Micromonosporaceae, Asanoa
UP000676360	Catellatospora sp. IY07-71	Bacteria	2728827	GCA_018326265.1	7731	yes	d_Bacteria;p_Actinobacteriota;c_Actinomycetia;o_Mycobacteriales;f_Micromonosporaceae;g_Catellatospora;s_Catellatospora bangladeshensis	Bacteria, Terrabacteria group, Actinobacteria, Actinomycetia, Micromonosporales, Micromonosporaceae, Catellatospora, unclassified Catellatospora
UP000660339	Catellatospora methionotrophica	Bacteria	121620	GCA_016862655.1	7608	yes	d_Bacteria;p_Actinobacteriota;c_Actinomycetia;o_Mycobacteriales;f_Micromonosporaceae;g_Catellatospora;s_Catellatospora methionotrophica	Bacteria, Terrabacteria group, Actinobacteria, Actinomycetia, Micromonosporales, Micromonosporaceae, Catellatospora
UP000680286	Catellatospora sp. TT07R-123	Bacteria	2733863	GCA_018327705.1	8013	yes	d_Bacteria;p_Actinobacteriota;c_Actinomycetia;o_Mycobacteriales;f_Micromonosporaceae;g_Catellatospora;s_Catellatospora sp018327705	Bacteria, Terrabacteria group, Actinobacteria, Actinomycetia, Micromonosporales, Micromonosporaceae, Catellatospora, unclassified Catellatospora
UP000308760	Glycomyces buryatensis	Bacteria	2570927	GCA_004912275.1	5187	yes	d_Bacteria;p_Actinobacteriota;c_Actinomycetia;o_Mycobacteriales;f_Micromonosporaceae;g_Glycomyces;s_Glycomyces buryatensis	Bacteria, Terrabacteria group, Actinobacteria, Actinomycetia, Glycomycetales, Glycomycetaceae, Glycomyces
UP000277256	Glycomyces terrestris	Bacteria	2493553	GCA_003933745.1	4626	yes	d_Bacteria;p_Actinobacteriota;c_Actinomycetia;o_Mycobacteriales;f_Micromonosporaceae;g_Glycomyces;s_Glycomyces terrestris	Bacteria, Terrabacteria group, Actinobacteria, Actinomycetia, Glycomycetales, Glycomycetaceae, Glycomyces
UP000610721	Hamadaea sp.	Bacteria	2024425	GCA_013361475.1	6912	yes	d_Bacteria;p_Actinobacteriota;c_Actinomycetia;o_Mycobacteriales;f_Micromonosporaceae;g_Hamadaea;s_Hamadaea sp013361475	Bacteria, Terrabacteria group, Actinobacteria, Actinomycetia, Micromonosporales, Micromonosporaceae, Hamadaea, unclassified Hamadaea
UP000216795	Plantactinospora sp. KBS50	Bacteria	2024580	GCA_002285795.1	5179	yes	d_Bacteria;p_Actinobacteriota;c_Actinomycetia;o_Mycobacteriales;f_Micromonosporaceae;g_KBS50;s_KBS50 sp002285795	Bacteria, Terrabacteria group, Actinobacteria, Actinomycetia, Micromonosporales, Micromonosporaceae, Plantactinospora, unclassified Plantactinospora
UP000622552	Longispora fulva	Bacteria	619741	GCA_015751905.1	8068	yes	d_Bacteria;p_Actinobacteriota;c_Actinomycetia;o_Mycobacteriales;f_Micromonosporaceae;g_Longispora;s_Longispora fulva	Bacteria, Terrabacteria group, Actinobacteria, Actinomycetia, Micromonosporales, Micromonosporaceae, Longispora
UP000001908	Micromonospora aurantiaca (strain ATCC 27029 / DSM 43813 / BCRC 12538 / CBS 129.76 / JCM 10878 / NBRC 16125 / NRRL B-16091 / INA 9442)	Bacteria	644283	GCA_000145235.1	6204	yes	d_Bacteria;p_Actinobacteriota;c_Actinomycetia;o_Mycobacteriales;f_Micromonosporaceae;g_Micromonospora;s_Micromonospora aurantiaca	Bacteria, Terrabacteria group, Actinobacteria, Actinomycetia, Micromonosporales, Micromonosporaceae, Micromonospora, Micromonospora aurantiaca
UP000186004	Micromonospora avicenniae	Bacteria	1198245	GCA_900156065.1	6031	yes	d_Bacteria;p_Actinobacteriota;c_Actinomycetia;o_Mycobacteriales;f_Micromonosporaceae;g_Micromonospora;s_Micromonospora avicenniae	Bacteria, Terrabacteria group, Actinobacteria, Actinomycetia, Micromonosporales, Micromonosporaceae, Micromonospora
UP000199001	Micromonospora citrea	Bacteria	47855	GCA_900090315.1	6195	yes	d_Bacteria;p_Actinobacteriota;c_Actinomycetia;o_Mycobacteriales;f_Micromonosporaceae;g_Micromonospora;s_Micromonospora citrea	Bacteria, Terrabacteria group, Actinobacteria, Actinomycetia, Micromonosporales, Micromonosporaceae, Micromonospora
UP000262621	Micromonospora craniellae	Bacteria	2294034	GCA_003419945.1	5663	yes	d_Bacteria;p_Actinobacteriota;c_Actinomycetia;o_Mycobacteriales;f_Micromonosporaceae;g_Micromonospora;s_Micromonospora craniellae	Bacteria, Terrabacteria group, Actinobacteria, Actinomycetia, Micromonosporales, Micromonosporaceae, Micromonospora
UP000248924	Micromonospora craterilacus	Bacteria	1655439	GCA_003236315.1	6519	yes	d_Bacteria;p_Actinobacteriota;c_Actinomycetia;o_Mycobacteriales;f_Micromonosporaceae;g_Micromonospora;s_Micromonospora craterilacus	Bacteria, Terrabacteria group, Actinobacteria, Actinomycetia, Micromonosporales, Micromonosporaceae, Micromonospora
UP000248749	Micromonospora deserti	Bacteria	2070366	GCA_003236335.1	5968	yes	d_Bacteria;p_Actinobacteriota;c_Actinomycetia;o_Mycobacteriales;f_Micromonosporaceae;g_Micromonospora;s_Micromonospora deserti	Bacteria, Terrabacteria group, Actinobacteria, Actinomycetia, Micromonosporales, Micromonosporaceae, Micromonospora
UP000198217	Micromonospora echinaurantiaca	Bacteria	47857	GCA_900090235.1	6456	yes	d_Bacteria;p_Actinobacteriota;c_Actinomycetia;o_Mycobacteriales;f_Micromonosporaceae;g_Micromonospora;s_Micromonospora echinaurantiaca	Bacteria, Terrabacteria group, Actinobacteria, Actinomycetia, Micromonosporales, Micromonosporaceae, Micromonospora
UP000198251	Micromonospora echinofusca	Bacteria	47858	GCA_900091445.1	5931	yes	d_Bacteria;p_Actinobacteriota;c_Actinomycetia;o_Mycobacteriales;f_Micromonosporaceae;g_Micromonospora;s_Micromonospora echinofusca	Bacteria, Terrabacteria group, Actinobacteria, Actinomycetia, Micromonosporales, Micromonosporaceae, Micromonospora
UP000281726	Micromonospora endolithica	Bacteria	230091	GCA_003626595.1	6179	yes	d_Bacteria;p_Actinobacteriota;c_Actinomycetia;o_Mycobacteriales;f_Micromonosporaceae;g_Micromonospora;s_Micromonospora endolithica	Bacteria, Terrabacteria group, Actinobacteria, Actinomycetia, Micromonosporales, Micromonosporaceae, Micromonospora
UP000240342	Micromonospora sp. MH33	Bacteria	1945509	GCA_003013775.1	7025	yes	d_Bacteria;p_Actinobacteriota;c_Actinomycetia;o_Mycobacteriales;f_Micromonosporaceae;g_Micromonospora;s_Micromonospora fulviviridis	Bacteria, Terrabacteria group, Actinobacteria, Actinomycetia, Micromonosporales, Micromonosporaceae, Micromonospora, unclassified Micromonospora
UP000008308	Micromonospora maris (strain DSM 45365 / JCM 31040 / NBRC 109089 / NRRL B-24793 / AB-18-032) (Verrucosispora maris)	Bacteria	263358	GCA_000204155.1	5998	yes	d_Bacteria;p_Actinobacteriota;c_Actinomycetia;o_Mycobacteriales;f_Micromonosporaceae;g_Micromonospora;s_Micromonospora gifhornensis	Bacteria, Terrabacteria group, Actinobacteria, Actinomycetia, Micromonosporales, Micromonosporaceae, Micromonospora, Micromonospora maris
UP000032254	Micromonospora haikouensis	Bacteria	686309	GCA_000876225.1	5591	yes	d_Bacteria;p_Actinobacteriota;c_Actinomycetia;o_Mycobacteriales;f_Micromonosporaceae;g_Micromonospora;s_Micromonospora haikouensis	Bacteria, Terrabacteria group, Actinobacteria, Actinomycetia, Micromonosporales, Micromonosporaceae, Micromonospora
UP000199408	Micromonospora halophytica	Bacteria	47864	GCA_900090245.1	5534	yes	d_Bacteria;p_Actinobacteriota;c_Actinomycetia;o_Mycobacteriales;f_Micromonosporaceae;g_Micromonospora;s_Micromonospora halophytica	Bacteria, Terrabacteria group, Actinobacteria, Actinomycetia, Micromonosporales, Micromonosporaceae, Micromonospora
UP000198221	Micromonospora inositola	Bacteria	47865	GCA_900090285.1	6104	yes	d_Bacteria;p_Actinobacteriota;c_Actinomycetia;o_Mycobacteriales;f_Micromonosporaceae;g_Micromonospora;s_Micromonospora inositola	Bacteria, Terrabacteria group, Actinobacteria, Actinomycetia, Micromonosporales, Micromonosporaceae, Micromonospora
UP000198906	Micromonospora inyonensis	Bacteria	47866	GCA_900091415.1	5702	yes	d_Bacteria;p_Actinobacteriota;c_Actinomycetia;o_Mycobacteriales;f_Micromonosporaceae;g_Micromonospora;s_Micromonospora inyonensis	Bacteria, Terrabacteria group, Actinobacteria, Actinomycetia, Micromonosporales, Micromonosporaceae, Micromonospora
UP000199393	Micromonospora krabiensis	Bacteria	307121	GCA_900091425.1	6335	yes	d_Bacteria;p_Actinobacteriota;c_Actinomycetia;o_Mycobacteriales;f_Micromonosporaceae;g_Micromonospora;s_Micromonospora krabiensis	Bacteria, Terrabacteria group, Actinobacteria, Actinomycetia, Micromonosporales, Micromonosporaceae, Micromonospora
UP000003448	Micromonospora lupini str. Lupac 08	Bacteria	1150864	GCA_000297395.2	6991	yes	d_Bacteria;p_Actinobacteriota;c_Actinomycetia;o_Mycobacteriales;f_Micromonosporaceae;g_Micromonospora;s_Micromonospora lupini	Bacteria, Terrabacteria group, Actinobacteria, Actinomycetia, Micromonosporales, Micromonosporaceae, Micromonospora, Micromonospora lupini
UP000198765	Micromonospora narathiwatensis	Bacteria	299146	GCA_900089605.1	5762	yes	d_Bacteria;p_Actinobacteriota;c_Actinomycetia;o_Mycobacteriales;f_Micromonosporaceae;g_Micromonospora;s_Micromonospora narathiwatensis	Bacteria, Terrabacteria group, Actinobacteria, Actinomycetia, Micromonosporales, Micromonosporaceae, Micromonospora
UP000199699	Micromonospora nigra	Bacteria	145857	GCA_900091585.1	5321	yes	d_Bacteria;p_Actinobacteriota;c_Actinomycetia;o_Mycobacteriales;f_Micromonosporaceae;g_Micromonospora;s_Micromonospora nigra	Bacteria, Terrabacteria group, Actinobacteria, Actinomycetia, Micromonosporales, Micromonosporaceae, Micromonospora
UP000319825	Micromonospora olivasterospora	Bacteria	1880	GCA_007830265.1	6202	yes	d_Bacteria;p_Actinobacteriota;c_Actinomycetia;o_Mycobacteriales;f_Micromonosporaceae;g_Micromonospora;s_Micromonospora olivasterospora	Bacteria, Terrabacteria group, Actinobacteria, Actinomycetia, Micromonosporales, Micromonosporaceae, Micromonospora
UP000199413	Micromonospora rhizosphaerae	Bacteria	568872	GCA_900091465.1	6395	yes	d_Bacteria;p_Actinobacteriota;c_Actinomycetia;o_Mycobacteriales;f_Micromonosporaceae;g_Micromonospora;s_Micromonospora rhizosphaerae	Bacteria, Terrabacteria group, Actinobacteria, Actinomycetia, Micromonosporales, Micromonosporaceae, Micromonospora
UP000070620	Micromonospora rosaria	Bacteria	47874	GCA_001567585.1	5974	yes	d_Bacteria;p_Actinobacteriota;c_Actinomycetia;o_Mycobacteriales;f_Micromonosporaceae;g_Micromonospora;s_Micromonospora rosaria	Bacteria, Terrabacteria group, Actinobacteria, Actinomycetia, Micromonosporales, Micromonosporaceae, Micromonospora
UP000198210	Micromonospora siamensis	Bacteria	299152	GCA_900090305.1	5581	yes	d_Bacteria;p_Actinobacteriota;c_Actinomycetia;o_Mycobacteriales;f_Micromonosporaceae;g_Micromonospora;s_Micromonospora siamensis	Bacteria, Terrabacteria group, Actinobacteria, Actinomycetia, Micromonosporales, Micromonosporaceae, Micromonospora
UP000010307	Micromonospora sp. (strain ATCC 39149 / NRRL 15099 / SCC 1413)	Bacteria	219305	GCA_000158815.1	5614	yes	d_Bacteria;p_Actinobacteriota;c_Actinomycetia;o_Mycobacteriales;f_Micromonosporaceae;g_Micromonospora;s_Micromonospora sp000158815	Bacteria, Terrabacteria group, Actinobacteria, Actinomycetia, Micromonosporales, Micromonosporaceae, Micromonospora, unclassified Micromonospora
UP000186700	Micromonospora sp. CB01531	Bacteria	1718947	GCA_001905095.1	7693	yes	d_Bacteria;p_Actinobacteriota;c_Actinomycetia;o_Mycobacteriales;f_Micromonosporaceae;g_Micromonospora;s_Micromonospora sp001905095	Bacteria, Terrabacteria group, Actinobacteria, Actinomycetia, Micromonosporales, Micromonosporaceae, Micromonospora, unclassified Micromonospora
UP000246050	Micromonospora sp. 4G51	Bacteria	2202420	GCA_003172935.1	6887	yes	d_Bacteria;p_Actinobacteriota;c_Actinomycetia;o_Mycobacteriales;f_Micromonosporaceae;g_Micromonospora;s_Micromonospora sp003172935	Bacteria, Terrabacteria group, Actinobacteria, Actinomycetia, Micromonosporales, Micromonosporaceae, Micromonospora, unclassified Micromonospora
UP000258607	Micromonospora sp. MW-13	Bacteria	2094022	GCA_003434305.1	6184	yes	d_Bacteria;p_Actinobacteriota;c_Actinomycetia;o_Mycobacteriales;f_Micromonosporaceae;g_Micromonospora;s_Micromonospora sp003434305	Bacteria, Terrabacteria group, Actinobacteria, Actinomycetia, Micromonosporales, Micromonosporaceae, Micromonospora, unclassified Micromonospora
UP000295555	Micromonospora sp. KC723	Bacteria	2530381	GCA_004348595.1	5344	yes	d_Bacteria;p_Actinobacteriota;c_Actinomycetia;o_Mycobacteriales;f_Micromonosporaceae;g_Micromonospora;s_Micromonospora sp004348595	Bacteria, Terrabacteria group, Actinobacteria, Actinomycetia, Micromonosporales, Micromonosporaceae, Micromonospora, unclassified Micromonospora
UP000427831	Micromonospora sp. WMMC415	Bacteria	2675222	GCA_009707425.1	5627	yes	d_Bacteria;p_Actinobacteriota;c_Actinomycetia;o_Mycobacteriales;f_Micromonosporaceae;g_Micromonospora;s_Micromonospora sp009707425	Bacteria, Terrabacteria group, Actinobacteria, Actinomycetia, Micromonosporales, Micromonosporaceae, Micromonospora, unclassified Micromonospora
UP000437171	Micromonospora sp. CP22	Bacteria	2580517	GCA_009712475.1	5033	yes	d_Bacteria;p_Actinobacteriota;c_Actinomycetia;o_Mycobacteriales;f_Micromonosporaceae;g_Micromonospora;s_Micromonospora sp009712475	Bacteria, Terrabacteria group, Actinobacteria, Actinomycetia, Micromonosporales, Micromonosporaceae, Micromonospora, unclassified Micromonospora
UP000000235	Salinispora tropica (strain ATCC BAA-916 / DSM 44818 / JCM 13857 / NBRC 105044 / CNB-440)	Bacteria	369723	GCA_000016425.1	4522	yes	d_Bacteria;p_Actinobacteriota;c_Actinomycetia;o_Mycobacteriales;f_Micromonosporaceae;g_Micromonospora;s_Micromonospora tropica	Bacteria, Terrabacteria group, Actinobacteria, Actinomycetia, Micromonosporales, Micromonosporaceae, Salinispora, Salinispora tropica
UP000197174	Micromonospora wenchangensis	Bacteria	1185415	GCA_002210435.1	6322	yes	d_Bacteria;p_Actinobacteriota;c_Actinomycetia;o_Mycobacteriales;f_Micromonosporaceae;g_Micromonospora;s_Micromonospora wenchangensis	Bacteria, Terrabacteria group, Actinobacteria, Actinomycetia, Micromonosporales, Micromonosporaceae, Micromonospora
UP000198937	Micromonospora yangpuensis	Bacteria	683228	GCA_900091615.1	5740	yes	d_Bacteria;p_Actinobacteriota;c_Actinomycetia;o_Mycobacteriales;f_Micromonosporaceae;g_Micromonospora;s_Micromonospora yangpuensis	Bacteria, Terrabacteria group, Actinobacteria, Actinomycetia, Micromonosporales, Micromonosporaceae, Micromonospora
UP000242415	Micromonospora pattaloongensis	Bacteria	405436	GCA_900107255.1	4874	yes	d_Bacteria;p_Actinobacteriota;c_Actinomycetia;o_Mycobacteriales;f_Micromonosporaceae;g_Micromonospora_E;s_Micromonospora_E pattaloongensis	Bacteria, Terrabacteria group, Actinobacteria, Actinomycetia, Micromonosporales, Micromonosporaceae, Micromonospora
UP000275308	Micromonospora sp. Llam0	Bacteria	2485143	GCA_003751085.1	7541	yes	d_Bacteria;p_Actinobacteriota;c_Actinomycetia;o_Mycobacteriales;f_Micromonosporaceae;g_Micromonospora_E;s_Micromonospora_E sp003751085	Bacteria, Terrabacteria group, Actinobacteria, Actinomycetia, Micromonosporales, Micromonosporaceae, Micromonospora, unclassified Micromonospora
UP000277671	Micromonospora pisi	Bacteria	589240	GCA_003633685.1	7409	yes	d_Bacteria;p_Actinobacteriota;c_Actinomycetia;o_Mycobacteriales;f_Micromonosporaceae;g_Micromonospora_G;s_Micromonospora_G pisi	Bacteria, Terrabacteria group, Actinobacteria, Actinomycetia, Micromonosporales, Micromonosporaceae, Micromonospora
UP000578819	Micromonospora polyrhachis	Bacteria	1282883	GCA_014203835.1	6349	yes	d_Bacteria;p_Actinobacteriota;c_Actinomycetia;o_Mycobacteriales;f_Micromonosporaceae;g_Micromonospora_H;s_Micromonospora_H polyrhachis	Bacteria, Terrabacteria group, Actinobacteria, Actinomycetia, Micromonosporales, Micromonosporaceae, Micromonospora
UP000662939	Natronoglycomyces albus	Bacteria	2811108	GCA_016925535.1	3365	yes	d_Bacteria;p_Actinobacteriota;c_Actinomycetia;o_Mycobacteriales;f_Micromonosporaceae;g_Natronoglycomyces;s_Natronoglycomyces albus	Bacteria, Terrabacteria group, Actinobacteria, Actinomycetia, Glycomycetales, Glycomycetaceae, Natronoglycomyces
UP000502508	Phytohabitans flavus	Bacteria	1076124	GCA_011764545.1	9064	yes	d_Bacteria;p_Actinobacteriota;c_Actinomycetia;o_Mycobacteriales;f_Micromonosporaceae;g_Phytohabitans;s_Phytohabitans flavus	Bacteria, Terrabacteria group, Actinobacteria, Actinomycetia, Micromonosporales, Micromonosporaceae, Phytohabitans
UP000482800	Phytohabitans houttuyneae	Bacteria	1076126	GCA_011764425.1	10523	yes	d_Bacteria;p_Actinobacteriota;c_Actinomycetia;o_Mycobacteriales;f_Micromonosporaceae;g_Phytohabitans;s_Phytohabitans houttuyneae	Bacteria, Terrabacteria group, Actinobacteria, Actinomycetia, Micromonosporales, Micromonosporaceae, Phytohabitans
UP000482960	Phytohabitans rumicis	Bacteria	1076125	GCA_011764445.1	10307	yes	d_Bacteria;p_Actinobacteriota;c_Actinomycetia;o_Mycobacteriales;f_Micromonosporaceae;g_Phytohabitans;s_Phytohabitans rumicis	Bacteria, Terrabacteria group, Actinobacteria, Actinomycetia, Micromonosporales, Micromonosporaceae, Phytohabitans
UP000503011	Phytohabitans suffuscus	Bacteria	624315	GCA_011764565.1	9401	yes	d_Bacteria;p_Actinobacteriota;c_Actinomycetia;o_Mycobacteriales;f_Micromonosporaceae;g_Phytohabitans;s_Phytohabitans suffuscus	Bacteria, Terrabacteria group, Actinobacteria, Actinomycetia, Micromonosporales, Micromonosporaceae, Phytohabitans
UP000548476	Phytomonospora endophytica	Bacteria	714109	GCA_014202425.1	7880	yes	d_Bacteria;p_Actinobacteriota;c_Actinomycetia;o_Mycobacteriales;f_Micromonosporaceae;g_Phytomonospora;s_Phytomonospora endophytica	Bacteria, Terrabacteria group, Actinobacteria, Actinomycetia, Micromonosporales, Micromonosporaceae, Phytomonospora
UP000662200	Pilimelia terevasa	Bacteria	53372	GCA_014647915.1	4147	yes	d_Bacteria;p_Actinobacteriota;c_Actinomycetia;o_Mycobacteriales;f_Micromonosporaceae;g_Pilimelia;s_Pilimelia terevasa	Bacteria, Terrabacteria group, Actinobacteria, Actinomycetia, Micromonosporales, Micromonosporaceae, Pilimelia
UP000653674	Planosporangium flavigriseum	Bacteria	373681	GCA_016862875.1	5277	yes	d_Bacteria;p_Actinobacteriota;c_Actinomycetia;o_Mycobacteriales;f_Micromonosporaceae;g_Planosporangium;s_Planosporangium flavigriseum	Bacteria, Terrabacteria group, Actinobacteria, Actinomycetia, Micromonosporales, Micromonosporaceae, Planosporangium
UP000599074	Planosporangium mesophilum	Bacteria	689768	GCA_016863255.1	6155	yes	d_Bacteria;p_Actinobacteriota;c_Actinomycetia;o_Mycobacteriales;f_Micromonosporaceae;g_Planosporangium;s_Planosporangium mesophilum	Bacteria, Terrabacteria group, Actinobacteria, Actinomycetia, Micromonosporales, Micromonosporaceae, Planosporangium
UP000240645	Plantactinospora sp. BB1	Bacteria	2071627	GCA_003030385.1	6999	yes	d_Bacteria;p_Actinobacteriota;c_Actinomycetia;o_Mycobacteriales;f_Micromonosporaceae;g_Plantactinospora;s_Plantactinospora sp003030345	Bacteria, Terrabacteria group, Actinobacteria, Actinomycetia, Micromonosporales, Micromonosporaceae, Plantactinospora, unclassified Plantactinospora
UP000281230	Micromonospora sp. HM5-17	Bacteria	2487710	GCA_003762835.1	5101	yes	d_Bacteria;p_Actinobacteriota;c_Actinomycetia;o_Mycobacteriales;f_Micromonosporaceae;g_Plantactinospora;s_Plantactinospora sp003762835	Bacteria, Terrabacteria group, Actinobacteria, Actinomycetia, Micromonosporales, Micromonosporaceae, Micromonospora, unclassified Micromonospora
UP000680866	Polymorphospora rubra	Bacteria	338584	GCA_018324255.1	7459	yes	d_Bacteria;p_Actinobacteriota;c_Actinomycetia;o_Mycobacteriales;f_Micromonosporaceae;g_Polymorphospora;s_Polymorphospora rubra	Bacteria, Terrabacteria group, Actinobacteria, Actinomycetia, Micromonosporales, Micromonosporaceae, Polymorphospora
UP000612899	Rhizocola hellebori	Bacteria	1392758	GCA_016862955.1	9895	yes	d_Bacteria;p_Actinobacteriota;c_Actinomycetia;o_Mycobacteriales;f_Micromonosporaceae;g_Rhizocola;s_Rhizocola hellebori	Bacteria, Terrabacteria group, Actinobacteria, Actinomycetia, Micromonosporales, Micromonosporaceae, Rhizocola
UP000642748	Rugosimonospora africana	Bacteria	556532	GCA_016862975.1	9862	yes	d_Bacteria;p_Actinobacteriota;c_Actinomycetia;o_Mycobacteriales;f_Micromonosporaceae;g_Rugosimonospora;s_Rugosimonospora africana	Bacteria, Terrabacteria group, Actinobacteria, Actinomycetia, Micromonosporales, Micromonosporaceae, Rugosimonospora
UP000439336	Micromonosporaceae bacterium	Bacteria	1873464	GCA_009377645.1	4518	yes	d_Bacteria;p_Actinobacteriota;c_Actinomycetia;o_Mycobacteriales;f_Micromonosporaceae;g_SLSW01;s_SLSW01 sp007130245	Bacteria, Terrabacteria group, Actinobacteria, Actinomycetia, Micromonosporales, Micromonosporaceae, unclassified Micromonosporaceae
UP000662857	Natronosporangium hydrolyticum	Bacteria	2811111	GCA_016925615.1	5027	yes	d_Bacteria;p_Actinobacteriota;c_Actinomycetia;o_Mycobacteriales;f_Micromonosporaceae;g_SLSW01;s_SLSW01 sp016925615	Bacteria, Terrabacteria group, Actinobacteria, Actinomycetia, Micromonosporales, Micromonosporaceae, Natronosporangium
UP000652013	Spirilliplanes yamanashiensis	Bacteria	42233	GCA_016863475.1	6138	yes	d_Bacteria;p_Actinobacteriota;c_Actinomycetia;o_Mycobacteriales;f_Micromonosporaceae;g_Spirilliplanes;s_Spirilliplanes yamanashiensis	Bacteria, Terrabacteria group, Actinobacteria, Actinomycetia, Micromonosporales, Micromonosporaceae, Spirilliplanes
UP000321617	Stackebrandtia albiflava	Bacteria	406432	GCA_007994225.1	5212	yes	d_Bacteria;p_Actinobacteriota;c_Actinomycetia;o_Mycobacteriales;f_Micromonosporaceae;g_Stackebrandtia;s_Stackebrandtia albiflava	Bacteria, Terrabacteria group, Actinobacteria, Actinomycetia, Glycomycetales, Glycomycetaceae, Stackebrandtia
UP000317043	Stackebrandtia endophytica	Bacteria	1496996	GCA_006716355.1	5197	yes	d_Bacteria;p_Actinobacteriota;c_Actinomycetia;o_Mycobacteriales;f_Micromonosporaceae;g_Stackebrandtia;s_Stackebrandtia endophytica	Bacteria, Terrabacteria group, Actinobacteria, Actinomycetia, Glycomycetales, Glycomycetaceae, Stackebrandtia
UP000000844	Stackebrandtia nassauensis (strain DSM 44728 / CIP 108903 / NRRL B-16338 / NBRC 102104 / LLR-40K-21)	Bacteria	446470	GCA_000024545.1	6379	yes	d_Bacteria;p_Actinobacteriota;c_Actinomycetia;o_Mycobacteriales;f_Micromonosporaceae;g_Stackebrandtia;s_Stackebrandtia nassauensis	Bacteria, Terrabacteria group, Actinobacteria, Actinomycetia, Glycomycetales, Glycomycetaceae, Stackebrandtia, Stackebrandtia nassauensis
UP000619260	Virgisporangium aliadipatigenens	Bacteria	741659	GCA_016863615.1	9369	yes	d_Bacteria;p_Actinobacteriota;c_Actinomycetia;o_Mycobacteriales;f_Micromonosporaceae;g_Virgisporangium;s_Virgisporangium aliadipatigenens	Bacteria, Terrabacteria group, Actinobacteria, Actinomycetia, Micromonosporales, Micromonosporaceae, Virgisporangium
UP000612585	Virgisporangium aurantiacum	Bacteria	175570	GCA_016863635.1	12599	yes	d_Bacteria;p_Actinobacteriota;c_Actinomycetia;o_Mycobacteriales;f_Micromonosporaceae;g_Virgisporangium;s_Virgisporangium aurantiacum	Bacteria, Terrabacteria group, Actinobacteria, Actinomycetia, Micromonosporales, Micromonosporaceae, Virgisporangium
UP000635606	Virgisporangium ochraceum	Bacteria	65505	GCA_016863655.1	10485	yes	d_Bacteria;p_Actinobacteriota;c_Actinomycetia;o_Mycobacteriales;f_Micromonosporaceae;g_Virgisporangium;s_Virgisporangium ochraceum	Bacteria, Terrabacteria group, Actinobacteria, Actinomycetia, Micromonosporales, Micromonosporaceae, Virgisporangium
UP000535543	Antrihabitans stalactiti	Bacteria	2584121	GCA_012932915.1	6185	yes	d_Bacteria;p_Actinobacteriota;c_Actinomycetia;o_Mycobacteriales;f_Mycobacteriaceae;g_Antrihabitans;s_Antrihabitans stalactiti	Bacteria, Terrabacteria group, Actinobacteria, Actinomycetia, Corynebacteriales, Nocardiaceae, Antrihabitans
UP000322244	Rhodococcus cavernicola	Bacteria	2495913	GCA_008297975.1	5215	yes	d_Bacteria;p_Actinobacteriota;c_Actinomycetia;o_Mycobacteriales;f_Mycobacteriaceae;g_C1-24;s_C1-24 sp008297975	Bacteria, Terrabacteria group, Actinobacteria, Actinomycetia, Corynebacteriales, Nocardiaceae, Rhodococcus
UP000028504	Corynebacterium atypicum	Bacteria	191610	GCA_000732945.1	1533	yes	d_Bacteria;p_Actinobacteriota;c_Actinomycetia;o_Mycobacteriales;f_Mycobacteriaceae;g_Corynebacterium;s_Corynebacterium atypicum	Bacteria, Terrabacteria group, Actinobacteria, Actinomycetia, Corynebacteriales, Corynebacteriaceae, Corynebacterium
UP000278422	Corynebacterium bovis	Bacteria	36808	GCA_003932385.1	2067	yes	d_Bacteria;p_Actinobacteriota;c_Actinomycetia;o_Mycobacteriales;f_Mycobacteriaceae;g_Corynebacterium;s_Corynebacterium bovis	Bacteria, Terrabacteria group, Actinobacteria, Actinomycetia, Corynebacteriales, Corynebacteriaceae, Corynebacterium
UP000033566	Corynebacterium camporealensis	Bacteria	161896	GCA_000980815.1	2245	yes	d_Bacteria;p_Actinobacteriota;c_Actinomycetia;o_Mycobacteriales;f_Mycobacteriaceae;g_Corynebacterium;s_Corynebacterium camporealensis	Bacteria, Terrabacteria group, Actinobacteria, Actinomycetia, Corynebacteriales, Corynebacteriaceae, Corynebacterium
UP000320791	Corynebacterium canis	Bacteria	679663	GCA_007859215.1	2534	yes	d_Bacteria;p_Actinobacteriota;c_Actinomycetia;o_Mycobacteriales;f_Mycobacteriaceae;g_Corynebacterium;s_Corynebacterium canis	Bacteria, Terrabacteria group, Actinobacteria, Actinomycetia, Corynebacteriales, Corynebacteriaceae, Corynebacterium
UP000019226	Corynebacterium casei LMG S-19264	Bacteria	1285583	GCA_000550785.1	2769	yes	d_Bacteria;p_Actinobacteriota;c_Actinomycetia;o_Mycobacteriales;f_Mycobacteriaceae;g_Corynebacterium;s_Corynebacterium casei	Bacteria, Terrabacteria group, Actinobacteria, Actinomycetia, Corynebacteriales, Corynebacteriaceae, Corynebacterium, Corynebacterium casei
UP000001409	Corynebacterium efficiens (strain DSM 44549 / YS-314 / AJ 12310 / JCM 11189 / NBRC 100395)	Bacteria	196164	GCA_000011305.1	2945	yes	d_Bacteria;p_Actinobacteriota;c_Actinomycetia;o_Mycobacteriales;f_Mycobacteriaceae;g_Corynebacterium;s_Corynebacterium efficiens	Bacteria, Terrabacteria group, Actinobacteria, Actinomycetia, Corynebacteriales, Corynebacteriaceae, Corynebacterium, Corynebacterium efficiens
UP000035368	Corynebacterium epidermidicanis	Bacteria	1050174	GCA_001021025.1	2448	yes	d_Bacteria;p_Actinobacteriota;c_Actinomycetia;o_Mycobacteriales;f_Mycobacteriaceae;g_Corynebacterium;s_Corynebacterium epidermidicanis	Bacteria, Terrabacteria group, Actinobacteria, Actinomycetia, Corynebacteriales, Corynebacteriaceae, Corynebacterium
UP000000582	Corynebacterium glutamicum (strain ATCC 13032 / DSM 20300 / BCRC 11384 / JCM 1318 / LMG 3730 / NCIMB 10025)	Bacteria	196627	GCA_000011325.1	3093	yes	d_Bacteria;p_Actinobacteriota;c_Actinomycetia;o_Mycobacteriales;f_Mycobacteriaceae;g_Corynebacterium;s_Corynebacterium glutamicum	Bacteria, Terrabacteria group, Actinobacteria, Actinomycetia, Corynebacteriales, Corynebacteriaceae, Corynebacterium, Corynebacterium glutamicum
UP000011723	Corynebacterium halotolerans YIM 70093 = DSM 44683	Bacteria	1121362	GCA_000341345.1	2853	yes	d_Bacteria;p_Actinobacteriota;c_Actinomycetia;o_Mycobacteriales;f_Mycobacteriaceae;g_Corynebacterium;s_Corynebacterium halotolerans	Bacteria, Terrabacteria group, Actinobacteria, Actinomycetia, Corynebacteriales, Corynebacteriaceae, Corynebacterium, Corynebacterium halotolerans
UP000031524	Corynebacterium humireducens NBRC 106098 = DSM 45392	Bacteria	1223515	GCA_000819445.1	2510	yes	d_Bacteria;p_Actinobacteriota;c_Actinomycetia;o_Mycobacteriales;f_Mycobacteriaceae;g_Corynebacterium;s_Corynebacterium humireducens	Bacteria, Terrabacteria group, Actinobacteria, Actinomycetia, Corynebacteriales, Corynebacteriaceae, Corynebacterium, Corynebacterium humireducens
UP000050488	Corynebacterium lowii	Bacteria	1544413	GCA_001412085.1	2252	yes	d_Bacteria;p_Actinobacteriota;c_Actinomycetia;o_Mycobacteriales;f_Mycobacteriaceae;g_Corynebacterium;s_Corynebacterium lowii	Bacteria, Terrabacteria group, Actinobacteria, Actinomycetia, Corynebacteriales, Corynebacteriaceae, Corynebacterium
UP000031928	Corynebacterium marinum DSM 44953	Bacteria	1224162	GCA_000835165.1	2547	yes	d_Bacteria;p_Actinobacteriota;c_Actinomycetia;o_Mycobacteriales;f_Mycobacteriaceae;g_Corynebacterium;s_Corynebacterium marinum	Bacteria, Terrabacteria group, Actinobacteria, Actinomycetia, Corynebacteriales, Corynebacteriaceae, Corynebacterium, Corynebacterium marinum
UP000015388	Corynebacterium maris DSM 45190	Bacteria	1224163	GCA_000442645.1	2584	yes	d_Bacteria;p_Actinobacteriota;c_Actinomycetia;o_Mycobacteriales;f_Mycobacteriaceae;g_Corynebacterium;s_Corynebacterium maris	Bacteria, Terrabacteria group, Actinobacteria, Actinomycetia, Corynebacteriales, Corynebacteriaceae, Corynebacterium, Corynebacterium maris
UP000247696	Corynebacterium provencense	Bacteria	1737425	GCA_003209395.1	2661	yes	d_Bacteria;p_Actinobacteriota;c_Actinomycetia;o_Mycobacteriales;f_Mycobacteriaceae;g_Corynebacterium;s_Corynebacterium provencense	Bacteria, Terrabacteria group, Actinobacteria, Actinomycetia, Corynebacteriales, Corynebacteriaceae, Corynebacterium
UP000014408	Corynebacterium pyruviciproducens ATCC BAA-1742	Bacteria	1125779	GCA_000411375.1	2443	yes	d_Bacteria;p_Actinobacteriota;c_Actinomycetia;o_Mycobacteriales;f_Mycobacteriaceae;g_Corynebacterium;s_Corynebacterium pyruviciproducens	Bacteria, Terrabacteria group, Actinobacteria, Actinomycetia, Corynebacteriales, Corynebacteriaceae, Corynebacterium, Corynebacterium pyruviciproducens
UP000017096	Corynebacterium sp. KPL1855	Bacteria	1203562	GCA_000478075.1	2285	yes	d_Bacteria;p_Actinobacteriota;c_Actinomycetia;o_Mycobacteriales;f_Mycobacteriaceae;g_Corynebacterium;s_Corynebacterium sp000478175	Bacteria, Terrabacteria group, Actinobacteria, Actinomycetia, Corynebacteriales, Corynebacteriaceae, Corynebacterium, unclassified Corynebacterium
UP000177657	Corynebacterium sp. HMSC04H06	Bacteria	1581050	GCA_001815935.1	2014	yes	d_Bacteria;p_Actinobacteriota;c_Actinomycetia;o_Mycobacteriales;f_Mycobacteriaceae;g_Corynebacterium;s_Corynebacterium sp001815935	Bacteria, Terrabacteria group, Actinobacteria, Actinomycetia, Corynebacteriales, Corynebacteriaceae, Corynebacterium, unclassified Corynebacterium
UP000023703	Corynebacterium glyciniphilum AJ 3170	Bacteria	1404245	GCA_000626675.1	3270	yes	d_Bacteria;p_Actinobacteriota;c_Actinomycetia;o_Mycobacteriales;f_Mycobacteriaceae;g_Corynebacterium;s_Corynebacterium sp002363255	Bacteria, Terrabacteria group, Actinobacteria, Actinomycetia, Corynebacteriales, Corynebacteriaceae, Corynebacterium, Corynebacterium glyciniphilum
UP000427071	Corynebacterium kalinowskii	Bacteria	2675216	GCA_009734385.1	2392	yes	d_Bacteria;p_Actinobacteriota;c_Actinomycetia;o_Mycobacteriales;f_Mycobacteriaceae;g_Corynebacterium;s_Corynebacterium sp009734385	Bacteria, Terrabacteria group, Actinobacteria, Actinomycetia, Corynebacteriales, Corynebacteriaceae, Corynebacterium
UP000424462	Corynebacterium occultum	Bacteria	2675219	GCA_009734425.1	2838	yes	d_Bacteria;p_Actinobacteriota;c_Actinomycetia;o_Mycobacteriales;f_Mycobacteriaceae;g_Corynebacterium;s_Corynebacterium sp009734425	Bacteria, Terrabacteria group, Actinobacteria, Actinomycetia, Corynebacteriales, Corynebacteriaceae, Corynebacterium
UP000035540	Corynebacterium testudinoris	Bacteria	136857	GCA_001021045.1	2543	yes	d_Bacteria;p_Actinobacteriota;c_Actinomycetia;o_Mycobacteriales;f_Mycobacteriaceae;g_Corynebacterium;s_Corynebacterium testudinoris	Bacteria, Terrabacteria group, Actinobacteria, Actinomycetia, Corynebacteriales, Corynebacteriaceae, Corynebacterium
UP000019222	Corynebacterium vitaeruminis DSM 20294	Bacteria	1224164	GCA_000550805.1	2565	yes	d_Bacteria;p_Actinobacteriota;c_Actinomycetia;o_Mycobacteriales;f_Mycobacteriaceae;g_Corynebacterium;s_Corynebacterium vitaeruminis	Bacteria, Terrabacteria group, Actinobacteria, Actinomycetia, Corynebacteriales, Corynebacteriaceae, Corynebacterium, Corynebacterium vitaeruminis
UP000006023	Gordonia amarae NBRC 15530	Bacteria	1075090	GCA_000241345.2	4691	yes	d_Bacteria;p_Actinobacteriota;c_Actinomycetia;o_Mycobacteriales;f_Mycobacteriaceae;g_Gordonia;s_Gordonia amarae	Bacteria, Terrabacteria group, Actinobacteria, Actinomycetia, Corynebacteriales, Gordoniaceae, Gordonia, Gordonia amarae
UP000035088	Gordonia araii NBRC 100433	Bacteria	1073574	GCA_000241265.2	3796	yes	d_Bacteria;p_Actinobacteriota;c_Actinomycetia;o_Mycobacteriales;f_Mycobacteriaceae;g_Gordonia;s_Gordonia araii	Bacteria, Terrabacteria group, Actinobacteria, Actinomycetia, Corynebacteriales, Gordoniaceae, Gordonia, Gordonia araii
UP000550729	Gordonia asplenii	Bacteria	2725283	GCA_012933505.1	5755	yes	d_Bacteria;p_Actinobacteriota;c_Actinomycetia;o_Mycobacteriales;f_Mycobacteriaceae;g_Gordonia;s_Gordonia asplenii	Bacteria, Terrabacteria group, Actinobacteria, Actinomycetia, Corynebacteriales, Gordoniaceae, Gordonia
UP000001219	Gordonia bronchialis (strain ATCC 25592 / DSM 43247 / BCRC 13721 / JCM 3198 / KCTC 3076 / NBRC 16047 / NCTC 10667) (Rhodococcus bronchialis)	Bacteria	526226	GCA_000024785.1	4628	yes	d_Bacteria;p_Actinobacteriota;c_Actinomycetia;o_Mycobacteriales;f_Mycobacteriaceae;g_Gordonia;s_Gordonia bronchialis	Bacteria, Terrabacteria group, Actinobacteria, Actinomycetia, Corynebacteriales, Gordoniaceae, Gordonia, Gordonia bronchialis
UP000035034	Gordonia effusa NBRC 100432	Bacteria	1077974	GCA_000241305.2	4419	yes	d_Bacteria;p_Actinobacteriota;c_Actinomycetia;o_Mycobacteriales;f_Mycobacteriaceae;g_Gordonia;s_Gordonia effusa	Bacteria, Terrabacteria group, Actinobacteria, Actinomycetia, Corynebacteriales, Gordoniaceae, Gordonia, Gordonia effusa
UP000053405	Gordonia hirsuta DSM 44140 = NBRC 16056	Bacteria	1121927	GCA_000333015.1	3215	yes	d_Bacteria;p_Actinobacteriota;c_Actinomycetia;o_Mycobacteriales;f_Mycobacteriaceae;g_Gordonia;s_Gordonia hirsuta	Bacteria, Terrabacteria group, Actinobacteria, Actinomycetia, Corynebacteriales, Gordoniaceae, Gordonia, Gordonia hirsuta
UP000551501	Gordonia humi	Bacteria	686429	GCA_014197435.1	4688	yes	d_Bacteria;p_Actinobacteriota;c_Actinomycetia;o_Mycobacteriales;f_Mycobacteriaceae;g_Gordonia;s_Gordonia humi	Bacteria, Terrabacteria group, Actinobacteria, Actinomycetia, Corynebacteriales, Gordoniaceae, Gordonia
UP000271469	Gordonia insulae	Bacteria	2420509	GCA_003855095.1	5417	yes	d_Bacteria;p_Actinobacteriota;c_Actinomycetia;o_Mycobacteriales;f_Mycobacteriaceae;g_Gordonia;s_Gordonia insulae	Bacteria, Terrabacteria group, Actinobacteria, Actinomycetia, Corynebacteriales, Gordoniaceae, Gordonia
UP000239814	Gordonia iterans	Bacteria	1004901	GCA_002993285.1	3450	yes	d_Bacteria;p_Actinobacteriota;c_Actinomycetia;o_Mycobacteriales;f_Mycobacteriaceae;g_Gordonia;s_Gordonia iterans	Bacteria, Terrabacteria group, Actinobacteria, Actinomycetia, Corynebacteriales, Gordoniaceae, Gordonia
UP000035009	Gordonia malaquae NBRC 108250	Bacteria	1223542	GCA_000344135.1	4269	yes	d_Bacteria;p_Actinobacteriota;c_Actinomycetia;o_Mycobacteriales;f_Mycobacteriaceae;g_Gordonia;s_Gordonia malaquae	Bacteria, Terrabacteria group, Actinobacteria, Actinomycetia, Corynebacteriales, Gordoniaceae, Gordonia, Gordonia malaquae
UP000035021	Gordonia paraffinivorans NBRC 108238	Bacteria	1223543	GCA_000344155.1	4191	yes	d_Bacteria;p_Actinobacteriota;c_Actinomycetia;o_Mycobacteriales;f_Mycobacteriaceae;g_Gordonia;s_Gordonia paraffinivorans	Bacteria, Terrabacteria group, Actinobacteria, Actinomycetia, Corynebacteriales, Gordoniaceae, Gordonia, Gordonia paraffinivorans
UP000009154	Gordonia polyisoprenivorans (strain DSM 44266 / VH2)	Bacteria	1112204	GCA_000247715.1	5097	yes	d_Bacteria;p_Actinobacteriota;c_Actinomycetia;o_Mycobacteriales;f_Mycobacteriaceae;g_Gordonia;s_Gordonia polyisoprenivorans	Bacteria, Terrabacteria group, Actinobacteria, Actinomycetia, Corynebacteriales, Gordoniaceae, Gordonia, Gordonia polyisoprenivorans
UP000008363	Gordonia rhizosphera NBRC 16068	Bacteria	1108045	GCA_000298195.1	5930	yes	d_Bacteria;p_Actinobacteriota;c_Actinomycetia;o_Mycobacteriales;f_Mycobacteriaceae;g_Gordonia;s_Gordonia rhizosphera	Bacteria, Terrabacteria group, Actinobacteria, Actinomycetia, Corynebacteriales, Gordoniaceae, Gordonia, Gordonia rhizosphera
UP000035083	Gordonia sihwensis NBRC 108236	Bacteria	1223544	GCA_000333035.1	3903	yes	d_Bacteria;p_Actinobacteriota;c_Actinomycetia;o_Mycobacteriales;f_Mycobacteriaceae;g_Gordonia;s_Gordonia sihwensis	Bacteria, Terrabacteria group, Actinobacteria, Actinomycetia, Corynebacteriales, Gordoniaceae, Gordonia, Gordonia sihwensis
UP000011666	Gordonia soli NBRC 108243	Bacteria	1223545	GCA_000334455.1	4907	yes	d_Bacteria;p_Actinobacteriota;c_Actinomycetia;o_Mycobacteriales;f_Mycobacteriaceae;g_Gordonia;s_Gordonia soli	Bacteria, Terrabacteria group, Actinobacteria, Actinomycetia, Corynebacteriales, Gordoniaceae, Gordonia, Gordonia soli
UP000475545	Gordonia mangrovi	Bacteria	2665643	GCA_009828195.1	4687	yes	d_Bacteria;p_Actinobacteriota;c_Actinomycetia;o_Mycobacteriales;f_Mycobacteriaceae;g_Gordonia;s_Gordonia sp009828195	Bacteria, Terrabacteria group, Actinobacteria, Actinomycetia, Corynebacteriales, Gordoniaceae, Gordonia
UP000005845	Gordonia sputi NBRC 100414	Bacteria	1089453	GCA_000248055.2	4587	yes	d_Bacteria;p_Actinobacteriota;c_Actinomycetia;o_Mycobacteriales;f_Mycobacteriaceae;g_Gordonia;s_Gordonia sputi	Bacteria, Terrabacteria group, Actinobacteria, Actinomycetia, Corynebacteriales, Gordoniaceae, Gordonia, Gordonia sputi
UP000009235	Hoyosella subflava (strain DSM 45089 / JCM 17490 / NBRC 109087 / DQS3-9A1) (Amycolicicoccus subflavus)	Bacteria	443218	GCA_000214175.1	4703	yes	d_Bacteria;p_Actinobacteriota;c_Actinomycetia;o_Mycobacteriales;f_Mycobacteriaceae;g_Hoyosella;s_Hoyosella subflava	Bacteria, Terrabacteria group, Actinobacteria, Actinomycetia, Corynebacteriales, Mycobacteriaceae, Hoyosella, Hoyosella subflava
UP000320451	Skermania sp. ID1734	Bacteria	2597516	GCA_007489285.1	4709	yes	d_Bacteria;p_Actinobacteriota;c_Actinomycetia;o_Mycobacteriales;f_Mycobacteriaceae;g_ID1734;s_ID1734 sp007489285	Bacteria, Terrabacteria group, Actinobacteria, Actinomycetia, Corynebacteriales, Gordoniaceae, Skermania, unclassified Skermania
UP000545161	Corynebacteriales bacterium	Bacteria	1957017	GCA_013362805.1	2807	yes	d_Bacteria;p_Actinobacteriota;c_Actinomycetia;o_Mycobacteriales;f_Mycobacteriaceae;g_Lawsonella;s_Lawsonella sp012842085	Bacteria, Terrabacteria group, Actinobacteria, Actinomycetia, Corynebacteriales, unclassified Corynebacteriales
UP000185014	Mycobacteroides abscessus subsp. abscessus	Bacteria	1185650	GCA_900132565.1	9486	yes	d_Bacteria;p_Actinobacteriota;c_Actinomycetia;o_Mycobacteriales;f_Mycobacteriaceae;g_Mycobacterium;s_Mycobacterium abscessus	Bacteria, Terrabacteria group, Actinobacteria, Actinomycetia, Corynebacteriales, Mycobacteriaceae, Mycobacteroides, Mycobacteroides abscessus
UP000220914	Mycolicibacterium agri (Mycobacterium agri)	Bacteria	36811	GCA_002553505.1	6452	yes	d_Bacteria;p_Actinobacteriota;c_Actinomycetia;o_Mycobacteriales;f_Mycobacteriaceae;g_Mycobacterium;s_Mycobacterium agri	Bacteria, Terrabacteria group, Actinobacteria, Actinomycetia, Corynebacteriales, Mycobacteriaceae, Mycolicibacterium
UP000467249	Mycolicibacterium anyangense	Bacteria	1431246	GCA_010731855.1	5421	yes	d_Bacteria;p_Actinobacteriota;c_Actinomycetia;o_Mycobacteriales;f_Mycobacteriaceae;g_Mycobacterium;s_Mycobacterium anyangense	Bacteria, Terrabacteria group, Actinobacteria, Actinomycetia, Corynebacteriales, Mycobacteriaceae, Mycolicibacterium
UP000467428	Mycolicibacterium arabiense	Bacteria	1286181	GCA_010731815.2	6165	yes	d_Bacteria;p_Actinobacteriota;c_Actinomycetia;o_Mycobacteriales;f_Mycobacteriaceae;g_Mycobacterium;s_Mycobacterium arabiense	Bacteria, Terrabacteria group, Actinobacteria, Actinomycetia, Corynebacteriales, Mycobacteriaceae, Mycolicibacterium
UP000093629	Mycobacterium asiaticum	Bacteria	1790	GCA_001673315.1	4763	yes	d_Bacteria;p_Actinobacteriota;c_Actinomycetia;o_Mycobacteriales;f_Mycobacteriaceae;g_Mycobacterium;s_Mycobacterium asiaticum	Bacteria, Terrabacteria group, Actinobacteria, Actinomycetia, Corynebacteriales, Mycobacteriaceae, Mycobacterium
UP000279306	Mycolicibacterium aurum (Mycobacterium aurum)	Bacteria	1791	GCA_900637195.1	5682	yes	d_Bacteria;p_Actinobacteriota;c_Actinomycetia;o_Mycobacteriales;f_Mycobacteriaceae;g_Mycobacterium;s_Mycobacterium aurum	Bacteria, Terrabacteria group, Actinobacteria, Actinomycetia, Corynebacteriales, Mycobacteriaceae, Mycolicibacterium
UP000019908	Mycobacterium avium subsp. avium 2285 (R)	Bacteria	1299330	GCA_000523675.1	6021	yes	d_Bacteria;p_Actinobacteriota;c_Actinomycetia;o_Mycobacteriales;f_Mycobacteriaceae;g_Mycobacterium;s_Mycobacterium avium	Bacteria, Terrabacteria group, Actinobacteria, Actinomycetia, Corynebacteriales, Mycobacteriaceae, Mycobacterium, Mycobacterium avium complex (MAC), Mycobacterium avium, Mycobacterium avium subsp. avium
UP000000580	Mycolicibacterium paratuberculosis (strain ATCC BAA-968 / K-10) (Mycobacterium paratuberculosis)	Bacteria	262316	GCA_000007865.1	4316	yes	d_Bacteria;p_Actinobacteriota;c_Actinomycetia;o_Mycobacteriales;f_Mycobacteriaceae;g_Mycobacterium;s_Mycobacterium avium	Bacteria, Terrabacteria group, Actinobacteria, Actinomycetia, Corynebacteriales, Mycobacteriaceae, Mycobacterium, Mycobacterium avium complex (MAC), Mycobacterium avium, Mycobacterium paratuberculosis
UP000269998	Mycobacterium basiliense	Bacteria	2094119	GCA_900292015.1	4797	yes	d_Bacteria;p_Actinobacteriota;c_Actinomycetia;o_Mycobacteriales;f_Mycobacteriaceae;g_Mycobacterium;s_Mycobacterium basiliense	Bacteria, Terrabacteria group, Actinobacteria, Actinomycetia, Corynebacteriales, Mycobacteriaceae, Mycobacterium
UP000193990	Mycobacterium bohemicum	Bacteria	56425	GCA_002102025.1	4677	yes	d_Bacteria;p_Actinobacteriota;c_Actinomycetia;o_Mycobacteriales;f_Mycobacteriaceae;g_Mycobacterium;s_Mycobacterium bohemicum	Bacteria, Terrabacteria group, Actinobacteria, Actinomycetia, Corynebacteriales, Mycobacteriaceae, Mycobacterium
UP000465361	Mycobacterium botniense	Bacteria	84962	GCA_010723305.1	4042	yes	d_Bacteria;p_Actinobacteriota;c_Actinomycetia;o_Mycobacteriales;f_Mycobacteriaceae;g_Mycobacterium;s_Mycobacterium botniense	Bacteria, Terrabacteria group, Actinobacteria, Actinomycetia, Corynebacteriales, Mycobacteriaceae, Mycobacterium
UP000230551	Mycolicibacterium brumae	Bacteria	85968	GCA_002553575.2	3575	yes	d_Bacteria;p_Actinobacteriota;c_Actinomycetia;o_Mycobacteriales;f_Mycobacteriaceae;g_Mycobacterium;s_Mycobacterium brumae	Bacteria, Terrabacteria group, Actinobacteria, Actinomycetia, Corynebacteriales, Mycobacteriaceae, Mycolicibacterium
UP000193907	Mycobacterium celatum	Bacteria	28045	GCA_002101595.1	4310	yes	d_Bacteria;p_Actinobacteriota;c_Actinomycetia;o_Mycobacteriales;f_Mycobacteriaceae;g_Mycobacterium;s_Mycobacterium celatum	Bacteria, Terrabacteria group, Actinobacteria, Actinomycetia, Corynebacteriales, Mycobacteriaceae, Mycobacterium
UP000282551	Mycolicibacterium chitae (Mycobacterium chitae)	Bacteria	1792	GCA_900637205.1	5110	yes	d_Bacteria;p_Actinobacteriota;c_Actinomycetia;o_Mycobacteriales;f_Mycobacteriaceae;g_Mycobacterium;s_Mycobacterium chitae	Bacteria, Terrabacteria group, Actinobacteria, Actinomycetia, Corynebacteriales, Mycobacteriaceae, Mycolicibacterium
UP000036176	Mycolicibacterium chubuense (Mycobacterium chubuense)	Bacteria	1800	GCA_001044255.1	5700	yes	d_Bacteria;p_Actinobacteriota;c_Actinomycetia;o_Mycobacteriales;f_Mycobacteriaceae;g_Mycobacterium;s_Mycobacterium chubuense	Bacteria, Terrabacteria group, Actinobacteria, Actinomycetia, Corynebacteriales, Mycobacteriaceae, Mycolicibacterium
UP000006057	Mycobacterium chubuense (strain NBB4)	Bacteria	710421	GCA_000266905.1	5779	yes	d_Bacteria;p_Actinobacteriota;c_Actinomycetia;o_Mycobacteriales;f_Mycobacteriaceae;g_Mycobacterium;s_Mycobacterium chubuense_A	Bacteria, Terrabacteria group, Actinobacteria, Actinomycetia, Corynebacteriales, Mycobacteriaceae, Mycolicibacterium, Mycolicibacterium chubuense
UP000466931	Mycolicibacterium confluentis	Bacteria	28047	GCA_010729895.1	5535	yes	d_Bacteria;p_Actinobacteriota;c_Actinomycetia;o_Mycobacteriales;f_Mycobacteriaceae;g_Mycobacterium;s_Mycobacterium confluentis	Bacteria, Terrabacteria group, Actinobacteria, Actinomycetia, Corynebacteriales, Mycobacteriaceae, Mycolicibacterium
UP000193407	Mycobacterium conspicuum	Bacteria	44010	GCA_002102095.1	5457	yes	d_Bacteria;p_Actinobacteriota;c_Actinomycetia;o_Mycobacteriales;f_Mycobacteriaceae;g_Mycobacterium;s_Mycobacterium conspicuum	Bacteria, Terrabacteria group, Actinobacteria, Actinomycetia, Corynebacteriales, Mycobacteriaceae, Mycobacterium
UP000465866	Mycobacterium cookii	Bacteria	1775	GCA_010727945.1	4977	yes	d_Bacteria;p_Actinobacteriota;c_Actinomycetia;o_Mycobacteriales;f_Mycobacteriaceae;g_Mycobacterium;s_Mycobacterium cookii	Bacteria, Terrabacteria group, Actinobacteria, Actinomycetia, Corynebacteriales, Mycobacteriaceae, Mycobacterium
UP000028870	Mycolicibacterium cosmeticum	Bacteria	258533	GCA_000613185.1	6271	yes	d_Bacteria;p_Actinobacteriota;c_Actinomycetia;o_Mycobacteriales;f_Mycobacteriaceae;g_Mycobacterium;s_Mycobacterium cosmeticum_A	Bacteria, Terrabacteria group, Actinobacteria, Actinomycetia, Corynebacteriales, Mycobacteriaceae, Mycolicibacterium
UP000195331	Mycobacterium dioxanotrophicus	Bacteria	482462	GCA_002157835.1	7309	yes	d_Bacteria;p_Actinobacteriota;c_Actinomycetia;o_Mycobacteriales;f_Mycobacteriaceae;g_Mycobacterium;s_Mycobacterium dioxanotrophicus	Bacteria, Terrabacteria group, Actinobacteria, Actinomycetia, Corynebacteriales, Mycobacteriaceae, Mycobacterium
UP000193564	Mycobacterium doricum	Bacteria	126673	GCA_002102115.1	3539	yes	d_Bacteria;p_Actinobacteriota;c_Actinomycetia;o_Mycobacteriales;f_Mycobacteriaceae;g_Mycobacterium;s_Mycobacterium doricum	Bacteria, Terrabacteria group, Actinobacteria, Actinomycetia, Corynebacteriales, Mycobacteriaceae, Mycolicibacterium
UP000467006	Mycolicibacterium duvalii	Bacteria	39688	GCA_010726645.1	5442	yes	d_Bacteria;p_Actinobacteriota;c_Actinomycetia;o_Mycobacteriales;f_Mycobacteriaceae;g_Mycobacterium;s_Mycobacterium duvalii	Bacteria, Terrabacteria group, Actinobacteria, Actinomycetia, Corynebacteriales, Mycobacteriaceae, Mycolicibacterium
UP000179734	Mycobacterium talmoniae	Bacteria	1858794	GCA_001854525.1	5059	yes	d_Bacteria;p_Actinobacteriota;c_Actinomycetia;o_Mycobacteriales;f_Mycobacteriaceae;g_Mycobacterium;s_Mycobacterium eburneum	Bacteria, Terrabacteria group, Actinobacteria, Actinomycetia, Corynebacteriales, Mycobacteriaceae, Mycobacterium
UP000193484	Mycolicibacterium fallax (Mycobacterium fallax)	Bacteria	1793	GCA_002101995.1	3787	yes	d_Bacteria;p_Actinobacteriota;c_Actinomycetia;o_Mycobacteriales;f_Mycobacteriaceae;g_Mycobacterium;s_Mycobacterium fallax	Bacteria, Terrabacteria group, Actinobacteria, Actinomycetia, Corynebacteriales, Mycobacteriaceae, Mycolicibacterium
UP000057134	Mycolicibacterium fortuitum (Mycobacterium fortuitum)	Bacteria	1766	GCA_001307545.1	6012	yes	d_Bacteria;p_Actinobacteriota;c_Actinomycetia;o_Mycobacteriales;f_Mycobacteriaceae;g_Mycobacterium;s_Mycobacterium fortuitum	Bacteria, Terrabacteria group, Actinobacteria, Actinomycetia, Corynebacteriales, Mycobacteriaceae, Mycolicibacterium
UP000295165	Mycobacteroides franklinii	Bacteria	948102	GCA_004366145.1	4855	yes	d_Bacteria;p_Actinobacteriota;c_Actinomycetia;o_Mycobacteriales;f_Mycobacteriaceae;g_Mycobacterium;s_Mycobacterium franklinii	Bacteria, Terrabacteria group, Actinobacteria, Actinomycetia, Corynebacteriales, Mycobacteriaceae, Mycobacteroides
UP000178953	Mycobacterium grossiae	Bacteria	1552759	GCA_001766635.1	5542	yes	d_Bacteria;p_Actinobacteriota;c_Actinomycetia;o_Mycobacteriales;f_Mycobacteriaceae;g_Mycobacterium;s_Mycobacterium grossiae	Bacteria, Terrabacteria group, Actinobacteria, Actinomycetia, Corynebacteriales, Mycobacteriaceae, Mycobacterium
UP000036334	Mycobacterium haemophilum	Bacteria	29311	GCA_001021405.1	3743	yes	d_Bacteria;p_Actinobacteriota;c_Actinomycetia;o_Mycobacteriales;f_Mycobacteriaceae;g_Mycobacterium;s_Mycobacterium haemophilum	Bacteria, Terrabacteria group, Actinobacteria, Actinomycetia, Corynebacteriales, Mycobacteriaceae, Mycobacterium
UP000006265	Mycolicibacterium hassiacum (strain DSM 44199 / CIP 105218 / JCM 12690 / 3849) (Mycobacterium hassiacum)	Bacteria	1122247	GCA_000300375.1	4959	yes	d_Bacteria;p_Actinobacteriota;c_Actinomycetia;o_Mycobacteriales;f_Mycobacteriaceae;g_Mycobacterium;s_Mycobacterium hassiacum	Bacteria, Terrabacteria group, Actinobacteria, Actinomycetia, Corynebacteriales, Mycobacteriaceae, Mycolicibacterium, Mycolicibacterium hassiacum
UP000192566	Mycobacterium heidelbergense	Bacteria	53376	GCA_002086215.1	4472	yes	d_Bacteria;p_Actinobacteriota;c_Actinomycetia;o_Mycobacteriales;f_Mycobacteriaceae;g_Mycobacterium;s_Mycobacterium heidelbergense	Bacteria, Terrabacteria group, Actinobacteria, Actinomycetia, Corynebacteriales, Mycobacteriaceae, Mycobacterium, Mycobacterium simiae complex
UP000320513	Mycobacterium helveticum	Bacteria	2592811	GCA_007714205.1	5147	yes	d_Bacteria;p_Actinobacteriota;c_Actinomycetia;o_Mycobacteriales;f_Mycobacteriaceae;g_Mycobacterium;s_Mycobacterium helveticum	Bacteria, Terrabacteria group, Actinobacteria, Actinomycetia, Corynebacteriales, Mycobacteriaceae, Mycobacterium
UP000094243	Mycobacterium holsaticum	Bacteria	152142	GCA_001722355.1	5158	yes	d_Bacteria;p_Actinobacteriota;c_Actinomycetia;o_Mycobacteriales;f_Mycobacteriaceae;g_Mycobacterium;s_Mycobacterium holsaticum	Bacteria, Terrabacteria group, Actinobacteria, Actinomycetia, Corynebacteriales, Mycobacteriaceae, Mycobacterium
UP000192801	Mycolicibacterium insubricum	Bacteria	444597	GCA_002086255.1	4200	yes	d_Bacteria;p_Actinobacteriota;c_Actinomycetia;o_Mycobacteriales;f_Mycobacteriaceae;g_Mycobacterium;s_Mycobacterium insubricum	Bacteria, Terrabacteria group, Actinobacteria, Actinomycetia, Corynebacteriales, Mycobacteriaceae, Mycolicibacterium
UP000002868	Mycobacterium sp. MOTT36Y	Bacteria	1168287	GCA_000262165.1	5100	yes	d_Bacteria;p_Actinobacteriota;c_Actinomycetia;o_Mycobacteriales;f_Mycobacteriaceae;g_Mycobacterium;s_Mycobacterium intracellulare	Bacteria, Terrabacteria group, Actinobacteria, Actinomycetia, Corynebacteriales, Mycobacteriaceae, Mycobacterium, unclassified Mycobacterium
UP000516380	Mycobacterium kansasii	Bacteria	1768	GCA_014701265.1	8047	yes	d_Bacteria;p_Actinobacteriota;c_Actinomycetia;o_Mycobacteriales;f_Mycobacteriaceae;g_Mycobacterium;s_Mycobacterium kansasii	Bacteria, Terrabacteria group, Actinobacteria, Actinomycetia, Corynebacteriales, Mycobacteriaceae, Mycobacterium
UP000022044	Mycobacterium kansasii 824	Bacteria	1299328	GCA_000524095.1	7684	yes	d_Bacteria;p_Actinobacteriota;c_Actinomycetia;o_Mycobacteriales;f_Mycobacteriaceae;g_Mycobacterium;s_Mycobacterium kansasii	Bacteria, Terrabacteria group, Actinobacteria, Actinomycetia, Corynebacteriales, Mycobacteriaceae, Mycobacterium, Mycobacterium kansasii
UP000466396	Mycobacterium lacus	Bacteria	169765	GCA_010731535.1	4729	yes	d_Bacteria;p_Actinobacteriota;c_Actinomycetia;o_Mycobacteriales;f_Mycobacteriaceae;g_Mycobacterium;s_Mycobacterium lacus	Bacteria, Terrabacteria group, Actinobacteria, Actinomycetia, Corynebacteriales, Mycobacteriaceae, Mycobacterium
UP000000806	Mycobacterium leprae (strain TN)	Bacteria	272631	GCA_000195855.1	1603	yes	d_Bacteria;p_Actinobacteriota;c_Actinomycetia;o_Mycobacteriales;f_Mycobacteriaceae;g_Mycobacterium;s_Mycobacterium leprae	Bacteria, Terrabacteria group, Actinobacteria, Actinomycetia, Corynebacteriales, Mycobacteriaceae, Mycobacterium, Mycobacterium leprae
UP000515734	Mycolicibacterium litorale	Bacteria	758802	GCA_014218295.1	5474	yes	d_Bacteria;p_Actinobacteriota;c_Actinomycetia;o_Mycobacteriales;f_Mycobacteriaceae;g_Mycobacterium;s_Mycobacterium litorale_B	Bacteria, Terrabacteria group, Actinobacteria, Actinomycetia, Corynebacteriales, Mycobacteriaceae, Mycolicibacterium
UP000032221	Mycolicibacterium llatzerense	Bacteria	280871	GCA_000878195.1	5405	yes	d_Bacteria;p_Actinobacteriota;c_Actinomycetia;o_Mycobacteriales;f_Mycobacteriaceae;g_Mycobacterium;s_Mycobacterium llatzerense	Bacteria, Terrabacteria group, Actinobacteria, Actinomycetia, Corynebacteriales, Mycobacteriaceae, Mycolicibacterium
UP000466517	Mycolicibacterium madagascariense	Bacteria	212765	GCA_010729665.1	5669	yes	d_Bacteria;p_Actinobacteriota;c_Actinomycetia;o_Mycobacteriales;f_Mycobacteriaceae;g_Mycobacterium;s_Mycobacterium madagascariense	Bacteria, Terrabacteria group, Actinobacteria, Actinomycetia, Corynebacteriales, Mycobacteriaceae, Mycolicibacterium
UP000001190	Mycobacterium marinum (strain ATCC BAA-535 / M)	Bacteria	216594	GCA_000018345.1	5418	yes	d_Bacteria;p_Actinobacteriota;c_Actinomycetia;o_Mycobacteriales;f_Mycobacteriaceae;g_Mycobacterium;s_Mycobacterium marinum	Bacteria, Terrabacteria group, Actinobacteria, Actinomycetia, Corynebacteriales, Mycobacteriaceae, Mycobacterium, Mycobacterium ulcerans group, Mycobacterium marinum
UP000020681	Mycobacterium ulcerans str. Harvey	Bacteria	1299332	GCA_000524035.1	9033	yes	d_Bacteria;p_Actinobacteriota;c_Actinomycetia;o_Mycobacteriales;f_Mycobacteriaceae;g_Mycobacterium;s_Mycobacterium marinum	Bacteria, Terrabacteria group, Actinobacteria, Actinomycetia, Corynebacteriales, Mycobacteriaceae, Mycobacterium, Mycobacterium ulcerans group, Mycobacterium ulcerans
UP000245060	Mycobacterium montefiorense	Bacteria	154654	GCA_003112775.1	5384	yes	d_Bacteria;p_Actinobacteriota;c_Actinomycetia;o_Mycobacteriales;f_Mycobacteriaceae;g_Mycobacterium;s_Mycobacterium montefiorense	Bacteria, Terrabacteria group, Actinobacteria, Actinomycetia, Corynebacteriales, Mycobacteriaceae, Mycobacterium, Mycobacterium simiae complex
UP000018763	Mycolicibacterium neoaurum VKM Ac-1815D	Bacteria	700508	GCA_000317305.3	4995	yes	d_Bacteria;p_Actinobacteriota;c_Actinomycetia;o_Mycobacteriales;f_Mycobacteriaceae;g_Mycobacterium;s_Mycobacterium neoaurum_A	Bacteria, Terrabacteria group, Actinobacteria, Actinomycetia, Corynebacteriales, Mycobacteriaceae, Mycolicibacterium, Mycolicibacterium neoaurum
UP000325690	Mycolicibacterium phlei DSM 43239 = CCUG 21000	Bacteria	1226750	GCA_009192875.1	5022	yes	d_Bacteria;p_Actinobacteriota;c_Actinomycetia;o_Mycobacteriales;f_Mycobacteriaceae;g_Mycobacterium;s_Mycobacterium phlei	Bacteria, Terrabacteria group, Actinobacteria, Actinomycetia, Corynebacteriales, Mycobacteriaceae, Mycolicibacterium, Mycolicibacterium phlei
UP000466785	Mycolicibacterium poriferae	Bacteria	39694	GCA_010728325.1	5652	yes	d_Bacteria;p_Actinobacteriota;c_Actinomycetia;o_Mycobacteriales;f_Mycobacteriaceae;g_Mycobacterium;s_Mycobacterium poriferae	Bacteria, Terrabacteria group, Actinobacteria, Actinomycetia, Corynebacteriales, Mycobacteriaceae, Mycolicibacterium
UP000268285	Mycobacterium pseudokansasii	Bacteria	2341080	GCA_900566075.1	5730	yes	d_Bacteria;p_Actinobacteriota;c_Actinomycetia;o_Mycobacteriales;f_Mycobacteriaceae;g_Mycobacterium;s_Mycobacterium pseudokansasii	Bacteria, Terrabacteria group, Actinobacteria, Actinomycetia, Corynebacteriales, Mycobacteriaceae, Mycobacterium
UP000005442	Mycolicibacterium rhodesiae (strain NBB3) (Mycobacterium rhodesiae)	Bacteria	710685	GCA_000230895.3	6105	yes	d_Bacteria;p_Actinobacteriota;c_Actinomycetia;o_Mycobacteriales;f_Mycobacteriaceae;g_Mycobacterium;s_Mycobacterium rhodesiae_A	Bacteria, Terrabacteria group, Actinobacteria, Actinomycetia, Corynebacteriales, Mycobacteriaceae, Mycolicibacterium, Mycolicibacterium rhodesiae
UP000466445	Mycolicibacterium sarraceniae	Bacteria	1534348	GCA_010731875.1	4859	yes	d_Bacteria;p_Actinobacteriota;c_Actinomycetia;o_Mycobacteriales;f_Mycobacteriaceae;g_Mycobacterium;s_Mycobacterium sarraceniae	Bacteria, Terrabacteria group, Actinobacteria, Actinomycetia, Corynebacteriales, Mycobacteriaceae, Mycolicibacterium
UP000193387	Mycobacterium saskatchewanense	Bacteria	220927	GCA_002101875.1	5294	yes	d_Bacteria;p_Actinobacteriota;c_Actinomycetia;o_Mycobacteriales;f_Mycobacteriaceae;g_Mycobacterium;s_Mycobacterium saskatchewanense	Bacteria, Terrabacteria group, Actinobacteria, Actinomycetia, Corynebacteriales, Mycobacteriaceae, Mycobacterium, Mycobacterium simiae complex
UP000217736	Mycobacterium shigaense	Bacteria	722731	GCA_002356315.1	4910	yes	d_Bacteria;p_Actinobacteriota;c_Actinomycetia;o_Mycobacteriales;f_Mycobacteriaceae;g_Mycobacterium;s_Mycobacterium shigaense	Bacteria, Terrabacteria group, Actinobacteria, Actinomycetia, Corynebacteriales, Mycobacteriaceae, Mycobacterium, Mycobacterium simiae complex
UP000252015	Mycobacterium shimoidei	Bacteria	29313	GCA_900417275.1	4623	yes	d_Bacteria;p_Actinobacteriota;c_Actinomycetia;o_Mycobacteriales;f_Mycobacteriaceae;g_Mycobacterium;s_Mycobacterium shimoidei	Bacteria, Terrabacteria group, Actinobacteria, Actinomycetia, Corynebacteriales, Mycobacteriaceae, Mycobacterium
UP000467236	Mycobacterium shinjukuense	Bacteria	398694	GCA_010730055.1	4099	yes	d_Bacteria;p_Actinobacteriota;c_Actinomycetia;o_Mycobacteriales;f_Mycobacteriaceae;g_Mycobacterium;s_Mycobacterium shinjukuense	Bacteria, Terrabacteria group, Actinobacteria, Actinomycetia, Corynebacteriales, Mycobacteriaceae, Mycobacterium
UP000554965	Mycobacterium simulans	Bacteria	627089	GCA_900232515.1	5676	yes	d_Bacteria;p_Actinobacteriota;c_Actinomycetia;o_Mycobacteriales;f_Mycobacteriaceae;g_Mycobacterium;s_Mycobacterium simulans	Bacteria, Terrabacteria group, Actinobacteria, Actinomycetia, Corynebacteriales, Mycobacteriaceae, Mycobacterium
UP000009224	Mycolicibacter sinensis (strain JDM601) (Mycobacterium sinense)	Bacteria	875328	GCA_000214155.1	4332	yes	d_Bacteria;p_Actinobacteriota;c_Actinomycetia;o_Mycobacteriales;f_Mycobacteriaceae;g_Mycobacterium;s_Mycobacterium sinense_A	Bacteria, Terrabacteria group, Actinobacteria, Actinomycetia, Corynebacteriales, Mycobacteriaceae, Mycolicibacter
UP000000757	Mycolicibacterium smegmatis (strain ATCC 700084 / mc(2)155) (Mycobacterium smegmatis)	Bacteria	246196	GCA_000015005.1	6602	yes	d_Bacteria;p_Actinobacteriota;c_Actinomycetia;o_Mycobacteriales;f_Mycobacteriaceae;g_Mycobacterium;s_Mycobacterium smegmatis	Bacteria, Terrabacteria group, Actinobacteria, Actinomycetia, Corynebacteriales, Mycobacteriaceae, Mycolicibacterium, Mycolicibacterium smegmatis
UP000010844	Mycobacterium sp. JS623	Bacteria	212767	GCA_000328565.1	6935	yes	d_Bacteria;p_Actinobacteriota;c_Actinomycetia;o_Mycobacteriales;f_Mycobacteriaceae;g_Mycobacterium;s_Mycobacterium sp000328565	Bacteria, Terrabacteria group, Actinobacteria, Actinomycetia, Corynebacteriales, Mycobacteriaceae, Mycobacterium, unclassified Mycobacterium
UP000092350	Mycobacterium sp. E2327	Bacteria	1834132	GCA_001672675.1	5603	yes	d_Bacteria;p_Actinobacteriota;c_Actinomycetia;o_Mycobacteriales;f_Mycobacteriaceae;g_Mycobacterium;s_Mycobacterium sp000455205	Bacteria, Terrabacteria group, Actinobacteria, Actinomycetia, Corynebacteriales, Mycobacteriaceae, Mycobacterium, unclassified Mycobacterium
UP000051127	Mycobacterium sp. Root135	Bacteria	1736457	GCA_001426545.1	5995	yes	d_Bacteria;p_Actinobacteriota;c_Actinomycetia;o_Mycobacteriales;f_Mycobacteriaceae;g_Mycobacterium;s_Mycobacterium sp001426545	Bacteria, Terrabacteria group, Actinobacteria, Actinomycetia, Corynebacteriales, Mycobacteriaceae, Mycobacterium, unclassified Mycobacterium
UP000070146	Mycobacterium sp. NAZ190054	Bacteria	1747766	GCA_001545925.1	5363	yes	d_Bacteria;p_Actinobacteriota;c_Actinomycetia;o_Mycobacteriales;f_Mycobacteriaceae;g_Mycobacterium;s_Mycobacterium sp001545925	Bacteria, Terrabacteria group, Actinobacteria, Actinomycetia, Corynebacteriales, Mycobacteriaceae, Mycobacterium, unclassified Mycobacterium
UP000077143	Mycobacterium sp. YC-RL4	Bacteria	1682113	GCA_001644575.1	5584	yes	d_Bacteria;p_Actinobacteriota;c_Actinomycetia;o_Mycobacteriales;f_Mycobacteriaceae;g_Mycobacterium;s_Mycobacterium sp001644575	Bacteria, Terrabacteria group, Actinobacteria, Actinomycetia, Corynebacteriales, Mycobacteriaceae, Mycobacterium, unclassified Mycobacterium
UP000092060	Mycobacterium sp. 1164966.3	Bacteria	1856861	GCA_001665395.1	4963	yes	d_Bacteria;p_Actinobacteriota;c_Actinomycetia;o_Mycobacteriales;f_Mycobacteriaceae;g_Mycobacterium;s_Mycobacterium sp001665395	Bacteria, Terrabacteria group, Actinobacteria, Actinomycetia, Corynebacteriales, Mycobacteriaceae, Mycobacterium, unclassified Mycobacterium
UP000091910	Mycobacterium sp. 852013-51886_SCH5428379	Bacteria	1834111	GCA_001665575.1	4393	yes	d_Bacteria;p_Actinobacteriota;c_Actinomycetia;o_Mycobacteriales;f_Mycobacteriaceae;g_Mycobacterium;s_Mycobacterium sp001665575	Bacteria, Terrabacteria group, Actinobacteria, Actinomycetia, Corynebacteriales, Mycobacteriaceae, Mycobacterium, unclassified Mycobacterium
UP000092027	Mycobacterium sp. 1274761.0	Bacteria	1834077	GCA_001668615.1	4708	yes	d_Bacteria;p_Actinobacteriota;c_Actinomycetia;o_Mycobacteriales;f_Mycobacteriaceae;g_Mycobacterium;s_Mycobacterium sp001668615	Bacteria, Terrabacteria group, Actinobacteria, Actinomycetia, Corynebacteriales, Mycobacteriaceae, Mycobacterium, unclassified Mycobacterium
UP000092151	Mycobacterium sp. E740	Bacteria	1834149	GCA_001672895.1	4184	yes	d_Bacteria;p_Actinobacteriota;c_Actinomycetia;o_Mycobacteriales;f_Mycobacteriaceae;g_Mycobacterium;s_Mycobacterium sp001672895	Bacteria, Terrabacteria group, Actinobacteria, Actinomycetia, Corynebacteriales, Mycobacteriaceae, Mycobacterium, unclassified Mycobacterium
UP000092291	Mycobacterium sp. 1423905.2	Bacteria	1856859	GCA_001673155.1	4711	yes	d_Bacteria;p_Actinobacteriota;c_Actinomycetia;o_Mycobacteriales;f_Mycobacteriaceae;g_Mycobacterium;s_Mycobacterium sp001673155	Bacteria, Terrabacteria group, Actinobacteria, Actinomycetia, Corynebacteriales, Mycobacteriaceae, Mycobacterium, unclassified Mycobacterium
UP000223528	Mycobacterium sp. shizuoka-1	Bacteria	2039281	GCA_002723835.1	6207	yes	d_Bacteria;p_Actinobacteriota;c_Actinomycetia;o_Mycobacteriales;f_Mycobacteriaceae;g_Mycobacterium;s_Mycobacterium sp002723835	Bacteria, Terrabacteria group, Actinobacteria, Actinomycetia, Corynebacteriales, Mycobacteriaceae, Mycobacterium, unclassified Mycobacterium
UP000323700	Mycolicibacterium sp. P9-64	Bacteria	2024612	GCA_008329605.1	6799	yes	d_Bacteria;p_Actinobacteriota;c_Actinomycetia;o_Mycobacteriales;f_Mycobacteriaceae;g_Mycobacterium;s_Mycobacterium sp008329605	Bacteria, Terrabacteria group, Actinobacteria, Actinomycetia, Corynebacteriales, Mycobacteriaceae, Mycolicibacterium, unclassified Mycolicibacterium
UP000553294	Mycobacteriaceae bacterium	Bacteria	2448780	GCA_013362555.1	3886	yes	d_Bacteria;p_Actinobacteriota;c_Actinomycetia;o_Mycobacteriales;f_Mycobacteriaceae;g_Mycobacterium;s_Mycobacterium sp019245755	Bacteria, Terrabacteria group, Actinobacteria, Actinomycetia, Corynebacteriales, Mycobacteriaceae, unclassified Mycobacteriaceae
UP000004915	Mycolicibacterium thermoresistibile (strain ATCC 19527 / DSM 44167 / CIP 105390 / JCM 6362 / NCTC 10409 / 316) (Mycobacterium thermoresistibile)	Bacteria	1078020	GCA_000234585.2	4613	yes	d_Bacteria;p_Actinobacteriota;c_Actinomycetia;o_Mycobacteriales;f_Mycobacteriaceae;g_Mycobacterium;s_Mycobacterium thermoresistibile	Bacteria, Terrabacteria group, Actinobacteria, Actinomycetia, Corynebacteriales, Mycobacteriaceae, Mycolicibacterium, Mycolicibacterium thermoresistibile
UP000254978	Mycolicibacterium tokaiense	Bacteria	39695	GCA_900453365.1	6211	yes	d_Bacteria;p_Actinobacteriota;c_Actinomycetia;o_Mycobacteriales;f_Mycobacteriaceae;g_Mycobacterium;s_Mycobacterium tokaiense	Bacteria, Terrabacteria group, Actinobacteria, Actinomycetia, Corynebacteriales, Mycobacteriaceae, Mycolicibacterium
UP000193090	Mycolicibacillus trivialis	Bacteria	1798	GCA_002102395.1	3287	yes	d_Bacteria;p_Actinobacteriota;c_Actinomycetia;o_Mycobacteriales;f_Mycobacteriaceae;g_Mycobacterium;s_Mycobacterium triviale	Bacteria, Terrabacteria group, Actinobacteria, Actinomycetia, Corynebacteriales, Mycobacteriaceae, Mycolicibacillus
UP000001584	Mycobacterium tuberculosis (strain ATCC 25618 / H37Rv)	Bacteria	83332	GCA_000195955.2	3995	yes	d_Bacteria;p_Actinobacteriota;c_Actinomycetia;o_Mycobacteriales;f_Mycobacteriaceae;g_Mycobacterium;s_Mycobacterium tuberculosis	Bacteria, Terrabacteria group, Actinobacteria, Actinomycetia, Corynebacteriales, Mycobacteriaceae, Mycobacterium, Mycobacterium tuberculosis complex, Mycobacterium tuberculosis
UP000242483	Mycobacterium tuberculosis T46	Bacteria	611302	GCA_000159735.1	1488	yes	d_Bacteria;p_Actinobacteriota;c_Actinomycetia;o_Mycobacteriales;f_Mycobacteriaceae;g_Mycobacterium;s_Mycobacterium tuberculosis	Bacteria, Terrabacteria group, Actinobacteria, Actinomycetia, Corynebacteriales, Mycobacteriaceae, Mycobacterium, Mycobacterium tuberculosis complex, Mycobacterium tuberculosis
UP000001020	Mycobacterium tuberculosis (strain CDC 1551 / Oshkosh)	Bacteria	83331	GCA_000008585.1	4204	yes	d_Bacteria;p_Actinobacteriota;c_Actinomycetia;o_Mycobacteriales;f_Mycobacteriaceae;g_Mycobacterium;s_Mycobacterium tuberculosis	Bacteria, Terrabacteria group, Actinobacteria, Actinomycetia, Corynebacteriales, Mycobacteriaceae, Mycobacterium, Mycobacterium tuberculosis complex, Mycobacterium tuberculosis
UP000001988	Mycobacterium tuberculosis (strain ATCC 25177 / H37Ra)	Bacteria	419947	GCA_000016145.1	3990	yes	d_Bacteria;p_Actinobacteriota;c_Actinomycetia;o_Mycobacteriales;f_Mycobacteriaceae;g_Mycobacterium;s_Mycobacterium tuberculosis	Bacteria, Terrabacteria group, Actinobacteria, Actinomycetia, Corynebacteriales, Mycobacteriaceae, Mycobacterium, Mycobacterium tuberculosis complex, Mycobacterium tuberculosis
UP000007568	Mycobacterium tuberculosis (strain ATCC 35801 / TMC 107 / Erdman)	Bacteria	652616	GCA_000350205.1	4222	yes	d_Bacteria;p_Actinobacteriota;c_Actinomycetia;o_Mycobacteriales;f_Mycobacteriaceae;g_Mycobacterium;s_Mycobacterium tuberculosis	Bacteria, Terrabacteria group, Actinobacteria, Actinomycetia, Corynebacteriales, Mycobacteriaceae, Mycobacterium, Mycobacterium tuberculosis complex, Mycobacterium tuberculosis
UP000001419	Mycobacterium bovis (strain ATCC BAA-935 / AF2122/97)	Bacteria	233413	GCA_000195835.3	4088	yes	d_Bacteria;p_Actinobacteriota;c_Actinomycetia;o_Mycobacteriales;f_Mycobacteriaceae;g_Mycobacterium;s_Mycobacterium tuberculosis	Bacteria, Terrabacteria group, Actinobacteria, Actinomycetia, Corynebacteriales, Mycobacteriaceae, Mycobacterium, Mycobacterium tuberculosis complex, Mycobacterium tuberculosis, Mycobacterium bovis
UP000430146	Mycolicibacterium vanbaalenii (Mycobacterium vanbaalenii)	Bacteria	110539	GCA_902705885.1	6378	yes	d_Bacteria;p_Actinobacteriota;c_Actinomycetia;o_Mycobacteriales;f_Mycobacteriaceae;g_Mycobacterium;s_Mycobacterium vanbaalenii_A	Bacteria, Terrabacteria group, Actinobacteria, Actinomycetia, Corynebacteriales, Mycobacteriaceae, Mycolicibacterium
UP000070612	Mycolicibacterium wolinskyi	Bacteria	59750	GCA_001545135.1	6894	yes	d_Bacteria;p_Actinobacteriota;c_Actinomycetia;o_Mycobacteriales;f_Mycobacteriaceae;g_Mycobacterium;s_Mycobacterium wolinskyi	Bacteria, Terrabacteria group, Actinobacteria, Actinomycetia, Corynebacteriales, Mycobacteriaceae, Mycolicibacterium
UP000003584	Mycobacterium xenopi RIVM700367	Bacteria	1150591	GCA_000257745.1	4272	yes	d_Bacteria;p_Actinobacteriota;c_Actinomycetia;o_Mycobacteriales;f_Mycobacteriaceae;g_Mycobacterium;s_Mycobacterium xenopi	Bacteria, Terrabacteria group, Actinobacteria, Actinomycetia, Corynebacteriales, Mycobacteriaceae, Mycobacterium, Mycobacterium xenopi
UP000023198	Mycobacterium xenopi 3993	Bacteria	1299333	GCA_000523715.1	10123	yes	d_Bacteria;p_Actinobacteriota;c_Actinomycetia;o_Mycobacteriales;f_Mycobacteriaceae;g_Mycobacterium;s_Mycobacterium xenopi	Bacteria, Terrabacteria group, Actinobacteria, Actinomycetia, Corynebacteriales, Mycobacteriaceae, Mycobacterium, Mycobacterium xenopi
UP000219565	Nocardia amikacinitolerans	Bacteria	756689	GCA_900215415.1	6460	yes	d_Bacteria;p_Actinobacteriota;c_Actinomycetia;o_Mycobacteriales;f_Mycobacteriaceae;g_Nocardia;s_Nocardia amikacinitolerans	Bacteria, Terrabacteria group, Actinobacteria, Actinomycetia, Corynebacteriales, Nocardiaceae, Nocardia
UP000503540	Nocardia arthritidis	Bacteria	228602	GCA_011801145.1	8970	yes	d_Bacteria;p_Actinobacteriota;c_Actinomycetia;o_Mycobacteriales;f_Mycobacteriaceae;g_Nocardia;s_Nocardia arthritidis_A	Bacteria, Terrabacteria group, Actinobacteria, Actinomycetia, Corynebacteriales, Nocardiaceae, Nocardia
UP000017048	Nocardia asteroides NBRC 15531	Bacteria	1110697	GCA_000308355.2	6459	yes	d_Bacteria;p_Actinobacteriota;c_Actinomycetia;o_Mycobacteriales;f_Mycobacteriaceae;g_Nocardia;s_Nocardia asteroides	Bacteria, Terrabacteria group, Actinobacteria, Actinomycetia, Corynebacteriales, Nocardiaceae, Nocardia, Nocardia asteroides
UP000649739	Pilimelia anulata	Bacteria	53371	GCA_014647895.1	4661	yes	d_Bacteria;p_Actinobacteriota;c_Actinomycetia;o_Mycobacteriales;f_Mycobacteriaceae;g_Nocardia;s_Nocardia asteroides	Bacteria, Terrabacteria group, Actinobacteria, Actinomycetia, Micromonosporales, Micromonosporaceae, Pilimelia
UP000006304	Nocardia brasiliensis ATCC 700358	Bacteria	1133849	GCA_000250675.3	8414	yes	d_Bacteria;p_Actinobacteriota;c_Actinomycetia;o_Mycobacteriales;f_Mycobacteriaceae;g_Nocardia;s_Nocardia brasiliensis_B	Bacteria, Terrabacteria group, Actinobacteria, Actinomycetia, Corynebacteriales, Nocardiaceae, Nocardia, Nocardia brasiliensis
UP000215506	Nocardia cerradoensis	Bacteria	85688	GCA_002236815.1	8308	yes	d_Bacteria;p_Actinobacteriota;c_Actinomycetia;o_Mycobacteriales;f_Mycobacteriaceae;g_Nocardia;s_Nocardia cerradoensis	Bacteria, Terrabacteria group, Actinobacteria, Actinomycetia, Corynebacteriales, Nocardiaceae, Nocardia
UP000008190	Nocardia cyriacigeorgica (strain GUH-2)	Bacteria	1127134	GCA_000284035.1	5473	yes	d_Bacteria;p_Actinobacteriota;c_Actinomycetia;o_Mycobacteriales;f_Mycobacteriaceae;g_Nocardia;s_Nocardia cyriacigeorgica_B	Bacteria, Terrabacteria group, Actinobacteria, Actinomycetia, Corynebacteriales, Nocardiaceae, Nocardia, Nocardia cyriacigeorgica
UP000188836	Nocardia donostiensis	Bacteria	1538463	GCA_001989395.1	4892	yes	d_Bacteria;p_Actinobacteriota;c_Actinomycetia;o_Mycobacteriales;f_Mycobacteriaceae;g_Nocardia;s_Nocardia donostiensis	Bacteria, Terrabacteria group, Actinobacteria, Actinomycetia, Corynebacteriales, Nocardiaceae, Nocardia
UP000006820	Nocardia farcinica (strain IFM 10152)	Bacteria	247156	GCA_000009805.1	5941	yes	d_Bacteria;p_Actinobacteriota;c_Actinomycetia;o_Mycobacteriales;f_Mycobacteriaceae;g_Nocardia;s_Nocardia farcinica	Bacteria, Terrabacteria group, Actinobacteria, Actinomycetia, Corynebacteriales, Nocardiaceae, Nocardia, Nocardia farcinica
UP000540698	Nocardia gamkensis	Bacteria	352869	GCA_012396055.1	6831	yes	d_Bacteria;p_Actinobacteriota;c_Actinomycetia;o_Mycobacteriales;f_Mycobacteriaceae;g_Nocardia;s_Nocardia gamkensis	Bacteria, Terrabacteria group, Actinobacteria, Actinomycetia, Corynebacteriales, Nocardiaceae, Nocardia
UP000183810	Nocardia mangyaensis	Bacteria	2213200	GCA_001886715.1	6294	yes	d_Bacteria;p_Actinobacteriota;c_Actinomycetia;o_Mycobacteriales;f_Mycobacteriaceae;g_Nocardia;s_Nocardia mangyaensis	Bacteria, Terrabacteria group, Actinobacteria, Actinomycetia, Corynebacteriales, Nocardiaceae, Nocardia
UP000255355	Nocardia mexicana	Bacteria	279262	GCA_003350525.1	8181	yes	d_Bacteria;p_Actinobacteriota;c_Actinomycetia;o_Mycobacteriales;f_Mycobacteriaceae;g_Nocardia;s_Nocardia mexicana	Bacteria, Terrabacteria group, Actinobacteria, Actinomycetia, Corynebacteriales, Nocardiaceae, Nocardia
UP000246410	Nocardia neocaledoniensis	Bacteria	236511	GCA_003182135.1	6762	yes	d_Bacteria;p_Actinobacteriota;c_Actinomycetia;o_Mycobacteriales;f_Mycobacteriaceae;g_Nocardia;s_Nocardia neocaledoniensis	Bacteria, Terrabacteria group, Actinobacteria, Actinomycetia, Corynebacteriales, Nocardiaceae, Nocardia
UP000019150	Nocardia nova SH22a	Bacteria	1415166	GCA_000523235.1	7577	yes	d_Bacteria;p_Actinobacteriota;c_Actinomycetia;o_Mycobacteriales;f_Mycobacteriaceae;g_Nocardia;s_Nocardia nova_A	Bacteria, Terrabacteria group, Actinobacteria, Actinomycetia, Corynebacteriales, Nocardiaceae, Nocardia, Nocardia nova
UP000255467	Nocardia otitidiscaviarum	Bacteria	1823	GCA_900454305.1	6808	yes	d_Bacteria;p_Actinobacteriota;c_Actinomycetia;o_Mycobacteriales;f_Mycobacteriaceae;g_Nocardia;s_Nocardia otitidiscaviarum	Bacteria, Terrabacteria group, Actinobacteria, Actinomycetia, Corynebacteriales, Nocardiaceae, Nocardia
UP000266677	Nocardia panacis	Bacteria	2340916	GCA_003598715.1	6591	yes	d_Bacteria;p_Actinobacteriota;c_Actinomycetia;o_Mycobacteriales;f_Mycobacteriaceae;g_Nocardia;s_Nocardia panacis	Bacteria, Terrabacteria group, Actinobacteria, Actinomycetia, Corynebacteriales, Nocardiaceae, Nocardia
UP000254869	Nocardia pseudobrasiliensis	Bacteria	45979	GCA_003350585.1	7943	yes	d_Bacteria;p_Actinobacteriota;c_Actinomycetia;o_Mycobacteriales;f_Mycobacteriaceae;g_Nocardia;s_Nocardia pseudobrasiliensis	Bacteria, Terrabacteria group, Actinobacteria, Actinomycetia, Corynebacteriales, Nocardiaceae, Nocardia
UP000252586	Nocardia puris	Bacteria	208602	GCA_003315035.1	7050	yes	d_Bacteria;p_Actinobacteriota;c_Actinomycetia;o_Mycobacteriales;f_Mycobacteriaceae;g_Nocardia;s_Nocardia puris	Bacteria, Terrabacteria group, Actinobacteria, Actinomycetia, Corynebacteriales, Nocardiaceae, Nocardia
UP000019401	Nocardia seriolae	Bacteria	37332	GCA_000583715.2	7386	yes	d_Bacteria;p_Actinobacteriota;c_Actinomycetia;o_Mycobacteriales;f_Mycobacteriaceae;g_Nocardia;s_Nocardia seriolae	Bacteria, Terrabacteria group, Actinobacteria, Actinomycetia, Corynebacteriales, Nocardiaceae, Nocardia
UP000438448	Nocardia macrotermitis	Bacteria	2585198	GCA_009604405.1	7515	yes	d_Bacteria;p_Actinobacteriota;c_Actinomycetia;o_Mycobacteriales;f_Mycobacteriaceae;g_Nocardia;s_Nocardia sp009604405	Bacteria, Terrabacteria group, Actinobacteria, Actinomycetia, Corynebacteriales, Nocardiaceae, Nocardia
UP000431401	Nocardia aurantia	Bacteria	2585199	GCA_009604425.1	7607	yes	d_Bacteria;p_Actinobacteriota;c_Actinomycetia;o_Mycobacteriales;f_Mycobacteriaceae;g_Nocardia;s_Nocardia sp009604425	Bacteria, Terrabacteria group, Actinobacteria, Actinomycetia, Corynebacteriales, Nocardiaceae, Nocardia
UP000429627	Nocardia sp. SYP-A9097	Bacteria	2663237	GCA_009649815.1	7799	yes	d_Bacteria;p_Actinobacteriota;c_Actinomycetia;o_Mycobacteriales;f_Mycobacteriaceae;g_Nocardia;s_Nocardia sp009649815	Bacteria, Terrabacteria group, Actinobacteria, Actinomycetia, Corynebacteriales, Nocardiaceae, Nocardia, unclassified Nocardia
UP000432464	Nocardia aurantiaca	Bacteria	2675850	GCA_009708175.1	6379	yes	d_Bacteria;p_Actinobacteriota;c_Actinomycetia;o_Mycobacteriales;f_Mycobacteriaceae;g_Nocardia;s_Nocardia sp009708175	Bacteria, Terrabacteria group, Actinobacteria, Actinomycetia, Corynebacteriales, Nocardiaceae, Nocardia
UP000315226	Streptomyces gardneri	Bacteria	66892	GCA_006539185.1	8157	yes	d_Bacteria;p_Actinobacteriota;c_Actinomycetia;o_Mycobacteriales;f_Mycobacteriaceae;g_Nocardia;s_Nocardia sp009829295	Bacteria, Terrabacteria group, Actinobacteria, Actinomycetia, Streptomycetales, Streptomycetaceae, Streptomyces
UP000515512	Nocardia huaxiensis	Bacteria	2755382	GCA_013744875.1	7446	yes	d_Bacteria;p_Actinobacteriota;c_Actinomycetia;o_Mycobacteriales;f_Mycobacteriaceae;g_Nocardia;s_Nocardia sp013744875	Bacteria, Terrabacteria group, Actinobacteria, Actinomycetia, Corynebacteriales, Nocardiaceae, Nocardia
UP000565715	Nocardia speluncae	Bacteria	419477	GCA_012395985.1	6496	yes	d_Bacteria;p_Actinobacteriota;c_Actinomycetia;o_Mycobacteriales;f_Mycobacteriaceae;g_Nocardia;s_Nocardia speluncae	Bacteria, Terrabacteria group, Actinobacteria, Actinomycetia, Corynebacteriales, Nocardiaceae, Nocardia
UP000279275	Nocardia stercoris	Bacteria	2483361	GCA_003696265.1	6448	yes	d_Bacteria;p_Actinobacteriota;c_Actinomycetia;o_Mycobacteriales;f_Mycobacteriaceae;g_Nocardia;s_Nocardia stercoris	Bacteria, Terrabacteria group, Actinobacteria, Actinomycetia, Corynebacteriales, Nocardiaceae, Nocardia
UP000247569	Nocardia tenerifensis	Bacteria	228006	GCA_003202065.1	8976	yes	d_Bacteria;p_Actinobacteriota;c_Actinomycetia;o_Mycobacteriales;f_Mycobacteriaceae;g_Nocardia;s_Nocardia tenerifensis	Bacteria, Terrabacteria group, Actinobacteria, Actinomycetia, Corynebacteriales, Nocardiaceae, Nocardia
UP000076512	Nocardia terpenica	Bacteria	455432	GCA_001625105.1	8083	yes	d_Bacteria;p_Actinobacteriota;c_Actinomycetia;o_Mycobacteriales;f_Mycobacteriaceae;g_Nocardia;s_Nocardia terpenica	Bacteria, Terrabacteria group, Actinobacteria, Actinomycetia, Corynebacteriales, Nocardiaceae, Nocardia
UP000540412	Nocardia transvalensis	Bacteria	37333	GCA_014203315.1	7827	yes	d_Bacteria;p_Actinobacteriota;c_Actinomycetia;o_Mycobacteriales;f_Mycobacteriaceae;g_Nocardia;s_Nocardia transvalensis	Bacteria, Terrabacteria group, Actinobacteria, Actinomycetia, Corynebacteriales, Nocardiaceae, Nocardia
UP000586827	Nocardia uniformis	Bacteria	53432	GCA_013004475.1	7810	yes	d_Bacteria;p_Actinobacteriota;c_Actinomycetia;o_Mycobacteriales;f_Mycobacteriaceae;g_Nocardia;s_Nocardia uniformis	Bacteria, Terrabacteria group, Actinobacteria, Actinomycetia, Corynebacteriales, Nocardiaceae, Nocardia
UP000565711	Nocardia vermiculata	Bacteria	257274	GCA_012396005.1	5972	yes	d_Bacteria;p_Actinobacteriota;c_Actinomycetia;o_Mycobacteriales;f_Mycobacteriaceae;g_Nocardia;s_Nocardia vermiculata	Bacteria, Terrabacteria group, Actinobacteria, Actinomycetia, Corynebacteriales, Nocardiaceae, Nocardia
UP000516173	Nocardia wallacei	Bacteria	480035	GCA_014466955.1	7218	yes	d_Bacteria;p_Actinobacteriota;c_Actinomycetia;o_Mycobacteriales;f_Mycobacteriaceae;g_Nocardia;s_Nocardia wallacei	Bacteria, Terrabacteria group, Actinobacteria, Actinomycetia, Corynebacteriales, Nocardiaceae, Nocardia
UP000249091	Rhodococcus coprophilus	Bacteria	38310	GCA_900478115.1	4163	yes	d_Bacteria;p_Actinobacteriota;c_Actinomycetia;o_Mycobacteriales;f_Mycobacteriaceae;g_Rhodococcus;s_Rhodococcus coprophilus	Bacteria, Terrabacteria group, Actinobacteria, Actinomycetia, Corynebacteriales, Nocardiaceae, Rhodococcus
UP000032323	Rhodococcus sp. (strain AD45)	Bacteria	103808	GCA_000949305.1	6266	yes	d_Bacteria;p_Actinobacteriota;c_Actinomycetia;o_Mycobacteriales;f_Mycobacteriaceae;g_Rhodococcus;s_Rhodococcus globerulus	Bacteria, Terrabacteria group, Actinobacteria, Actinomycetia, Corynebacteriales, Nocardiaceae, Rhodococcus, unclassified Rhodococcus
UP000004245	Rhodococcus hoagii ATCC 33707	Bacteria	525370	GCA_000164155.2	5029	yes	d_Bacteria;p_Actinobacteriota;c_Actinomycetia;o_Mycobacteriales;f_Mycobacteriaceae;g_Rhodococcus;s_Rhodococcus hoagii	Bacteria, Terrabacteria group, Actinobacteria, Actinomycetia, Corynebacteriales, Nocardiaceae, Prescottella, Rhodococcus hoagii
UP000198677	Rhodococcus maanshanensis	Bacteria	183556	GCA_900109405.1	5164	yes	d_Bacteria;p_Actinobacteriota;c_Actinomycetia;o_Mycobacteriales;f_Mycobacteriaceae;g_Rhodococcus;s_Rhodococcus maanshanensis	Bacteria, Terrabacteria group, Actinobacteria, Actinomycetia, Corynebacteriales, Nocardiaceae, Rhodococcus
UP000265669	Rhodococcus opacus PD630	Bacteria	543736	GCA_000234335.1	3247	yes	d_Bacteria;p_Actinobacteriota;c_Actinomycetia;o_Mycobacteriales;f_Mycobacteriaceae;g_Rhodococcus;s_Rhodococcus opacus	Bacteria, Terrabacteria group, Actinobacteria, Actinomycetia, Corynebacteriales, Nocardiaceae, Rhodococcus, Rhodococcus opacus
UP000018781	Rhodococcus pyridinivorans SB3094	Bacteria	1435356	GCA_000511305.1	4825	yes	d_Bacteria;p_Actinobacteriota;c_Actinomycetia;o_Mycobacteriales;f_Mycobacteriaceae;g_Rhodococcus;s_Rhodococcus pyridinivorans	Bacteria, Terrabacteria group, Actinobacteria, Actinomycetia, Corynebacteriales, Nocardiaceae, Rhodococcus, Rhodococcus pyridinivorans
UP000013525	Rhodococcus rhodnii LMG 5362	Bacteria	1273125	GCA_000389715.1	4412	yes	d_Bacteria;p_Actinobacteriota;c_Actinomycetia;o_Mycobacteriales;f_Mycobacteriaceae;g_Rhodococcus;s_Rhodococcus rhodnii	Bacteria, Terrabacteria group, Actinobacteria, Actinomycetia, Corynebacteriales, Nocardiaceae, Rhodococcus, Rhodococcus rhodnii
UP000042997	Rhodococcus ruber	Bacteria	1830	GCA_000824945.2	5828	yes	d_Bacteria;p_Actinobacteriota;c_Actinomycetia;o_Mycobacteriales;f_Mycobacteriaceae;g_Rhodococcus;s_Rhodococcus ruber	Bacteria, Terrabacteria group, Actinobacteria, Actinomycetia, Corynebacteriales, Nocardiaceae, Rhodococcus
UP000044872	Rhodococcus sp. RD6.2	Bacteria	260936	GCA_001040705.1	5489	yes	d_Bacteria;p_Actinobacteriota;c_Actinomycetia;o_Mycobacteriales;f_Mycobacteriaceae;g_Rhodococcus;s_Rhodococcus sp001040705	Bacteria, Terrabacteria group, Actinobacteria, Actinomycetia, Corynebacteriales, Nocardiaceae, Rhodococcus, unclassified Rhodococcus
UP000178767	Rhodococcus sp. WMMA185	Bacteria	679318	GCA_001767395.1	3688	yes	d_Bacteria;p_Actinobacteriota;c_Actinomycetia;o_Mycobacteriales;f_Mycobacteriaceae;g_Rhodococcus;s_Rhodococcus sp001767395	Bacteria, Terrabacteria group, Actinobacteria, Actinomycetia, Corynebacteriales, Nocardiaceae, Rhodococcus, unclassified Rhodococcus
UP000471148	Rhodococcus sp. T7	Bacteria	627444	GCA_009872365.1	8945	yes	d_Bacteria;p_Actinobacteriota;c_Actinomycetia;o_Mycobacteriales;f_Mycobacteriaceae;g_Rhodococcus;s_Rhodococcus sp002165735	Bacteria, Terrabacteria group, Actinobacteria, Actinomycetia, Corynebacteriales, Nocardiaceae, Rhodococcus, unclassified Rhodococcus
UP000464325	Rhodococcus sp. WAY2	Bacteria	2663121	GCA_009859915.1	7922	yes	d_Bacteria;p_Actinobacteriota;c_Actinomycetia;o_Mycobacteriales;f_Mycobacteriaceae;g_Rhodococcus;s_Rhodococcus sp003130705	Bacteria, Terrabacteria group, Actinobacteria, Actinomycetia, Corynebacteriales, Nocardiaceae, Rhodococcus, unclassified Rhodococcus
UP000283479	Rhodococcus xishaensis	Bacteria	2487364	GCA_004011825.1	3281	yes	d_Bacteria;p_Actinobacteriota;c_Actinomycetia;o_Mycobacteriales;f_Mycobacteriaceae;g_Rhodococcus;s_Rhodococcus sp004011825	Bacteria, Terrabacteria group, Actinobacteria, Actinomycetia, Corynebacteriales, Nocardiaceae, Rhodococcus
UP000292013	Rhodococcus sp. ABRD24	Bacteria	2507582	GCA_004328705.1	4379	yes	d_Bacteria;p_Actinobacteriota;c_Actinomycetia;o_Mycobacteriales;f_Mycobacteriaceae;g_Rhodococcus;s_Rhodococcus sp004328705	Bacteria, Terrabacteria group, Actinobacteria, Actinomycetia, Corynebacteriales, Nocardiaceae, Rhodococcus, unclassified Rhodococcus
UP000295305	Rhodococcus sp. SMB37	Bacteria	2512213	GCA_004345605.1	5840	yes	d_Bacteria;p_Actinobacteriota;c_Actinomycetia;o_Mycobacteriales;f_Mycobacteriaceae;g_Rhodococcus;s_Rhodococcus sp004345605	Bacteria, Terrabacteria group, Actinobacteria, Actinomycetia, Corynebacteriales, Nocardiaceae, Rhodococcus, unclassified Rhodococcus
UP000316256	Rhodococcus spelaei	Bacteria	2546320	GCA_006704125.1	4272	yes	d_Bacteria;p_Actinobacteriota;c_Actinomycetia;o_Mycobacteriales;f_Mycobacteriaceae;g_Rhodococcus;s_Rhodococcus sp006704125	Bacteria, Terrabacteria group, Actinobacteria, Actinomycetia, Corynebacteriales, Nocardiaceae, Rhodococcus
UP000183263	Rhodococcus triatomae	Bacteria	300028	GCA_900099725.1	4426	yes	d_Bacteria;p_Actinobacteriota;c_Actinomycetia;o_Mycobacteriales;f_Mycobacteriaceae;g_Rhodococcus;s_Rhodococcus triatomae	Bacteria, Terrabacteria group, Actinobacteria, Actinomycetia, Corynebacteriales, Nocardiaceae, Rhodococcus
UP000199417	Rhodococcus tukisamuensis	Bacteria	168276	GCA_900101735.1	4987	yes	d_Bacteria;p_Actinobacteriota;c_Actinomycetia;o_Mycobacteriales;f_Mycobacteriaceae;g_Rhodococcus;s_Rhodococcus tukisamuensis	Bacteria, Terrabacteria group, Actinobacteria, Actinomycetia, Corynebacteriales, Nocardiaceae, Rhodococcus
UP000076038	Rhodococcus fascians	Bacteria	1828	GCA_001620005.1	4968	yes	d_Bacteria;p_Actinobacteriota;c_Actinomycetia;o_Mycobacteriales;f_Mycobacteriaceae;g_Rhodococcus_B;s_Rhodococcus_B fascians	Bacteria, Terrabacteria group, Actinobacteria, Actinomycetia, Corynebacteriales, Nocardiaceae, Rhodococcus
UP000077519	Rhodococcus kyotonensis	Bacteria	398843	GCA_001645385.1	4877	yes	d_Bacteria;p_Actinobacteriota;c_Actinomycetia;o_Mycobacteriales;f_Mycobacteriaceae;g_Rhodococcus_B;s_Rhodococcus_B kyotonensis_B	Bacteria, Terrabacteria group, Actinobacteria, Actinomycetia, Corynebacteriales, Nocardiaceae, Rhodococcus
UP000077673	Rhodococcus sp. EPR-157	Bacteria	1813677	GCA_001647195.1	5176	yes	d_Bacteria;p_Actinobacteriota;c_Actinomycetia;o_Mycobacteriales;f_Mycobacteriaceae;g_Rhodococcus_B;s_Rhodococcus_B sp001647195	Bacteria, Terrabacteria group, Actinobacteria, Actinomycetia, Corynebacteriales, Nocardiaceae, Rhodococcus, unclassified Rhodococcus
UP000186743	Rhodococcus sp. CUA-806	Bacteria	1517936	GCA_001942265.1	3844	yes	d_Bacteria;p_Actinobacteriota;c_Actinomycetia;o_Mycobacteriales;f_Mycobacteriaceae;g_Rhodococcus_B;s_Rhodococcus_B sp001942265	Bacteria, Terrabacteria group, Actinobacteria, Actinomycetia, Corynebacteriales, Nocardiaceae, Rhodococcus, unclassified Rhodococcus
UP000192546	Rhodococcus sp. 1168	Bacteria	2018041	GCA_002091955.1	4386	yes	d_Bacteria;p_Actinobacteriota;c_Actinomycetia;o_Mycobacteriales;f_Mycobacteriaceae;g_Rhodococcus_B;s_Rhodococcus_B sp002091955	Bacteria, Terrabacteria group, Actinobacteria, Actinomycetia, Corynebacteriales, Nocardiaceae, Rhodococcus, unclassified Rhodococcus
UP000076180	Rhodococcus sp. PBTS 1	Bacteria	1653478	GCA_001620025.1	3895	yes	d_Bacteria;p_Actinobacteriota;c_Actinomycetia;o_Mycobacteriales;f_Mycobacteriaceae;g_Rhodococcus_C;s_Rhodococcus_C kroppenstedtii	Bacteria, Terrabacteria group, Actinobacteria, Actinomycetia, Corynebacteriales, Nocardiaceae, Rhodococcus, unclassified Rhodococcus
UP000051962	Rhodococcus sp. Leaf258	Bacteria	1736310	GCA_001426065.1	4231	yes	d_Bacteria;p_Actinobacteriota;c_Actinomycetia;o_Mycobacteriales;f_Mycobacteriaceae;g_Rhodococcus_C;s_Rhodococcus_C sp000686025	Bacteria, Terrabacteria group, Actinobacteria, Actinomycetia, Corynebacteriales, Nocardiaceae, Rhodococcus, unclassified Rhodococcus
UP000004816	Segniliparus rugosus (strain ATCC BAA-974 / DSM 45345 / CCUG 50838 / CIP 108380 / JCM 13579 / CDC 945)	Bacteria	679197	GCA_000185725.2	3502	yes	d_Bacteria;p_Actinobacteriota;c_Actinomycetia;o_Mycobacteriales;f_Mycobacteriaceae;g_Segniliparus;s_Segniliparus rugosus	Bacteria, Terrabacteria group, Actinobacteria, Actinomycetia, Corynebacteriales, Segniliparaceae, Segniliparus, Segniliparus rugosus
UP000317344	Tomitella fengzijianii	Bacteria	2597660	GCA_007559025.1	3520	yes	d_Bacteria;p_Actinobacteriota;c_Actinomycetia;o_Mycobacteriales;f_Mycobacteriaceae;g_Tomitella;s_Tomitella sp007559025	Bacteria, Terrabacteria group, Actinobacteria, Actinomycetia, Corynebacteriales, Corynebacteriales incertae sedis, Tomitella
UP000001213	Tsukamurella paurometabola (strain ATCC 8368 / DSM 20162 / CCUG 35730 / CIP 100753 / JCM 10117 / KCTC 9821 / NBRC 16120 / NCIMB 702349 / NCTC 13040) (Corynebacterium paurometabolum)	Bacteria	521096	GCA_000092225.1	4170	yes	d_Bacteria;p_Actinobacteriota;c_Actinomycetia;o_Mycobacteriales;f_Mycobacteriaceae;g_Tsukamurella;s_Tsukamurella paurometabola	Bacteria, Terrabacteria group, Actinobacteria, Actinomycetia, Corynebacteriales, Tsukamurellaceae, Tsukamurella, Tsukamurella paurometabola
UP000193618	Williamsia sp. 1138	Bacteria	1903117	GCA_002095435.2	5473	yes	d_Bacteria;p_Actinobacteriota;c_Actinomycetia;o_Mycobacteriales;f_Mycobacteriaceae;g_Williamsia;s_Williamsia sp002095435	Bacteria, Terrabacteria group, Actinobacteria, Actinomycetia, Corynebacteriales, Nocardiaceae, Williamsia, unclassified Williamsia
UP000051980	Williamsia sp. Leaf354	Bacteria	1736349	GCA_001424365.1	4063	yes	d_Bacteria;p_Actinobacteriota;c_Actinomycetia;o_Mycobacteriales;f_Mycobacteriaceae;g_Williamsia_A;s_Williamsia_A herbipolensis	Bacteria, Terrabacteria group, Actinobacteria, Actinomycetia, Corynebacteriales, Nocardiaceae, Williamsia, unclassified Williamsia
UP000186218	Williamsia sterculiae	Bacteria	1344003	GCA_900156495.1	4105	yes	d_Bacteria;p_Actinobacteriota;c_Actinomycetia;o_Mycobacteriales;f_Mycobacteriaceae;g_Williamsia_B;s_Williamsia_B sterculiae	Bacteria, Terrabacteria group, Actinobacteria, Actinomycetia, Corynebacteriales, Nocardiaceae, Williamsia
UP000562984	Nakamurella aerolata	Bacteria	1656892	GCA_013002705.1	3534	yes	d_Bacteria;p_Actinobacteriota;c_Actinomycetia;o_Mycobacteriales;f_Nakamurellaceae;g_Nakamurella;s_Nakamurella aerolata	Bacteria, Terrabacteria group, Actinobacteria, Actinomycetia, Nakamurellales, Nakamurellaceae, Nakamurella
UP000306985	Nakamurella flava	Bacteria	2576308	GCA_005298075.1	4268	yes	d_Bacteria;p_Actinobacteriota;c_Actinomycetia;o_Mycobacteriales;f_Nakamurellaceae;g_Nakamurella;s_Nakamurella flava	Bacteria, Terrabacteria group, Actinobacteria, Actinomycetia, Nakamurellales, Nakamurellaceae, Nakamurella
UP000002218	Nakamurella multipartita (strain ATCC 700099 / DSM 44233 / CIP 104796 / JCM 9543 / NBRC 105858 / Y-104) (Microsphaera multipartita)	Bacteria	479431	GCA_000024365.1	5123	yes	d_Bacteria;p_Actinobacteriota;c_Actinomycetia;o_Mycobacteriales;f_Nakamurellaceae;g_Nakamurella;s_Nakamurella multipartita	Bacteria, Terrabacteria group, Actinobacteria, Actinomycetia, Nakamurellales, Nakamurellaceae, Nakamurella, Nakamurella multipartita
UP000198741	Nakamurella panacisegetis	Bacteria	1090615	GCA_900104535.1	4387	yes	d_Bacteria;p_Actinobacteriota;c_Actinomycetia;o_Mycobacteriales;f_Nakamurellaceae;g_Nakamurella;s_Nakamurella panacisegetis	Bacteria, Terrabacteria group, Actinobacteria, Actinomycetia, Nakamurellales, Nakamurellaceae, Nakamurella
UP000268084	Nakamurella antarctica	Bacteria	1902245	GCA_003860405.1	2873	yes	d_Bacteria;p_Actinobacteriota;c_Actinomycetia;o_Mycobacteriales;f_Nakamurellaceae;g_Nakamurella;s_Nakamurella sp003860405	Bacteria, Terrabacteria group, Actinobacteria, Actinomycetia, Nakamurellales, Nakamurellaceae, Nakamurella
UP000460221	Nakamurella sp. YIM 132087	Bacteria	2665158	GCA_009707545.1	5203	yes	d_Bacteria;p_Actinobacteriota;c_Actinomycetia;o_Mycobacteriales;f_Nakamurellaceae;g_Nakamurella;s_Nakamurella sp009707545	Bacteria, Terrabacteria group, Actinobacteria, Actinomycetia, Nakamurellales, Nakamurellaceae, Nakamurella, unclassified Nakamurella
UP000515859	Nakamurella sp. PAMC28650	Bacteria	2762325	GCA_014303395.1	4773	yes	d_Bacteria;p_Actinobacteriota;c_Actinomycetia;o_Mycobacteriales;f_Nakamurellaceae;g_Nakamurella;s_Nakamurella sp014303395	Bacteria, Terrabacteria group, Actinobacteria, Actinomycetia, Nakamurellales, Nakamurellaceae, Nakamurella, unclassified Nakamurella
UP000204221	Actinoalloteichus hoggarensis	Bacteria	1470176	GCA_002234535.1	5520	yes	d_Bacteria;p_Actinobacteriota;c_Actinomycetia;o_Mycobacteriales;f_Pseudonocardiaceae;g_Actinoalloteichus;s_Actinoalloteichus hoggarensis	Bacteria, Terrabacteria group, Actinobacteria, Actinomycetia, Pseudonocardiales, Pseudonocardiaceae, Actinoalloteichus
UP000295680	Actinocrispum wychmicini	Bacteria	1213861	GCA_004345645.1	10734	yes	d_Bacteria;p_Actinobacteriota;c_Actinomycetia;o_Mycobacteriales;f_Pseudonocardiaceae;g_Actinocrispum;s_Actinocrispum wychmicini	Bacteria, Terrabacteria group, Actinobacteria, Actinomycetia, Pseudonocardiales, Pseudonocardiaceae, Actinocrispum
UP000199651	Actinokineospora alba	Bacteria	504798	GCA_900104505.1	6583	yes	d_Bacteria;p_Actinobacteriota;c_Actinomycetia;o_Mycobacteriales;f_Pseudonocardiaceae;g_Actinokineospora;s_Actinokineospora alba	Bacteria, Terrabacteria group, Actinobacteria, Actinomycetia, Pseudonocardiales, Pseudonocardiaceae, Actinokineospora
UP000239203	Actinokineospora auranticolor	Bacteria	155976	GCA_002934265.1	7400	yes	d_Bacteria;p_Actinobacteriota;c_Actinomycetia;o_Mycobacteriales;f_Pseudonocardiaceae;g_Actinokineospora;s_Actinokineospora auranticolor	Bacteria, Terrabacteria group, Actinobacteria, Actinomycetia, Pseudonocardiales, Pseudonocardiaceae, Actinokineospora
UP000186040	Actinokineospora bangkokensis	Bacteria	1193682	GCA_001940455.1	6172	yes	d_Bacteria;p_Actinobacteriota;c_Actinomycetia;o_Mycobacteriales;f_Pseudonocardiaceae;g_Actinokineospora;s_Actinokineospora bangkokensis	Bacteria, Terrabacteria group, Actinobacteria, Actinomycetia, Pseudonocardiales, Pseudonocardiaceae, Actinokineospora
UP000199501	Actinokineospora iranica	Bacteria	1271860	GCA_900101685.1	6124	yes	d_Bacteria;p_Actinobacteriota;c_Actinomycetia;o_Mycobacteriales;f_Pseudonocardiaceae;g_Actinokineospora;s_Actinokineospora iranica	Bacteria, Terrabacteria group, Actinobacteria, Actinomycetia, Pseudonocardiales, Pseudonocardiaceae, Actinokineospora
UP000019277	Actinokineospora spheciospongiae	Bacteria	909613	GCA_000564855.1	6610	yes	d_Bacteria;p_Actinobacteriota;c_Actinomycetia;o_Mycobacteriales;f_Pseudonocardiaceae;g_Actinokineospora;s_Actinokineospora mzabensis	Bacteria, Terrabacteria group, Actinobacteria, Actinomycetia, Pseudonocardiales, Pseudonocardiaceae, Actinokineospora
UP000076116	Alloactinosynnema sp. L-07	Bacteria	1653480	GCA_900070365.1	7267	yes	d_Bacteria;p_Actinobacteriota;c_Actinomycetia;o_Mycobacteriales;f_Pseudonocardiaceae;g_Actinokineospora;s_Actinokineospora sp900070365	Bacteria, Terrabacteria group, Actinobacteria, Actinomycetia, Pseudonocardiales, Pseudonocardiaceae, Alloactinosynnema, unclassified Alloactinosynnema
UP000199051	Actinokineospora terrae	Bacteria	155974	GCA_900111175.1	6615	yes	d_Bacteria;p_Actinobacteriota;c_Actinomycetia;o_Mycobacteriales;f_Pseudonocardiaceae;g_Actinokineospora;s_Actinokineospora terrae	Bacteria, Terrabacteria group, Actinobacteria, Actinomycetia, Pseudonocardiales, Pseudonocardiaceae, Actinokineospora
UP000245639	Actinomycetospora cinnamomea	Bacteria	663609	GCA_003096675.1	5694	yes	d_Bacteria;p_Actinobacteriota;c_Actinomycetia;o_Mycobacteriales;f_Pseudonocardiaceae;g_Actinomycetospora;s_Actinomycetospora cinnamomea	Bacteria, Terrabacteria group, Actinobacteria, Actinomycetia, Pseudonocardiales, Pseudonocardiaceae, Actinomycetospora
UP000535890	Actinomycetospora corticicola	Bacteria	663602	GCA_013409505.1	6014	yes	d_Bacteria;p_Actinobacteriota;c_Actinomycetia;o_Mycobacteriales;f_Pseudonocardiaceae;g_Actinomycetospora;s_Actinomycetospora corticicola	Bacteria, Terrabacteria group, Actinobacteria, Actinomycetia, Pseudonocardiales, Pseudonocardiaceae, Actinomycetospora
UP000584836	Actinomycetospora sp. TBRC 11914	Bacteria	2729387	GCA_012933465.1	6010	yes	d_Bacteria;p_Actinobacteriota;c_Actinomycetia;o_Mycobacteriales;f_Pseudonocardiaceae;g_Actinomycetospora;s_Actinomycetospora sp012933465	Bacteria, Terrabacteria group, Actinobacteria, Actinomycetia, Pseudonocardiales, Pseudonocardiaceae, Actinomycetospora, unclassified Actinomycetospora
UP000520767	Actinophytocola algeriensis	Bacteria	1768010	GCA_014203735.1	9136	yes	d_Bacteria;p_Actinobacteriota;c_Actinomycetia;o_Mycobacteriales;f_Pseudonocardiaceae;g_Actinophytocola;s_Actinophytocola algeriensis	Bacteria, Terrabacteria group, Actinobacteria, Actinomycetia, Pseudonocardiales, Pseudonocardiaceae, Actinophytocola
UP000294927	Actinophytocola oryzae	Bacteria	502181	GCA_004364325.1	9429	yes	d_Bacteria;p_Actinobacteriota;c_Actinomycetia;o_Mycobacteriales;f_Pseudonocardiaceae;g_Actinophytocola;s_Actinophytocola oryzae	Bacteria, Terrabacteria group, Actinobacteria, Actinomycetia, Pseudonocardiales, Pseudonocardiaceae, Actinophytocola
UP000185596	Actinophytocola xanthii	Bacteria	1912961	GCA_001921205.1	7316	yes	d_Bacteria;p_Actinobacteriota;c_Actinomycetia;o_Mycobacteriales;f_Pseudonocardiaceae;g_Actinophytocola;s_Actinophytocola xanthii	Bacteria, Terrabacteria group, Actinobacteria, Actinomycetia, Pseudonocardiales, Pseudonocardiaceae, Actinophytocola
UP000239352	Actinopolyspora mortivallis	Bacteria	33906	GCA_003001495.1	3817	yes	d_Bacteria;p_Actinobacteriota;c_Actinomycetia;o_Mycobacteriales;f_Pseudonocardiaceae;g_Actinopolyspora;s_Actinopolyspora mortivallis	Bacteria, Terrabacteria group, Actinobacteria, Actinomycetia, Actinopolysporales, Actinopolysporaceae, Actinopolyspora
UP000199213	Actinopolyspora mzabensis	Bacteria	995066	GCA_900101095.1	4438	yes	d_Bacteria;p_Actinobacteriota;c_Actinomycetia;o_Mycobacteriales;f_Pseudonocardiaceae;g_Actinopolyspora;s_Actinopolyspora mzabensis	Bacteria, Terrabacteria group, Actinobacteria, Actinomycetia, Actinopolysporales, Actinopolysporaceae, Actinopolyspora
UP000282084	Saccharothrix australiensis	Bacteria	2072	GCA_003634935.1	6519	yes	d_Bacteria;p_Actinobacteriota;c_Actinomycetia;o_Mycobacteriales;f_Pseudonocardiaceae;g_Actinosynnema;s_Actinosynnema australiense	Bacteria, Terrabacteria group, Actinobacteria, Actinomycetia, Pseudonocardiales, Pseudonocardiaceae, Saccharothrix
UP000186828	Saccharothrix sp. CB00851	Bacteria	1835005	GCA_001905065.1	7942	yes	d_Bacteria;p_Actinobacteriota;c_Actinomycetia;o_Mycobacteriales;f_Pseudonocardiaceae;g_Actinosynnema;s_Actinosynnema carneum	Bacteria, Terrabacteria group, Actinobacteria, Actinomycetia, Pseudonocardiales, Pseudonocardiaceae, Saccharothrix, unclassified Saccharothrix
UP000552097	Saccharothrix ecbatanensis	Bacteria	1105145	GCA_014205015.1	8735	yes	d_Bacteria;p_Actinobacteriota;c_Actinomycetia;o_Mycobacteriales;f_Pseudonocardiaceae;g_Actinosynnema;s_Actinosynnema ecbatanense	Bacteria, Terrabacteria group, Actinobacteria, Actinomycetia, Pseudonocardiales, Pseudonocardiaceae, Saccharothrix
UP000006281	Saccharothrix espanaensis (strain ATCC 51144 / DSM 44229 / JCM 9112 / NBRC 15066 / NRRL 15764)	Bacteria	1179773	GCA_000328705.1	8423	yes	d_Bacteria;p_Actinobacteriota;c_Actinomycetia;o_Mycobacteriales;f_Pseudonocardiaceae;g_Actinosynnema;s_Actinosynnema espanaense	Bacteria, Terrabacteria group, Actinobacteria, Actinomycetia, Pseudonocardiales, Pseudonocardiaceae, Saccharothrix, Saccharothrix espanaensis
UP000002213	Actinosynnema mirum (strain ATCC 29888 / DSM 43827 / JCM 3225 / NBRC 14064 / NCIMB 13271 / NRRL B-12336 / IMRU 3971 / 101)	Bacteria	446462	GCA_000023245.1	6912	yes	d_Bacteria;p_Actinobacteriota;c_Actinomycetia;o_Mycobacteriales;f_Pseudonocardiaceae;g_Actinosynnema;s_Actinosynnema mirum	Bacteria, Terrabacteria group, Actinobacteria, Actinomycetia, Pseudonocardiales, Pseudonocardiaceae, Actinosynnema, Actinosynnema mirum
UP000188617	Saccharothrix sp. ALI-22-I	Bacteria	1933778	GCA_001984175.1	8733	yes	d_Bacteria;p_Actinobacteriota;c_Actinomycetia;o_Mycobacteriales;f_Pseudonocardiaceae;g_Actinosynnema;s_Actinosynnema sp001984175	Bacteria, Terrabacteria group, Actinobacteria, Actinomycetia, Pseudonocardiales, Pseudonocardiaceae, Saccharothrix, unclassified Saccharothrix
UP000325787	Saccharothrix syringae (Nocardiopsis syringae)	Bacteria	103733	GCA_009498035.1	8856	yes	d_Bacteria;p_Actinobacteriota;c_Actinomycetia;o_Mycobacteriales;f_Pseudonocardiaceae;g_Actinosynnema;s_Actinosynnema syringae	Bacteria, Terrabacteria group, Actinobacteria, Actinomycetia, Pseudonocardiales, Pseudonocardiaceae, Saccharothrix
UP000547510	Saccharothrix tamanrassetensis	Bacteria	1051531	GCA_014203665.1	7329	yes	d_Bacteria;p_Actinobacteriota;c_Actinomycetia;o_Mycobacteriales;f_Pseudonocardiaceae;g_Actinosynnema;s_Actinosynnema tamanrassetense	Bacteria, Terrabacteria group, Actinobacteria, Actinomycetia, Pseudonocardiales, Pseudonocardiaceae, Saccharothrix
UP000272729	Saccharothrix variisporea	Bacteria	543527	GCA_003634995.1	8276	yes	d_Bacteria;p_Actinobacteriota;c_Actinomycetia;o_Mycobacteriales;f_Pseudonocardiaceae;g_Actinosynnema;s_Actinosynnema variisporeum	Bacteria, Terrabacteria group, Actinobacteria, Actinomycetia, Pseudonocardiales, Pseudonocardiaceae, Saccharothrix
UP000542674	Saccharothrix violaceirubra	Bacteria	413306	GCA_014203755.1	6879	yes	d_Bacteria;p_Actinobacteriota;c_Actinomycetia;o_Mycobacteriales;f_Pseudonocardiaceae;g_Actinosynnema;s_Actinosynnema violaceirubrum	Bacteria, Terrabacteria group, Actinobacteria, Actinomycetia, Pseudonocardiales, Pseudonocardiaceae, Saccharothrix
UP000183376	Allokutzneria albata (Kibdelosporangium albatum)	Bacteria	211114	GCA_900103775.1	7717	yes	d_Bacteria;p_Actinobacteriota;c_Actinomycetia;o_Mycobacteriales;f_Pseudonocardiaceae;g_Allokutzneria;s_Allokutzneria albata	Bacteria, Terrabacteria group, Actinobacteria, Actinomycetia, Pseudonocardiales, Pseudonocardiaceae, Allokutzneria
UP000371041	Allosaccharopolyspora coralli	Bacteria	2665642	GCA_009664835.1	4296	yes	d_Bacteria;p_Actinobacteriota;c_Actinomycetia;o_Mycobacteriales;f_Pseudonocardiaceae;g_Allosaccharopolyspora;s_Allosaccharopolyspora coralli	Bacteria, Terrabacteria group, Actinobacteria, Actinomycetia, Pseudonocardiales, Pseudonocardiaceae, Allosaccharopolyspora
UP000319769	Amycolatopsis acidicola	Bacteria	2596893	GCA_007713735.2	8848	yes	d_Bacteria;p_Actinobacteriota;c_Actinomycetia;o_Mycobacteriales;f_Pseudonocardiaceae;g_Amycolatopsis;s_Amycolatopsis acidicola	Bacteria, Terrabacteria group, Actinobacteria, Actinomycetia, Pseudonocardiales, Pseudonocardiaceae, Amycolatopsis
UP000318578	Amycolatopsis acidiphila	Bacteria	715473	GCA_007713745.1	7527	yes	d_Bacteria;p_Actinobacteriota;c_Actinomycetia;o_Mycobacteriales;f_Pseudonocardiaceae;g_Amycolatopsis;s_Amycolatopsis acidiphila	Bacteria, Terrabacteria group, Actinobacteria, Actinomycetia, Pseudonocardiales, Pseudonocardiaceae, Amycolatopsis
UP000305546	Amycolatopsis alkalitolerans	Bacteria	2547244	GCA_006152065.1	6455	yes	d_Bacteria;p_Actinobacteriota;c_Actinomycetia;o_Mycobacteriales;f_Pseudonocardiaceae;g_Amycolatopsis;s_Amycolatopsis alkalitolerans	Bacteria, Terrabacteria group, Actinobacteria, Actinomycetia, Pseudonocardiales, Pseudonocardiaceae, Amycolatopsis
UP000242444	Amycolatopsis antarctica	Bacteria	1854586	GCA_002262875.1	5495	yes	d_Bacteria;p_Actinobacteriota;c_Actinomycetia;o_Mycobacteriales;f_Pseudonocardiaceae;g_Amycolatopsis;s_Amycolatopsis antarctica	Bacteria, Terrabacteria group, Actinobacteria, Actinomycetia, Pseudonocardiales, Pseudonocardiaceae, Amycolatopsis
UP000658656	Amycolatopsis bartoniae	Bacteria	941986	GCA_014654095.1	7406	yes	d_Bacteria;p_Actinobacteriota;c_Actinomycetia;o_Mycobacteriales;f_Pseudonocardiaceae;g_Amycolatopsis;s_Amycolatopsis bartoniae	Bacteria, Terrabacteria group, Actinobacteria, Actinomycetia, Pseudonocardiales, Pseudonocardiaceae, Amycolatopsis
UP000267081	Amycolatopsis eburnea	Bacteria	2267691	GCA_003937945.1	9211	yes	d_Bacteria;p_Actinobacteriota;c_Actinomycetia;o_Mycobacteriales;f_Pseudonocardiaceae;g_Amycolatopsis;s_Amycolatopsis eburnea	Bacteria, Terrabacteria group, Actinobacteria, Actinomycetia, Pseudonocardiales, Pseudonocardiaceae, Amycolatopsis
UP000549616	Amycolatopsis endophytica	Bacteria	860233	GCA_013410405.1	7029	yes	d_Bacteria;p_Actinobacteriota;c_Actinomycetia;o_Mycobacteriales;f_Pseudonocardiaceae;g_Amycolatopsis;s_Amycolatopsis endophytica	Bacteria, Terrabacteria group, Actinobacteria, Actinomycetia, Pseudonocardiales, Pseudonocardiaceae, Amycolatopsis
UP000581769	Amycolatopsis jiangsuensis	Bacteria	1181879	GCA_014204865.1	7284	yes	d_Bacteria;p_Actinobacteriota;c_Actinomycetia;o_Mycobacteriales;f_Pseudonocardiaceae;g_Amycolatopsis;s_Amycolatopsis jiangsuensis	Bacteria, Terrabacteria group, Actinobacteria, Actinomycetia, Pseudonocardiales, Pseudonocardiaceae, Amycolatopsis
UP000013968	Amycolatopsis keratiniphila	Bacteria	129921	GCA_000400635.2	8161	yes	d_Bacteria;p_Actinobacteriota;c_Actinomycetia;o_Mycobacteriales;f_Pseudonocardiaceae;g_Amycolatopsis;s_Amycolatopsis keratiniphila	Bacteria, Terrabacteria group, Actinobacteria, Actinomycetia, Pseudonocardiales, Pseudonocardiaceae, Amycolatopsis, Amycolatopsis japonica group
UP000006138	Amycolatopsis mediterranei (strain S699) (Nocardia mediterranei)	Bacteria	713604	GCA_000220945.1	9551	yes	d_Bacteria;p_Actinobacteriota;c_Actinomycetia;o_Mycobacteriales;f_Pseudonocardiaceae;g_Amycolatopsis;s_Amycolatopsis mediterranei	Bacteria, Terrabacteria group, Actinobacteria, Actinomycetia, Pseudonocardiales, Pseudonocardiaceae, Amycolatopsis, Amycolatopsis mediterranei
UP000062973	Amycolatopsis methanolica 239	Bacteria	1068978	GCA_000739085.1	7005	yes	d_Bacteria;p_Actinobacteriota;c_Actinomycetia;o_Mycobacteriales;f_Pseudonocardiaceae;g_Amycolatopsis;s_Amycolatopsis methanolica	Bacteria, Terrabacteria group, Actinobacteria, Actinomycetia, Pseudonocardiales, Pseudonocardiaceae, Amycolatopsis, Amycolatopsis methanolica group, Amycolatopsis methanolica
UP000440096	Amycolatopsis pithecellobii	Bacteria	664692	GCA_009707865.1	7322	yes	d_Bacteria;p_Actinobacteriota;c_Actinomycetia;o_Mycobacteriales;f_Pseudonocardiaceae;g_Amycolatopsis;s_Amycolatopsis pithecellobii	Bacteria, Terrabacteria group, Actinobacteria, Actinomycetia, Pseudonocardiales, Pseudonocardiaceae, Amycolatopsis
UP000320011	Amycolatopsis rhizosphaerae	Bacteria	2053003	GCA_007713715.1	7256	yes	d_Bacteria;p_Actinobacteriota;c_Actinomycetia;o_Mycobacteriales;f_Pseudonocardiaceae;g_Amycolatopsis;s_Amycolatopsis rhizosphaerae	Bacteria, Terrabacteria group, Actinobacteria, Actinomycetia, Pseudonocardiales, Pseudonocardiaceae, Amycolatopsis
UP000078429	Amycolatopsis sp. M39	Bacteria	1825094	GCA_001651785.1	9287	yes	d_Bacteria;p_Actinobacteriota;c_Actinomycetia;o_Mycobacteriales;f_Pseudonocardiaceae;g_Amycolatopsis;s_Amycolatopsis rubida	Bacteria, Terrabacteria group, Actinobacteria, Actinomycetia, Pseudonocardiales, Pseudonocardiaceae, Amycolatopsis, unclassified Amycolatopsis
UP000198582	Amycolatopsis saalfeldensis	Bacteria	394193	GCA_900110575.1	9167	yes	d_Bacteria;p_Actinobacteriota;c_Actinomycetia;o_Mycobacteriales;f_Pseudonocardiaceae;g_Amycolatopsis;s_Amycolatopsis saalfeldensis	Bacteria, Terrabacteria group, Actinobacteria, Actinomycetia, Pseudonocardiales, Pseudonocardiaceae, Amycolatopsis
UP000199025	Amycolatopsis sacchari	Bacteria	115433	GCA_900114035.1	7365	yes	d_Bacteria;p_Actinobacteriota;c_Actinomycetia;o_Mycobacteriales;f_Pseudonocardiaceae;g_Amycolatopsis;s_Amycolatopsis sacchari	Bacteria, Terrabacteria group, Actinobacteria, Actinomycetia, Pseudonocardiales, Pseudonocardiaceae, Amycolatopsis
UP000327322	Amycolatopsis sp. YIM 10	Bacteria	2653857	GCA_009429145.1	9541	yes	d_Bacteria;p_Actinobacteriota;c_Actinomycetia;o_Mycobacteriales;f_Pseudonocardiaceae;g_Amycolatopsis;s_Amycolatopsis sp009429145	Bacteria, Terrabacteria group, Actinobacteria, Actinomycetia, Pseudonocardiales, Pseudonocardiaceae, Amycolatopsis, unclassified Amycolatopsis
UP000292003	Amycolatopsis suaedae	Bacteria	2510978	GCA_004214935.1	6878	yes	d_Bacteria;p_Actinobacteriota;c_Actinomycetia;o_Mycobacteriales;f_Pseudonocardiaceae;g_Amycolatopsis;s_Amycolatopsis suaedae	Bacteria, Terrabacteria group, Actinobacteria, Actinomycetia, Pseudonocardiales, Pseudonocardiaceae, Amycolatopsis
UP000243542	Amycolatopsis sulphurea	Bacteria	76022	GCA_002564045.1	5941	yes	d_Bacteria;p_Actinobacteriota;c_Actinomycetia;o_Mycobacteriales;f_Pseudonocardiaceae;g_Amycolatopsis;s_Amycolatopsis sulphurea	Bacteria, Terrabacteria group, Actinobacteria, Actinomycetia, Pseudonocardiales, Pseudonocardiaceae, Amycolatopsis
UP000199515	Amycolatopsis xylanica	Bacteria	589385	GCA_900107045.1	8491	yes	d_Bacteria;p_Actinobacteriota;c_Actinomycetia;o_Mycobacteriales;f_Pseudonocardiaceae;g_Amycolatopsis;s_Amycolatopsis xylanica	Bacteria, Terrabacteria group, Actinobacteria, Actinomycetia, Pseudonocardiales, Pseudonocardiaceae, Amycolatopsis
UP000478898	Actinophytocola sp.	Bacteria	1872138	GCA_009377395.1	4585	yes	d_Bacteria;p_Actinobacteriota;c_Actinomycetia;o_Mycobacteriales;f_Pseudonocardiaceae;g_Amycolatopsis_C;s_Amycolatopsis_C sp009377385	Bacteria, Terrabacteria group, Actinobacteria, Actinomycetia, Pseudonocardiales, Pseudonocardiaceae, Actinophytocola, unclassified Actinophytocola
UP000320876	Amycolatopsis cihanbeyliensis	Bacteria	1128664	GCA_006715045.1	6558	yes	d_Bacteria;p_Actinobacteriota;c_Actinomycetia;o_Mycobacteriales;f_Pseudonocardiaceae;g_Amycolatopsis_D;s_Amycolatopsis_D cihanbeyliensis	Bacteria, Terrabacteria group, Actinobacteria, Actinomycetia, Pseudonocardiales, Pseudonocardiaceae, Amycolatopsis
UP000243799	Amycolatopsis marina	Bacteria	490629	GCA_900111885.1	6643	yes	d_Bacteria;p_Actinobacteriota;c_Actinomycetia;o_Mycobacteriales;f_Pseudonocardiaceae;g_Amycolatopsis_D;s_Amycolatopsis_D marina	Bacteria, Terrabacteria group, Actinobacteria, Actinomycetia, Pseudonocardiales, Pseudonocardiaceae, Amycolatopsis
UP000323454	Solihabitans fulvus	Bacteria	1892852	GCA_008386585.1	8101	yes	d_Bacteria;p_Actinobacteriota;c_Actinomycetia;o_Mycobacteriales;f_Pseudonocardiaceae;g_AN110305;s_AN110305 sp008386585	Bacteria, Terrabacteria group, Actinobacteria, Actinomycetia, Pseudonocardiales, Pseudonocardiaceae, Solihabitans
UP000533598	Crossiella cryophila	Bacteria	43355	GCA_014204915.1	8632	yes	d_Bacteria;p_Actinobacteriota;c_Actinomycetia;o_Mycobacteriales;f_Pseudonocardiaceae;g_Crossiella;s_Crossiella cryophila	Bacteria, Terrabacteria group, Actinobacteria, Actinomycetia, Pseudonocardiales, Pseudonocardiaceae, Crossiella
UP000198348	Haloechinothrix alba	Bacteria	664784	GCA_900188115.1	4481	yes	d_Bacteria;p_Actinobacteriota;c_Actinomycetia;o_Mycobacteriales;f_Pseudonocardiaceae;g_Haloechinothrix;s_Haloechinothrix alba	Bacteria, Terrabacteria group, Actinobacteria, Actinomycetia, Pseudonocardiales, Pseudonocardiaceae, Haloechinothrix
UP000253495	Halopolyspora algeriensis	Bacteria	1500506	GCA_003337235.1	4304	yes	d_Bacteria;p_Actinobacteriota;c_Actinomycetia;o_Mycobacteriales;f_Pseudonocardiaceae;g_Halopolyspora;s_Halopolyspora algeriensis	Bacteria, Terrabacteria group, Actinobacteria, Actinomycetia, Actinomycetia incertae sedis, Halopolyspora
UP000569329	Halosaccharopolyspora lacisalsi	Bacteria	1000566	GCA_014137975.1	5211	yes	d_Bacteria;p_Actinobacteriota;c_Actinomycetia;o_Mycobacteriales;f_Pseudonocardiaceae;g_Halosaccharopolyspora;s_Halosaccharopolyspora lacisalsi	Bacteria, Terrabacteria group, Actinobacteria, Actinomycetia, Pseudonocardiales, Pseudonocardiaceae, Halosaccharopolyspora
UP000294257	Herbihabitans rhizosphaerae	Bacteria	1872711	GCA_004216555.1	6595	yes	d_Bacteria;p_Actinobacteriota;c_Actinomycetia;o_Mycobacteriales;f_Pseudonocardiaceae;g_Herbihabitans;s_Herbihabitans rhizosphaerae	Bacteria, Terrabacteria group, Actinobacteria, Actinomycetia, Pseudonocardiales, Pseudonocardiaceae, Herbihabitans
UP000192674	Kibdelosporangium aridum	Bacteria	2030	GCA_900176515.1	11140	yes	d_Bacteria;p_Actinobacteriota;c_Actinomycetia;o_Mycobacteriales;f_Pseudonocardiaceae;g_Kibdelosporangium;s_Kibdelosporangium aridum	Bacteria, Terrabacteria group, Actinobacteria, Actinomycetia, Pseudonocardiales, Pseudonocardiaceae, Kibdelosporangium
UP000063699	Kibdelosporangium phytohabitans	Bacteria	860235	GCA_001302585.1	10118	yes	d_Bacteria;p_Actinobacteriota;c_Actinomycetia;o_Mycobacteriales;f_Pseudonocardiaceae;g_Kibdelosporangium;s_Kibdelosporangium phytohabitans	Bacteria, Terrabacteria group, Actinobacteria, Actinomycetia, Pseudonocardiales, Pseudonocardiaceae, Kibdelosporangium
UP000585638	Kutzneria kofuensis	Bacteria	103725	GCA_014203355.1	9290	yes	d_Bacteria;p_Actinobacteriota;c_Actinomycetia;o_Mycobacteriales;f_Pseudonocardiaceae;g_Kutzneria;s_Kutzneria kofuensis	Bacteria, Terrabacteria group, Actinobacteria, Actinomycetia, Pseudonocardiales, Pseudonocardiaceae, Kutzneria
UP000030658	Kutzneria sp. 744	Bacteria	345341	GCA_000568255.1	10148	yes	d_Bacteria;p_Actinobacteriota;c_Actinomycetia;o_Mycobacteriales;f_Pseudonocardiaceae;g_Kutzneria;s_Kutzneria sp000568255	Bacteria, Terrabacteria group, Actinobacteria, Actinomycetia, Pseudonocardiales, Pseudonocardiaceae, Kutzneria, unclassified Kutzneria
UP000019225	Kutzneria albida DSM 43870	Bacteria	1449976	GCA_000525635.1	8775	yes	d_Bacteria;p_Actinobacteriota;c_Actinomycetia;o_Mycobacteriales;f_Pseudonocardiaceae;g_Kutzneria;s_Kutzneria viridogrisea	Bacteria, Terrabacteria group, Actinobacteria, Actinomycetia, Pseudonocardiales, Pseudonocardiaceae, Kutzneria, Kutzneria albida
UP000295444	Labedaea rhizosphaerae	Bacteria	598644	GCA_004362825.1	7717	yes	d_Bacteria;p_Actinobacteriota;c_Actinomycetia;o_Mycobacteriales;f_Pseudonocardiaceae;g_Labedaea;s_Labedaea rhizosphaerae	Bacteria, Terrabacteria group, Actinobacteria, Actinomycetia, Pseudonocardiales, Pseudonocardiaceae, Labedaea
[truncated: 21,727 more rows]
