# Supplementary material for: Origin and functional diversification of PAS domain, a ubiquitous intracellular sensor
Source: Sci Adv. 2023 Aug 30;9(35):eadi4517. doi: 10.1126/sciadv.adi4517 (PMC10468136; doi:10.1126/sciadv.adi4517)
Supplement: Supplementary file 2 — Data S1 to S8 [file sciadv.adi4517_data_s1_to_s8.zip › adi4517_Data_S2.xlsx]

## Sheet: Sheet1
Dataset S2. PAS domain containing proteins identified in InterPro.
Proteome ID	Protein ID	Annotation	Protein Length	Status	Domain component	PAS number	Pfam PAS family	Species	Genome ID	NCBI Taxonomy	GTDB Taxonomy (archaea and bacteria only)
UP000246112	A0A2U0RYM5	PAS domain S-box protein	531	UniProtKB unreviewed (TrEMBL)	PAS,PAS_4,SpoIIE	2	2	Candidatus Bathyarchaeota archaeon	GCA_003096235.1	Archaea;Candidatus Bathyarchaeota;unclassified Candidatus Bathyarchaeota	d__Archaea;p__Thermoproteota;c__Bathyarchaeia;o__TCS64;f__TCS64;g__GCA-2726865;s__GCA-2726865 sp002726865
UP000246112	A0A2U0S4I2	PAS domain S-box protein	1034	UniProtKB unreviewed (TrEMBL)	GAF,HATPase_c,PAS_4,PAS_9,PAS_9,Response_reg	3	2	Candidatus Bathyarchaeota archaeon	GCA_003096235.1	Archaea;Candidatus Bathyarchaeota;unclassified Candidatus Bathyarchaeota	d__Archaea;p__Thermoproteota;c__Bathyarchaeia;o__TCS64;f__TCS64;g__GCA-2726865;s__GCA-2726865 sp002726865
UP000246112	A0A2U0S3E0	PAS domain S-box protein	305	UniProtKB unreviewed (TrEMBL)	PAS_4,PAS_9	2	2	Candidatus Bathyarchaeota archaeon	GCA_003096235.1	Archaea;Candidatus Bathyarchaeota;unclassified Candidatus Bathyarchaeota	d__Archaea;p__Thermoproteota;c__Bathyarchaeia;o__TCS64;f__TCS64;g__GCA-2726865;s__GCA-2726865 sp002726865
UP000246112	A0A2U0S489	PAS domain S-box protein	828	UniProtKB unreviewed (TrEMBL)	HATPase_c,PAS_3,PAS_9,PAS_9,PAS_9,PAS_9	5	2	Candidatus Bathyarchaeota archaeon	GCA_003096235.1	Archaea;Candidatus Bathyarchaeota;unclassified Candidatus Bathyarchaeota	d__Archaea;p__Thermoproteota;c__Bathyarchaeia;o__TCS64;f__TCS64;g__GCA-2726865;s__GCA-2726865 sp002726865
UP000246112	A0A2U0S4Q1	PAS domain S-box protein	766	UniProtKB unreviewed (TrEMBL)	HATPase_c,PAS,PAS_4,PAS_9,Response_reg	3	3	Candidatus Bathyarchaeota archaeon	GCA_003096235.1	Archaea;Candidatus Bathyarchaeota;unclassified Candidatus Bathyarchaeota	d__Archaea;p__Thermoproteota;c__Bathyarchaeia;o__TCS64;f__TCS64;g__GCA-2726865;s__GCA-2726865 sp002726865
UP000246112	A0A2U0RVI0	PAS domain S-box protein	1380	UniProtKB unreviewed (TrEMBL)	HATPase_c,HisKA,PAS,PAS,PAS,PAS_4,PAS_4,PAS_9,PAS_9,PAS_9,PAS_9	9	3	Candidatus Bathyarchaeota archaeon	GCA_003096235.1	Archaea;Candidatus Bathyarchaeota;unclassified Candidatus Bathyarchaeota	d__Archaea;p__Thermoproteota;c__Bathyarchaeia;o__TCS64;f__TCS64;g__GCA-2726865;s__GCA-2726865 sp002726865
UP000246112	A0A2U0RYV8	PAS domain S-box protein	478	UniProtKB unreviewed (TrEMBL)	HATPase_c,HisKA,PAS_4	1	1	Candidatus Bathyarchaeota archaeon	GCA_003096235.1	Archaea;Candidatus Bathyarchaeota;unclassified Candidatus Bathyarchaeota	d__Archaea;p__Thermoproteota;c__Bathyarchaeia;o__TCS64;f__TCS64;g__GCA-2726865;s__GCA-2726865 sp002726865
UP000246112	A0A2U0RXY0	PAS domain S-box protein	745	UniProtKB unreviewed (TrEMBL)	HATPase_c,PAS,PAS_9	2	2	Candidatus Bathyarchaeota archaeon	GCA_003096235.1	Archaea;Candidatus Bathyarchaeota;unclassified Candidatus Bathyarchaeota	d__Archaea;p__Thermoproteota;c__Bathyarchaeia;o__TCS64;f__TCS64;g__GCA-2726865;s__GCA-2726865 sp002726865
UP000246112	A0A2U0RY48	PAS domain S-box protein	853	UniProtKB unreviewed (TrEMBL)	HATPase_c,PAS_4,PAS_8,PAS_9,Response_reg	3	3	Candidatus Bathyarchaeota archaeon	GCA_003096235.1	Archaea;Candidatus Bathyarchaeota;unclassified Candidatus Bathyarchaeota	d__Archaea;p__Thermoproteota;c__Bathyarchaeia;o__TCS64;f__TCS64;g__GCA-2726865;s__GCA-2726865 sp002726865
UP000246112	A0A2U0RWZ2	PAS domain S-box protein	964	UniProtKB unreviewed (TrEMBL)	HATPase_c,PAS,PAS_3,PAS_4,PAS_9,PAS_9,Response_reg	5	4	Candidatus Bathyarchaeota archaeon	GCA_003096235.1	Archaea;Candidatus Bathyarchaeota;unclassified Candidatus Bathyarchaeota	d__Archaea;p__Thermoproteota;c__Bathyarchaeia;o__TCS64;f__TCS64;g__GCA-2726865;s__GCA-2726865 sp002726865
UP000246112	A0A2U0RXM0	PAS domain S-box protein	880	UniProtKB unreviewed (TrEMBL)	HATPase_c,PAS_4,PAS_4,PAS_9,PAS_9,Response_reg	4	2	Candidatus Bathyarchaeota archaeon	GCA_003096235.1	Archaea;Candidatus Bathyarchaeota;unclassified Candidatus Bathyarchaeota	d__Archaea;p__Thermoproteota;c__Bathyarchaeia;o__TCS64;f__TCS64;g__GCA-2726865;s__GCA-2726865 sp002726865
UP000246112	A0A2U0S2A9	PAS domain S-box protein	421	UniProtKB unreviewed (TrEMBL)	PAS_9,PAS_9,PAS_9	3	1	Candidatus Bathyarchaeota archaeon	GCA_003096235.1	Archaea;Candidatus Bathyarchaeota;unclassified Candidatus Bathyarchaeota	d__Archaea;p__Thermoproteota;c__Bathyarchaeia;o__TCS64;f__TCS64;g__GCA-2726865;s__GCA-2726865 sp002726865
UP000246112	A0A2U0S3S9	PAS domain-containing protein	308	UniProtKB unreviewed (TrEMBL)	PAS_4,PAS_4	2	1	Candidatus Bathyarchaeota archaeon	GCA_003096235.1	Archaea;Candidatus Bathyarchaeota;unclassified Candidatus Bathyarchaeota	d__Archaea;p__Thermoproteota;c__Bathyarchaeia;o__TCS64;f__TCS64;g__GCA-2726865;s__GCA-2726865 sp002726865
UP000246112	A0A2U0RVY9	PAS domain S-box protein	1519	UniProtKB unreviewed (TrEMBL)	HATPase_c,PAS_4,PAS_4,PAS_4,PAS_9,PAS_9,PAS_9,PAS_9,PAS_9,PAS_9,Response_reg	9	2	Candidatus Bathyarchaeota archaeon	GCA_003096235.1	Archaea;Candidatus Bathyarchaeota;unclassified Candidatus Bathyarchaeota	d__Archaea;p__Thermoproteota;c__Bathyarchaeia;o__TCS64;f__TCS64;g__GCA-2726865;s__GCA-2726865 sp002726865
UP000246112	A0A2U0S643	PAS domain S-box protein	920	UniProtKB unreviewed (TrEMBL)	PAS,PAS,PAS_3,PAS_4,PAS_4,PAS_9,PAS_9	7	4	Candidatus Bathyarchaeota archaeon	GCA_003096235.1	Archaea;Candidatus Bathyarchaeota;unclassified Candidatus Bathyarchaeota	d__Archaea;p__Thermoproteota;c__Bathyarchaeia;o__TCS64;f__TCS64;g__GCA-2726865;s__GCA-2726865 sp002726865
UP000001686	B1L4H0	Putative PAS/PAC sensor protein	424	UniProtKB unreviewed (TrEMBL)	DUF438,Hemerythrin,PAS_10	1	1	Korarchaeum cryptofilum (strain OPF8)	GCA_000019605.1	Archaea;Candidatus Korarchaeota;Candidatus Korarchaeum;Candidatus Korarchaeum cryptofilum	d__Archaea;p__Thermoproteota;c__Korarchaeia;o__Korarchaeales;f__Korarchaeaceae;g__Korarchaeum;s__Korarchaeum sp003344655
UP000321408	A0A5B9DDG6	Sensory histidine kinase AtoS	745	UniProtKB unreviewed (TrEMBL)	HATPase_c,HisKA,PAS,PAS_8,PAS_8,Response_reg	3	2	Candidatus Prometheoarchaeum syntrophicum	GCA_008000775.1	Archaea;Candidatus Lokiarchaeota;Candidatus Prometheoarchaeum	Not found
UP000321408	A0A5B9DD88	Aerobic respiration control sensor protein ArcB	702	UniProtKB unreviewed (TrEMBL)	HATPase_c,HisKA,PAS,PAS_9	2	2	Candidatus Prometheoarchaeum syntrophicum	GCA_008000775.1	Archaea;Candidatus Lokiarchaeota;Candidatus Prometheoarchaeum	Not found
UP000321408	A0A5B9D8W6	Sensory histidine kinase AtoS	766	UniProtKB unreviewed (TrEMBL)	HATPase_c,HisKA,PAS,PAS_9,PAS_9,Response_reg	3	2	Candidatus Prometheoarchaeum syntrophicum	GCA_008000775.1	Archaea;Candidatus Lokiarchaeota;Candidatus Prometheoarchaeum	Not found
UP000321408	A0A5B9DC53	Aerobic respiration control sensor protein ArcB	1061	UniProtKB unreviewed (TrEMBL)	GAF_2,HATPase_c,HisKA,PAS,PAS_9	2	2	Candidatus Prometheoarchaeum syntrophicum	GCA_008000775.1	Archaea;Candidatus Lokiarchaeota;Candidatus Prometheoarchaeum	Not found
UP000321408	A0A5B9DE99	Sensory histidine kinase AtoS	652	UniProtKB unreviewed (TrEMBL)	HATPase_c,HisKA,PAS,PAS_9,Response_reg	2	2	Candidatus Prometheoarchaeum syntrophicum	GCA_008000775.1	Archaea;Candidatus Lokiarchaeota;Candidatus Prometheoarchaeum	Not found
UP000321408	A0A5B9D8P0	Sensory histidine kinase AtoS	622	UniProtKB unreviewed (TrEMBL)	HATPase_c,HisKA,PAS_9	1	1	Candidatus Prometheoarchaeum syntrophicum	GCA_008000775.1	Archaea;Candidatus Lokiarchaeota;Candidatus Prometheoarchaeum	Not found
UP000321408	A0A5B9D589	Putative diguanylate cyclase	1023	UniProtKB unreviewed (TrEMBL)	HATPase_c,HisKA,PAS_3,PAS_3,PAS_3,PAS_3,PAS_3,PAS_3	6	1	Candidatus Prometheoarchaeum syntrophicum	GCA_008000775.1	Archaea;Candidatus Lokiarchaeota;Candidatus Prometheoarchaeum	Not found
UP000321408	A0A5B9DA52	Sensory histidine kinase AtoS	505	UniProtKB unreviewed (TrEMBL)	HATPase_c,HisKA,PAS_9,Response_reg	1	1	Candidatus Prometheoarchaeum syntrophicum	GCA_008000775.1	Archaea;Candidatus Lokiarchaeota;Candidatus Prometheoarchaeum	Not found
UP000321408	A0A5B9D871	Hemerythrin HHE cation binding domain protein	383	UniProtKB unreviewed (TrEMBL)	DUF438,Hemerythrin,PAS_10	1	1	Candidatus Prometheoarchaeum syntrophicum	GCA_008000775.1	Archaea;Candidatus Lokiarchaeota;Candidatus Prometheoarchaeum	Not found
UP000321408	A0A5B9DCW9	Aerobic respiration control sensor protein ArcB	684	UniProtKB unreviewed (TrEMBL)	HATPase_c,HisKA,PAS,SBP_bac_3	1	1	Candidatus Prometheoarchaeum syntrophicum	GCA_008000775.1	Archaea;Candidatus Lokiarchaeota;Candidatus Prometheoarchaeum	Not found
UP000321408	A0A5B9DGL7	Putative diguanylate cyclase	560	UniProtKB unreviewed (TrEMBL)	GAF,PAS_9,PAS_9	2	1	Candidatus Prometheoarchaeum syntrophicum	GCA_008000775.1	Archaea;Candidatus Lokiarchaeota;Candidatus Prometheoarchaeum	Not found
UP000321408	A0A5B9DB58	Sensory histidine kinase AtoS	789	UniProtKB unreviewed (TrEMBL)	HATPase_c,HisKA,PAS_3,PAS_4,Response_reg	2	2	Candidatus Prometheoarchaeum syntrophicum	GCA_008000775.1	Archaea;Candidatus Lokiarchaeota;Candidatus Prometheoarchaeum	Not found
UP000321408	A0A5B9DD70	Sensory histidine kinase AtoS	897	UniProtKB unreviewed (TrEMBL)	HATPase_c,HisKA,PAS,PAS_9,PAS_9,PAS_9,Response_reg	4	2	Candidatus Prometheoarchaeum syntrophicum	GCA_008000775.1	Archaea;Candidatus Lokiarchaeota;Candidatus Prometheoarchaeum	Not found
UP000321408	A0A5B9DFS1	Sensory histidine kinase AtoS	777	UniProtKB unreviewed (TrEMBL)	HATPase_c,PAS_9,Response_reg	1	1	Candidatus Prometheoarchaeum syntrophicum	GCA_008000775.1	Archaea;Candidatus Lokiarchaeota;Candidatus Prometheoarchaeum	Not found
UP000321408	A0A5B9DEA3	Sensory histidine kinase AtoS	200	UniProtKB unreviewed (TrEMBL)	PAS	1	1	Candidatus Prometheoarchaeum syntrophicum	GCA_008000775.1	Archaea;Candidatus Lokiarchaeota;Candidatus Prometheoarchaeum	Not found
UP000321408	A0A5B9DBR6	Aerobic respiration control sensor protein ArcB	973	UniProtKB unreviewed (TrEMBL)	HATPase_c,HisKA,PAS,PAS_9,PAS_9	3	2	Candidatus Prometheoarchaeum syntrophicum	GCA_008000775.1	Archaea;Candidatus Lokiarchaeota;Candidatus Prometheoarchaeum	Not found
UP000321408	A0A5B9DC18	PAS fold protein	462	UniProtKB unreviewed (TrEMBL)	PAS_9,PAS_9	2	1	Candidatus Prometheoarchaeum syntrophicum	GCA_008000775.1	Archaea;Candidatus Lokiarchaeota;Candidatus Prometheoarchaeum	Not found
UP000006903	B8D2P7	PAS/PAC sensor protein	128	No status	PAS_10	1	1	Desulfurococcus amylolyticus (strain DSM 18924 / JCM 16383 / VKM B-2413 / 1221n) (Desulfurococcus kamchatkensis)	GCA_000020905.1	Archaea;Crenarchaeota;Thermoprotei;Desulfurococcales;Desulfurococcaceae;Desulfurococcus;Desulfurococcus amylolyticus	d__Archaea;p__Thermoproteota;c__Thermoproteia;o__Desulfurococcales;f__Desulfurococcaceae;g__Desulfurococcus;s__Desulfurococcus amylolyticus
UP000001304	E0SQS0	Putative PAS/PAC sensor protein	437	UniProtKB unreviewed (TrEMBL)	DUF438,Hemerythrin,PAS_10	1	1	Ignisphaera aggregans (strain DSM 17230 / JCM 13409 / AQ1.S1)	GCA_000145985.1	Archaea;Crenarchaeota;Thermoprotei;Desulfurococcales;Desulfurococcaceae;Ignisphaera;Ignisphaera aggregans	d__Archaea;p__Thermoproteota;c__Thermoproteia;o__Desulfurococcales;f__Ignisphaeraceae;g__Ignisphaera;s__Ignisphaera aggregans
UP000000254	A3DL69	DUF438 domain-containing protein	440	UniProtKB unreviewed (TrEMBL)	DUF438,Hemerythrin,PAS_10	1	1	Staphylothermus marinus (strain ATCC 43588 / DSM 3639 / JCM 9404 / F1)	GCA_000015945.1	Archaea;Crenarchaeota;Thermoprotei;Desulfurococcales;Desulfurococcaceae;Staphylothermus;Staphylothermus marinus	d__Archaea;p__Thermoproteota;c__Thermoproteia;o__Desulfurococcales;f__Desulfurococcaceae;g__Staphylothermus;s__Staphylothermus marinus
UP000005270	I3TD45	Putative PAS/PAC sensor protein	128	UniProtKB unreviewed (TrEMBL)	PAS_10	1	1	Thermogladius calderae (strain DSM 22663 / VKM B-2946 / 1633)	GCA_000264495.1	Archaea;Crenarchaeota;Thermoprotei;Desulfurococcales;Desulfurococcaceae;Thermogladius;Thermogladius calderae	d__Archaea;p__Thermoproteota;c__Thermoproteia;o__Desulfurococcales;f__Desulfurococcaceae;g__Thermogladius;s__Thermogladius calderae
UP000015543	S5ZFU5	DUF438 domain-containing protein	438	UniProtKB unreviewed (TrEMBL)	DUF438,Hemerythrin,PAS_10	1	1	Thermofilum adornatum	GCA_000446015.1	Archaea;Crenarchaeota;Thermoprotei;Thermofilales;Thermofilaceae;Thermofilum	d__Archaea;p__Thermoproteota;c__Thermoproteia;o__Thermofilales;f__EX4484-15;g__EX4484-15;s__EX4484-15 sp002254595
UP000002654	G4RP95	GTPase	265	UniProtKB unreviewed (TrEMBL)	MMR_HSR1,PAS_8	1	1	Thermoproteus tenax (strain ATCC 35583 / DSM 2078 / JCM 9277 / NBRC 100435 / Kra 1)	GCA_000253055.1	Archaea;Crenarchaeota;Thermoprotei;Thermoproteales;Thermoproteaceae;Thermoproteus;Thermoproteus tenax	d__Archaea;p__Thermoproteota;c__Thermoproteia;o__Thermoproteales;f__Thermoproteaceae;g__Thermoproteus;s__Thermoproteus sp000960885
UP000001400	B5IDQ8	Putative PAS/PAC sensor protein	355	UniProtKB unreviewed (TrEMBL)	PAS_9	1	1	Aciduliprofundum boonei (strain DSM 19572 / T469)	GCA_000025665.1	Archaea;DHVE2 group;Aciduliprofundum;Aciduliprofundum boonei	d__Archaea;p__Thermoplasmatota;c__Thermoplasmata;o__Aciduliprofundales;f__JdFR-45;g__JdFR-45;s__JdFR-45 sp002011395
UP000001400	B5IAE3	Putative PAS/PAC sensor protein	456	UniProtKB unreviewed (TrEMBL)	PAS_8,SBP_bac_3	1	1	Aciduliprofundum boonei (strain DSM 19572 / T469)	GCA_000025665.1	Archaea;DHVE2 group;Aciduliprofundum;Aciduliprofundum boonei	d__Archaea;p__Thermoplasmatota;c__Thermoplasmata;o__Aciduliprofundales;f__JdFR-45;g__JdFR-45;s__JdFR-45 sp002011395
UP000001400	B5IEQ7	Multi-sensor signal transduction histidine kinase	1568	UniProtKB unreviewed (TrEMBL)	GAF_2,GAF_2,GAF_2,HATPase_c,HisKA,PAS,PAS,PAS_9,PAS_9,PAS_9,PAS_9	6	2	Aciduliprofundum boonei (strain DSM 19572 / T469)	GCA_000025665.1	Archaea;DHVE2 group;Aciduliprofundum;Aciduliprofundum boonei	d__Archaea;p__Thermoplasmatota;c__Thermoplasmata;o__Aciduliprofundales;f__JdFR-45;g__JdFR-45;s__JdFR-45 sp002011395
UP000001400	B5IA56	Multi-sensor signal transduction histidine kinase	1181	UniProtKB unreviewed (TrEMBL)	GAF_2,GAF_2,GAF_3,HATPase_c,HisKA,PAS,PAS_9,PAS_9	3	2	Aciduliprofundum boonei (strain DSM 19572 / T469)	GCA_000025665.1	Archaea;DHVE2 group;Aciduliprofundum;Aciduliprofundum boonei	d__Archaea;p__Thermoplasmatota;c__Thermoplasmata;o__Aciduliprofundales;f__JdFR-45;g__JdFR-45;s__JdFR-45 sp002011395
UP000001400	B5IEQ2	DUF438 domain-containing protein	438	UniProtKB unreviewed (TrEMBL)	DUF438,Hemerythrin,PAS_10	1	1	Aciduliprofundum boonei (strain DSM 19572 / T469)	GCA_000025665.1	Archaea;DHVE2 group;Aciduliprofundum;Aciduliprofundum boonei	d__Archaea;p__Thermoplasmatota;c__Thermoplasmata;o__Aciduliprofundales;f__JdFR-45;g__JdFR-45;s__JdFR-45 sp002011395
UP000094058	A0A1D2QXG7	PAS domain-containing sensor histidine kinase	681	UniProtKB unreviewed (TrEMBL)	HATPase_c,HisKA,PAS,PAS_8,PAS_9	3	3	Candidatus Altiarchaeales archaeon WOR_SM1_SCG	GCA_001723845.1	Archaea;DPANN group;Candidatus Altiarchaeota;Candidatus Altiarchaeales;unclassified Candidatus Altiarchaeales	d__Archaea;p__Altarchaeota;c__Altarchaeia;o__IMC4;f__WOR-SM1-SCG-A;g__WOR-SM1-SCG-A;s__WOR-SM1-SCG-A sp001723845
UP000094058	A0A1D2R495	PAS domain S-box protein	813	UniProtKB unreviewed (TrEMBL)	HATPase_c,HisKA,PAS_4,PAS_4,PAS_9	3	2	Candidatus Altiarchaeales archaeon WOR_SM1_SCG	GCA_001723845.1	Archaea;DPANN group;Candidatus Altiarchaeota;Candidatus Altiarchaeales;unclassified Candidatus Altiarchaeales	d__Archaea;p__Altarchaeota;c__Altarchaeia;o__IMC4;f__WOR-SM1-SCG-A;g__WOR-SM1-SCG-A;s__WOR-SM1-SCG-A sp001723845
UP000094058	A0A1D2QXM6	PAS domain S-box protein	1109	UniProtKB unreviewed (TrEMBL)	GAF,HATPase_c,HisKA,PAS,PAS_3,PAS_9,PAS_9,PAS_9	5	3	Candidatus Altiarchaeales archaeon WOR_SM1_SCG	GCA_001723845.1	Archaea;DPANN group;Candidatus Altiarchaeota;Candidatus Altiarchaeales;unclassified Candidatus Altiarchaeales	d__Archaea;p__Altarchaeota;c__Altarchaeia;o__IMC4;f__WOR-SM1-SCG-A;g__WOR-SM1-SCG-A;s__WOR-SM1-SCG-A sp001723845
UP000094058	A0A1D2R842	Histidine kinase domain-containing protein	549	UniProtKB unreviewed (TrEMBL)	HATPase_c,HisKA,PAS_3,PAS_8	2	2	Candidatus Altiarchaeales archaeon WOR_SM1_SCG	GCA_001723845.1	Archaea;DPANN group;Candidatus Altiarchaeota;Candidatus Altiarchaeales;unclassified Candidatus Altiarchaeales	d__Archaea;p__Altarchaeota;c__Altarchaeia;o__IMC4;f__WOR-SM1-SCG-A;g__WOR-SM1-SCG-A;s__WOR-SM1-SCG-A sp001723845
UP000701373	A0A8J7T3R5	PAS domain-containing protein	376	UniProtKB unreviewed (TrEMBL)	PAS,PAS_3,PAS_4	3	3	Candidatus Altiarchaeota archaeon	GCA_016935655.1	Archaea;DPANN group;Candidatus Altiarchaeota;unclassified Candidatus Altiarchaeota	Not found
UP000332487	C7DGN6	PAS/PAC sensor signal transduction histidine kinase	745	UniProtKB unreviewed (TrEMBL)	GAF_2,HATPase_c,HisKA,PAS_9,PAS_9	2	1	Candidatus Micrarchaeum acidiphilum ARMAN-2	GCA_009387755.1	Archaea;DPANN group;Candidatus Micrarchaeota;Candidatus Micrarchaeia;Candidatus Micrarchaeales;Candidatus Micrarchaeaceae;Candidatus Micrarchaeum;Candidatus Micrarchaeum acidiphilum	Not found
UP000377803	A0A5Q0UIS7	PAS domain S-box protein	618	UniProtKB unreviewed (TrEMBL)	HATPase_c,HisKA,PAS_4,Response_reg	1	1	Candidatus Nanohalobium constans	GCA_009617975.1	Archaea;DPANN group;Candidatus Nanohaloarchaeota;Candidatus Nanohalobia;Candidatus Nanohalobiales;Candidatus Nanohalobiaceae;Candidatus Nanohalobium	Not found
UP000030648	V4Y1L2	PAS sensor histidine kinase	172	UniProtKB unreviewed (TrEMBL)	PAS_9	1	1	uncultured archaeon A07HB70	GCA_000496195.1	Archaea;environmental samples	d__Archaea;p__Halobacteriota;c__Halobacteria;o__Halobacteriales;f__Haloferacaceae;g__A07HB70;s__A07HB70 sp000496195
UP000030648	V4XYF4	PAS sensor histidine kinase	888	UniProtKB unreviewed (TrEMBL)	GAF_2,PAS_3,PAS_3,PAS_4,PAS_4,PAS_4,Response_reg	5	2	uncultured archaeon A07HB70	GCA_000496195.1	Archaea;environmental samples	d__Archaea;p__Halobacteriota;c__Halobacteria;o__Halobacteriales;f__Haloferacaceae;g__A07HB70;s__A07HB70 sp000496195
UP000030648	V4ZS29	PAS sensor histidine kinase	361	UniProtKB unreviewed (TrEMBL)	PAS_4,PAS_4,Response_reg	2	1	uncultured archaeon A07HB70	GCA_000496195.1	Archaea;environmental samples	d__Archaea;p__Halobacteriota;c__Halobacteria;o__Halobacteriales;f__Haloferacaceae;g__A07HB70;s__A07HB70 sp000496195
UP000030648	V4ZXD3	Putative DNA binding protein	525	UniProtKB unreviewed (TrEMBL)	BAT,GAF_2,HTH_10,PAS_4	1	1	uncultured archaeon A07HB70	GCA_000496195.1	Archaea;environmental samples	d__Archaea;p__Halobacteriota;c__Halobacteria;o__Halobacteriales;f__Haloferacaceae;g__A07HB70;s__A07HB70 sp000496195
UP000030648	V4Y6I1	Signal transduction histidine kinase	567	UniProtKB unreviewed (TrEMBL)	HATPase_c,HisKA_7TM,PAS_4	1	1	uncultured archaeon A07HB70	GCA_000496195.1	Archaea;environmental samples	d__Archaea;p__Halobacteriota;c__Halobacteria;o__Halobacteriales;f__Haloferacaceae;g__A07HB70;s__A07HB70 sp000496195
UP000030648	V4ZTY3	PAS sensor histidine kinase	709	UniProtKB unreviewed (TrEMBL)	HATPase_c,HisKA,PAS_3,PAS_4,PAS_4,Response_reg	3	2	uncultured archaeon A07HB70	GCA_000496195.1	Archaea;environmental samples	d__Archaea;p__Halobacteriota;c__Halobacteria;o__Halobacteriales;f__Haloferacaceae;g__A07HB70;s__A07HB70 sp000496195
UP000030648	V4XGT0	PAS sensor histidine kinase	580	UniProtKB unreviewed (TrEMBL)	HATPase_c,HisKA,PAS_4,Response_reg	1	1	uncultured archaeon A07HB70	GCA_000496195.1	Archaea;environmental samples	d__Archaea;p__Halobacteriota;c__Halobacteria;o__Halobacteriales;f__Haloferacaceae;g__A07HB70;s__A07HB70 sp000496195
UP000030648	V4XBZ9	Putative signal-transducing histidine kinase	307	UniProtKB unreviewed (TrEMBL)	HisKA_4TM,PAS_4	1	1	uncultured archaeon A07HB70	GCA_000496195.1	Archaea;environmental samples	d__Archaea;p__Halobacteriota;c__Halobacteria;o__Halobacteriales;f__Haloferacaceae;g__A07HB70;s__A07HB70 sp000496195
UP000030648	V4Y8H8	PAS sensor histidine kinase	480	UniProtKB unreviewed (TrEMBL)	HATPase_c,HisKA,HisKA_4TM,PAS_4	1	1	uncultured archaeon A07HB70	GCA_000496195.1	Archaea;environmental samples	d__Archaea;p__Halobacteriota;c__Halobacteria;o__Halobacteriales;f__Haloferacaceae;g__A07HB70;s__A07HB70 sp000496195
UP000030648	V4XT45	PAS sensor histidine kinase	253	UniProtKB unreviewed (TrEMBL)	PAS_9,Response_reg	1	1	uncultured archaeon A07HB70	GCA_000496195.1	Archaea;environmental samples	d__Archaea;p__Halobacteriota;c__Halobacteria;o__Halobacteriales;f__Haloferacaceae;g__A07HB70;s__A07HB70 sp000496195
UP000030648	V4XTK2	Histidine kinase domain protein	722	UniProtKB unreviewed (TrEMBL)	HATPase_c,HisKA,PAS_3,PAS_3,PAS_4,PAS_4	4	2	uncultured archaeon A07HB70	GCA_000496195.1	Archaea;environmental samples	d__Archaea;p__Halobacteriota;c__Halobacteria;o__Halobacteriales;f__Haloferacaceae;g__A07HB70;s__A07HB70 sp000496195
UP000030648	V4Y4N3	PAS sensor histidine kinase	668	UniProtKB unreviewed (TrEMBL)	MEDS,PAS,PAS_3,Response_reg	2	2	uncultured archaeon A07HB70	GCA_000496195.1	Archaea;environmental samples	d__Archaea;p__Halobacteriota;c__Halobacteria;o__Halobacteriales;f__Haloferacaceae;g__A07HB70;s__A07HB70 sp000496195
UP000030648	V4XU51	PAS sensor histidine kinase	905	UniProtKB unreviewed (TrEMBL)	BAT,GAF_2,HTH_10,HalX,PAS_4,Response_reg	1	1	uncultured archaeon A07HB70	GCA_000496195.1	Archaea;environmental samples	d__Archaea;p__Halobacteriota;c__Halobacteria;o__Halobacteriales;f__Haloferacaceae;g__A07HB70;s__A07HB70 sp000496195
UP000030648	V4XSX8	PAS sensor histidine kinase	964	UniProtKB unreviewed (TrEMBL)	HATPase_c,PAS_3,PAS_4,PAS_8,PAS_9,Response_reg	4	4	uncultured archaeon A07HB70	GCA_000496195.1	Archaea;environmental samples	d__Archaea;p__Halobacteriota;c__Halobacteria;o__Halobacteriales;f__Haloferacaceae;g__A07HB70;s__A07HB70 sp000496195
UP000030648	V4XE12	PAS sensor histidine kinase	119	UniProtKB unreviewed (TrEMBL)	PAS	1	1	uncultured archaeon A07HB70	GCA_000496195.1	Archaea;environmental samples	d__Archaea;p__Halobacteriota;c__Halobacteria;o__Halobacteriales;f__Haloferacaceae;g__A07HB70;s__A07HB70 sp000496195
UP000030648	V4Y106	PAS sensor histidine kinase	270	UniProtKB unreviewed (TrEMBL)	PAS_3	1	1	uncultured archaeon A07HB70	GCA_000496195.1	Archaea;environmental samples	d__Archaea;p__Halobacteriota;c__Halobacteria;o__Halobacteriales;f__Haloferacaceae;g__A07HB70;s__A07HB70 sp000496195
UP000030648	V4XX69	PAS sensor histidine kinase	503	UniProtKB unreviewed (TrEMBL)	HATPase_c,HisKA,PAS_4,Response_reg	1	1	uncultured archaeon A07HB70	GCA_000496195.1	Archaea;environmental samples	d__Archaea;p__Halobacteriota;c__Halobacteria;o__Halobacteriales;f__Haloferacaceae;g__A07HB70;s__A07HB70 sp000496195
UP000030648	V4XXV5	PAS sensor histidine kinase	454	UniProtKB unreviewed (TrEMBL)	HATPase_c,HisKA,PAS_4	1	1	uncultured archaeon A07HB70	GCA_000496195.1	Archaea;environmental samples	d__Archaea;p__Halobacteriota;c__Halobacteria;o__Halobacteriales;f__Haloferacaceae;g__A07HB70;s__A07HB70 sp000496195
UP000030648	V4Y409	PAS sensor histidine kinase	1942	UniProtKB unreviewed (TrEMBL)	GAF_3,HATPase_c,PAS_3,PAS_3,PAS_4,PAS_4,PAS_4,PAS_8,PAS_9,PAS_9,PAS_9	9	4	uncultured archaeon A07HB70	GCA_000496195.1	Archaea;environmental samples	d__Archaea;p__Halobacteriota;c__Halobacteria;o__Halobacteriales;f__Haloferacaceae;g__A07HB70;s__A07HB70 sp000496195
UP000030648	V4Y444	PAS sensor histidine kinase	837	UniProtKB unreviewed (TrEMBL)	HATPase_c,HisKA,PAS_3,PAS_4,PAS_4,PAS_4,Response_reg	4	2	uncultured archaeon A07HB70	GCA_000496195.1	Archaea;environmental samples	d__Archaea;p__Halobacteriota;c__Halobacteria;o__Halobacteriales;f__Haloferacaceae;g__A07HB70;s__A07HB70 sp000496195
UP000030660	V4X5K5	PAS sensor histidine kinase	563	UniProtKB unreviewed (TrEMBL)	HATPase_c,HisKA,PAS_3,PAS_3	2	1	uncultured archaeon A07HR67	GCA_000496175.1	Archaea;environmental samples	d__Archaea;p__Halobacteriota;c__Halobacteria;o__Halobacteriales;f__Haloferacaceae;g__Halorubrum;s__Halorubrum sp000496175
UP000030660	V4X4U8	Histidine kinase-, DNA gyrase B-, and HSP90-like ATPase	685	UniProtKB unreviewed (TrEMBL)	HATPase_c,HisKA_7TM,PAS_4	1	1	uncultured archaeon A07HR67	GCA_000496175.1	Archaea;environmental samples	d__Archaea;p__Halobacteriota;c__Halobacteria;o__Halobacteriales;f__Haloferacaceae;g__Halorubrum;s__Halorubrum sp000496175
UP000030660	V4ZQD0	PAS/PAC sensor signal transduction histidine kinase	351	UniProtKB unreviewed (TrEMBL)	HATPase_c,HisKA,PAS_9	1	1	uncultured archaeon A07HR67	GCA_000496175.1	Archaea;environmental samples	d__Archaea;p__Halobacteriota;c__Halobacteria;o__Halobacteriales;f__Haloferacaceae;g__Halorubrum;s__Halorubrum sp000496175
UP000030660	V4XTI3	PAS sensor histidine kinase	286	UniProtKB unreviewed (TrEMBL)	PAS_4,Response_reg	1	1	uncultured archaeon A07HR67	GCA_000496175.1	Archaea;environmental samples	d__Archaea;p__Halobacteriota;c__Halobacteria;o__Halobacteriales;f__Haloferacaceae;g__Halorubrum;s__Halorubrum sp000496175
UP000030660	V4ZN44	Response regulator containing CheY-like receiver, AAA-type ATPase, and DNA-binding domain protein	299	UniProtKB unreviewed (TrEMBL)	PAS_4,Response_reg	1	1	uncultured archaeon A07HR67	GCA_000496175.1	Archaea;environmental samples	d__Archaea;p__Halobacteriota;c__Halobacteria;o__Halobacteriales;f__Haloferacaceae;g__Halorubrum;s__Halorubrum sp000496175
UP000030660	V4ZL24	Histidine kinase domain protein	574	UniProtKB unreviewed (TrEMBL)	HATPase_c,HisKA_7TM,PAS_8	1	1	uncultured archaeon A07HR67	GCA_000496175.1	Archaea;environmental samples	d__Archaea;p__Halobacteriota;c__Halobacteria;o__Halobacteriales;f__Haloferacaceae;g__Halorubrum;s__Halorubrum sp000496175
UP000030660	V4XYS6	PAS sensor histidine kinase	486	UniProtKB unreviewed (TrEMBL)	HATPase_c,PAS_4	1	1	uncultured archaeon A07HR67	GCA_000496175.1	Archaea;environmental samples	d__Archaea;p__Halobacteriota;c__Halobacteria;o__Halobacteriales;f__Haloferacaceae;g__Halorubrum;s__Halorubrum sp000496175
UP000030660	V4X9B8	PAS sensor histidine kinase	563	UniProtKB unreviewed (TrEMBL)	HATPase_c,PAS_3,PAS_3,PAS_4	3	2	uncultured archaeon A07HR67	GCA_000496175.1	Archaea;environmental samples	d__Archaea;p__Halobacteriota;c__Halobacteria;o__Halobacteriales;f__Haloferacaceae;g__Halorubrum;s__Halorubrum sp000496175
UP000030660	V4XAN7	PAS sensor histidine kinase	577	UniProtKB unreviewed (TrEMBL)	BAT,GAF_2,HTH_10,PAS_9	1	1	uncultured archaeon A07HR67	GCA_000496175.1	Archaea;environmental samples	d__Archaea;p__Halobacteriota;c__Halobacteria;o__Halobacteriales;f__Haloferacaceae;g__Halorubrum;s__Halorubrum sp000496175
UP000030660	V4ZP81	PAS sensor histidine kinase	261	UniProtKB unreviewed (TrEMBL)	PAS_4,PAS_8,PAS_8	3	2	uncultured archaeon A07HR67	GCA_000496175.1	Archaea;environmental samples	d__Archaea;p__Halobacteriota;c__Halobacteria;o__Halobacteriales;f__Haloferacaceae;g__Halorubrum;s__Halorubrum sp000496175
UP000030660	V4XAH3	PAS sensor histidine kinase	177	UniProtKB unreviewed (TrEMBL)	PAS_9	1	1	uncultured archaeon A07HR67	GCA_000496175.1	Archaea;environmental samples	d__Archaea;p__Halobacteriota;c__Halobacteria;o__Halobacteriales;f__Haloferacaceae;g__Halorubrum;s__Halorubrum sp000496175
UP000030660	V4XUW7	PAS sensor histidine kinase	266	UniProtKB unreviewed (TrEMBL)	PAS_4,Response_reg	1	1	uncultured archaeon A07HR67	GCA_000496175.1	Archaea;environmental samples	d__Archaea;p__Halobacteriota;c__Halobacteria;o__Halobacteriales;f__Haloferacaceae;g__Halorubrum;s__Halorubrum sp000496175
UP000030660	V4XQU7	PAS sensor histidine kinase	776	UniProtKB unreviewed (TrEMBL)	GAF_2,HalX,PAS_4,Response_reg	1	1	uncultured archaeon A07HR67	GCA_000496175.1	Archaea;environmental samples	d__Archaea;p__Halobacteriota;c__Halobacteria;o__Halobacteriales;f__Haloferacaceae;g__Halorubrum;s__Halorubrum sp000496175
UP000030660	V4XWP9	Signal transduction histidine kinase	562	UniProtKB unreviewed (TrEMBL)	HATPase_c,HisKA_7TM,PAS_8	1	1	uncultured archaeon A07HR67	GCA_000496175.1	Archaea;environmental samples	d__Archaea;p__Halobacteriota;c__Halobacteria;o__Halobacteriales;f__Haloferacaceae;g__Halorubrum;s__Halorubrum sp000496175
UP000030660	V4XQJ4	PAS sensor histidine kinase	657	UniProtKB unreviewed (TrEMBL)	BAT,GAF_2,HTH_10,PAS_9	1	1	uncultured archaeon A07HR67	GCA_000496175.1	Archaea;environmental samples	d__Archaea;p__Halobacteriota;c__Halobacteria;o__Halobacteriales;f__Haloferacaceae;g__Halorubrum;s__Halorubrum sp000496175
UP000030660	V4XV09	PAS sensor histidine kinase	230	UniProtKB unreviewed (TrEMBL)	PAS_9	1	1	uncultured archaeon A07HR67	GCA_000496175.1	Archaea;environmental samples	d__Archaea;p__Halobacteriota;c__Halobacteria;o__Halobacteriales;f__Haloferacaceae;g__Halorubrum;s__Halorubrum sp000496175
UP000030660	V4XMT0	PAS sensor histidine kinase	981	UniProtKB unreviewed (TrEMBL)	GAF,PAS,PAS_3,PAS_4,PAS_4	4	3	uncultured archaeon A07HR67	GCA_000496175.1	Archaea;environmental samples	d__Archaea;p__Halobacteriota;c__Halobacteria;o__Halobacteriales;f__Haloferacaceae;g__Halorubrum;s__Halorubrum sp000496175
UP000030660	V4XYJ1	PAS sensor histidine kinase	555	UniProtKB unreviewed (TrEMBL)	PAS_9,PAS_9	2	1	uncultured archaeon A07HR67	GCA_000496175.1	Archaea;environmental samples	d__Archaea;p__Halobacteriota;c__Halobacteria;o__Halobacteriales;f__Haloferacaceae;g__Halorubrum;s__Halorubrum sp000496175
UP000030660	V4ZJD8	PAS sensor histidine kinase	562	UniProtKB unreviewed (TrEMBL)	HATPase_c,PAS,PAS_4	2	2	uncultured archaeon A07HR67	GCA_000496175.1	Archaea;environmental samples	d__Archaea;p__Halobacteriota;c__Halobacteria;o__Halobacteriales;f__Haloferacaceae;g__Halorubrum;s__Halorubrum sp000496175
UP000030660	V4XQH9	PAS sensor histidine kinase	479	UniProtKB unreviewed (TrEMBL)	HisKA_4TM,PAS_4	1	1	uncultured archaeon A07HR67	GCA_000496175.1	Archaea;environmental samples	d__Archaea;p__Halobacteriota;c__Halobacteria;o__Halobacteriales;f__Haloferacaceae;g__Halorubrum;s__Halorubrum sp000496175
UP000030660	V4XMU8	PAS sensor histidine kinase	456	UniProtKB unreviewed (TrEMBL)	HATPase_c,HisKA,PAS_3,PAS_4	2	2	uncultured archaeon A07HR67	GCA_000496175.1	Archaea;environmental samples	d__Archaea;p__Halobacteriota;c__Halobacteria;o__Halobacteriales;f__Haloferacaceae;g__Halorubrum;s__Halorubrum sp000496175
UP000030660	V4X731	PAS sensor histidine kinase	494	UniProtKB unreviewed (TrEMBL)	HATPase_c,PAS_9	1	1	uncultured archaeon A07HR67	GCA_000496175.1	Archaea;environmental samples	d__Archaea;p__Halobacteriota;c__Halobacteria;o__Halobacteriales;f__Haloferacaceae;g__Halorubrum;s__Halorubrum sp000496175
UP000030660	V4ZMN4	PAS sensor histidine kinase	508	UniProtKB unreviewed (TrEMBL)	HATPase_c,PAS_3,PAS_4	2	2	uncultured archaeon A07HR67	GCA_000496175.1	Archaea;environmental samples	d__Archaea;p__Halobacteriota;c__Halobacteria;o__Halobacteriales;f__Haloferacaceae;g__Halorubrum;s__Halorubrum sp000496175
UP000030660	V4ZQ44	PAS sensor histidine kinase	596	UniProtKB unreviewed (TrEMBL)	PAS_3,PAS_3,PAS_4,PAS_4,Response_reg	4	2	uncultured archaeon A07HR67	GCA_000496175.1	Archaea;environmental samples	d__Archaea;p__Halobacteriota;c__Halobacteria;o__Halobacteriales;f__Haloferacaceae;g__Halorubrum;s__Halorubrum sp000496175
UP000030679	V5A467	Putative signal-transducing histidine kinase	159	UniProtKB unreviewed (TrEMBL)	PAS_4	1	1	uncultured archaeon A07HR60	GCA_000496235.1	Archaea;environmental samples	d__Archaea;p__Halobacteriota;c__Halobacteria;o__Halobacteriales;f__Haloferacaceae;g__J07HR59;s__J07HR59 sp000496235
UP000030679	V4XW96	PAS sensor histidine kinase	734	UniProtKB unreviewed (TrEMBL)	BAT,GAF_2,HTH_10,PAS_9	1	1	uncultured archaeon A07HR60	GCA_000496235.1	Archaea;environmental samples	d__Archaea;p__Halobacteriota;c__Halobacteria;o__Halobacteriales;f__Haloferacaceae;g__J07HR59;s__J07HR59 sp000496235
UP000030679	V5A9T2	Bacteriophytochrome (Light-regulated signal transduction histidine kinase)	775	UniProtKB unreviewed (TrEMBL)	GAF_2,HATPase_c,HisKA,PAS_8	1	1	uncultured archaeon A07HR60	GCA_000496235.1	Archaea;environmental samples	d__Archaea;p__Halobacteriota;c__Halobacteria;o__Halobacteriales;f__Haloferacaceae;g__J07HR59;s__J07HR59 sp000496235
UP000030679	V4YD42	PAS sensor histidine kinase	167	UniProtKB unreviewed (TrEMBL)	PAS_9	1	1	uncultured archaeon A07HR60	GCA_000496235.1	Archaea;environmental samples	d__Archaea;p__Halobacteriota;c__Halobacteria;o__Halobacteriales;f__Haloferacaceae;g__J07HR59;s__J07HR59 sp000496235
UP000030679	V4XP96	PAS sensor histidine kinase	478	UniProtKB unreviewed (TrEMBL)	BAT,HTH_10,PAS_3	1	1	uncultured archaeon A07HR60	GCA_000496235.1	Archaea;environmental samples	d__Archaea;p__Halobacteriota;c__Halobacteria;o__Halobacteriales;f__Haloferacaceae;g__J07HR59;s__J07HR59 sp000496235
UP000030679	V4Y689	PAS sensor histidine kinase	570	UniProtKB unreviewed (TrEMBL)	BAT,HTH_10,PAS_3	1	1	uncultured archaeon A07HR60	GCA_000496235.1	Archaea;environmental samples	d__Archaea;p__Halobacteriota;c__Halobacteria;o__Halobacteriales;f__Haloferacaceae;g__J07HR59;s__J07HR59 sp000496235
UP000030667	V4YC59	PAS domain S-box protein	1210	No status	BAT,GAF_2,GAF_2,HTH_10,PAS_3,PAS_3,PAS_4,PAS_9	4	3	uncultured archaeon A07HN63	GCA_000496215.1	Archaea;environmental samples	d__Archaea;p__Halobacteriota;c__Halobacteria;o__Halobacteriales;f__Haloferacaceae;g__Halonotius;s__Halonotius sp000496215
UP000030667	V4XKZ8	PAS sensor histidine kinase	1438	No status	GAF_2,GAF_3,HATPase_c,HisKA,PAS,PAS_3,PAS_3,PAS_3,PAS_3,PAS_4,PAS_8	7	4	uncultured archaeon A07HN63	GCA_000496215.1	Archaea;environmental samples	d__Archaea;p__Halobacteriota;c__Halobacteria;o__Halobacteriales;f__Haloferacaceae;g__Halonotius;s__Halonotius sp000496215
UP000030667	V4YEX1	HTR-like protein	473	No status	HATPase_c,PAS,Response_reg	1	1	uncultured archaeon A07HN63	GCA_000496215.1	Archaea;environmental samples	d__Archaea;p__Halobacteriota;c__Halobacteria;o__Halobacteriales;f__Haloferacaceae;g__Halonotius;s__Halonotius sp000496215
UP000030667	V4Y286	Histidine kinase domain-containing protein	872	No status	GAF_2,HATPase_c,HisKA_7TM,PAS_8	1	1	uncultured archaeon A07HN63	GCA_000496215.1	Archaea;environmental samples	d__Archaea;p__Halobacteriota;c__Halobacteria;o__Halobacteriales;f__Haloferacaceae;g__Halonotius;s__Halonotius sp000496215
UP000030667	V4Y5H4	PAS domain S-box protein	234	No status	PAS_3,PAS_4	2	2	uncultured archaeon A07HN63	GCA_000496215.1	Archaea;environmental samples	d__Archaea;p__Halobacteriota;c__Halobacteria;o__Halobacteriales;f__Haloferacaceae;g__Halonotius;s__Halonotius sp000496215
UP000030667	V4Y554	PAS domain-containing protein	651	No status	HisKA_7TM,PAS	1	1	uncultured archaeon A07HN63	GCA_000496215.1	Archaea;environmental samples	d__Archaea;p__Halobacteriota;c__Halobacteria;o__Halobacteriales;f__Haloferacaceae;g__Halonotius;s__Halonotius sp000496215
UP000030667	V4XL83	HTR-like protein	217	No status	PAS,Response_reg	1	1	uncultured archaeon A07HN63	GCA_000496215.1	Archaea;environmental samples	d__Archaea;p__Halobacteriota;c__Halobacteria;o__Halobacteriales;f__Haloferacaceae;g__Halonotius;s__Halonotius sp000496215
UP000030667	V4XM85	PAS domain S-box protein	890	No status	HATPase_c,PAS,PAS,PAS_4,PAS_9	4	3	uncultured archaeon A07HN63	GCA_000496215.1	Archaea;environmental samples	d__Archaea;p__Halobacteriota;c__Halobacteria;o__Halobacteriales;f__Haloferacaceae;g__Halonotius;s__Halonotius sp000496215
UP000030667	V4XNF6	PAS domain-containing protein	1230	No status	GAF_2,GAF_2,HTH_10,PAS_4,PAS_9	2	2	uncultured archaeon A07HN63	GCA_000496215.1	Archaea;environmental samples	d__Archaea;p__Halobacteriota;c__Halobacteria;o__Halobacteriales;f__Haloferacaceae;g__Halonotius;s__Halonotius sp000496215
UP000030667	V4XNP8	PAS domain S-box protein	897	No status	GAF_2,HATPase_c,HisKA,PAS_3,PAS_3,PAS_3	3	1	uncultured archaeon A07HN63	GCA_000496215.1	Archaea;environmental samples	d__Archaea;p__Halobacteriota;c__Halobacteria;o__Halobacteriales;f__Haloferacaceae;g__Halonotius;s__Halonotius sp000496215
UP000030667	V4XLQ5	PAS domain S-box protein	836	No status	HATPase_c,PAS,PAS_3,PAS_4,PAS_4,Response_reg	4	3	uncultured archaeon A07HN63	GCA_000496215.1	Archaea;environmental samples	d__Archaea;p__Halobacteriota;c__Halobacteria;o__Halobacteriales;f__Haloferacaceae;g__Halonotius;s__Halonotius sp000496215
UP000030667	V4YA58	Histidine kinase domain-containing protein	556	No status	HATPase_c,HisKA_7TM,PAS_4	1	1	uncultured archaeon A07HN63	GCA_000496215.1	Archaea;environmental samples	d__Archaea;p__Halobacteriota;c__Halobacteria;o__Halobacteriales;f__Haloferacaceae;g__Halonotius;s__Halonotius sp000496215
UP000030667	V4XKG7	Histidine kinase domain-containing protein	560	No status	HATPase_c,HisKA_7TM,PAS_4	1	1	uncultured archaeon A07HN63	GCA_000496215.1	Archaea;environmental samples	d__Archaea;p__Halobacteriota;c__Halobacteria;o__Halobacteriales;f__Haloferacaceae;g__Halonotius;s__Halonotius sp000496215
UP000030667	V4YAC0	PAS sensor histidine kinase	574	No status	PAS_3,PAS_4,PAS_4,Response_reg	3	2	uncultured archaeon A07HN63	GCA_000496215.1	Archaea;environmental samples	d__Archaea;p__Halobacteriota;c__Halobacteria;o__Halobacteriales;f__Haloferacaceae;g__Halonotius;s__Halonotius sp000496215
UP000030667	V4YEX5	Histidine kinase	537	No status	GAF_2,HATPase_c,PAS_3	1	1	uncultured archaeon A07HN63	GCA_000496215.1	Archaea;environmental samples	d__Archaea;p__Halobacteriota;c__Halobacteria;o__Halobacteriales;f__Haloferacaceae;g__Halonotius;s__Halonotius sp000496215
UP000030667	V4Y023	PAS sensor histidine kinase	769	No status	HATPase_c,PAS,PAS_9,PAS_9	3	2	uncultured archaeon A07HN63	GCA_000496215.1	Archaea;environmental samples	d__Archaea;p__Halobacteriota;c__Halobacteria;o__Halobacteriales;f__Haloferacaceae;g__Halonotius;s__Halonotius sp000496215
UP000030667	V4YAC3	PAS sensor histidine kinase	828	No status	HATPase_c,PAS_3,PAS_4,PAS_4,PAS_9	4	3	uncultured archaeon A07HN63	GCA_000496215.1	Archaea;environmental samples	d__Archaea;p__Halobacteriota;c__Halobacteria;o__Halobacteriales;f__Haloferacaceae;g__Halonotius;s__Halonotius sp000496215
UP000030667	V4Y7Y6	PAS domain-containing protein	173	No status	PAS_9	1	1	uncultured archaeon A07HN63	GCA_000496215.1	Archaea;environmental samples	d__Archaea;p__Halobacteriota;c__Halobacteria;o__Halobacteriales;f__Haloferacaceae;g__Halonotius;s__Halonotius sp000496215
UP000030667	V4Y7P4	PAS domain S-box protein	499	No status	HATPase_c,PAS,SnoaL	1	1	uncultured archaeon A07HN63	GCA_000496215.1	Archaea;environmental samples	d__Archaea;p__Halobacteriota;c__Halobacteria;o__Halobacteriales;f__Haloferacaceae;g__Halonotius;s__Halonotius sp000496215
UP000030667	V4Y618	PAS sensor histidine kinase	478	No status	HATPase_c,HisKA,PAS_3,PAS_4	2	2	uncultured archaeon A07HN63	GCA_000496215.1	Archaea;environmental samples	d__Archaea;p__Halobacteriota;c__Halobacteria;o__Halobacteriales;f__Haloferacaceae;g__Halonotius;s__Halonotius sp000496215
UP000030667	V4Y7Y0	PAS_4 domain-containing protein	132	No status	PAS_4	1	1	uncultured archaeon A07HN63	GCA_000496215.1	Archaea;environmental samples	d__Archaea;p__Halobacteriota;c__Halobacteria;o__Halobacteriales;f__Haloferacaceae;g__Halonotius;s__Halonotius sp000496215
UP000030667	V5A217	PAS domain-containing sensor histidine kinase	354	No status	HATPase_c,HisKA,PAS_8	1	1	uncultured archaeon A07HN63	GCA_000496215.1	Archaea;environmental samples	d__Archaea;p__Halobacteriota;c__Halobacteria;o__Halobacteriales;f__Haloferacaceae;g__Halonotius;s__Halonotius sp000496215
UP000030667	V4YDT0	HTR-like protein	845	No status	GAF_2,GAF_2,HisKA,PAS_4,PAS_8,Response_reg	2	2	uncultured archaeon A07HN63	GCA_000496215.1	Archaea;environmental samples	d__Archaea;p__Halobacteriota;c__Halobacteria;o__Halobacteriales;f__Haloferacaceae;g__Halonotius;s__Halonotius sp000496215
UP000030667	V4XLS1	PAS domain-containing sensor histidine kinase	478	No status	HATPase_c,HisKA,PAS_4,PAS_9	2	2	uncultured archaeon A07HN63	GCA_000496215.1	Archaea;environmental samples	d__Archaea;p__Halobacteriota;c__Halobacteria;o__Halobacteriales;f__Haloferacaceae;g__Halonotius;s__Halonotius sp000496215
UP000030667	V5A417	PAS domain-containing sensor histidine kinase	335	No status	HATPase_c,PAS_9	1	1	uncultured archaeon A07HN63	GCA_000496215.1	Archaea;environmental samples	d__Archaea;p__Halobacteriota;c__Halobacteria;o__Halobacteriales;f__Haloferacaceae;g__Halonotius;s__Halonotius sp000496215
UP000030667	V4YDI2	Histidine kinase domain-containing protein	678	No status	HATPase_c,PAS_8	1	1	uncultured archaeon A07HN63	GCA_000496215.1	Archaea;environmental samples	d__Archaea;p__Halobacteriota;c__Halobacteria;o__Halobacteriales;f__Haloferacaceae;g__Halonotius;s__Halonotius sp000496215
UP000030667	V4XKV8	PAS domain-containing sensor histidine kinase	283	No status	HATPase_c,PAS_8	1	1	uncultured archaeon A07HN63	GCA_000496215.1	Archaea;environmental samples	d__Archaea;p__Halobacteriota;c__Halobacteria;o__Halobacteriales;f__Haloferacaceae;g__Halonotius;s__Halonotius sp000496215
UP000030667	V4Y5X2	PAC domain-containing protein	475	No status	HisKA,HisKA_7TM,PAS_4	1	1	uncultured archaeon A07HN63	GCA_000496215.1	Archaea;environmental samples	d__Archaea;p__Halobacteriota;c__Halobacteria;o__Halobacteriales;f__Haloferacaceae;g__Halonotius;s__Halonotius sp000496215
UP000030667	V4Y3Z6	PAS sensor histidine kinase	719	No status	HATPase_c,HisKA,PAS_4,PAS_4,PAS_9	3	2	uncultured archaeon A07HN63	GCA_000496215.1	Archaea;environmental samples	d__Archaea;p__Halobacteriota;c__Halobacteria;o__Halobacteriales;f__Haloferacaceae;g__Halonotius;s__Halonotius sp000496215
UP000030667	V4Y8F4	PAS domain S-box protein	646	No status	GAF_2,HATPase_c,PAS_3,PAS_4	2	2	uncultured archaeon A07HN63	GCA_000496215.1	Archaea;environmental samples	d__Archaea;p__Halobacteriota;c__Halobacteria;o__Halobacteriales;f__Haloferacaceae;g__Halonotius;s__Halonotius sp000496215
UP000030667	V4XJG9	PAS domain S-box protein	529	No status	GAF_2,HATPase_c,HisKA,PAS_3	1	1	uncultured archaeon A07HN63	GCA_000496215.1	Archaea;environmental samples	d__Archaea;p__Halobacteriota;c__Halobacteria;o__Halobacteriales;f__Haloferacaceae;g__Halonotius;s__Halonotius sp000496215
UP000030667	V4YDU1	PAS domain S-box protein	593	No status	HATPase_c,PAS,PAS_9	2	2	uncultured archaeon A07HN63	GCA_000496215.1	Archaea;environmental samples	d__Archaea;p__Halobacteriota;c__Halobacteria;o__Halobacteriales;f__Haloferacaceae;g__Halonotius;s__Halonotius sp000496215
UP000030667	V4YDS5	PAS sensor histidine kinase	590	No status	PAS_3,PAS_4,PAS_9,Response_reg	3	3	uncultured archaeon A07HN63	GCA_000496215.1	Archaea;environmental samples	d__Archaea;p__Halobacteriota;c__Halobacteria;o__Halobacteriales;f__Haloferacaceae;g__Halonotius;s__Halonotius sp000496215
UP000030667	V4YET0	Response regulatory domain-containing protein	282	No status	PAS_3,Response_reg	1	1	uncultured archaeon A07HN63	GCA_000496215.1	Archaea;environmental samples	d__Archaea;p__Halobacteriota;c__Halobacteria;o__Halobacteriales;f__Haloferacaceae;g__Halonotius;s__Halonotius sp000496215
UP000030667	V4YA35	Histidine kinase domain-containing protein	367	No status	HATPase_c,PAS_4	1	1	uncultured archaeon A07HN63	GCA_000496215.1	Archaea;environmental samples	d__Archaea;p__Halobacteriota;c__Halobacteria;o__Halobacteriales;f__Haloferacaceae;g__Halonotius;s__Halonotius sp000496215
UP000030667	V5A2T0	Histidine kinase domain-containing protein	522	No status	GAF_2,HATPase_c,PAS_3	1	1	uncultured archaeon A07HN63	GCA_000496215.1	Archaea;environmental samples	d__Archaea;p__Halobacteriota;c__Halobacteria;o__Halobacteriales;f__Haloferacaceae;g__Halonotius;s__Halonotius sp000496215
UP000002199	O28171	Signal-transducing histidine kinase	608	UniProtKB unreviewed (TrEMBL)	HATPase_c,PAS,PAS_3,PAS_3	3	2	Archaeoglobus fulgidus (strain ATCC 49558 / DSM 4304 / JCM 9628 / NBRC 100126 / VC-16)	GCA_000008665.1	Archaea;Euryarchaeota;Archaeoglobi;Archaeoglobales;Archaeoglobaceae;Archaeoglobus;Archaeoglobus fulgidus	d__Archaea;p__Halobacteriota;c__Archaeoglobi;o__Archaeoglobales;f__Archaeoglobaceae;g__Archaeoglobus;s__Archaeoglobus fulgidus
UP000002199	O28789	Signal-transducing histidine kinase	908	UniProtKB unreviewed (TrEMBL)	GAF_2,HATPase_c,HisKA,PAS_3,PAS_9,PAS_9	3	2	Archaeoglobus fulgidus (strain ATCC 49558 / DSM 4304 / JCM 9628 / NBRC 100126 / VC-16)	GCA_000008665.1	Archaea;Euryarchaeota;Archaeoglobi;Archaeoglobales;Archaeoglobaceae;Archaeoglobus;Archaeoglobus fulgidus	d__Archaea;p__Halobacteriota;c__Archaeoglobi;o__Archaeoglobales;f__Archaeoglobaceae;g__Archaeoglobus;s__Archaeoglobus fulgidus
UP000002199	O28634	Signal-transducing histidine kinase	323	UniProtKB unreviewed (TrEMBL)	HATPase_c,PAS	1	1	Archaeoglobus fulgidus (strain ATCC 49558 / DSM 4304 / JCM 9628 / NBRC 100126 / VC-16)	GCA_000008665.1	Archaea;Euryarchaeota;Archaeoglobi;Archaeoglobales;Archaeoglobaceae;Archaeoglobus;Archaeoglobus fulgidus	d__Archaea;p__Halobacteriota;c__Archaeoglobi;o__Archaeoglobales;f__Archaeoglobaceae;g__Archaeoglobus;s__Archaeoglobus fulgidus
UP000002199	O28800	Signal-transducing histidine kinase	494	UniProtKB unreviewed (TrEMBL)	GAF_2,PAS,Response_reg	1	1	Archaeoglobus fulgidus (strain ATCC 49558 / DSM 4304 / JCM 9628 / NBRC 100126 / VC-16)	GCA_000008665.1	Archaea;Euryarchaeota;Archaeoglobi;Archaeoglobales;Archaeoglobaceae;Archaeoglobus;Archaeoglobus fulgidus	d__Archaea;p__Halobacteriota;c__Archaeoglobi;o__Archaeoglobales;f__Archaeoglobaceae;g__Archaeoglobus;s__Archaeoglobus fulgidus
UP000002199	O28653	Signal-transducing histidine kinase, putative	781	UniProtKB unreviewed (TrEMBL)	DUF835,HAMP,PAS,PAS_4,PAS_9	3	3	Archaeoglobus fulgidus (strain ATCC 49558 / DSM 4304 / JCM 9628 / NBRC 100126 / VC-16)	GCA_000008665.1	Archaea;Euryarchaeota;Archaeoglobi;Archaeoglobales;Archaeoglobaceae;Archaeoglobus;Archaeoglobus fulgidus	d__Archaea;p__Halobacteriota;c__Archaeoglobi;o__Archaeoglobales;f__Archaeoglobaceae;g__Archaeoglobus;s__Archaeoglobus fulgidus
UP000002199	O29962	Signal-transducing histidine kinase, putative	629	UniProtKB unreviewed (TrEMBL)	PAS_3,PAS_4	2	2	Archaeoglobus fulgidus (strain ATCC 49558 / DSM 4304 / JCM 9628 / NBRC 100126 / VC-16)	GCA_000008665.1	Archaea;Euryarchaeota;Archaeoglobi;Archaeoglobales;Archaeoglobaceae;Archaeoglobus;Archaeoglobus fulgidus	d__Archaea;p__Halobacteriota;c__Archaeoglobi;o__Archaeoglobales;f__Archaeoglobaceae;g__Archaeoglobus;s__Archaeoglobus fulgidus
UP000002199	O29226	Chemotaxis histidine kinase, putative	282	UniProtKB unreviewed (TrEMBL)	PAS_4	1	1	Archaeoglobus fulgidus (strain ATCC 49558 / DSM 4304 / JCM 9628 / NBRC 100126 / VC-16)	GCA_000008665.1	Archaea;Euryarchaeota;Archaeoglobi;Archaeoglobales;Archaeoglobaceae;Archaeoglobus;Archaeoglobus fulgidus	d__Archaea;p__Halobacteriota;c__Archaeoglobi;o__Archaeoglobales;f__Archaeoglobaceae;g__Archaeoglobus;s__Archaeoglobus fulgidus
UP000002199	O29228	Methyl-accepting chemotaxis protein (TlpC-1)	677	UniProtKB unreviewed (TrEMBL)	MCPsignal,PAS_9,PAS_9	2	1	Archaeoglobus fulgidus (strain ATCC 49558 / DSM 4304 / JCM 9628 / NBRC 100126 / VC-16)	GCA_000008665.1	Archaea;Euryarchaeota;Archaeoglobi;Archaeoglobales;Archaeoglobaceae;Archaeoglobus;Archaeoglobus fulgidus	d__Archaea;p__Halobacteriota;c__Archaeoglobi;o__Archaeoglobales;f__Archaeoglobaceae;g__Archaeoglobus;s__Archaeoglobus fulgidus
UP000002199	O29801	Signal-transducing histidine kinase, putative	771	UniProtKB unreviewed (TrEMBL)	GAF_2,PAS,PAS_8	2	2	Archaeoglobus fulgidus (strain ATCC 49558 / DSM 4304 / JCM 9628 / NBRC 100126 / VC-16)	GCA_000008665.1	Archaea;Euryarchaeota;Archaeoglobi;Archaeoglobales;Archaeoglobaceae;Archaeoglobus;Archaeoglobus fulgidus	d__Archaea;p__Halobacteriota;c__Archaeoglobi;o__Archaeoglobales;f__Archaeoglobaceae;g__Archaeoglobus;s__Archaeoglobus fulgidus
UP000002199	O29795	PAS fold domain-containing protein	305	UniProtKB unreviewed (TrEMBL)	PAS	1	1	Archaeoglobus fulgidus (strain ATCC 49558 / DSM 4304 / JCM 9628 / NBRC 100126 / VC-16)	GCA_000008665.1	Archaea;Euryarchaeota;Archaeoglobi;Archaeoglobales;Archaeoglobaceae;Archaeoglobus;Archaeoglobus fulgidus	d__Archaea;p__Halobacteriota;c__Archaeoglobi;o__Archaeoglobales;f__Archaeoglobaceae;g__Archaeoglobus;s__Archaeoglobus fulgidus
UP000002199	O30067	DUF438 domain-containing protein	434	UniProtKB unreviewed (TrEMBL)	DUF438,Hemerythrin,PAS_10	1	1	Archaeoglobus fulgidus (strain ATCC 49558 / DSM 4304 / JCM 9628 / NBRC 100126 / VC-16)	GCA_000008665.1	Archaea;Euryarchaeota;Archaeoglobi;Archaeoglobales;Archaeoglobaceae;Archaeoglobus;Archaeoglobus fulgidus	d__Archaea;p__Halobacteriota;c__Archaeoglobi;o__Archaeoglobales;f__Archaeoglobaceae;g__Archaeoglobus;s__Archaeoglobus fulgidus
UP000002199	O29799	Signal-transducing histidine kinase	329	UniProtKB unreviewed (TrEMBL)	HATPase_c,PAS	1	1	Archaeoglobus fulgidus (strain ATCC 49558 / DSM 4304 / JCM 9628 / NBRC 100126 / VC-16)	GCA_000008665.1	Archaea;Euryarchaeota;Archaeoglobi;Archaeoglobales;Archaeoglobaceae;Archaeoglobus;Archaeoglobus fulgidus	d__Archaea;p__Halobacteriota;c__Archaeoglobi;o__Archaeoglobales;f__Archaeoglobaceae;g__Archaeoglobus;s__Archaeoglobus fulgidus
UP000002199	O28247	Signal-transducing histidine kinase, putative	672	UniProtKB unreviewed (TrEMBL)	HisKA,PAS,PAS,PAS_4,PAS_4	4	2	Archaeoglobus fulgidus (strain ATCC 49558 / DSM 4304 / JCM 9628 / NBRC 100126 / VC-16)	GCA_000008665.1	Archaea;Euryarchaeota;Archaeoglobi;Archaeoglobales;Archaeoglobaceae;Archaeoglobus;Archaeoglobus fulgidus	d__Archaea;p__Halobacteriota;c__Archaeoglobi;o__Archaeoglobales;f__Archaeoglobaceae;g__Archaeoglobus;s__Archaeoglobus fulgidus
UP000002199	O29837	Signal-transducing histidine kinase, putative	863	UniProtKB unreviewed (TrEMBL)	PAS,PAS_4,PAS_9,PAS_9	4	3	Archaeoglobus fulgidus (strain ATCC 49558 / DSM 4304 / JCM 9628 / NBRC 100126 / VC-16)	GCA_000008665.1	Archaea;Euryarchaeota;Archaeoglobi;Archaeoglobales;Archaeoglobaceae;Archaeoglobus;Archaeoglobus fulgidus	d__Archaea;p__Halobacteriota;c__Archaeoglobi;o__Archaeoglobales;f__Archaeoglobaceae;g__Archaeoglobus;s__Archaeoglobus fulgidus
UP000002199	O30251	Signal-transducing histidine kinase, putative	547	UniProtKB unreviewed (TrEMBL)	GAF_2,PAS,PAS	2	1	Archaeoglobus fulgidus (strain ATCC 49558 / DSM 4304 / JCM 9628 / NBRC 100126 / VC-16)	GCA_000008665.1	Archaea;Euryarchaeota;Archaeoglobi;Archaeoglobales;Archaeoglobaceae;Archaeoglobus;Archaeoglobus fulgidus	d__Archaea;p__Halobacteriota;c__Archaeoglobi;o__Archaeoglobales;f__Archaeoglobaceae;g__Archaeoglobus;s__Archaeoglobus fulgidus
UP000002199	O29227	Chemotaxis histidine kinase, putative	429	UniProtKB unreviewed (TrEMBL)	HisKA,PAS_4,PAS_8	2	2	Archaeoglobus fulgidus (strain ATCC 49558 / DSM 4304 / JCM 9628 / NBRC 100126 / VC-16)	GCA_000008665.1	Archaea;Euryarchaeota;Archaeoglobi;Archaeoglobales;Archaeoglobaceae;Archaeoglobus;Archaeoglobus fulgidus	d__Archaea;p__Halobacteriota;c__Archaeoglobi;o__Archaeoglobales;f__Archaeoglobaceae;g__Archaeoglobus;s__Archaeoglobus fulgidus
UP000002199	O28508	Amino-acid ABC transporter, periplasmic binding protein/protein kinase	595	UniProtKB unreviewed (TrEMBL)	PAS_4,PAS_4,SBP_bac_3	2	1	Archaeoglobus fulgidus (strain ATCC 49558 / DSM 4304 / JCM 9628 / NBRC 100126 / VC-16)	GCA_000008665.1	Archaea;Euryarchaeota;Archaeoglobi;Archaeoglobales;Archaeoglobaceae;Archaeoglobus;Archaeoglobus fulgidus	d__Archaea;p__Halobacteriota;c__Archaeoglobi;o__Archaeoglobales;f__Archaeoglobaceae;g__Archaeoglobus;s__Archaeoglobus fulgidus
UP000002199	O29369	Signal-transducing histidine kinase	334	UniProtKB unreviewed (TrEMBL)	HATPase_c,PAS_9	1	1	Archaeoglobus fulgidus (strain ATCC 49558 / DSM 4304 / JCM 9628 / NBRC 100126 / VC-16)	GCA_000008665.1	Archaea;Euryarchaeota;Archaeoglobi;Archaeoglobales;Archaeoglobaceae;Archaeoglobus;Archaeoglobus fulgidus	d__Archaea;p__Halobacteriota;c__Archaeoglobi;o__Archaeoglobales;f__Archaeoglobaceae;g__Archaeoglobus;s__Archaeoglobus fulgidus
UP000002199	O29083	Signal-transducing histidine kinase	456	UniProtKB unreviewed (TrEMBL)	HATPase_c,PAS,PAS_9	2	2	Archaeoglobus fulgidus (strain ATCC 49558 / DSM 4304 / JCM 9628 / NBRC 100126 / VC-16)	GCA_000008665.1	Archaea;Euryarchaeota;Archaeoglobi;Archaeoglobales;Archaeoglobaceae;Archaeoglobus;Archaeoglobus fulgidus	d__Archaea;p__Halobacteriota;c__Archaeoglobi;o__Archaeoglobales;f__Archaeoglobaceae;g__Archaeoglobus;s__Archaeoglobus fulgidus
UP000002199	O28820	Signal-transducing histidine kinase	438	UniProtKB unreviewed (TrEMBL)	HATPase_c,PAS_3,PAS_3	2	1	Archaeoglobus fulgidus (strain ATCC 49558 / DSM 4304 / JCM 9628 / NBRC 100126 / VC-16)	GCA_000008665.1	Archaea;Euryarchaeota;Archaeoglobi;Archaeoglobales;Archaeoglobaceae;Archaeoglobus;Archaeoglobus fulgidus	d__Archaea;p__Halobacteriota;c__Archaeoglobi;o__Archaeoglobales;f__Archaeoglobaceae;g__Archaeoglobus;s__Archaeoglobus fulgidus
UP000002199	O28757	Signal-transducing histidine kinase	338	UniProtKB unreviewed (TrEMBL)	HATPase_c,PAS_8	1	1	Archaeoglobus fulgidus (strain ATCC 49558 / DSM 4304 / JCM 9628 / NBRC 100126 / VC-16)	GCA_000008665.1	Archaea;Euryarchaeota;Archaeoglobi;Archaeoglobales;Archaeoglobaceae;Archaeoglobus;Archaeoglobus fulgidus	d__Archaea;p__Halobacteriota;c__Archaeoglobi;o__Archaeoglobales;f__Archaeoglobaceae;g__Archaeoglobus;s__Archaeoglobus fulgidus
UP000002199	O29488	Signal-transducing histidine kinase	531	UniProtKB unreviewed (TrEMBL)	HATPase_c,PAS_3,PAS_9	2	2	Archaeoglobus fulgidus (strain ATCC 49558 / DSM 4304 / JCM 9628 / NBRC 100126 / VC-16)	GCA_000008665.1	Archaea;Euryarchaeota;Archaeoglobi;Archaeoglobales;Archaeoglobaceae;Archaeoglobus;Archaeoglobus fulgidus	d__Archaea;p__Halobacteriota;c__Archaeoglobi;o__Archaeoglobales;f__Archaeoglobaceae;g__Archaeoglobus;s__Archaeoglobus fulgidus
UP000002199	O29217	Methyl-accepting chemotaxis protein (TlpC-2)	834	UniProtKB unreviewed (TrEMBL)	HAMP,MCPsignal,PAS,PAS_9,PAS_9	3	2	Archaeoglobus fulgidus (strain ATCC 49558 / DSM 4304 / JCM 9628 / NBRC 100126 / VC-16)	GCA_000008665.1	Archaea;Euryarchaeota;Archaeoglobi;Archaeoglobales;Archaeoglobaceae;Archaeoglobus;Archaeoglobus fulgidus	d__Archaea;p__Halobacteriota;c__Archaeoglobi;o__Archaeoglobales;f__Archaeoglobaceae;g__Archaeoglobus;s__Archaeoglobus fulgidus
UP000002199	O30214	Signal-transducing histidine kinase	323	UniProtKB unreviewed (TrEMBL)	HATPase_c,PAS_8	1	1	Archaeoglobus fulgidus (strain ATCC 49558 / DSM 4304 / JCM 9628 / NBRC 100126 / VC-16)	GCA_000008665.1	Archaea;Euryarchaeota;Archaeoglobi;Archaeoglobales;Archaeoglobaceae;Archaeoglobus;Archaeoglobus fulgidus	d__Archaea;p__Halobacteriota;c__Archaeoglobi;o__Archaeoglobales;f__Archaeoglobaceae;g__Archaeoglobus;s__Archaeoglobus fulgidus
UP000001901	D2RHB4	PAS/PAC sensor signal transduction histidine kinase	522	UniProtKB unreviewed (TrEMBL)	HATPase_c,PAS_8,PAS_9	2	2	Archaeoglobus profundus (strain DSM 5631 / JCM 9629 / NBRC 100127 / Av18)	GCA_000025285.1	Archaea;Euryarchaeota;Archaeoglobi;Archaeoglobales;Archaeoglobaceae;Archaeoglobus;Archaeoglobus profundus	d__Archaea;p__Halobacteriota;c__Archaeoglobi;o__Archaeoglobales;f__Archaeoglobaceae;g__Archaeoglobus;s__Archaeoglobus fulgidus
UP000001901	D2RH29	PAS/PAC sensor signal transduction histidine kinase	327	UniProtKB unreviewed (TrEMBL)	HATPase_c,PAS_9	1	1	Archaeoglobus profundus (strain DSM 5631 / JCM 9629 / NBRC 100127 / Av18)	GCA_000025285.1	Archaea;Euryarchaeota;Archaeoglobi;Archaeoglobales;Archaeoglobaceae;Archaeoglobus;Archaeoglobus profundus	d__Archaea;p__Halobacteriota;c__Archaeoglobi;o__Archaeoglobales;f__Archaeoglobaceae;g__Archaeoglobus;s__Archaeoglobus fulgidus
UP000001901	D2REF7	Putative PAS/PAC sensor protein	455	UniProtKB unreviewed (TrEMBL)	PAS	1	1	Archaeoglobus profundus (strain DSM 5631 / JCM 9629 / NBRC 100127 / Av18)	GCA_000025285.1	Archaea;Euryarchaeota;Archaeoglobi;Archaeoglobales;Archaeoglobaceae;Archaeoglobus;Archaeoglobus profundus	d__Archaea;p__Halobacteriota;c__Archaeoglobi;o__Archaeoglobales;f__Archaeoglobaceae;g__Archaeoglobus;s__Archaeoglobus fulgidus
UP000001901	D2RE84	Methyl-accepting chemotaxis sensory transducer with Pas/Pac sensor	925	UniProtKB unreviewed (TrEMBL)	MCPsignal,PAS_4,PAS_4,PAS_8,PAS_9	4	3	Archaeoglobus profundus (strain DSM 5631 / JCM 9629 / NBRC 100127 / Av18)	GCA_000025285.1	Archaea;Euryarchaeota;Archaeoglobi;Archaeoglobales;Archaeoglobaceae;Archaeoglobus;Archaeoglobus profundus	d__Archaea;p__Halobacteriota;c__Archaeoglobi;o__Archaeoglobales;f__Archaeoglobaceae;g__Archaeoglobus;s__Archaeoglobus fulgidus
UP000013307	N0BBJ8	PAS domain S-box	738	UniProtKB unreviewed (TrEMBL)	DUF835,HAMP,PAS,PAS_9,PAS_9	3	2	Archaeoglobus sulfaticallidus PM70-1	GCA_000385565.1	Archaea;Euryarchaeota;Archaeoglobi;Archaeoglobales;Archaeoglobaceae;Archaeoglobus;Archaeoglobus sulfaticallidus	d__Archaea;p__Halobacteriota;c__Archaeoglobi;o__Archaeoglobales;f__Archaeoglobaceae;g__Archaeoglobus_A;s__Archaeoglobus_A sulfaticallidus
UP000013307	N0BFR8	PAS domain S-box	439	UniProtKB unreviewed (TrEMBL)	HATPase_c,PAS_3,PAS_3	2	1	Archaeoglobus sulfaticallidus PM70-1	GCA_000385565.1	Archaea;Euryarchaeota;Archaeoglobi;Archaeoglobales;Archaeoglobaceae;Archaeoglobus;Archaeoglobus sulfaticallidus	d__Archaea;p__Halobacteriota;c__Archaeoglobi;o__Archaeoglobales;f__Archaeoglobaceae;g__Archaeoglobus_A;s__Archaeoglobus_A sulfaticallidus
UP000013307	N0BH75	PAS domain S-box	403	UniProtKB unreviewed (TrEMBL)	HisKA,PAS_3,PAS_3	2	1	Archaeoglobus sulfaticallidus PM70-1	GCA_000385565.1	Archaea;Euryarchaeota;Archaeoglobi;Archaeoglobales;Archaeoglobaceae;Archaeoglobus;Archaeoglobus sulfaticallidus	d__Archaea;p__Halobacteriota;c__Archaeoglobi;o__Archaeoglobales;f__Archaeoglobaceae;g__Archaeoglobus_A;s__Archaeoglobus_A sulfaticallidus
UP000013307	N0BP86	PAS domain S-box	849	UniProtKB unreviewed (TrEMBL)	GAF_2,PAS,PAS,PAS_3,PAS_4,PAS_9	5	4	Archaeoglobus sulfaticallidus PM70-1	GCA_000385565.1	Archaea;Euryarchaeota;Archaeoglobi;Archaeoglobales;Archaeoglobaceae;Archaeoglobus;Archaeoglobus sulfaticallidus	d__Archaea;p__Halobacteriota;c__Archaeoglobi;o__Archaeoglobales;f__Archaeoglobaceae;g__Archaeoglobus_A;s__Archaeoglobus_A sulfaticallidus
UP000013307	N0BCM6	PAS domain S-box	729	UniProtKB unreviewed (TrEMBL)	PAS_4,PAS_9,PAS_9,Response_reg	3	2	Archaeoglobus sulfaticallidus PM70-1	GCA_000385565.1	Archaea;Euryarchaeota;Archaeoglobi;Archaeoglobales;Archaeoglobaceae;Archaeoglobus;Archaeoglobus sulfaticallidus	d__Archaea;p__Halobacteriota;c__Archaeoglobi;o__Archaeoglobales;f__Archaeoglobaceae;g__Archaeoglobus_A;s__Archaeoglobus_A sulfaticallidus
UP000013307	N0BH44	PAS domain S-box	334	UniProtKB unreviewed (TrEMBL)	PAS,PAS_9	2	2	Archaeoglobus sulfaticallidus PM70-1	GCA_000385565.1	Archaea;Euryarchaeota;Archaeoglobi;Archaeoglobales;Archaeoglobaceae;Archaeoglobus;Archaeoglobus sulfaticallidus	d__Archaea;p__Halobacteriota;c__Archaeoglobi;o__Archaeoglobales;f__Archaeoglobaceae;g__Archaeoglobus_A;s__Archaeoglobus_A sulfaticallidus
UP000013307	N0BH98	PAS domain S-box	523	UniProtKB unreviewed (TrEMBL)	HATPase_c,PAS,PAS_8	2	2	Archaeoglobus sulfaticallidus PM70-1	GCA_000385565.1	Archaea;Euryarchaeota;Archaeoglobi;Archaeoglobales;Archaeoglobaceae;Archaeoglobus;Archaeoglobus sulfaticallidus	d__Archaea;p__Halobacteriota;c__Archaeoglobi;o__Archaeoglobales;f__Archaeoglobaceae;g__Archaeoglobus_A;s__Archaeoglobus_A sulfaticallidus
UP000013307	N0BIC3	PAS domain S-box	790	UniProtKB unreviewed (TrEMBL)	GAF,GAF_2,PAS,PAS_9,PAS_9	3	2	Archaeoglobus sulfaticallidus PM70-1	GCA_000385565.1	Archaea;Euryarchaeota;Archaeoglobi;Archaeoglobales;Archaeoglobaceae;Archaeoglobus;Archaeoglobus sulfaticallidus	d__Archaea;p__Halobacteriota;c__Archaeoglobi;o__Archaeoglobales;f__Archaeoglobaceae;g__Archaeoglobus_A;s__Archaeoglobus_A sulfaticallidus
UP000013307	N0BI45	PAS domain S-box	928	UniProtKB unreviewed (TrEMBL)	GAF,GAF_2,GAF_2,PAS,PAS_9,PAS_9	3	2	Archaeoglobus sulfaticallidus PM70-1	GCA_000385565.1	Archaea;Euryarchaeota;Archaeoglobi;Archaeoglobales;Archaeoglobaceae;Archaeoglobus;Archaeoglobus sulfaticallidus	d__Archaea;p__Halobacteriota;c__Archaeoglobi;o__Archaeoglobales;f__Archaeoglobaceae;g__Archaeoglobus_A;s__Archaeoglobus_A sulfaticallidus
UP000013307	N0BBR2	PAS domain S-box	744	UniProtKB unreviewed (TrEMBL)	DUF835,HAMP,PAS,PAS,PAS	3	1	Archaeoglobus sulfaticallidus PM70-1	GCA_000385565.1	Archaea;Euryarchaeota;Archaeoglobi;Archaeoglobales;Archaeoglobaceae;Archaeoglobus;Archaeoglobus sulfaticallidus	d__Archaea;p__Halobacteriota;c__Archaeoglobi;o__Archaeoglobales;f__Archaeoglobaceae;g__Archaeoglobus_A;s__Archaeoglobus_A sulfaticallidus
UP000013307	N0BDD8	PAS domain S-box	703	UniProtKB unreviewed (TrEMBL)	HATPase_c,PAS,PAS_9,PAS_9,PAS_9	4	2	Archaeoglobus sulfaticallidus PM70-1	GCA_000385565.1	Archaea;Euryarchaeota;Archaeoglobi;Archaeoglobales;Archaeoglobaceae;Archaeoglobus;Archaeoglobus sulfaticallidus	d__Archaea;p__Halobacteriota;c__Archaeoglobi;o__Archaeoglobales;f__Archaeoglobaceae;g__Archaeoglobus_A;s__Archaeoglobus_A sulfaticallidus
UP000013307	N0BMY8	PAS domain S-box	694	UniProtKB unreviewed (TrEMBL)	HisKA,PAS_3,PAS_3,PAS_4,PAS_4	4	2	Archaeoglobus sulfaticallidus PM70-1	GCA_000385565.1	Archaea;Euryarchaeota;Archaeoglobi;Archaeoglobales;Archaeoglobaceae;Archaeoglobus;Archaeoglobus sulfaticallidus	d__Archaea;p__Halobacteriota;c__Archaeoglobi;o__Archaeoglobales;f__Archaeoglobaceae;g__Archaeoglobus_A;s__Archaeoglobus_A sulfaticallidus
UP000008136	F2KNJ7	PAS sensor protein	973	UniProtKB unreviewed (TrEMBL)	GAF_2,GAF_2,GAF_2,HisKA,PAS,PAS_4,PAS_9	3	3	Archaeoglobus veneficus (strain DSM 11195 / SNP6)	GCA_000194625.1	Archaea;Euryarchaeota;Archaeoglobi;Archaeoglobales;Archaeoglobaceae;Archaeoglobus;Archaeoglobus veneficus	d__Archaea;p__Halobacteriota;c__Archaeoglobi;o__Archaeoglobales;f__Archaeoglobaceae;g__Archaeoglobus;s__Archaeoglobus fulgidus
UP000008136	F2KQK2	Methyl-accepting chemotaxis sensory transducer with Pas/Pac sensor	889	UniProtKB unreviewed (TrEMBL)	MCPsignal,PAS_4,PAS_9	2	2	Archaeoglobus veneficus (strain DSM 11195 / SNP6)	GCA_000194625.1	Archaea;Euryarchaeota;Archaeoglobi;Archaeoglobales;Archaeoglobaceae;Archaeoglobus;Archaeoglobus veneficus	d__Archaea;p__Halobacteriota;c__Archaeoglobi;o__Archaeoglobales;f__Archaeoglobaceae;g__Archaeoglobus;s__Archaeoglobus fulgidus
UP000008136	F2KPE9	Methyl-accepting chemotaxis sensory transducer with Pas/Pac sensor	871	UniProtKB unreviewed (TrEMBL)	4HB_MCP_1,HAMP,MCPsignal,PAS_4,PAS_9	2	2	Archaeoglobus veneficus (strain DSM 11195 / SNP6)	GCA_000194625.1	Archaea;Euryarchaeota;Archaeoglobi;Archaeoglobales;Archaeoglobaceae;Archaeoglobus;Archaeoglobus veneficus	d__Archaea;p__Halobacteriota;c__Archaeoglobi;o__Archaeoglobales;f__Archaeoglobaceae;g__Archaeoglobus;s__Archaeoglobus fulgidus
UP000008136	F2KQC8	PAS sensor protein	750	UniProtKB unreviewed (TrEMBL)	GAF,GAF,PAS_9	1	1	Archaeoglobus veneficus (strain DSM 11195 / SNP6)	GCA_000194625.1	Archaea;Euryarchaeota;Archaeoglobi;Archaeoglobales;Archaeoglobaceae;Archaeoglobus;Archaeoglobus veneficus	d__Archaea;p__Halobacteriota;c__Archaeoglobi;o__Archaeoglobales;f__Archaeoglobaceae;g__Archaeoglobus;s__Archaeoglobus fulgidus
UP000008136	F2KPI2	PAS/PAC sensor signal transduction histidine kinase	339	UniProtKB unreviewed (TrEMBL)	HATPase_c,PAS_9	1	1	Archaeoglobus veneficus (strain DSM 11195 / SNP6)	GCA_000194625.1	Archaea;Euryarchaeota;Archaeoglobi;Archaeoglobales;Archaeoglobaceae;Archaeoglobus;Archaeoglobus veneficus	d__Archaea;p__Halobacteriota;c__Archaeoglobi;o__Archaeoglobales;f__Archaeoglobaceae;g__Archaeoglobus;s__Archaeoglobus fulgidus
UP000008136	F2KMJ4	Transcriptional regulator, MarR family	733	UniProtKB unreviewed (TrEMBL)	DUF835,HAMP,PAS,PAS_9,PAS_9	3	2	Archaeoglobus veneficus (strain DSM 11195 / SNP6)	GCA_000194625.1	Archaea;Euryarchaeota;Archaeoglobi;Archaeoglobales;Archaeoglobaceae;Archaeoglobus;Archaeoglobus veneficus	d__Archaea;p__Halobacteriota;c__Archaeoglobi;o__Archaeoglobales;f__Archaeoglobaceae;g__Archaeoglobus;s__Archaeoglobus fulgidus
UP000008136	F2KNK0	PAS/PAC sensor signal transduction histidine kinase	433	UniProtKB unreviewed (TrEMBL)	HATPase_c,PAS_3,PAS_4	2	2	Archaeoglobus veneficus (strain DSM 11195 / SNP6)	GCA_000194625.1	Archaea;Euryarchaeota;Archaeoglobi;Archaeoglobales;Archaeoglobaceae;Archaeoglobus;Archaeoglobus veneficus	d__Archaea;p__Halobacteriota;c__Archaeoglobi;o__Archaeoglobales;f__Archaeoglobaceae;g__Archaeoglobus;s__Archaeoglobus fulgidus
UP000008136	F2KNJ8	PAS/PAC sensor signal transduction histidine kinase	688	UniProtKB unreviewed (TrEMBL)	HATPase_c,PAS,PAS_4,PAS_9	3	3	Archaeoglobus veneficus (strain DSM 11195 / SNP6)	GCA_000194625.1	Archaea;Euryarchaeota;Archaeoglobi;Archaeoglobales;Archaeoglobaceae;Archaeoglobus;Archaeoglobus veneficus	d__Archaea;p__Halobacteriota;c__Archaeoglobi;o__Archaeoglobales;f__Archaeoglobaceae;g__Archaeoglobus;s__Archaeoglobus fulgidus
UP000008136	F2KMI8	Putative PAS/PAC sensor protein	741	UniProtKB unreviewed (TrEMBL)	DUF835,HAMP,PAS,PAS,PAS_9	3	2	Archaeoglobus veneficus (strain DSM 11195 / SNP6)	GCA_000194625.1	Archaea;Euryarchaeota;Archaeoglobi;Archaeoglobales;Archaeoglobaceae;Archaeoglobus;Archaeoglobus veneficus	d__Archaea;p__Halobacteriota;c__Archaeoglobi;o__Archaeoglobales;f__Archaeoglobaceae;g__Archaeoglobus;s__Archaeoglobus fulgidus
UP000002613	D3RZF7	PAS/PAC sensor signal transduction histidine kinase	615	UniProtKB unreviewed (TrEMBL)	HATPase_c,PAS_3,PAS_9	2	2	Ferroglobus placidus (strain DSM 10642 / AEDII12DO)	GCA_000025505.1	Archaea;Euryarchaeota;Archaeoglobi;Archaeoglobales;Archaeoglobaceae;Ferroglobus;Ferroglobus placidus	d__Archaea;p__Halobacteriota;c__Archaeoglobi;o__Archaeoglobales;f__Archaeoglobaceae;g__Ferroglobus;s__Ferroglobus placidus
UP000002613	D3S064	Methyl-accepting chemotaxis sensory transducer with Pas/Pac sensor	625	UniProtKB unreviewed (TrEMBL)	HAMP,MCPsignal,PAS_9,PAS_9	2	1	Ferroglobus placidus (strain DSM 10642 / AEDII12DO)	GCA_000025505.1	Archaea;Euryarchaeota;Archaeoglobi;Archaeoglobales;Archaeoglobaceae;Ferroglobus;Ferroglobus placidus	d__Archaea;p__Halobacteriota;c__Archaeoglobi;o__Archaeoglobales;f__Archaeoglobaceae;g__Ferroglobus;s__Ferroglobus placidus
UP000002613	D3S1Y7	Putative PAS/PAC sensor protein	778	UniProtKB unreviewed (TrEMBL)	GAF_2,PAS_9,PAS_9	2	1	Ferroglobus placidus (strain DSM 10642 / AEDII12DO)	GCA_000025505.1	Archaea;Euryarchaeota;Archaeoglobi;Archaeoglobales;Archaeoglobaceae;Ferroglobus;Ferroglobus placidus	d__Archaea;p__Halobacteriota;c__Archaeoglobi;o__Archaeoglobales;f__Archaeoglobaceae;g__Ferroglobus;s__Ferroglobus placidus
UP000002613	D3RZF8	Putative PAS/PAC sensor protein	357	UniProtKB unreviewed (TrEMBL)	PAS_8	1	1	Ferroglobus placidus (strain DSM 10642 / AEDII12DO)	GCA_000025505.1	Archaea;Euryarchaeota;Archaeoglobi;Archaeoglobales;Archaeoglobaceae;Ferroglobus;Ferroglobus placidus	d__Archaea;p__Halobacteriota;c__Archaeoglobi;o__Archaeoglobales;f__Archaeoglobaceae;g__Ferroglobus;s__Ferroglobus placidus
UP000002613	D3S3I8	Transcriptional regulator, TrmB	215	UniProtKB unreviewed (TrEMBL)	PAS_10,Penicillinase_R	1	1	Ferroglobus placidus (strain DSM 10642 / AEDII12DO)	GCA_000025505.1	Archaea;Euryarchaeota;Archaeoglobi;Archaeoglobales;Archaeoglobaceae;Ferroglobus;Ferroglobus placidus	d__Archaea;p__Halobacteriota;c__Archaeoglobi;o__Archaeoglobales;f__Archaeoglobaceae;g__Ferroglobus;s__Ferroglobus placidus
UP000002613	D3RYE8	Putative PAS/PAC sensor protein	438	UniProtKB unreviewed (TrEMBL)	PAS,PAS_3	2	2	Ferroglobus placidus (strain DSM 10642 / AEDII12DO)	GCA_000025505.1	Archaea;Euryarchaeota;Archaeoglobi;Archaeoglobales;Archaeoglobaceae;Ferroglobus;Ferroglobus placidus	d__Archaea;p__Halobacteriota;c__Archaeoglobi;o__Archaeoglobales;f__Archaeoglobaceae;g__Ferroglobus;s__Ferroglobus placidus
UP000002613	D3RYE7	PAS/PAC sensor signal transduction histidine kinase	327	UniProtKB unreviewed (TrEMBL)	HATPase_c,PAS_4	1	1	Ferroglobus placidus (strain DSM 10642 / AEDII12DO)	GCA_000025505.1	Archaea;Euryarchaeota;Archaeoglobi;Archaeoglobales;Archaeoglobaceae;Ferroglobus;Ferroglobus placidus	d__Archaea;p__Halobacteriota;c__Archaeoglobi;o__Archaeoglobales;f__Archaeoglobaceae;g__Ferroglobus;s__Ferroglobus placidus
UP000002613	D3S0F2	Penicillinase repressor	220	UniProtKB unreviewed (TrEMBL)	PAS_10,Penicillinase_R	1	1	Ferroglobus placidus (strain DSM 10642 / AEDII12DO)	GCA_000025505.1	Archaea;Euryarchaeota;Archaeoglobi;Archaeoglobales;Archaeoglobaceae;Ferroglobus;Ferroglobus placidus	d__Archaea;p__Halobacteriota;c__Archaeoglobi;o__Archaeoglobales;f__Archaeoglobaceae;g__Ferroglobus;s__Ferroglobus placidus
UP000034723	A0A0F7IDE2	Penicillinase repressor/PAS domain	215	UniProtKB unreviewed (TrEMBL)	PAS_10,Penicillinase_R	1	1	Geoglobus ahangari	GCA_001006045.1	Archaea;Euryarchaeota;Archaeoglobi;Archaeoglobales;Archaeoglobaceae;Geoglobus	d__Archaea;p__Halobacteriota;c__Archaeoglobi;o__Archaeoglobales;f__Archaeoglobaceae;g__Geoglobus;s__Geoglobus ahangari
UP000034723	A0A0F7IE69	PAS domain S-box	693	UniProtKB unreviewed (TrEMBL)	PAS,PAS_9,PAS_9	3	2	Geoglobus ahangari	GCA_001006045.1	Archaea;Euryarchaeota;Archaeoglobi;Archaeoglobales;Archaeoglobaceae;Geoglobus	d__Archaea;p__Halobacteriota;c__Archaeoglobi;o__Archaeoglobales;f__Archaeoglobaceae;g__Geoglobus;s__Geoglobus ahangari
UP000034723	A0A0F7IEY5	PAS domain S-box	453	UniProtKB unreviewed (TrEMBL)	HATPase_c,PAS_3,PAS_3	2	1	Geoglobus ahangari	GCA_001006045.1	Archaea;Euryarchaeota;Archaeoglobi;Archaeoglobales;Archaeoglobaceae;Geoglobus	d__Archaea;p__Halobacteriota;c__Archaeoglobi;o__Archaeoglobales;f__Archaeoglobaceae;g__Geoglobus;s__Geoglobus ahangari
UP000070284	A0A133UIB2	PAC domain-containing protein	145	UniProtKB unreviewed (TrEMBL)	PAS_3	1	1	candidate division MSBL1 archaeon SCGC-AAA259E19	GCA_001549095.1	Archaea;Euryarchaeota;candidate division MSBL1	Not found
UP000070284	A0A133UN34	PAS domain-containing protein	339	UniProtKB unreviewed (TrEMBL)	PAS_4,PAS_9	2	2	candidate division MSBL1 archaeon SCGC-AAA259E19	GCA_001549095.1	Archaea;Euryarchaeota;candidate division MSBL1	Not found
UP000070284	A0A133UME2	PAC domain-containing protein	418	UniProtKB unreviewed (TrEMBL)	PAS_4,PAS_4	2	1	candidate division MSBL1 archaeon SCGC-AAA259E19	GCA_001549095.1	Archaea;Euryarchaeota;candidate division MSBL1	Not found
UP000070284	A0A133UM06	PAC domain-containing protein	163	UniProtKB unreviewed (TrEMBL)	PAS_9	1	1	candidate division MSBL1 archaeon SCGC-AAA259E19	GCA_001549095.1	Archaea;Euryarchaeota;candidate division MSBL1	Not found
UP000070344	A0A133V1U6	PAC domain-containing protein	349	UniProtKB unreviewed (TrEMBL)	PAS_4,PAS_4	2	1	candidate division MSBL1 archaeon SCGC-AAA259O05	GCA_001549135.1	Archaea;Euryarchaeota;candidate division MSBL1	Not found
UP000070344	A0A133UZU4	Response regulatory domain-containing protein	301	UniProtKB unreviewed (TrEMBL)	PAS_8,PAS_9,Response_reg	2	2	candidate division MSBL1 archaeon SCGC-AAA259O05	GCA_001549135.1	Archaea;Euryarchaeota;candidate division MSBL1	Not found
UP000070344	A0A133V1T0	PAS domain-containing protein	467	UniProtKB unreviewed (TrEMBL)	PAS_4,PAS_4,PAS_8,PAS_9	4	3	candidate division MSBL1 archaeon SCGC-AAA259O05	GCA_001549135.1	Archaea;Euryarchaeota;candidate division MSBL1	Not found
UP000070463	A0A133UW11	PAS domain-containing protein	253	UniProtKB unreviewed (TrEMBL)	GAF_2,PAS_4	1	1	candidate division MSBL1 archaeon SCGC-AAA259I09	GCA_001548995.1	Archaea;Euryarchaeota;candidate division MSBL1	Not found
UP000070463	A0A133UK34	PAS domain-containing protein	168	UniProtKB unreviewed (TrEMBL)	PAS_4	1	1	candidate division MSBL1 archaeon SCGC-AAA259I09	GCA_001548995.1	Archaea;Euryarchaeota;candidate division MSBL1	Not found
UP000070463	A0A133UIY7	PAC domain-containing protein	202	UniProtKB unreviewed (TrEMBL)	PAS_4	1	1	candidate division MSBL1 archaeon SCGC-AAA259I09	GCA_001548995.1	Archaea;Euryarchaeota;candidate division MSBL1	Not found
UP000070463	A0A133USX1	Histidine kinase	602	UniProtKB unreviewed (TrEMBL)	PAS_3,PAS_4,PAS_8	3	3	candidate division MSBL1 archaeon SCGC-AAA259I09	GCA_001548995.1	Archaea;Euryarchaeota;candidate division MSBL1	Not found
UP000070163	A0A133U652	Uncharacterized protein	433	UniProtKB unreviewed (TrEMBL)	PAS_4,PAS_4,Response_reg	2	1	candidate division MSBL1 archaeon SCGC-AAA259A05	GCA_001548885.1	Archaea;Euryarchaeota;candidate division MSBL1	Not found
UP000070163	A0A133U2T9	PAC domain-containing protein	230	UniProtKB unreviewed (TrEMBL)	PAS_4	1	1	candidate division MSBL1 archaeon SCGC-AAA259A05	GCA_001548885.1	Archaea;Euryarchaeota;candidate division MSBL1	Not found
UP000070163	A0A133U818	Histidine kinase	875	UniProtKB unreviewed (TrEMBL)	PAS_4,PAS_4,PAS_4,PAS_4,Response_reg	4	1	candidate division MSBL1 archaeon SCGC-AAA259A05	GCA_001548885.1	Archaea;Euryarchaeota;candidate division MSBL1	Not found
UP000070163	A0A133U309	PAS domain S-box protein	377	UniProtKB unreviewed (TrEMBL)	PAS_4,PAS_4	2	1	candidate division MSBL1 archaeon SCGC-AAA259A05	GCA_001548885.1	Archaea;Euryarchaeota;candidate division MSBL1	Not found
UP000663292	A0A897NXB5	Signal transduction histidine kinase with PAS and REC domains	704	UniProtKB unreviewed (TrEMBL)	HATPase_c,HisKA,PAS_4,PAS_8,PAS_9,Response_reg	3	3	Halapricum desulfuricans	GCA_017094465.1	Archaea;Euryarchaeota;Halobacteria;Halobacteriales;Haloarculaceae;Halapricum	d__Archaea;p__Halobacteriota;c__Halobacteria;o__Halobacteriales;f__Haloarculaceae;g__Halapricum;s__Halapricum salinum
UP000663292	A0A897NRC2	Signal transduction histidine kinase	427	UniProtKB unreviewed (TrEMBL)	PAS_3,PAS_4,Response_reg	2	2	Halapricum desulfuricans	GCA_017094465.1	Archaea;Euryarchaeota;Halobacteria;Halobacteriales;Haloarculaceae;Halapricum	d__Archaea;p__Halobacteriota;c__Halobacteria;o__Halobacteriales;f__Haloarculaceae;g__Halapricum;s__Halapricum salinum
UP000663292	A0A897NS58	Signal transduction regulator	619	UniProtKB unreviewed (TrEMBL)	HATPase_c,PAS_9,PAS_9	2	1	Halapricum desulfuricans	GCA_017094465.1	Archaea;Euryarchaeota;Halobacteria;Halobacteriales;Haloarculaceae;Halapricum	d__Archaea;p__Halobacteriota;c__Halobacteria;o__Halobacteriales;f__Haloarculaceae;g__Halapricum;s__Halapricum salinum
UP000663292	A0A897NN69	Signal transduction histidine kinase	474	UniProtKB unreviewed (TrEMBL)	HATPase_c,HisKA,PAS_4,Response_reg	1	1	Halapricum desulfuricans	GCA_017094465.1	Archaea;Euryarchaeota;Halobacteria;Halobacteriales;Haloarculaceae;Halapricum	d__Archaea;p__Halobacteriota;c__Halobacteria;o__Halobacteriales;f__Haloarculaceae;g__Halapricum;s__Halapricum salinum
UP000663292	A0A897NQZ2	Rec domain	260	UniProtKB unreviewed (TrEMBL)	PAS,Response_reg	1	1	Halapricum desulfuricans	GCA_017094465.1	Archaea;Euryarchaeota;Halobacteria;Halobacteriales;Haloarculaceae;Halapricum	d__Archaea;p__Halobacteriota;c__Halobacteria;o__Halobacteriales;f__Haloarculaceae;g__Halapricum;s__Halapricum salinum
UP000663292	A0A897NSV2	Signal transduction histidine kinase	616	UniProtKB unreviewed (TrEMBL)	PAS_4	1	1	Halapricum desulfuricans	GCA_017094465.1	Archaea;Euryarchaeota;Halobacteria;Halobacteriales;Haloarculaceae;Halapricum	d__Archaea;p__Halobacteriota;c__Halobacteria;o__Halobacteriales;f__Haloarculaceae;g__Halapricum;s__Halapricum salinum
UP000663292	A0A897NP30	Signal transduction histidine kinase	629	UniProtKB unreviewed (TrEMBL)	HATPase_c,PAS_4	1	1	Halapricum desulfuricans	GCA_017094465.1	Archaea;Euryarchaeota;Halobacteria;Halobacteriales;Haloarculaceae;Halapricum	d__Archaea;p__Halobacteriota;c__Halobacteria;o__Halobacteriales;f__Haloarculaceae;g__Halapricum;s__Halapricum salinum
UP000663292	A0A897NSI2	Signal transduction histidine kinase	448	UniProtKB unreviewed (TrEMBL)	HATPase_c,HisKA,PAS,Response_reg	1	1	Halapricum desulfuricans	GCA_017094465.1	Archaea;Euryarchaeota;Halobacteria;Halobacteriales;Haloarculaceae;Halapricum	d__Archaea;p__Halobacteriota;c__Halobacteria;o__Halobacteriales;f__Haloarculaceae;g__Halapricum;s__Halapricum salinum
UP000663292	A0A897NM64	Signal transduction histidine kinase, contains PAS domain	562	UniProtKB unreviewed (TrEMBL)	HATPase_c,HisKA,HisKA_7TM,PAS_4	1	1	Halapricum desulfuricans	GCA_017094465.1	Archaea;Euryarchaeota;Halobacteria;Halobacteriales;Haloarculaceae;Halapricum	d__Archaea;p__Halobacteriota;c__Halobacteria;o__Halobacteriales;f__Haloarculaceae;g__Halapricum;s__Halapricum salinum
UP000663292	A0A897NSH2	Signal transduction histidine kinase, contains PAS domain	552	UniProtKB unreviewed (TrEMBL)	HATPase_c_2,HisKA_7TM,PAS	1	1	Halapricum desulfuricans	GCA_017094465.1	Archaea;Euryarchaeota;Halobacteria;Halobacteriales;Haloarculaceae;Halapricum	d__Archaea;p__Halobacteriota;c__Halobacteria;o__Halobacteriales;f__Haloarculaceae;g__Halapricum;s__Halapricum salinum
UP000663292	A0A897NMP1	Signal transduction histidine kinase	507	UniProtKB unreviewed (TrEMBL)	PAS_3,PAS_3,PAS_4,Response_reg	3	2	Halapricum desulfuricans	GCA_017094465.1	Archaea;Euryarchaeota;Halobacteria;Halobacteriales;Haloarculaceae;Halapricum	d__Archaea;p__Halobacteriota;c__Halobacteria;o__Halobacteriales;f__Haloarculaceae;g__Halapricum;s__Halapricum salinum
UP000663292	A0A897NMJ7	Signal transduction histidine kinase	614	UniProtKB unreviewed (TrEMBL)	HATPase_c,HisKA,PAS_4	1	1	Halapricum desulfuricans	GCA_017094465.1	Archaea;Euryarchaeota;Halobacteria;Halobacteriales;Haloarculaceae;Halapricum	d__Archaea;p__Halobacteriota;c__Halobacteria;o__Halobacteriales;f__Haloarculaceae;g__Halapricum;s__Halapricum salinum
UP000663292	A0A897NZP0	Signal transduction histidine kinase	744	UniProtKB unreviewed (TrEMBL)	HATPase_c,PAS_3,PAS_4,PAS_4,PAS_4	4	2	Halapricum desulfuricans	GCA_017094465.1	Archaea;Euryarchaeota;Halobacteria;Halobacteriales;Haloarculaceae;Halapricum	d__Archaea;p__Halobacteriota;c__Halobacteria;o__Halobacteriales;f__Haloarculaceae;g__Halapricum;s__Halapricum salinum
UP000663292	A0A897NXT0	Signal transduction regulator	632	UniProtKB unreviewed (TrEMBL)	BAT,GAF_2,HTH_10,PAS_9	1	1	Halapricum desulfuricans	GCA_017094465.1	Archaea;Euryarchaeota;Halobacteria;Halobacteriales;Haloarculaceae;Halapricum	d__Archaea;p__Halobacteriota;c__Halobacteria;o__Halobacteriales;f__Haloarculaceae;g__Halapricum;s__Halapricum salinum
UP000663292	A0A897NRV4	Signal transduction histidine kinase	741	UniProtKB unreviewed (TrEMBL)	HATPase_c,PAS_4,PAS_4,PAS_9,Response_reg	3	2	Halapricum desulfuricans	GCA_017094465.1	Archaea;Euryarchaeota;Halobacteria;Halobacteriales;Haloarculaceae;Halapricum	d__Archaea;p__Halobacteriota;c__Halobacteria;o__Halobacteriales;f__Haloarculaceae;g__Halapricum;s__Halapricum salinum
UP000663292	A0A897NMD5	Light- and oxygen-sensing transcriptionregulator	636	UniProtKB unreviewed (TrEMBL)	BAT,GAF_2,HTH_10,PAS_9	1	1	Halapricum desulfuricans	GCA_017094465.1	Archaea;Euryarchaeota;Halobacteria;Halobacteriales;Haloarculaceae;Halapricum	d__Archaea;p__Halobacteriota;c__Halobacteria;o__Halobacteriales;f__Haloarculaceae;g__Halapricum;s__Halapricum salinum
UP000663292	A0A897NU44	Sensory protein	454	UniProtKB unreviewed (TrEMBL)	MCPsignal,PAS_4	1	1	Halapricum desulfuricans	GCA_017094465.1	Archaea;Euryarchaeota;Halobacteria;Halobacteriales;Haloarculaceae;Halapricum	d__Archaea;p__Halobacteriota;c__Halobacteria;o__Halobacteriales;f__Haloarculaceae;g__Halapricum;s__Halapricum salinum
UP000663292	A0A897NMC4	Signal transduction histidine kinase	728	UniProtKB unreviewed (TrEMBL)	HATPase_c,HisKA,PAS_3,PAS_8,PAS_9,Response_reg	3	3	Halapricum desulfuricans	GCA_017094465.1	Archaea;Euryarchaeota;Halobacteria;Halobacteriales;Haloarculaceae;Halapricum	d__Archaea;p__Halobacteriota;c__Halobacteria;o__Halobacteriales;f__Haloarculaceae;g__Halapricum;s__Halapricum salinum
UP000663292	A0A897NP06	Signal transduction histidine kinase	347	UniProtKB unreviewed (TrEMBL)	HATPase_c,PAS_9	1	1	Halapricum desulfuricans	GCA_017094465.1	Archaea;Euryarchaeota;Halobacteria;Halobacteriales;Haloarculaceae;Halapricum	d__Archaea;p__Halobacteriota;c__Halobacteria;o__Halobacteriales;f__Haloarculaceae;g__Halapricum;s__Halapricum salinum
UP000663292	A0A897NMH2	Signal transduction histidine kinase, contains PAS domain	456	UniProtKB unreviewed (TrEMBL)	HATPase_c,PAS,PAS_9	2	2	Halapricum desulfuricans	GCA_017094465.1	Archaea;Euryarchaeota;Halobacteria;Halobacteriales;Haloarculaceae;Halapricum	d__Archaea;p__Halobacteriota;c__Halobacteria;o__Halobacteriales;f__Haloarculaceae;g__Halapricum;s__Halapricum salinum
UP000296706	A0A4D6HEM6	PAS domain-containing sensor histidine kinase	558	UniProtKB unreviewed (TrEMBL)	HATPase_c,HisKA,HisKA_7TM,PAS_4	1	1	Halapricum salinum	GCA_004799665.1	Archaea;Euryarchaeota;Halobacteria;Halobacteriales;Haloarculaceae;Halapricum	d__Archaea;p__Halobacteriota;c__Halobacteria;o__Halobacteriales;f__Haloarculaceae;g__Halapricum;s__Halapricum salinum
UP000296706	A0A4D6HDX0	PAS domain-containing sensor histidine kinase	612	UniProtKB unreviewed (TrEMBL)	HATPase_c,PAS,PAS_8,PAS_9	3	3	Halapricum salinum	GCA_004799665.1	Archaea;Euryarchaeota;Halobacteria;Halobacteriales;Haloarculaceae;Halapricum	d__Archaea;p__Halobacteriota;c__Halobacteria;o__Halobacteriales;f__Haloarculaceae;g__Halapricum;s__Halapricum salinum
UP000296706	A0A4D6HDU1	PAS domain S-box protein	1301	UniProtKB unreviewed (TrEMBL)	GAF_2,GAF_3,HATPase_c,HisKA,PAS,PAS_3,PAS_4,PAS_4,PAS_4,Response_reg	5	3	Halapricum salinum	GCA_004799665.1	Archaea;Euryarchaeota;Halobacteria;Halobacteriales;Haloarculaceae;Halapricum	d__Archaea;p__Halobacteriota;c__Halobacteria;o__Halobacteriales;f__Haloarculaceae;g__Halapricum;s__Halapricum salinum
UP000296706	A0A4D6HFG7	PAS domain S-box protein	391	UniProtKB unreviewed (TrEMBL)	PAS,PAS_4,Response_reg	2	2	Halapricum salinum	GCA_004799665.1	Archaea;Euryarchaeota;Halobacteria;Halobacteriales;Haloarculaceae;Halapricum	d__Archaea;p__Halobacteriota;c__Halobacteria;o__Halobacteriales;f__Haloarculaceae;g__Halapricum;s__Halapricum salinum
UP000296706	A0A4D6HDP3	PAS domain-containing protein	544	UniProtKB unreviewed (TrEMBL)	HisKA_7TM,PAS_4	1	1	Halapricum salinum	GCA_004799665.1	Archaea;Euryarchaeota;Halobacteria;Halobacteriales;Haloarculaceae;Halapricum	d__Archaea;p__Halobacteriota;c__Halobacteria;o__Halobacteriales;f__Haloarculaceae;g__Halapricum;s__Halapricum salinum
UP000296706	A0A4D6HFA7	Hybrid sensor histidine kinase/response regulator	718	UniProtKB unreviewed (TrEMBL)	HATPase_c,PAS_4,PAS_8,PAS_9	3	3	Halapricum salinum	GCA_004799665.1	Archaea;Euryarchaeota;Halobacteria;Halobacteriales;Haloarculaceae;Halapricum	d__Archaea;p__Halobacteriota;c__Halobacteria;o__Halobacteriales;f__Haloarculaceae;g__Halapricum;s__Halapricum salinum
UP000296706	A0A4D6HBA1	GAF domain-containing protein	785	UniProtKB unreviewed (TrEMBL)	BAT,GAF_2,GAF_2,HTH_10,PAS_4	1	1	Halapricum salinum	GCA_004799665.1	Archaea;Euryarchaeota;Halobacteria;Halobacteriales;Haloarculaceae;Halapricum	d__Archaea;p__Halobacteriota;c__Halobacteria;o__Halobacteriales;f__Haloarculaceae;g__Halapricum;s__Halapricum salinum
UP000296706	A0A4D6H8R5	PAS domain S-box protein	528	UniProtKB unreviewed (TrEMBL)	BAT,GAF_2,HTH_10,PAS_4	1	1	Halapricum salinum	GCA_004799665.1	Archaea;Euryarchaeota;Halobacteria;Halobacteriales;Haloarculaceae;Halapricum	d__Archaea;p__Halobacteriota;c__Halobacteria;o__Halobacteriales;f__Haloarculaceae;g__Halapricum;s__Halapricum salinum
UP000296706	A0A4D6HGX3	PAS domain-containing protein	562	UniProtKB unreviewed (TrEMBL)	HATPase_c,HisKA,HisKA_7TM,PAS_4	1	1	Halapricum salinum	GCA_004799665.1	Archaea;Euryarchaeota;Halobacteria;Halobacteriales;Haloarculaceae;Halapricum	d__Archaea;p__Halobacteriota;c__Halobacteria;o__Halobacteriales;f__Haloarculaceae;g__Halapricum;s__Halapricum salinum
UP000296706	A0A4D6HEK0	PAS domain S-box protein	610	UniProtKB unreviewed (TrEMBL)	BAT,GAF_2,HTH_10,PAS_9	1	1	Halapricum salinum	GCA_004799665.1	Archaea;Euryarchaeota;Halobacteria;Halobacteriales;Haloarculaceae;Halapricum	d__Archaea;p__Halobacteriota;c__Halobacteria;o__Halobacteriales;f__Haloarculaceae;g__Halapricum;s__Halapricum salinum
UP000296706	A0A4D6HA50	PAS domain-containing sensor histidine kinase	449	UniProtKB unreviewed (TrEMBL)	PAS_4	1	1	Halapricum salinum	GCA_004799665.1	Archaea;Euryarchaeota;Halobacteria;Halobacteriales;Haloarculaceae;Halapricum	d__Archaea;p__Halobacteriota;c__Halobacteria;o__Halobacteriales;f__Haloarculaceae;g__Halapricum;s__Halapricum salinum
UP000296706	A0A4D6H7X3	PAS domain-containing sensor histidine kinase	483	UniProtKB unreviewed (TrEMBL)	HATPase_c,HisKA,PAS_3	1	1	Halapricum salinum	GCA_004799665.1	Archaea;Euryarchaeota;Halobacteria;Halobacteriales;Haloarculaceae;Halapricum	d__Archaea;p__Halobacteriota;c__Halobacteria;o__Halobacteriales;f__Haloarculaceae;g__Halapricum;s__Halapricum salinum
UP000296706	A0A4D6HE32	PAS domain S-box protein	1215	UniProtKB unreviewed (TrEMBL)	BAT,GAF_2,GAF_2,HTH_10,PAS_3,PAS_4,PAS_4,PAS_9	4	3	Halapricum salinum	GCA_004799665.1	Archaea;Euryarchaeota;Halobacteria;Halobacteriales;Haloarculaceae;Halapricum	d__Archaea;p__Halobacteriota;c__Halobacteria;o__Halobacteriales;f__Haloarculaceae;g__Halapricum;s__Halapricum salinum
UP000296706	A0A4D6H9M0	PAS domain S-box protein	519	UniProtKB unreviewed (TrEMBL)	HATPase_c,PAS_4,PAS_4	2	1	Halapricum salinum	GCA_004799665.1	Archaea;Euryarchaeota;Halobacteria;Halobacteriales;Haloarculaceae;Halapricum	d__Archaea;p__Halobacteriota;c__Halobacteria;o__Halobacteriales;f__Haloarculaceae;g__Halapricum;s__Halapricum salinum
UP000296706	A0A4D6HH48	PAS domain-containing sensor histidine kinase	345	UniProtKB unreviewed (TrEMBL)	HATPase_c,PAS_3	1	1	Halapricum salinum	GCA_004799665.1	Archaea;Euryarchaeota;Halobacteria;Halobacteriales;Haloarculaceae;Halapricum	d__Archaea;p__Halobacteriota;c__Halobacteria;o__Halobacteriales;f__Haloarculaceae;g__Halapricum;s__Halapricum salinum
UP000296706	A0A4D6HES1	Hybrid sensor histidine kinase/response regulator	751	UniProtKB unreviewed (TrEMBL)	GAF_2,HATPase_c,HisKA,PAS_4,PAS_4,Response_reg	2	1	Halapricum salinum	GCA_004799665.1	Archaea;Euryarchaeota;Halobacteria;Halobacteriales;Haloarculaceae;Halapricum	d__Archaea;p__Halobacteriota;c__Halobacteria;o__Halobacteriales;f__Haloarculaceae;g__Halapricum;s__Halapricum salinum
UP000296706	A0A4D6HGY2	PAS domain S-box protein	894	UniProtKB unreviewed (TrEMBL)	GAF_2,HATPase_c,PAS_4,PAS_4,PAS_4	3	1	Halapricum salinum	GCA_004799665.1	Archaea;Euryarchaeota;Halobacteria;Halobacteriales;Haloarculaceae;Halapricum	d__Archaea;p__Halobacteriota;c__Halobacteria;o__Halobacteriales;f__Haloarculaceae;g__Halapricum;s__Halapricum salinum
UP000296706	A0A4D6HEY3	PAS domain S-box protein	614	UniProtKB unreviewed (TrEMBL)	HATPase_c,PAS_4	1	1	Halapricum salinum	GCA_004799665.1	Archaea;Euryarchaeota;Halobacteria;Halobacteriales;Haloarculaceae;Halapricum	d__Archaea;p__Halobacteriota;c__Halobacteria;o__Halobacteriales;f__Haloarculaceae;g__Halapricum;s__Halapricum salinum
UP000296706	A0A4D6HGQ3	ATP-binding protein	450	UniProtKB unreviewed (TrEMBL)	HATPase_c,PAS_4	1	1	Halapricum salinum	GCA_004799665.1	Archaea;Euryarchaeota;Halobacteria;Halobacteriales;Haloarculaceae;Halapricum	d__Archaea;p__Halobacteriota;c__Halobacteria;o__Halobacteriales;f__Haloarculaceae;g__Halapricum;s__Halapricum salinum
UP000296706	A0A4D6H9T4	PAS domain S-box protein	609	UniProtKB unreviewed (TrEMBL)	PAS_4	1	1	Halapricum salinum	GCA_004799665.1	Archaea;Euryarchaeota;Halobacteria;Halobacteriales;Haloarculaceae;Halapricum	d__Archaea;p__Halobacteriota;c__Halobacteria;o__Halobacteriales;f__Haloarculaceae;g__Halapricum;s__Halapricum salinum
UP000296706	A0A4D6HGC1	PAS domain S-box protein	585	UniProtKB unreviewed (TrEMBL)	HATPase_c,PAS,PAS_4	2	2	Halapricum salinum	GCA_004799665.1	Archaea;Euryarchaeota;Halobacteria;Halobacteriales;Haloarculaceae;Halapricum	d__Archaea;p__Halobacteriota;c__Halobacteria;o__Halobacteriales;f__Haloarculaceae;g__Halapricum;s__Halapricum salinum
UP000296706	A0A4D6HCP4	PAS domain-containing sensor histidine kinase	342	UniProtKB unreviewed (TrEMBL)	HATPase_c,HisKA,PAS	1	1	Halapricum salinum	GCA_004799665.1	Archaea;Euryarchaeota;Halobacteria;Halobacteriales;Haloarculaceae;Halapricum	d__Archaea;p__Halobacteriota;c__Halobacteria;o__Halobacteriales;f__Haloarculaceae;g__Halapricum;s__Halapricum salinum
UP000296706	A0A4D6H9I2	PAS domain S-box protein	626	UniProtKB unreviewed (TrEMBL)	PAS_4	1	1	Halapricum salinum	GCA_004799665.1	Archaea;Euryarchaeota;Halobacteria;Halobacteriales;Haloarculaceae;Halapricum	d__Archaea;p__Halobacteriota;c__Halobacteria;o__Halobacteriales;f__Haloarculaceae;g__Halapricum;s__Halapricum salinum
UP000296706	A0A4D6H7R3	Two-component sensor histidine kinase	525	UniProtKB unreviewed (TrEMBL)	HATPase_c,HisKA,PAS_4	1	1	Halapricum salinum	GCA_004799665.1	Archaea;Euryarchaeota;Halobacteria;Halobacteriales;Haloarculaceae;Halapricum	d__Archaea;p__Halobacteriota;c__Halobacteria;o__Halobacteriales;f__Haloarculaceae;g__Halapricum;s__Halapricum salinum
UP000296706	A0A4D6HIX2	Response regulator	258	UniProtKB unreviewed (TrEMBL)	PAS,Response_reg	1	1	Halapricum salinum	GCA_004799665.1	Archaea;Euryarchaeota;Halobacteria;Halobacteriales;Haloarculaceae;Halapricum	d__Archaea;p__Halobacteriota;c__Halobacteria;o__Halobacteriales;f__Haloarculaceae;g__Halapricum;s__Halapricum salinum
UP000296706	A0A4D6HDI4	PAS domain S-box protein	639	UniProtKB unreviewed (TrEMBL)	GAF_2,HATPase_c,HisKA,PAS_4,PAS_4	2	1	Halapricum salinum	GCA_004799665.1	Archaea;Euryarchaeota;Halobacteria;Halobacteriales;Haloarculaceae;Halapricum	d__Archaea;p__Halobacteriota;c__Halobacteria;o__Halobacteriales;f__Haloarculaceae;g__Halapricum;s__Halapricum salinum
UP000296706	A0A4D6HEI5	PAS domain-containing protein	543	UniProtKB unreviewed (TrEMBL)	HATPase_c,PAS	1	1	Halapricum salinum	GCA_004799665.1	Archaea;Euryarchaeota;Halobacteria;Halobacteriales;Haloarculaceae;Halapricum	d__Archaea;p__Halobacteriota;c__Halobacteria;o__Halobacteriales;f__Haloarculaceae;g__Halapricum;s__Halapricum salinum
UP000296706	A0A4D6HEH8	Hybrid sensor histidine kinase/response regulator	832	UniProtKB unreviewed (TrEMBL)	HATPase_c,HisKA,PAS,PAS_3,PAS_4,PAS_4,Response_reg	4	3	Halapricum salinum	GCA_004799665.1	Archaea;Euryarchaeota;Halobacteria;Halobacteriales;Haloarculaceae;Halapricum	d__Archaea;p__Halobacteriota;c__Halobacteria;o__Halobacteriales;f__Haloarculaceae;g__Halapricum;s__Halapricum salinum
UP000296706	A0A4D6HBN3	Hybrid sensor histidine kinase/response regulator	458	UniProtKB unreviewed (TrEMBL)	HATPase_c,HisKA,PAS_3,Response_reg	1	1	Halapricum salinum	GCA_004799665.1	Archaea;Euryarchaeota;Halobacteria;Halobacteriales;Haloarculaceae;Halapricum	d__Archaea;p__Halobacteriota;c__Halobacteria;o__Halobacteriales;f__Haloarculaceae;g__Halapricum;s__Halapricum salinum
UP000296706	A0A4D6HJ88	PAS domain S-box protein	960	UniProtKB unreviewed (TrEMBL)	GAF,GAF_2,GAF_2,HATPase_c,PAS,PAS_4	2	2	Halapricum salinum	GCA_004799665.1	Archaea;Euryarchaeota;Halobacteria;Halobacteriales;Haloarculaceae;Halapricum	d__Archaea;p__Halobacteriota;c__Halobacteria;o__Halobacteriales;f__Haloarculaceae;g__Halapricum;s__Halapricum salinum
UP000296706	A0A4D6HI28	PAS domain-containing sensor histidine kinase	597	UniProtKB unreviewed (TrEMBL)	HATPase_c,HisKA,HisKA_7TM,PAS_9	1	1	Halapricum salinum	GCA_004799665.1	Archaea;Euryarchaeota;Halobacteria;Halobacteriales;Haloarculaceae;Halapricum	d__Archaea;p__Halobacteriota;c__Halobacteria;o__Halobacteriales;f__Haloarculaceae;g__Halapricum;s__Halapricum salinum
UP000296706	A0A4D6HFK8	PAS domain S-box protein	644	UniProtKB unreviewed (TrEMBL)	GAF,HATPase_c,PAS_9,PAS_9	2	1	Halapricum salinum	GCA_004799665.1	Archaea;Euryarchaeota;Halobacteria;Halobacteriales;Haloarculaceae;Halapricum	d__Archaea;p__Halobacteriota;c__Halobacteria;o__Halobacteriales;f__Haloarculaceae;g__Halapricum;s__Halapricum salinum
UP000296706	A0A4D6HD86	PAS domain-containing protein	557	UniProtKB unreviewed (TrEMBL)	HATPase_c,HisKA_7TM,PAS	1	1	Halapricum salinum	GCA_004799665.1	Archaea;Euryarchaeota;Halobacteria;Halobacteriales;Haloarculaceae;Halapricum	d__Archaea;p__Halobacteriota;c__Halobacteria;o__Halobacteriales;f__Haloarculaceae;g__Halapricum;s__Halapricum salinum
UP000296706	A0A4D6HE73	PAS domain-containing sensor histidine kinase	458	UniProtKB unreviewed (TrEMBL)	HATPase_c,PAS_4	1	1	Halapricum salinum	GCA_004799665.1	Archaea;Euryarchaeota;Halobacteria;Halobacteriales;Haloarculaceae;Halapricum	d__Archaea;p__Halobacteriota;c__Halobacteria;o__Halobacteriales;f__Haloarculaceae;g__Halapricum;s__Halapricum salinum
UP000296706	A0A4D6HFT9	PAS domain S-box protein	959	UniProtKB unreviewed (TrEMBL)	BAT,GAF_2,GAF_2,HTH_10,PAS_4,PAS_9,Response_reg	2	2	Halapricum salinum	GCA_004799665.1	Archaea;Euryarchaeota;Halobacteria;Halobacteriales;Haloarculaceae;Halapricum	d__Archaea;p__Halobacteriota;c__Halobacteria;o__Halobacteriales;f__Haloarculaceae;g__Halapricum;s__Halapricum salinum
UP000296706	A0A4D6HCN8	PAS domain S-box protein	885	UniProtKB unreviewed (TrEMBL)	GAF_2,HATPase_c,HisKA,PAS_3,PAS_4,PAS_4,Response_reg	3	2	Halapricum salinum	GCA_004799665.1	Archaea;Euryarchaeota;Halobacteria;Halobacteriales;Haloarculaceae;Halapricum	d__Archaea;p__Halobacteriota;c__Halobacteria;o__Halobacteriales;f__Haloarculaceae;g__Halapricum;s__Halapricum salinum
UP000296706	A0A4D6H9X1	PAS domain-containing sensor histidine kinase	622	UniProtKB unreviewed (TrEMBL)	HATPase_c,HisKA,PAS_4	1	1	Halapricum salinum	GCA_004799665.1	Archaea;Euryarchaeota;Halobacteria;Halobacteriales;Haloarculaceae;Halapricum	d__Archaea;p__Halobacteriota;c__Halobacteria;o__Halobacteriales;f__Haloarculaceae;g__Halapricum;s__Halapricum salinum
UP000296706	A0A4D6H796	PAS domain-containing sensor histidine kinase	478	UniProtKB unreviewed (TrEMBL)	HATPase_c,HisKA,PAS_3,PAS_4	2	2	Halapricum salinum	GCA_004799665.1	Archaea;Euryarchaeota;Halobacteria;Halobacteriales;Haloarculaceae;Halapricum	d__Archaea;p__Halobacteriota;c__Halobacteria;o__Halobacteriales;f__Haloarculaceae;g__Halapricum;s__Halapricum salinum
UP000296706	A0A4D6HI58	Response regulator	437	UniProtKB unreviewed (TrEMBL)	HATPase_c,HisKA,PAS_4,Response_reg	1	1	Halapricum salinum	GCA_004799665.1	Archaea;Euryarchaeota;Halobacteria;Halobacteriales;Haloarculaceae;Halapricum	d__Archaea;p__Halobacteriota;c__Halobacteria;o__Halobacteriales;f__Haloarculaceae;g__Halapricum;s__Halapricum salinum
UP000296706	A0A4D6HDG1	PAS domain S-box protein	552	UniProtKB unreviewed (TrEMBL)	HATPase_c,HisKA_7TM,PAS_4	1	1	Halapricum salinum	GCA_004799665.1	Archaea;Euryarchaeota;Halobacteria;Halobacteriales;Haloarculaceae;Halapricum	d__Archaea;p__Halobacteriota;c__Halobacteria;o__Halobacteriales;f__Haloarculaceae;g__Halapricum;s__Halapricum salinum
UP000296706	A0A4D6HD21	PAS domain-containing protein	573	UniProtKB unreviewed (TrEMBL)	HATPase_c,HisKA_7TM,PAS_8	1	1	Halapricum salinum	GCA_004799665.1	Archaea;Euryarchaeota;Halobacteria;Halobacteriales;Haloarculaceae;Halapricum	d__Archaea;p__Halobacteriota;c__Halobacteria;o__Halobacteriales;f__Haloarculaceae;g__Halapricum;s__Halapricum salinum
UP000296706	A0A4D6HC97	PAS domain-containing sensor histidine kinase	734	UniProtKB unreviewed (TrEMBL)	HATPase_c,HisKA,PAS_3,PAS_4,PAS_4	3	2	Halapricum salinum	GCA_004799665.1	Archaea;Euryarchaeota;Halobacteria;Halobacteriales;Haloarculaceae;Halapricum	d__Archaea;p__Halobacteriota;c__Halobacteria;o__Halobacteriales;f__Haloarculaceae;g__Halapricum;s__Halapricum salinum
UP000468503	A0A6A9TB32	GAF domain-containing protein	735	UniProtKB unreviewed (TrEMBL)	GAF_2,HATPase_c,HisKA_7TM,PAS_4	1	1	Halapricum sp. CBA1109	GCA_009741825.1	Archaea;Euryarchaeota;Halobacteria;Halobacteriales;Haloarculaceae;Halapricum;unclassified Halapricum	d__Archaea;p__Halobacteriota;c__Halobacteria;o__Halobacteriales;f__Haloarculaceae;g__Halapricum;s__Halapricum salinum
UP000468503	A0A6A9SX34	PAS domain S-box protein	703	UniProtKB unreviewed (TrEMBL)	HATPase_c,PAS_4,PAS_4,PAS_9,PAS_9	4	2	Halapricum sp. CBA1109	GCA_009741825.1	Archaea;Euryarchaeota;Halobacteria;Halobacteriales;Haloarculaceae;Halapricum;unclassified Halapricum	d__Archaea;p__Halobacteriota;c__Halobacteria;o__Halobacteriales;f__Haloarculaceae;g__Halapricum;s__Halapricum salinum
UP000468503	A0A6A9T7J3	PAS domain S-box protein	456	UniProtKB unreviewed (TrEMBL)	HATPase_c,PAS_4	1	1	Halapricum sp. CBA1109	GCA_009741825.1	Archaea;Euryarchaeota;Halobacteria;Halobacteriales;Haloarculaceae;Halapricum;unclassified Halapricum	d__Archaea;p__Halobacteriota;c__Halobacteria;o__Halobacteriales;f__Haloarculaceae;g__Halapricum;s__Halapricum salinum
UP000468503	A0A6A9T1C2	PAS domain S-box protein	592	UniProtKB unreviewed (TrEMBL)	HATPase_c,PAS_4	1	1	Halapricum sp. CBA1109	GCA_009741825.1	Archaea;Euryarchaeota;Halobacteria;Halobacteriales;Haloarculaceae;Halapricum;unclassified Halapricum	d__Archaea;p__Halobacteriota;c__Halobacteria;o__Halobacteriales;f__Haloarculaceae;g__Halapricum;s__Halapricum salinum
UP000468503	A0A6A9STZ1	PAS domain-containing protein	344	UniProtKB unreviewed (TrEMBL)	HATPase_c,HisKA,PAS_4	1	1	Halapricum sp. CBA1109	GCA_009741825.1	Archaea;Euryarchaeota;Halobacteria;Halobacteriales;Haloarculaceae;Halapricum;unclassified Halapricum	d__Archaea;p__Halobacteriota;c__Halobacteria;o__Halobacteriales;f__Haloarculaceae;g__Halapricum;s__Halapricum salinum
UP000468503	A0A6A9SV52	Response regulator	252	UniProtKB unreviewed (TrEMBL)	PAS_4,Response_reg	1	1	Halapricum sp. CBA1109	GCA_009741825.1	Archaea;Euryarchaeota;Halobacteria;Halobacteriales;Haloarculaceae;Halapricum;unclassified Halapricum	d__Archaea;p__Halobacteriota;c__Halobacteria;o__Halobacteriales;f__Haloarculaceae;g__Halapricum;s__Halapricum salinum
UP000468503	A0A6A9T6J3	PAS domain S-box protein	461	UniProtKB unreviewed (TrEMBL)	HATPase_c,HisKA,PAS,Response_reg	1	1	Halapricum sp. CBA1109	GCA_009741825.1	Archaea;Euryarchaeota;Halobacteria;Halobacteriales;Haloarculaceae;Halapricum;unclassified Halapricum	d__Archaea;p__Halobacteriota;c__Halobacteria;o__Halobacteriales;f__Haloarculaceae;g__Halapricum;s__Halapricum salinum
UP000468503	A0A6A9SYR4	PAS domain-containing protein	175	UniProtKB unreviewed (TrEMBL)	PAS_9	1	1	Halapricum sp. CBA1109	GCA_009741825.1	Archaea;Euryarchaeota;Halobacteria;Halobacteriales;Haloarculaceae;Halapricum;unclassified Halapricum	d__Archaea;p__Halobacteriota;c__Halobacteria;o__Halobacteriales;f__Haloarculaceae;g__Halapricum;s__Halapricum salinum
UP000468503	A0A6A9T1R7	PAS domain S-box protein	625	UniProtKB unreviewed (TrEMBL)	HATPase_c,PAS_3,PAS_9,PAS_9	3	2	Halapricum sp. CBA1109	GCA_009741825.1	Archaea;Euryarchaeota;Halobacteria;Halobacteriales;Haloarculaceae;Halapricum;unclassified Halapricum	d__Archaea;p__Halobacteriota;c__Halobacteria;o__Halobacteriales;f__Haloarculaceae;g__Halapricum;s__Halapricum salinum
UP000468503	A0A6A9T1C1	PAS domain-containing protein	466	UniProtKB unreviewed (TrEMBL)	HATPase_c,HisKA,PAS_3	1	1	Halapricum sp. CBA1109	GCA_009741825.1	Archaea;Euryarchaeota;Halobacteria;Halobacteriales;Haloarculaceae;Halapricum;unclassified Halapricum	d__Archaea;p__Halobacteriota;c__Halobacteria;o__Halobacteriales;f__Haloarculaceae;g__Halapricum;s__Halapricum salinum
UP000468503	A0A6A9T065	PAS domain-containing protein	541	UniProtKB unreviewed (TrEMBL)	PAS_4	1	1	Halapricum sp. CBA1109	GCA_009741825.1	Archaea;Euryarchaeota;Halobacteria;Halobacteriales;Haloarculaceae;Halapricum;unclassified Halapricum	d__Archaea;p__Halobacteriota;c__Halobacteria;o__Halobacteriales;f__Haloarculaceae;g__Halapricum;s__Halapricum salinum
UP000468503	A0A6A9T858	PAS domain-containing protein	620	UniProtKB unreviewed (TrEMBL)	HATPase_c,HisKA,PAS_4	1	1	Halapricum sp. CBA1109	GCA_009741825.1	Archaea;Euryarchaeota;Halobacteria;Halobacteriales;Haloarculaceae;Halapricum;unclassified Halapricum	d__Archaea;p__Halobacteriota;c__Halobacteria;o__Halobacteriales;f__Haloarculaceae;g__Halapricum;s__Halapricum salinum
UP000468503	A0A6A9SVA7	PAS domain S-box protein	1176	UniProtKB unreviewed (TrEMBL)	BAT,GAF_2,GAF_2,HTH_10,PAS_3,PAS_4,PAS_4,PAS_9	4	3	Halapricum sp. CBA1109	GCA_009741825.1	Archaea;Euryarchaeota;Halobacteria;Halobacteriales;Haloarculaceae;Halapricum;unclassified Halapricum	d__Archaea;p__Halobacteriota;c__Halobacteria;o__Halobacteriales;f__Haloarculaceae;g__Halapricum;s__Halapricum salinum
UP000468503	A0A6A9SWP9	PAS domain S-box protein	552	UniProtKB unreviewed (TrEMBL)	HATPase_c,PAS_8,PAS_8,PAS_9	3	2	Halapricum sp. CBA1109	GCA_009741825.1	Archaea;Euryarchaeota;Halobacteria;Halobacteriales;Haloarculaceae;Halapricum;unclassified Halapricum	d__Archaea;p__Halobacteriota;c__Halobacteria;o__Halobacteriales;f__Haloarculaceae;g__Halapricum;s__Halapricum salinum
UP000468503	A0A6A9T381	PAS domain-containing protein	389	UniProtKB unreviewed (TrEMBL)	HisKA_7TM,PAS_8	1	1	Halapricum sp. CBA1109	GCA_009741825.1	Archaea;Euryarchaeota;Halobacteria;Halobacteriales;Haloarculaceae;Halapricum;unclassified Halapricum	d__Archaea;p__Halobacteriota;c__Halobacteria;o__Halobacteriales;f__Haloarculaceae;g__Halapricum;s__Halapricum salinum
UP000468503	A0A6A9T9L0	PAS domain-containing protein	244	UniProtKB unreviewed (TrEMBL)	PAS_8	1	1	Halapricum sp. CBA1109	GCA_009741825.1	Archaea;Euryarchaeota;Halobacteria;Halobacteriales;Haloarculaceae;Halapricum;unclassified Halapricum	d__Archaea;p__Halobacteriota;c__Halobacteria;o__Halobacteriales;f__Haloarculaceae;g__Halapricum;s__Halapricum salinum
UP000468503	A0A6A9T0H1	PAS domain-containing protein	669	UniProtKB unreviewed (TrEMBL)	GAF_2,HATPase_c,HisKA,PAS_3	1	1	Halapricum sp. CBA1109	GCA_009741825.1	Archaea;Euryarchaeota;Halobacteria;Halobacteriales;Haloarculaceae;Halapricum;unclassified Halapricum	d__Archaea;p__Halobacteriota;c__Halobacteria;o__Halobacteriales;f__Haloarculaceae;g__Halapricum;s__Halapricum salinum
UP000468503	A0A6A9SXP1	PAS domain-containing protein	542	UniProtKB unreviewed (TrEMBL)	HisKA,HisKA_7TM,PAS	1	1	Halapricum sp. CBA1109	GCA_009741825.1	Archaea;Euryarchaeota;Halobacteria;Halobacteriales;Haloarculaceae;Halapricum;unclassified Halapricum	d__Archaea;p__Halobacteriota;c__Halobacteria;o__Halobacteriales;f__Haloarculaceae;g__Halapricum;s__Halapricum salinum
UP000468503	A0A6A9T294	PAS domain-containing protein	626	UniProtKB unreviewed (TrEMBL)	HATPase_c,PAS_4	1	1	Halapricum sp. CBA1109	GCA_009741825.1	Archaea;Euryarchaeota;Halobacteria;Halobacteriales;Haloarculaceae;Halapricum;unclassified Halapricum	d__Archaea;p__Halobacteriota;c__Halobacteria;o__Halobacteriales;f__Haloarculaceae;g__Halapricum;s__Halapricum salinum
UP000468503	A0A6A9T9D2	PAS domain-containing protein	552	UniProtKB unreviewed (TrEMBL)	HATPase_c,HisKA_7TM,PAS	1	1	Halapricum sp. CBA1109	GCA_009741825.1	Archaea;Euryarchaeota;Halobacteria;Halobacteriales;Haloarculaceae;Halapricum;unclassified Halapricum	d__Archaea;p__Halobacteriota;c__Halobacteria;o__Halobacteriales;f__Haloarculaceae;g__Halapricum;s__Halapricum salinum
UP000468503	A0A6A9SVW5	PAS domain-containing protein	516	UniProtKB unreviewed (TrEMBL)	HATPase_c,HisKA,PAS_4	1	1	Halapricum sp. CBA1109	GCA_009741825.1	Archaea;Euryarchaeota;Halobacteria;Halobacteriales;Haloarculaceae;Halapricum;unclassified Halapricum	d__Archaea;p__Halobacteriota;c__Halobacteria;o__Halobacteriales;f__Haloarculaceae;g__Halapricum;s__Halapricum salinum
UP000468503	A0A6A9SVV9	GAF domain-containing protein	958	UniProtKB unreviewed (TrEMBL)	BAT,GAF_2,GAF_2,HTH_10,PAS_4,PAS_9,Response_reg	2	2	Halapricum sp. CBA1109	GCA_009741825.1	Archaea;Euryarchaeota;Halobacteria;Halobacteriales;Haloarculaceae;Halapricum;unclassified Halapricum	d__Archaea;p__Halobacteriota;c__Halobacteria;o__Halobacteriales;f__Haloarculaceae;g__Halapricum;s__Halapricum salinum
UP000468503	A0A6A9T1R1	PAS domain S-box protein	675	UniProtKB unreviewed (TrEMBL)	GAF_2,PAS,PAS_4,PAS_4	3	2	Halapricum sp. CBA1109	GCA_009741825.1	Archaea;Euryarchaeota;Halobacteria;Halobacteriales;Haloarculaceae;Halapricum;unclassified Halapricum	d__Archaea;p__Halobacteriota;c__Halobacteria;o__Halobacteriales;f__Haloarculaceae;g__Halapricum;s__Halapricum salinum
UP000468503	A0A6A9SX96	PAS domain-containing protein	622	UniProtKB unreviewed (TrEMBL)	PAS_4	1	1	Halapricum sp. CBA1109	GCA_009741825.1	Archaea;Euryarchaeota;Halobacteria;Halobacteriales;Haloarculaceae;Halapricum;unclassified Halapricum	d__Archaea;p__Halobacteriota;c__Halobacteria;o__Halobacteriales;f__Haloarculaceae;g__Halapricum;s__Halapricum salinum
UP000468503	A0A6A9T3S9	PAS domain S-box protein	410	UniProtKB unreviewed (TrEMBL)	HATPase_c,HisKA,PAS_3	1	1	Halapricum sp. CBA1109	GCA_009741825.1	Archaea;Euryarchaeota;Halobacteria;Halobacteriales;Haloarculaceae;Halapricum;unclassified Halapricum	d__Archaea;p__Halobacteriota;c__Halobacteria;o__Halobacteriales;f__Haloarculaceae;g__Halapricum;s__Halapricum salinum
UP000468503	A0A6A9T828	PAS domain-containing protein	583	UniProtKB unreviewed (TrEMBL)	HATPase_c,HisKA,HisKA_7TM,PAS_8	1	1	Halapricum sp. CBA1109	GCA_009741825.1	Archaea;Euryarchaeota;Halobacteria;Halobacteriales;Haloarculaceae;Halapricum;unclassified Halapricum	d__Archaea;p__Halobacteriota;c__Halobacteria;o__Halobacteriales;f__Haloarculaceae;g__Halapricum;s__Halapricum salinum
UP000468503	A0A6A9SV29	PAS domain S-box protein	519	UniProtKB unreviewed (TrEMBL)	GAF_2,HATPase_c,PAS_4	1	1	Halapricum sp. CBA1109	GCA_009741825.1	Archaea;Euryarchaeota;Halobacteria;Halobacteriales;Haloarculaceae;Halapricum;unclassified Halapricum	d__Archaea;p__Halobacteriota;c__Halobacteria;o__Halobacteriales;f__Haloarculaceae;g__Halapricum;s__Halapricum salinum
UP000468503	A0A6A9SYR3	PAS domain-containing protein	433	UniProtKB unreviewed (TrEMBL)	HisKA,HisKA_7TM,PAS_4	1	1	Halapricum sp. CBA1109	GCA_009741825.1	Archaea;Euryarchaeota;Halobacteria;Halobacteriales;Haloarculaceae;Halapricum;unclassified Halapricum	d__Archaea;p__Halobacteriota;c__Halobacteria;o__Halobacteriales;f__Haloarculaceae;g__Halapricum;s__Halapricum salinum
UP000468503	A0A6A9T3U5	PAS domain S-box protein	792	UniProtKB unreviewed (TrEMBL)	PAS,PAS_3,PAS_4,Response_reg	3	3	Halapricum sp. CBA1109	GCA_009741825.1	Archaea;Euryarchaeota;Halobacteria;Halobacteriales;Haloarculaceae;Halapricum;unclassified Halapricum	d__Archaea;p__Halobacteriota;c__Halobacteria;o__Halobacteriales;f__Haloarculaceae;g__Halapricum;s__Halapricum salinum
UP000468503	A0A6A9T1R6	PAS domain-containing protein	1302	UniProtKB unreviewed (TrEMBL)	GAF,GAF_2,HATPase_c,HisKA,PAS,PAS_3,PAS_4,PAS_4,PAS_4,Response_reg	5	3	Halapricum sp. CBA1109	GCA_009741825.1	Archaea;Euryarchaeota;Halobacteria;Halobacteriales;Haloarculaceae;Halapricum;unclassified Halapricum	d__Archaea;p__Halobacteriota;c__Halobacteria;o__Halobacteriales;f__Haloarculaceae;g__Halapricum;s__Halapricum salinum
UP000468503	A0A6A9SXU8	PAS domain-containing protein	268	UniProtKB unreviewed (TrEMBL)	PAS_4	1	1	Halapricum sp. CBA1109	GCA_009741825.1	Archaea;Euryarchaeota;Halobacteria;Halobacteriales;Haloarculaceae;Halapricum;unclassified Halapricum	d__Archaea;p__Halobacteriota;c__Halobacteria;o__Halobacteriales;f__Haloarculaceae;g__Halapricum;s__Halapricum salinum
UP000468503	A0A6A9T7Q7	PAS domain-containing protein	436	UniProtKB unreviewed (TrEMBL)	HisKA_7TM,PAS_4	1	1	Halapricum sp. CBA1109	GCA_009741825.1	Archaea;Euryarchaeota;Halobacteria;Halobacteriales;Haloarculaceae;Halapricum;unclassified Halapricum	d__Archaea;p__Halobacteriota;c__Halobacteria;o__Halobacteriales;f__Haloarculaceae;g__Halapricum;s__Halapricum salinum
UP000001169	Q5UW91	Gaf only light sensing his kinase	663	UniProtKB unreviewed (TrEMBL)	GAF_3,HATPase_c,PAS_4	1	1	Haloarcula marismortui (strain ATCC 43049 / DSM 3752 / JCM 8966 / VKM B-1809) (Halobacterium marismortui)	GCA_000011085.1	Archaea;Euryarchaeota;Halobacteria;Halobacteriales;Haloarculaceae;Haloarcula;Haloarcula marismortui	d__Archaea;p__Halobacteriota;c__Halobacteria;o__Halobacteriales;f__Haloarculaceae;g__Haloarcula;s__Haloarcula hispanica
UP000001169	Q5V1R2	HTR-like protein	935	UniProtKB unreviewed (TrEMBL)	HATPase_c,HisKA,PAS,PAS_3,PAS_4,PAS_9,Response_reg	4	4	Haloarcula marismortui (strain ATCC 43049 / DSM 3752 / JCM 8966 / VKM B-1809) (Halobacterium marismortui)	GCA_000011085.1	Archaea;Euryarchaeota;Halobacteria;Halobacteriales;Haloarculaceae;Haloarcula;Haloarcula marismortui	d__Archaea;p__Halobacteriota;c__Halobacteria;o__Halobacteriales;f__Haloarculaceae;g__Haloarcula;s__Haloarcula hispanica
UP000001169	Q5V2D2	HTR-like protein	405	UniProtKB unreviewed (TrEMBL)	HATPase_c,HisKA,PAS_4	1	1	Haloarcula marismortui (strain ATCC 43049 / DSM 3752 / JCM 8966 / VKM B-1809) (Halobacterium marismortui)	GCA_000011085.1	Archaea;Euryarchaeota;Halobacteria;Halobacteriales;Haloarculaceae;Haloarcula;Haloarcula marismortui	d__Archaea;p__Halobacteriota;c__Halobacteria;o__Halobacteriales;f__Haloarculaceae;g__Haloarcula;s__Haloarcula hispanica
UP000001169	Q5UXE0	HTR-like protein	671	UniProtKB unreviewed (TrEMBL)	GAF,HATPase_c,HisKA,PAS_4,Response_reg	1	1	Haloarcula marismortui (strain ATCC 43049 / DSM 3752 / JCM 8966 / VKM B-1809) (Halobacterium marismortui)	GCA_000011085.1	Archaea;Euryarchaeota;Halobacteria;Halobacteriales;Haloarculaceae;Haloarcula;Haloarcula marismortui	d__Archaea;p__Halobacteriota;c__Halobacteria;o__Halobacteriales;f__Haloarculaceae;g__Haloarcula;s__Haloarcula hispanica
UP000001169	Q5V331	HTR-like protein	575	UniProtKB unreviewed (TrEMBL)	HATPase_c,HisKA,HisKA_7TM,PAS_4	1	1	Haloarcula marismortui (strain ATCC 43049 / DSM 3752 / JCM 8966 / VKM B-1809) (Halobacterium marismortui)	GCA_000011085.1	Archaea;Euryarchaeota;Halobacteria;Halobacteriales;Haloarculaceae;Haloarcula;Haloarcula marismortui	d__Archaea;p__Halobacteriota;c__Halobacteria;o__Halobacteriales;f__Haloarculaceae;g__Haloarcula;s__Haloarcula hispanica
UP000001169	Q5V4P0	HTR-like protein	461	UniProtKB unreviewed (TrEMBL)	HATPase_c,HisKA,PAS_4,Response_reg	1	1	Haloarcula marismortui (strain ATCC 43049 / DSM 3752 / JCM 8966 / VKM B-1809) (Halobacterium marismortui)	GCA_000011085.1	Archaea;Euryarchaeota;Halobacteria;Halobacteriales;Haloarculaceae;Haloarcula;Haloarcula marismortui	d__Archaea;p__Halobacteriota;c__Halobacteria;o__Halobacteriales;f__Haloarculaceae;g__Haloarcula;s__Haloarcula hispanica
UP000001169	Q5V3E3	HTR-like protein	644	UniProtKB unreviewed (TrEMBL)	HATPase_c,HisKA,HisKA_7TM,PAS_3,PAS_4	2	2	Haloarcula marismortui (strain ATCC 43049 / DSM 3752 / JCM 8966 / VKM B-1809) (Halobacterium marismortui)	GCA_000011085.1	Archaea;Euryarchaeota;Halobacteria;Halobacteriales;Haloarculaceae;Haloarcula;Haloarcula marismortui	d__Archaea;p__Halobacteriota;c__Halobacteria;o__Halobacteriales;f__Haloarculaceae;g__Haloarcula;s__Haloarcula hispanica
UP000001169	Q5V4V4	Gaf-pac signal-transducing histidine kinase homolog	519	UniProtKB unreviewed (TrEMBL)	HATPase_c,PAS_4	1	1	Haloarcula marismortui (strain ATCC 43049 / DSM 3752 / JCM 8966 / VKM B-1809) (Halobacterium marismortui)	GCA_000011085.1	Archaea;Euryarchaeota;Halobacteria;Halobacteriales;Haloarculaceae;Haloarcula;Haloarcula marismortui	d__Archaea;p__Halobacteriota;c__Halobacteria;o__Halobacteriales;f__Haloarculaceae;g__Haloarcula;s__Haloarcula hispanica
UP000001169	Q5V1K7	Bacterio-opsin activator-like protein	817	UniProtKB unreviewed (TrEMBL)	BAT,GAF_2,HTH_10,PAS,PAS_9	2	2	Haloarcula marismortui (strain ATCC 43049 / DSM 3752 / JCM 8966 / VKM B-1809) (Halobacterium marismortui)	GCA_000011085.1	Archaea;Euryarchaeota;Halobacteria;Halobacteriales;Haloarculaceae;Haloarcula;Haloarcula marismortui	d__Archaea;p__Halobacteriota;c__Halobacteria;o__Halobacteriales;f__Haloarculaceae;g__Haloarcula;s__Haloarcula hispanica
UP000001169	Q5V1A8	HTR-like protein	626	UniProtKB unreviewed (TrEMBL)	HATPase_c,HisKA,PAS_3,PAS_4,Response_reg	2	2	Haloarcula marismortui (strain ATCC 43049 / DSM 3752 / JCM 8966 / VKM B-1809) (Halobacterium marismortui)	GCA_000011085.1	Archaea;Euryarchaeota;Halobacteria;Halobacteriales;Haloarculaceae;Haloarcula;Haloarcula marismortui	d__Archaea;p__Halobacteriota;c__Halobacteria;o__Halobacteriales;f__Haloarculaceae;g__Haloarcula;s__Haloarcula hispanica
UP000001169	Q5V5P7	HTR-like protein	726	UniProtKB unreviewed (TrEMBL)	HATPase_c,HisKA,PAS_4,PAS_4,PAS_9,Response_reg	3	2	Haloarcula marismortui (strain ATCC 43049 / DSM 3752 / JCM 8966 / VKM B-1809) (Halobacterium marismortui)	GCA_000011085.1	Archaea;Euryarchaeota;Halobacteria;Halobacteriales;Haloarculaceae;Haloarcula;Haloarcula marismortui	d__Archaea;p__Halobacteriota;c__Halobacteria;o__Halobacteriales;f__Haloarculaceae;g__Haloarcula;s__Haloarcula hispanica
UP000001169	Q5UXG6	PAS domain-containing sensor histidine kinase	349	UniProtKB unreviewed (TrEMBL)	HATPase_c,PAS	1	1	Haloarcula marismortui (strain ATCC 43049 / DSM 3752 / JCM 8966 / VKM B-1809) (Halobacterium marismortui)	GCA_000011085.1	Archaea;Euryarchaeota;Halobacteria;Halobacteriales;Haloarculaceae;Haloarcula;Haloarcula marismortui	d__Archaea;p__Halobacteriota;c__Halobacteria;o__Halobacteriales;f__Haloarculaceae;g__Haloarcula;s__Haloarcula hispanica
UP000001169	Q5UWK8	histidine kinase	964	UniProtKB unreviewed (TrEMBL)	HATPase_c,PAS,PAS_7	2	2	Haloarcula marismortui (strain ATCC 43049 / DSM 3752 / JCM 8966 / VKM B-1809) (Halobacterium marismortui)	GCA_000011085.1	Archaea;Euryarchaeota;Halobacteria;Halobacteriales;Haloarculaceae;Haloarcula;Haloarcula marismortui	d__Archaea;p__Halobacteriota;c__Halobacteria;o__Halobacteriales;f__Haloarculaceae;g__Haloarcula;s__Haloarcula hispanica
UP000001169	Q5V500	HTR-like protein	553	UniProtKB unreviewed (TrEMBL)	PAS_9,PAS_9,Response_reg	2	1	Haloarcula marismortui (strain ATCC 43049 / DSM 3752 / JCM 8966 / VKM B-1809) (Halobacterium marismortui)	GCA_000011085.1	Archaea;Euryarchaeota;Halobacteria;Halobacteriales;Haloarculaceae;Haloarcula;Haloarcula marismortui	d__Archaea;p__Halobacteriota;c__Halobacteria;o__Halobacteriales;f__Haloarculaceae;g__Haloarcula;s__Haloarcula hispanica
UP000001169	Q5UYV7	HTR-like protein	560	UniProtKB unreviewed (TrEMBL)	HATPase_c,HisKA_7TM,PAS	1	1	Haloarcula marismortui (strain ATCC 43049 / DSM 3752 / JCM 8966 / VKM B-1809) (Halobacterium marismortui)	GCA_000011085.1	Archaea;Euryarchaeota;Halobacteria;Halobacteriales;Haloarculaceae;Haloarcula;Haloarcula marismortui	d__Archaea;p__Halobacteriota;c__Halobacteria;o__Halobacteriales;f__Haloarculaceae;g__Haloarcula;s__Haloarcula hispanica
UP000001169	Q5V476	HTR-like protein	314	UniProtKB unreviewed (TrEMBL)	PAS,Response_reg	1	1	Haloarcula marismortui (strain ATCC 43049 / DSM 3752 / JCM 8966 / VKM B-1809) (Halobacterium marismortui)	GCA_000011085.1	Archaea;Euryarchaeota;Halobacteria;Halobacteriales;Haloarculaceae;Haloarcula;Haloarcula marismortui	d__Archaea;p__Halobacteriota;c__Halobacteria;o__Halobacteriales;f__Haloarculaceae;g__Haloarcula;s__Haloarcula hispanica
UP000001169	Q5V6I8	11-domain light and oxygen sensing his kinase	1299	UniProtKB unreviewed (TrEMBL)	GAF_2,GAF_3,HATPase_c,HisKA,PAS_3,PAS_4,PAS_4,PAS_4,PAS_4,Response_reg	5	2	Haloarcula marismortui (strain ATCC 43049 / DSM 3752 / JCM 8966 / VKM B-1809) (Halobacterium marismortui)	GCA_000011085.1	Archaea;Euryarchaeota;Halobacteria;Halobacteriales;Haloarculaceae;Haloarcula;Haloarcula marismortui	d__Archaea;p__Halobacteriota;c__Halobacteria;o__Halobacteriales;f__Haloarculaceae;g__Haloarcula;s__Haloarcula hispanica
UP000001169	Q5V6I5	Bacterio-opsin activator-like protein	955	UniProtKB unreviewed (TrEMBL)	BAT,GAF_2,GAF_3,HTH_10,PAS_4,Response_reg	1	1	Haloarcula marismortui (strain ATCC 43049 / DSM 3752 / JCM 8966 / VKM B-1809) (Halobacterium marismortui)	GCA_000011085.1	Archaea;Euryarchaeota;Halobacteria;Halobacteriales;Haloarculaceae;Haloarcula;Haloarcula marismortui	d__Archaea;p__Halobacteriota;c__Halobacteria;o__Halobacteriales;f__Haloarculaceae;g__Haloarcula;s__Haloarcula hispanica
UP000001169	Q5V2H5	Histidine kinase	408	UniProtKB unreviewed (TrEMBL)	HATPase_c,PAS_4	1	1	Haloarcula marismortui (strain ATCC 43049 / DSM 3752 / JCM 8966 / VKM B-1809) (Halobacterium marismortui)	GCA_000011085.1	Archaea;Euryarchaeota;Halobacteria;Halobacteriales;Haloarculaceae;Haloarcula;Haloarcula marismortui	d__Archaea;p__Halobacteriota;c__Halobacteria;o__Halobacteriales;f__Haloarculaceae;g__Haloarcula;s__Haloarcula hispanica
UP000001169	Q5UZG8	Adaptive-response sensory-kinase	646	UniProtKB unreviewed (TrEMBL)	GAF_2,HATPase_c,HisKA,PAS_4,Response_reg	1	1	Haloarcula marismortui (strain ATCC 43049 / DSM 3752 / JCM 8966 / VKM B-1809) (Halobacterium marismortui)	GCA_000011085.1	Archaea;Euryarchaeota;Halobacteria;Halobacteriales;Haloarculaceae;Haloarcula;Haloarcula marismortui	d__Archaea;p__Halobacteriota;c__Halobacteria;o__Halobacteriales;f__Haloarculaceae;g__Haloarcula;s__Haloarcula hispanica
UP000001169	Q5V3X6	PAS domain S-box protein	576	UniProtKB unreviewed (TrEMBL)	HATPase_c,HisKA_7TM,PAS_4	1	1	Haloarcula marismortui (strain ATCC 43049 / DSM 3752 / JCM 8966 / VKM B-1809) (Halobacterium marismortui)	GCA_000011085.1	Archaea;Euryarchaeota;Halobacteria;Halobacteriales;Haloarculaceae;Haloarcula;Haloarcula marismortui	d__Archaea;p__Halobacteriota;c__Halobacteria;o__Halobacteriales;f__Haloarculaceae;g__Haloarcula;s__Haloarcula hispanica
UP000001169	Q5V1M7	Bacterio-opsin activator-like protein	970	UniProtKB unreviewed (TrEMBL)	BAT,GAF_2,HTH_10,PAS_3,PAS_4	2	2	Haloarcula marismortui (strain ATCC 43049 / DSM 3752 / JCM 8966 / VKM B-1809) (Halobacterium marismortui)	GCA_000011085.1	Archaea;Euryarchaeota;Halobacteria;Halobacteriales;Haloarculaceae;Haloarcula;Haloarcula marismortui	d__Archaea;p__Halobacteriota;c__Halobacteria;o__Halobacteriales;f__Haloarculaceae;g__Haloarcula;s__Haloarcula hispanica
UP000001169	Q5V5K0	PAS domain S-box protein	465	UniProtKB unreviewed (TrEMBL)	HATPase_c,PAS_9	1	1	Haloarcula marismortui (strain ATCC 43049 / DSM 3752 / JCM 8966 / VKM B-1809) (Halobacterium marismortui)	GCA_000011085.1	Archaea;Euryarchaeota;Halobacteria;Halobacteriales;Haloarculaceae;Haloarcula;Haloarcula marismortui	d__Archaea;p__Halobacteriota;c__Halobacteria;o__Halobacteriales;f__Haloarculaceae;g__Haloarcula;s__Haloarcula hispanica
UP000001169	Q5V0J3	HTR-like protein	248	UniProtKB unreviewed (TrEMBL)	PAS_4,Response_reg	1	1	Haloarcula marismortui (strain ATCC 43049 / DSM 3752 / JCM 8966 / VKM B-1809) (Halobacterium marismortui)	GCA_000011085.1	Archaea;Euryarchaeota;Halobacteria;Halobacteriales;Haloarculaceae;Haloarcula;Haloarcula marismortui	d__Archaea;p__Halobacteriota;c__Halobacteria;o__Halobacteriales;f__Haloarculaceae;g__Haloarcula;s__Haloarcula hispanica
UP000001169	Q5V0A8	HTR-like protein	424	UniProtKB unreviewed (TrEMBL)	GAF,PAS_4,Response_reg	1	1	Haloarcula marismortui (strain ATCC 43049 / DSM 3752 / JCM 8966 / VKM B-1809) (Halobacterium marismortui)	GCA_000011085.1	Archaea;Euryarchaeota;Halobacteria;Halobacteriales;Haloarculaceae;Haloarcula;Haloarcula marismortui	d__Archaea;p__Halobacteriota;c__Halobacteria;o__Halobacteriales;f__Haloarculaceae;g__Haloarcula;s__Haloarcula hispanica
UP000001169	Q5UYH3	PAS domain-containing sensor histidine kinase	463	UniProtKB unreviewed (TrEMBL)	HATPase_c,PAS_4	1	1	Haloarcula marismortui (strain ATCC 43049 / DSM 3752 / JCM 8966 / VKM B-1809) (Halobacterium marismortui)	GCA_000011085.1	Archaea;Euryarchaeota;Halobacteria;Halobacteriales;Haloarculaceae;Haloarcula;Haloarcula marismortui	d__Archaea;p__Halobacteriota;c__Halobacteria;o__Halobacteriales;f__Haloarculaceae;g__Haloarcula;s__Haloarcula hispanica
UP000001169	Q5UXG5	Signal-transducing histidine kinase-like	1104	UniProtKB unreviewed (TrEMBL)	HATPase_c,HisKA_7TM,PAS_8	1	1	Haloarcula marismortui (strain ATCC 43049 / DSM 3752 / JCM 8966 / VKM B-1809) (Halobacterium marismortui)	GCA_000011085.1	Archaea;Euryarchaeota;Halobacteria;Halobacteriales;Haloarculaceae;Haloarcula;Haloarcula marismortui	d__Archaea;p__Halobacteriota;c__Halobacteria;o__Halobacteriales;f__Haloarculaceae;g__Haloarcula;s__Haloarcula hispanica
UP000001169	Q5V234	PAS domain S-box protein	1295	UniProtKB unreviewed (TrEMBL)	GAF_2,HATPase_c,PAS,PAS,PAS_3,PAS_4,PAS_9,Response_reg	5	4	Haloarcula marismortui (strain ATCC 43049 / DSM 3752 / JCM 8966 / VKM B-1809) (Halobacterium marismortui)	GCA_000011085.1	Archaea;Euryarchaeota;Halobacteria;Halobacteriales;Haloarculaceae;Haloarcula;Haloarcula marismortui	d__Archaea;p__Halobacteriota;c__Halobacteria;o__Halobacteriales;f__Haloarculaceae;g__Haloarcula;s__Haloarcula hispanica
UP000001169	Q5V0M9	PAS domain S-box protein	526	UniProtKB unreviewed (TrEMBL)	BAT,GAF_2,HTH_10,PAS_4	1	1	Haloarcula marismortui (strain ATCC 43049 / DSM 3752 / JCM 8966 / VKM B-1809) (Halobacterium marismortui)	GCA_000011085.1	Archaea;Euryarchaeota;Halobacteria;Halobacteriales;Haloarculaceae;Haloarcula;Haloarcula marismortui	d__Archaea;p__Halobacteriota;c__Halobacteria;o__Halobacteriales;f__Haloarculaceae;g__Haloarcula;s__Haloarcula hispanica
UP000001169	Q5V4W2	MCP domain signal transducer	438	UniProtKB unreviewed (TrEMBL)	MCPsignal,PAS	1	1	Haloarcula marismortui (strain ATCC 43049 / DSM 3752 / JCM 8966 / VKM B-1809) (Halobacterium marismortui)	GCA_000011085.1	Archaea;Euryarchaeota;Halobacteria;Halobacteriales;Haloarculaceae;Haloarcula;Haloarcula marismortui	d__Archaea;p__Halobacteriota;c__Halobacteria;o__Halobacteriales;f__Haloarculaceae;g__Haloarcula;s__Haloarcula hispanica
UP000001169	Q5UZW5	HTR-like protein	644	UniProtKB unreviewed (TrEMBL)	GAF_2,HATPase_c,HisKA,PAS,Response_reg	1	1	Haloarcula marismortui (strain ATCC 43049 / DSM 3752 / JCM 8966 / VKM B-1809) (Halobacterium marismortui)	GCA_000011085.1	Archaea;Euryarchaeota;Halobacteria;Halobacteriales;Haloarculaceae;Haloarcula;Haloarcula marismortui	d__Archaea;p__Halobacteriota;c__Halobacteria;o__Halobacteriales;f__Haloarculaceae;g__Haloarcula;s__Haloarcula hispanica
UP000001169	Q5V1F1	MCP domain signal transducer	637	UniProtKB unreviewed (TrEMBL)	MCPsignal,PAS_4	1	1	Haloarcula marismortui (strain ATCC 43049 / DSM 3752 / JCM 8966 / VKM B-1809) (Halobacterium marismortui)	GCA_000011085.1	Archaea;Euryarchaeota;Halobacteria;Halobacteriales;Haloarculaceae;Haloarcula;Haloarcula marismortui	d__Archaea;p__Halobacteriota;c__Halobacteria;o__Halobacteriales;f__Haloarculaceae;g__Haloarcula;s__Haloarcula hispanica
UP000001169	Q5V4V7	PAS domain S-box protein	643	UniProtKB unreviewed (TrEMBL)	GAF_2,HATPase_c,HisKA,PAS_4,PAS_4	2	1	Haloarcula marismortui (strain ATCC 43049 / DSM 3752 / JCM 8966 / VKM B-1809) (Halobacterium marismortui)	GCA_000011085.1	Archaea;Euryarchaeota;Halobacteria;Halobacteriales;Haloarculaceae;Haloarcula;Haloarcula marismortui	d__Archaea;p__Halobacteriota;c__Halobacteria;o__Halobacteriales;f__Haloarculaceae;g__Haloarcula;s__Haloarcula hispanica
UP000001169	Q5V3S3	HTR-like protein	748	UniProtKB unreviewed (TrEMBL)	GAF_2,HATPase_c,HisKA,PAS_9,PAS_9,Response_reg	2	1	Haloarcula marismortui (strain ATCC 43049 / DSM 3752 / JCM 8966 / VKM B-1809) (Halobacterium marismortui)	GCA_000011085.1	Archaea;Euryarchaeota;Halobacteria;Halobacteriales;Haloarculaceae;Haloarcula;Haloarcula marismortui	d__Archaea;p__Halobacteriota;c__Halobacteria;o__Halobacteriales;f__Haloarculaceae;g__Haloarcula;s__Haloarcula hispanica
UP000001169	Q5V546	PAS domain-containing sensor histidine kinase	450	UniProtKB unreviewed (TrEMBL)	HATPase_c,PAS_4	1	1	Haloarcula marismortui (strain ATCC 43049 / DSM 3752 / JCM 8966 / VKM B-1809) (Halobacterium marismortui)	GCA_000011085.1	Archaea;Euryarchaeota;Halobacteria;Halobacteriales;Haloarculaceae;Haloarcula;Haloarcula marismortui	d__Archaea;p__Halobacteriota;c__Halobacteria;o__Halobacteriales;f__Haloarculaceae;g__Haloarcula;s__Haloarcula hispanica
UP000001169	Q5V0Q2	HTR-like protein	782	UniProtKB unreviewed (TrEMBL)	HATPase_c,HisKA,PAS_3,PAS_4,PAS_4,Response_reg	3	2	Haloarcula marismortui (strain ATCC 43049 / DSM 3752 / JCM 8966 / VKM B-1809) (Halobacterium marismortui)	GCA_000011085.1	Archaea;Euryarchaeota;Halobacteria;Halobacteriales;Haloarculaceae;Haloarcula;Haloarcula marismortui	d__Archaea;p__Halobacteriota;c__Halobacteria;o__Halobacteriales;f__Haloarculaceae;g__Haloarcula;s__Haloarcula hispanica
UP000001169	Q5UXF3	HTR-like protein	1006	UniProtKB unreviewed (TrEMBL)	GAF_2,HATPase_c,HisKA,PAS_3,PAS_4,PAS_4,PAS_4,Response_reg	4	2	Haloarcula marismortui (strain ATCC 43049 / DSM 3752 / JCM 8966 / VKM B-1809) (Halobacterium marismortui)	GCA_000011085.1	Archaea;Euryarchaeota;Halobacteria;Halobacteriales;Haloarculaceae;Haloarcula;Haloarcula marismortui	d__Archaea;p__Halobacteriota;c__Halobacteria;o__Halobacteriales;f__Haloarculaceae;g__Haloarcula;s__Haloarcula hispanica
UP000001169	Q5V6H9	PAS domain-containing protein	186	UniProtKB unreviewed (TrEMBL)	PAS_9	1	1	Haloarcula marismortui (strain ATCC 43049 / DSM 3752 / JCM 8966 / VKM B-1809) (Halobacterium marismortui)	GCA_000011085.1	Archaea;Euryarchaeota;Halobacteria;Halobacteriales;Haloarculaceae;Haloarcula;Haloarcula marismortui	d__Archaea;p__Halobacteriota;c__Halobacteria;o__Halobacteriales;f__Haloarculaceae;g__Haloarcula;s__Haloarcula hispanica
UP000001169	Q5V241	PAS domain-containing protein	406	UniProtKB unreviewed (TrEMBL)	HATPase_c,PAS	1	1	Haloarcula marismortui (strain ATCC 43049 / DSM 3752 / JCM 8966 / VKM B-1809) (Halobacterium marismortui)	GCA_000011085.1	Archaea;Euryarchaeota;Halobacteria;Halobacteriales;Haloarculaceae;Haloarcula;Haloarcula marismortui	d__Archaea;p__Halobacteriota;c__Halobacteria;o__Halobacteriales;f__Haloarculaceae;g__Haloarcula;s__Haloarcula hispanica
UP000001169	Q5UZ38	PAS domain-containing protein	348	UniProtKB unreviewed (TrEMBL)	HATPase_c,PAS_8	1	1	Haloarcula marismortui (strain ATCC 43049 / DSM 3752 / JCM 8966 / VKM B-1809) (Halobacterium marismortui)	GCA_000011085.1	Archaea;Euryarchaeota;Halobacteria;Halobacteriales;Haloarculaceae;Haloarcula;Haloarcula marismortui	d__Archaea;p__Halobacteriota;c__Halobacteria;o__Halobacteriales;f__Haloarculaceae;g__Haloarcula;s__Haloarcula hispanica
UP000001169	Q5V0A1	PhoR protein-like	325	UniProtKB unreviewed (TrEMBL)	HATPase_c,HisKA,PAS_4	1	1	Haloarcula marismortui (strain ATCC 43049 / DSM 3752 / JCM 8966 / VKM B-1809) (Halobacterium marismortui)	GCA_000011085.1	Archaea;Euryarchaeota;Halobacteria;Halobacteriales;Haloarculaceae;Haloarcula;Haloarcula marismortui	d__Archaea;p__Halobacteriota;c__Halobacteria;o__Halobacteriales;f__Haloarculaceae;g__Haloarcula;s__Haloarcula hispanica
UP000001169	Q5UZS4	PAS domain S-box protein	1047	UniProtKB unreviewed (TrEMBL)	HATPase_c,HisKA,PAS_3,PAS_3,PAS_3,PAS_4,Response_reg	4	2	Haloarcula marismortui (strain ATCC 43049 / DSM 3752 / JCM 8966 / VKM B-1809) (Halobacterium marismortui)	GCA_000011085.1	Archaea;Euryarchaeota;Halobacteria;Halobacteriales;Haloarculaceae;Haloarcula;Haloarcula marismortui	d__Archaea;p__Halobacteriota;c__Halobacteria;o__Halobacteriales;f__Haloarculaceae;g__Haloarcula;s__Haloarcula hispanica
UP000001169	Q5V6I9	HTR-like protein	648	UniProtKB unreviewed (TrEMBL)	GAF_2,HATPase_c,HisKA,PAS_4,Response_reg	1	1	Haloarcula marismortui (strain ATCC 43049 / DSM 3752 / JCM 8966 / VKM B-1809) (Halobacterium marismortui)	GCA_000011085.1	Archaea;Euryarchaeota;Halobacteria;Halobacteriales;Haloarculaceae;Haloarcula;Haloarcula marismortui	d__Archaea;p__Halobacteriota;c__Halobacteria;o__Halobacteriales;f__Haloarculaceae;g__Haloarcula;s__Haloarcula hispanica
UP000001169	Q5UZN5	Adaptive-response sensory-kinase	376	UniProtKB unreviewed (TrEMBL)	HATPase_c,HisKA,PAS_4	1	1	Haloarcula marismortui (strain ATCC 43049 / DSM 3752 / JCM 8966 / VKM B-1809) (Halobacterium marismortui)	GCA_000011085.1	Archaea;Euryarchaeota;Halobacteria;Halobacteriales;Haloarculaceae;Haloarcula;Haloarcula marismortui	d__Archaea;p__Halobacteriota;c__Halobacteria;o__Halobacteriales;f__Haloarculaceae;g__Haloarcula;s__Haloarcula hispanica
UP000001169	Q5UWM4	Putative redox sensing protein	696	UniProtKB unreviewed (TrEMBL)	HATPase_c,HisKA_7TM,PAS	1	1	Haloarcula marismortui (strain ATCC 43049 / DSM 3752 / JCM 8966 / VKM B-1809) (Halobacterium marismortui)	GCA_000011085.1	Archaea;Euryarchaeota;Halobacteria;Halobacteriales;Haloarculaceae;Haloarcula;Haloarcula marismortui	d__Archaea;p__Halobacteriota;c__Halobacteria;o__Halobacteriales;f__Haloarculaceae;g__Haloarcula;s__Haloarcula hispanica
UP000001169	Q5UZA0	Adaptive-response sensory-kinase	447	UniProtKB unreviewed (TrEMBL)	HATPase_c,PAS_4,PAS_4	2	1	Haloarcula marismortui (strain ATCC 43049 / DSM 3752 / JCM 8966 / VKM B-1809) (Halobacterium marismortui)	GCA_000011085.1	Archaea;Euryarchaeota;Halobacteria;Halobacteriales;Haloarculaceae;Haloarcula;Haloarcula marismortui	d__Archaea;p__Halobacteriota;c__Halobacteria;o__Halobacteriales;f__Haloarculaceae;g__Haloarcula;s__Haloarcula hispanica
UP000001169	Q5V4G4	HTR-like protein	631	UniProtKB unreviewed (TrEMBL)	HATPase_c,HisKA,PAS_3,PAS_4	2	2	Haloarcula marismortui (strain ATCC 43049 / DSM 3752 / JCM 8966 / VKM B-1809) (Halobacterium marismortui)	GCA_000011085.1	Archaea;Euryarchaeota;Halobacteria;Halobacteriales;Haloarculaceae;Haloarcula;Haloarcula marismortui	d__Archaea;p__Halobacteriota;c__Halobacteria;o__Halobacteriales;f__Haloarculaceae;g__Haloarcula;s__Haloarcula hispanica
UP000001169	Q5UW88	Nineteen domain light and oxygen sensing his kinase	1971	UniProtKB unreviewed (TrEMBL)	GAF_2,GAF_2,GAF_2,HATPase_c,HisKA,PAS,PAS_3,PAS_3,PAS_3,PAS_4,PAS_4,PAS_4,PAS_4,PAS_4,PAS_9	10	4	Haloarcula marismortui (strain ATCC 43049 / DSM 3752 / JCM 8966 / VKM B-1809) (Halobacterium marismortui)	GCA_000011085.1	Archaea;Euryarchaeota;Halobacteria;Halobacteriales;Haloarculaceae;Haloarcula;Haloarcula marismortui	d__Archaea;p__Halobacteriota;c__Halobacteria;o__Halobacteriales;f__Haloarculaceae;g__Haloarcula;s__Haloarcula hispanica
UP000001169	Q5V229	PAS domain-containing sensor histidine kinase	598	UniProtKB unreviewed (TrEMBL)	HATPase_c,PAS,PAS_3,PAS_4	3	3	Haloarcula marismortui (strain ATCC 43049 / DSM 3752 / JCM 8966 / VKM B-1809) (Halobacterium marismortui)	GCA_000011085.1	Archaea;Euryarchaeota;Halobacteria;Halobacteriales;Haloarculaceae;Haloarcula;Haloarcula marismortui	d__Archaea;p__Halobacteriota;c__Halobacteria;o__Halobacteriales;f__Haloarculaceae;g__Haloarcula;s__Haloarcula hispanica
UP000001169	Q5UY83	HTR-like protein	837	UniProtKB unreviewed (TrEMBL)	HATPase_c,HisKA,PAS_3,PAS_4,PAS_8,Response_reg	3	3	Haloarcula marismortui (strain ATCC 43049 / DSM 3752 / JCM 8966 / VKM B-1809) (Halobacterium marismortui)	GCA_000011085.1	Archaea;Euryarchaeota;Halobacteria;Halobacteriales;Haloarculaceae;Haloarcula;Haloarcula marismortui	d__Archaea;p__Halobacteriota;c__Halobacteria;o__Halobacteriales;f__Haloarculaceae;g__Haloarcula;s__Haloarcula hispanica
UP000001169	Q5UZM0	PAS domain-containing sensor histidine kinase	349	UniProtKB unreviewed (TrEMBL)	HATPase_c,HisKA,PAS_9	1	1	Haloarcula marismortui (strain ATCC 43049 / DSM 3752 / JCM 8966 / VKM B-1809) (Halobacterium marismortui)	GCA_000011085.1	Archaea;Euryarchaeota;Halobacteria;Halobacteriales;Haloarculaceae;Haloarcula;Haloarcula marismortui	d__Archaea;p__Halobacteriota;c__Halobacteria;o__Halobacteriales;f__Haloarculaceae;g__Haloarcula;s__Haloarcula hispanica
UP000001169	Q5V515	HTR-like protein	253	UniProtKB unreviewed (TrEMBL)	PAS,Response_reg	1	1	Haloarcula marismortui (strain ATCC 43049 / DSM 3752 / JCM 8966 / VKM B-1809) (Halobacterium marismortui)	GCA_000011085.1	Archaea;Euryarchaeota;Halobacteria;Halobacteriales;Haloarculaceae;Haloarcula;Haloarcula marismortui	d__Archaea;p__Halobacteriota;c__Halobacteria;o__Halobacteriales;f__Haloarculaceae;g__Haloarcula;s__Haloarcula hispanica
UP000001169	Q5V346	PAS domain-containing sensor histidine kinase	449	UniProtKB unreviewed (TrEMBL)	HATPase_c,HisKA,PAS_3,PAS_3	2	1	Haloarcula marismortui (strain ATCC 43049 / DSM 3752 / JCM 8966 / VKM B-1809) (Halobacterium marismortui)	GCA_000011085.1	Archaea;Euryarchaeota;Halobacteria;Halobacteriales;Haloarculaceae;Haloarcula;Haloarcula marismortui	d__Archaea;p__Halobacteriota;c__Halobacteria;o__Halobacteriales;f__Haloarculaceae;g__Haloarcula;s__Haloarcula hispanica
UP000001169	Q5V5U8	Bacterio-opsin activator-like protein	824	UniProtKB unreviewed (TrEMBL)	BAT,GAF,HTH_10,PAS_4,PAS_4	2	1	Haloarcula marismortui (strain ATCC 43049 / DSM 3752 / JCM 8966 / VKM B-1809) (Halobacterium marismortui)	GCA_000011085.1	Archaea;Euryarchaeota;Halobacteria;Halobacteriales;Haloarculaceae;Haloarcula;Haloarcula marismortui	d__Archaea;p__Halobacteriota;c__Halobacteria;o__Halobacteriales;f__Haloarculaceae;g__Haloarcula;s__Haloarcula hispanica
UP000001169	Q5V5N8	HTR-like protein	812	UniProtKB unreviewed (TrEMBL)	HATPase_c,HisKA,HisKA_7TM,PAS,PAS_4,PAS_8	3	3	Haloarcula marismortui (strain ATCC 43049 / DSM 3752 / JCM 8966 / VKM B-1809) (Halobacterium marismortui)	GCA_000011085.1	Archaea;Euryarchaeota;Halobacteria;Halobacteriales;Haloarculaceae;Haloarcula;Haloarcula marismortui	d__Archaea;p__Halobacteriota;c__Halobacteria;o__Halobacteriales;f__Haloarculaceae;g__Haloarcula;s__Haloarcula hispanica
UP000001169	Q5UX47	PAS domain S-box protein	579	UniProtKB unreviewed (TrEMBL)	HATPase_c,HisKA_7TM,PAS_4	1	1	Haloarcula marismortui (strain ATCC 43049 / DSM 3752 / JCM 8966 / VKM B-1809) (Halobacterium marismortui)	GCA_000011085.1	Archaea;Euryarchaeota;Halobacteria;Halobacteriales;Haloarculaceae;Haloarcula;Haloarcula marismortui	d__Archaea;p__Halobacteriota;c__Halobacteria;o__Halobacteriales;f__Haloarculaceae;g__Haloarcula;s__Haloarcula hispanica
UP000001169	Q5V308	Response regulator	378	UniProtKB unreviewed (TrEMBL)	PAS_4,PAS_4,Response_reg	2	1	Haloarcula marismortui (strain ATCC 43049 / DSM 3752 / JCM 8966 / VKM B-1809) (Halobacterium marismortui)	GCA_000011085.1	Archaea;Euryarchaeota;Halobacteria;Halobacteriales;Haloarculaceae;Haloarcula;Haloarcula marismortui	d__Archaea;p__Halobacteriota;c__Halobacteria;o__Halobacteriales;f__Haloarculaceae;g__Haloarcula;s__Haloarcula hispanica
UP000001169	Q5UWI7	PAS domain S-box protein	2306	UniProtKB unreviewed (TrEMBL)	GAF_2,GAF_3,HATPase_c,PAS,PAS,PAS,PAS,PAS_3,PAS_3,PAS_3,PAS_4,PAS_4,PAS_9,PAS_9,PAS_9,PAS_9	13	4	Haloarcula marismortui (strain ATCC 43049 / DSM 3752 / JCM 8966 / VKM B-1809) (Halobacterium marismortui)	GCA_000011085.1	Archaea;Euryarchaeota;Halobacteria;Halobacteriales;Haloarculaceae;Haloarcula;Haloarcula marismortui	d__Archaea;p__Halobacteriota;c__Halobacteria;o__Halobacteriales;f__Haloarculaceae;g__Haloarcula;s__Haloarcula hispanica
UP000001169	Q5UZ39	Oxygen and light sensing his kinase	688	UniProtKB unreviewed (TrEMBL)	GAF_2,HATPase_c,HisKA,PAS	1	1	Haloarcula marismortui (strain ATCC 43049 / DSM 3752 / JCM 8966 / VKM B-1809) (Halobacterium marismortui)	GCA_000011085.1	Archaea;Euryarchaeota;Halobacteria;Halobacteriales;Haloarculaceae;Haloarcula;Haloarcula marismortui	d__Archaea;p__Halobacteriota;c__Halobacteria;o__Halobacteriales;f__Haloarculaceae;g__Haloarcula;s__Haloarcula hispanica
UP000503032	A0A6G8TA69	PAS domain S-box protein	1158	UniProtKB unreviewed (TrEMBL)	GAF_2,HATPase_c,PAS_4,PAS_4,PAS_4,PAS_9	4	2	Haloarcula sp. JP-L23	GCA_011602445.1	Archaea;Euryarchaeota;Halobacteria;Halobacteriales;Haloarculaceae;Haloarcula;unclassified Haloarcula	d__Archaea;p__Halobacteriota;c__Halobacteria;o__Halobacteriales;f__Haloarculaceae;g__Haloarcula;s__Haloarcula hispanica
UP000503032	A0A6G8T7C1	PAS domain-containing protein	512	UniProtKB unreviewed (TrEMBL)	MCPsignal,PAS	1	1	Haloarcula sp. JP-L23	GCA_011602445.1	Archaea;Euryarchaeota;Halobacteria;Halobacteriales;Haloarculaceae;Haloarcula;unclassified Haloarcula	d__Archaea;p__Halobacteriota;c__Halobacteria;o__Halobacteriales;f__Haloarculaceae;g__Haloarcula;s__Haloarcula hispanica
UP000503032	A0A6G8TCS5	PAS domain S-box protein	473	UniProtKB unreviewed (TrEMBL)	HATPase_c,HisKA,PAS	1	1	Haloarcula sp. JP-L23	GCA_011602445.1	Archaea;Euryarchaeota;Halobacteria;Halobacteriales;Haloarculaceae;Haloarcula;unclassified Haloarcula	d__Archaea;p__Halobacteriota;c__Halobacteria;o__Halobacteriales;f__Haloarculaceae;g__Haloarcula;s__Haloarcula hispanica
UP000503032	A0A6G8T8Z9	PAS domain S-box protein	510	UniProtKB unreviewed (TrEMBL)	HATPase_c,PAS_4,PAS_9	2	2	Haloarcula sp. JP-L23	GCA_011602445.1	Archaea;Euryarchaeota;Halobacteria;Halobacteriales;Haloarculaceae;Haloarcula;unclassified Haloarcula	d__Archaea;p__Halobacteriota;c__Halobacteria;o__Halobacteriales;f__Haloarculaceae;g__Haloarcula;s__Haloarcula hispanica
UP000503032	A0A6G8T9L5	PAS domain S-box protein	405	UniProtKB unreviewed (TrEMBL)	HATPase_c,HisKA,PAS	1	1	Haloarcula sp. JP-L23	GCA_011602445.1	Archaea;Euryarchaeota;Halobacteria;Halobacteriales;Haloarculaceae;Haloarcula;unclassified Haloarcula	d__Archaea;p__Halobacteriota;c__Halobacteria;o__Halobacteriales;f__Haloarculaceae;g__Haloarcula;s__Haloarcula hispanica
UP000503032	A0A6G8T5B0	GAF domain-containing protein	526	UniProtKB unreviewed (TrEMBL)	BAT,GAF_2,HTH_10,PAS_4	1	1	Haloarcula sp. JP-L23	GCA_011602445.1	Archaea;Euryarchaeota;Halobacteria;Halobacteriales;Haloarculaceae;Haloarcula;unclassified Haloarcula	d__Archaea;p__Halobacteriota;c__Halobacteria;o__Halobacteriales;f__Haloarculaceae;g__Haloarcula;s__Haloarcula hispanica
UP000503032	A0A6G8TCC3	PAS domain-containing sensor histidine kinase	456	UniProtKB unreviewed (TrEMBL)	HATPase_c,PAS_3,PAS_3	2	1	Haloarcula sp. JP-L23	GCA_011602445.1	Archaea;Euryarchaeota;Halobacteria;Halobacteriales;Haloarculaceae;Haloarcula;unclassified Haloarcula	d__Archaea;p__Halobacteriota;c__Halobacteria;o__Halobacteriales;f__Haloarculaceae;g__Haloarcula;s__Haloarcula hispanica
UP000503032	A0A6G8TAY4	PAS domain S-box protein	850	UniProtKB unreviewed (TrEMBL)	HATPase_c,HisKA,PAS,PAS_3,PAS_4,PAS_4,Response_reg	4	3	Haloarcula sp. JP-L23	GCA_011602445.1	Archaea;Euryarchaeota;Halobacteria;Halobacteriales;Haloarculaceae;Haloarcula;unclassified Haloarcula	d__Archaea;p__Halobacteriota;c__Halobacteria;o__Halobacteriales;f__Haloarculaceae;g__Haloarcula;s__Haloarcula hispanica
UP000503032	A0A6G8T6T1	Response regulator	310	UniProtKB unreviewed (TrEMBL)	PAS,Response_reg	1	1	Haloarcula sp. JP-L23	GCA_011602445.1	Archaea;Euryarchaeota;Halobacteria;Halobacteriales;Haloarculaceae;Haloarcula;unclassified Haloarcula	d__Archaea;p__Halobacteriota;c__Halobacteria;o__Halobacteriales;f__Haloarculaceae;g__Haloarcula;s__Haloarcula hispanica
UP000503032	A0A6G8TC83	PAS domain S-box protein	769	UniProtKB unreviewed (TrEMBL)	HATPase_c,PAS_4,PAS_9	2	2	Haloarcula sp. JP-L23	GCA_011602445.1	Archaea;Euryarchaeota;Halobacteria;Halobacteriales;Haloarculaceae;Haloarcula;unclassified Haloarcula	d__Archaea;p__Halobacteriota;c__Halobacteria;o__Halobacteriales;f__Haloarculaceae;g__Haloarcula;s__Haloarcula hispanica
UP000503032	A0A6G8TFH1	PAS domain-containing protein	917	UniProtKB unreviewed (TrEMBL)	BAT,GAF,GAF_2,PAS_4,PAS_4,Response_reg	2	1	Haloarcula sp. JP-L23	GCA_011602445.1	Archaea;Euryarchaeota;Halobacteria;Halobacteriales;Haloarculaceae;Haloarcula;unclassified Haloarcula	d__Archaea;p__Halobacteriota;c__Halobacteria;o__Halobacteriales;f__Haloarculaceae;g__Haloarcula;s__Haloarcula hispanica
UP000503032	A0A6G8T410	PAS domain-containing protein	633	UniProtKB unreviewed (TrEMBL)	HATPase_c,HisKA,PAS_4	1	1	Haloarcula sp. JP-L23	GCA_011602445.1	Archaea;Euryarchaeota;Halobacteria;Halobacteriales;Haloarculaceae;Haloarcula;unclassified Haloarcula	d__Archaea;p__Halobacteriota;c__Halobacteria;o__Halobacteriales;f__Haloarculaceae;g__Haloarcula;s__Haloarcula hispanica
UP000503032	A0A6G8TE78	PAS domain S-box protein	951	UniProtKB unreviewed (TrEMBL)	BAT,GAF_2,GAF_3,HTH_10,PAS_4,PAS_9,Response_reg	2	2	Haloarcula sp. JP-L23	GCA_011602445.1	Archaea;Euryarchaeota;Halobacteria;Halobacteriales;Haloarculaceae;Haloarcula;unclassified Haloarcula	d__Archaea;p__Halobacteriota;c__Halobacteria;o__Halobacteriales;f__Haloarculaceae;g__Haloarcula;s__Haloarcula hispanica
UP000503032	A0A6G8T3E5	PAS domain S-box protein	615	UniProtKB unreviewed (TrEMBL)	HisKA,PAS_4	1	1	Haloarcula sp. JP-L23	GCA_011602445.1	Archaea;Euryarchaeota;Halobacteria;Halobacteriales;Haloarculaceae;Haloarcula;unclassified Haloarcula	d__Archaea;p__Halobacteriota;c__Halobacteria;o__Halobacteriales;f__Haloarculaceae;g__Haloarcula;s__Haloarcula hispanica
UP000503032	A0A6G8TC19	PAS domain S-box protein	961	UniProtKB unreviewed (TrEMBL)	BAT,GAF,GAF_2,HTH_10,PAS,PAS_4,PAS_9	3	3	Haloarcula sp. JP-L23	GCA_011602445.1	Archaea;Euryarchaeota;Halobacteria;Halobacteriales;Haloarculaceae;Haloarcula;unclassified Haloarcula	d__Archaea;p__Halobacteriota;c__Halobacteria;o__Halobacteriales;f__Haloarculaceae;g__Haloarcula;s__Haloarcula hispanica
UP000503032	A0A6G8T4S7	PAS domain-containing protein	450	UniProtKB unreviewed (TrEMBL)	PAS_4	1	1	Haloarcula sp. JP-L23	GCA_011602445.1	Archaea;Euryarchaeota;Halobacteria;Halobacteriales;Haloarculaceae;Haloarcula;unclassified Haloarcula	d__Archaea;p__Halobacteriota;c__Halobacteria;o__Halobacteriales;f__Haloarculaceae;g__Haloarcula;s__Haloarcula hispanica
UP000503032	A0A6G8TDE0	PAS domain-containing protein	1036	UniProtKB unreviewed (TrEMBL)	BAT,GAF,GAF_2,HTH_10,PAS_3,PAS_3,PAS_4	3	2	Haloarcula sp. JP-L23	GCA_011602445.1	Archaea;Euryarchaeota;Halobacteria;Halobacteriales;Haloarculaceae;Haloarcula;unclassified Haloarcula	d__Archaea;p__Halobacteriota;c__Halobacteria;o__Halobacteriales;f__Haloarculaceae;g__Haloarcula;s__Haloarcula hispanica
UP000503032	A0A6G8T4E4	PAS domain-containing protein	561	UniProtKB unreviewed (TrEMBL)	HATPase_c,HisKA_7TM,PAS	1	1	Haloarcula sp. JP-L23	GCA_011602445.1	Archaea;Euryarchaeota;Halobacteria;Halobacteriales;Haloarculaceae;Haloarcula;unclassified Haloarcula	d__Archaea;p__Halobacteriota;c__Halobacteria;o__Halobacteriales;f__Haloarculaceae;g__Haloarcula;s__Haloarcula hispanica
UP000503032	A0A6G8TEA2	PAS domain-containing protein	595	UniProtKB unreviewed (TrEMBL)	HATPase_c,HisKA,PAS_4,PAS_9,Response_reg	2	2	Haloarcula sp. JP-L23	GCA_011602445.1	Archaea;Euryarchaeota;Halobacteria;Halobacteriales;Haloarculaceae;Haloarcula;unclassified Haloarcula	d__Archaea;p__Halobacteriota;c__Halobacteria;o__Halobacteriales;f__Haloarculaceae;g__Haloarcula;s__Haloarcula hispanica
UP000503032	A0A6G8TBI7	PAS domain S-box protein	1106	UniProtKB unreviewed (TrEMBL)	BAT,GAF_2,GAF_2,HTH_10,PAS_3,PAS_4,PAS_4,PAS_9	4	3	Haloarcula sp. JP-L23	GCA_011602445.1	Archaea;Euryarchaeota;Halobacteria;Halobacteriales;Haloarculaceae;Haloarcula;unclassified Haloarcula	d__Archaea;p__Halobacteriota;c__Halobacteria;o__Halobacteriales;f__Haloarculaceae;g__Haloarcula;s__Haloarcula hispanica
UP000503032	A0A6G8TCP1	PAS domain S-box protein	884	UniProtKB unreviewed (TrEMBL)	BAT,GAF_2,HTH_10,PAS_4,PAS_9,Phage_integrase	2	2	Haloarcula sp. JP-L23	GCA_011602445.1	Archaea;Euryarchaeota;Halobacteria;Halobacteriales;Haloarculaceae;Haloarcula;unclassified Haloarcula	d__Archaea;p__Halobacteriota;c__Halobacteria;o__Halobacteriales;f__Haloarculaceae;g__Haloarcula;s__Haloarcula hispanica
UP000503032	A0A6G8T6B0	PAS domain S-box protein	799	UniProtKB unreviewed (TrEMBL)	BAT,GAF_2,HTH_10,PAS,PAS_4	2	2	Haloarcula sp. JP-L23	GCA_011602445.1	Archaea;Euryarchaeota;Halobacteria;Halobacteriales;Haloarculaceae;Haloarcula;unclassified Haloarcula	d__Archaea;p__Halobacteriota;c__Halobacteria;o__Halobacteriales;f__Haloarculaceae;g__Haloarcula;s__Haloarcula hispanica
UP000503032	A0A6G8T824	PAS domain S-box protein	898	UniProtKB unreviewed (TrEMBL)	GAF_2,HATPase_c,HisKA,PAS,PAS_4,PAS_4,Response_reg	3	2	Haloarcula sp. JP-L23	GCA_011602445.1	Archaea;Euryarchaeota;Halobacteria;Halobacteriales;Haloarculaceae;Haloarcula;unclassified Haloarcula	d__Archaea;p__Halobacteriota;c__Halobacteria;o__Halobacteriales;f__Haloarculaceae;g__Haloarcula;s__Haloarcula hispanica
UP000503032	A0A6G8TC46	PAS domain S-box protein	982	UniProtKB unreviewed (TrEMBL)	BAT,GAF_2,HTH_10,PAS_4,PAS_4,PAS_9,Phage_integrase	3	2	Haloarcula sp. JP-L23	GCA_011602445.1	Archaea;Euryarchaeota;Halobacteria;Halobacteriales;Haloarculaceae;Haloarcula;unclassified Haloarcula	d__Archaea;p__Halobacteriota;c__Halobacteria;o__Halobacteriales;f__Haloarculaceae;g__Haloarcula;s__Haloarcula hispanica
UP000503032	A0A6G8T607	PAS domain S-box protein	1163	UniProtKB unreviewed (TrEMBL)	BAT,GAF_2,HTH_10,PAS_3,PAS_4,PAS_4,PAS_4	4	2	Haloarcula sp. JP-L23	GCA_011602445.1	Archaea;Euryarchaeota;Halobacteria;Halobacteriales;Haloarculaceae;Haloarcula;unclassified Haloarcula	d__Archaea;p__Halobacteriota;c__Halobacteria;o__Halobacteriales;f__Haloarculaceae;g__Haloarcula;s__Haloarcula hispanica
UP000503032	A0A6G8T821	Response regulator	455	UniProtKB unreviewed (TrEMBL)	HATPase_c,HisKA,PAS_4,Response_reg	1	1	Haloarcula sp. JP-L23	GCA_011602445.1	Archaea;Euryarchaeota;Halobacteria;Halobacteriales;Haloarculaceae;Haloarcula;unclassified Haloarcula	d__Archaea;p__Halobacteriota;c__Halobacteria;o__Halobacteriales;f__Haloarculaceae;g__Haloarcula;s__Haloarcula hispanica
UP000503032	A0A6G8T2E3	PAS domain S-box protein	358	UniProtKB unreviewed (TrEMBL)	GAF_2,PAS_4	1	1	Haloarcula sp. JP-L23	GCA_011602445.1	Archaea;Euryarchaeota;Halobacteria;Halobacteriales;Haloarculaceae;Haloarcula;unclassified Haloarcula	d__Archaea;p__Halobacteriota;c__Halobacteria;o__Halobacteriales;f__Haloarculaceae;g__Haloarcula;s__Haloarcula hispanica
UP000503032	A0A6G8T7I5	PAS domain-containing protein	508	UniProtKB unreviewed (TrEMBL)	HATPase_c,HisKA,PAS_4	1	1	Haloarcula sp. JP-L23	GCA_011602445.1	Archaea;Euryarchaeota;Halobacteria;Halobacteriales;Haloarculaceae;Haloarcula;unclassified Haloarcula	d__Archaea;p__Halobacteriota;c__Halobacteria;o__Halobacteriales;f__Haloarculaceae;g__Haloarcula;s__Haloarcula hispanica
UP000503032	A0A6G8T601	PAS domain S-box protein	507	UniProtKB unreviewed (TrEMBL)	HATPase_c_2,PAS	1	1	Haloarcula sp. JP-L23	GCA_011602445.1	Archaea;Euryarchaeota;Halobacteria;Halobacteriales;Haloarculaceae;Haloarcula;unclassified Haloarcula	d__Archaea;p__Halobacteriota;c__Halobacteria;o__Halobacteriales;f__Haloarculaceae;g__Haloarcula;s__Haloarcula hispanica
UP000503032	A0A6G8T7H4	PAS domain-containing protein	852	UniProtKB unreviewed (TrEMBL)	BAT,BAT,HTH_10,PAS_3	1	1	Haloarcula sp. JP-L23	GCA_011602445.1	Archaea;Euryarchaeota;Halobacteria;Halobacteriales;Haloarculaceae;Haloarcula;unclassified Haloarcula	d__Archaea;p__Halobacteriota;c__Halobacteria;o__Halobacteriales;f__Haloarculaceae;g__Haloarcula;s__Haloarcula hispanica
UP000503032	A0A6G8TDC8	HAMP domain-containing histidine kinase	332	UniProtKB unreviewed (TrEMBL)	HATPase_c,HisKA,PAS_9	1	1	Haloarcula sp. JP-L23	GCA_011602445.1	Archaea;Euryarchaeota;Halobacteria;Halobacteriales;Haloarculaceae;Haloarcula;unclassified Haloarcula	d__Archaea;p__Halobacteriota;c__Halobacteria;o__Halobacteriales;f__Haloarculaceae;g__Haloarcula;s__Haloarcula hispanica
UP000503032	A0A6G8TEV3	PAS domain S-box protein	884	UniProtKB unreviewed (TrEMBL)	BAT,GAF_2,HTH_10,PAS_4,PAS_9,Phage_integrase	2	2	Haloarcula sp. JP-L23	GCA_011602445.1	Archaea;Euryarchaeota;Halobacteria;Halobacteriales;Haloarculaceae;Haloarcula;unclassified Haloarcula	d__Archaea;p__Halobacteriota;c__Halobacteria;o__Halobacteriales;f__Haloarculaceae;g__Haloarcula;s__Haloarcula hispanica
UP000503032	A0A6G8TBE4	Response regulator	638	UniProtKB unreviewed (TrEMBL)	GAF,HATPase_c,HisKA,PAS_4,Response_reg	1	1	Haloarcula sp. JP-L23	GCA_011602445.1	Archaea;Euryarchaeota;Halobacteria;Halobacteriales;Haloarculaceae;Haloarcula;unclassified Haloarcula	d__Archaea;p__Halobacteriota;c__Halobacteria;o__Halobacteriales;f__Haloarculaceae;g__Haloarcula;s__Haloarcula hispanica
UP000503032	A0A6G8TBP6	PAS domain-containing protein	574	UniProtKB unreviewed (TrEMBL)	HATPase_c,HisKA_7TM,PAS_4	1	1	Haloarcula sp. JP-L23	GCA_011602445.1	Archaea;Euryarchaeota;Halobacteria;Halobacteriales;Haloarculaceae;Haloarcula;unclassified Haloarcula	d__Archaea;p__Halobacteriota;c__Halobacteria;o__Halobacteriales;f__Haloarculaceae;g__Haloarcula;s__Haloarcula hispanica
UP000503032	A0A6G8T8I2	PAS domain S-box protein	949	UniProtKB unreviewed (TrEMBL)	GAF_2,GAF_2,HATPase_c,HisKA,PAS_9,PAS_9,Response_reg	2	1	Haloarcula sp. JP-L23	GCA_011602445.1	Archaea;Euryarchaeota;Halobacteria;Halobacteriales;Haloarculaceae;Haloarcula;unclassified Haloarcula	d__Archaea;p__Halobacteriota;c__Halobacteria;o__Halobacteriales;f__Haloarculaceae;g__Haloarcula;s__Haloarcula hispanica
UP000503032	A0A6G8T390	PAS domain S-box protein	1250	UniProtKB unreviewed (TrEMBL)	BAT,GAF_2,GAF_2,HTH_10,PAS_4,PAS_4,PAS_4	3	1	Haloarcula sp. JP-L23	GCA_011602445.1	Archaea;Euryarchaeota;Halobacteria;Halobacteriales;Haloarculaceae;Haloarcula;unclassified Haloarcula	d__Archaea;p__Halobacteriota;c__Halobacteria;o__Halobacteriales;f__Haloarculaceae;g__Haloarcula;s__Haloarcula hispanica
UP000503032	A0A6G8T5N4	PAS domain S-box protein	345	UniProtKB unreviewed (TrEMBL)	HATPase_c,PAS_4	1	1	Haloarcula sp. JP-L23	GCA_011602445.1	Archaea;Euryarchaeota;Halobacteria;Halobacteriales;Haloarculaceae;Haloarcula;unclassified Haloarcula	d__Archaea;p__Halobacteriota;c__Halobacteria;o__Halobacteriales;f__Haloarculaceae;g__Haloarcula;s__Haloarcula hispanica
UP000244727	A0A2R4X2L0	PAC domain-containing protein	498	UniProtKB unreviewed (TrEMBL)	PAS_4	1	1	Halococcoides cellulosivorans	GCA_003058365.1	Archaea;Euryarchaeota;Halobacteria;Halobacteriales;Haloarculaceae;Halococcoides	Not found
UP000244727	A0A2R4WZT5	Hybrid sensor histidine kinase/response regulator	483	UniProtKB unreviewed (TrEMBL)	HATPase_c,HisKA,PAS_3,Response_reg	1	1	Halococcoides cellulosivorans	GCA_003058365.1	Archaea;Euryarchaeota;Halobacteria;Halobacteriales;Haloarculaceae;Halococcoides	Not found
UP000244727	A0A2R4X126	Histidine kinase	1074	UniProtKB unreviewed (TrEMBL)	BAT,GAF_2,GAF_2,HAMP,HTH_10,PAS_3,PAS_4,PAS_4	3	2	Halococcoides cellulosivorans	GCA_003058365.1	Archaea;Euryarchaeota;Halobacteria;Halobacteriales;Haloarculaceae;Halococcoides	Not found
UP000244727	A0A2R4X1P4	Methyl-accepting chemotaxis sensory transducer with Pas/Pac sensor	552	UniProtKB unreviewed (TrEMBL)	MCPsignal,PAS_4	1	1	Halococcoides cellulosivorans	GCA_003058365.1	Archaea;Euryarchaeota;Halobacteria;Halobacteriales;Haloarculaceae;Halococcoides	Not found
UP000244727	A0A2R4WYQ1	PAS domain S-box protein	581	UniProtKB unreviewed (TrEMBL)	HATPase_c,PAS_4,PAS_9,PAS_9	3	2	Halococcoides cellulosivorans	GCA_003058365.1	Archaea;Euryarchaeota;Halobacteria;Halobacteriales;Haloarculaceae;Halococcoides	Not found
UP000244727	A0A2R4X2H4	PAS domain S-box protein	678	UniProtKB unreviewed (TrEMBL)	HATPase_c,HisKA,HisKA_7TM,PAS_4,PAS_8	2	2	Halococcoides cellulosivorans	GCA_003058365.1	Archaea;Euryarchaeota;Halobacteria;Halobacteriales;Haloarculaceae;Halococcoides	Not found
UP000244727	A0A2R4X362	Histidine kinase/HSP90-like ATPase domain-containing protein	562	UniProtKB unreviewed (TrEMBL)	HATPase_c,PAS_4	1	1	Halococcoides cellulosivorans	GCA_003058365.1	Archaea;Euryarchaeota;Halobacteria;Halobacteriales;Haloarculaceae;Halococcoides	Not found
UP000244727	A0A2R4WZ40	PAS domain-containing sensor histidine kinase	464	UniProtKB unreviewed (TrEMBL)	HATPase_c,HisKA,PAS_4,PAS_8	2	2	Halococcoides cellulosivorans	GCA_003058365.1	Archaea;Euryarchaeota;Halobacteria;Halobacteriales;Haloarculaceae;Halococcoides	Not found
UP000244727	A0A2R4WXS5	PAC domain-containing protein	838	UniProtKB unreviewed (TrEMBL)	BAT,GAF_2,HTH_10,PAS_4	1	1	Halococcoides cellulosivorans	GCA_003058365.1	Archaea;Euryarchaeota;Halobacteria;Halobacteriales;Haloarculaceae;Halococcoides	Not found
UP000319894	A0A554NBJ7	Chemotaxis protein	564	UniProtKB unreviewed (TrEMBL)	MCPsignal,PAS	1	1	Haloglomus irregulare	GCA_007421925.1	Archaea;Euryarchaeota;Halobacteria;Halobacteriales;Haloarculaceae;Haloglomus	Not found
UP000319894	A0A554MVL0	PAS domain-containing sensor histidine kinase	355	UniProtKB unreviewed (TrEMBL)	HATPase_c,HisKA,PAS_9	1	1	Haloglomus irregulare	GCA_007421925.1	Archaea;Euryarchaeota;Halobacteria;Halobacteriales;Haloarculaceae;Haloglomus	Not found
UP000319894	A0A554NBI7	PAS domain-containing protein	112	UniProtKB unreviewed (TrEMBL)	PAS_9	1	1	Haloglomus irregulare	GCA_007421925.1	Archaea;Euryarchaeota;Halobacteria;Halobacteriales;Haloarculaceae;Haloglomus	Not found
UP000319894	A0A554ND40	Histidine kinase	353	UniProtKB unreviewed (TrEMBL)	HATPase_c,PAS	1	1	Haloglomus irregulare	GCA_007421925.1	Archaea;Euryarchaeota;Halobacteria;Halobacteriales;Haloarculaceae;Haloglomus	Not found
UP000319894	A0A554NBE3	PAS domain-containing sensor histidine kinase	347	UniProtKB unreviewed (TrEMBL)	HATPase_c,HisKA,PAS_4	1	1	Haloglomus irregulare	GCA_007421925.1	Archaea;Euryarchaeota;Halobacteria;Halobacteriales;Haloarculaceae;Haloglomus	Not found
UP000319894	A0A554MY20	PAS domain S-box-containing protein	343	UniProtKB unreviewed (TrEMBL)	HATPase_c,PAS_9	1	1	Haloglomus irregulare	GCA_007421925.1	Archaea;Euryarchaeota;Halobacteria;Halobacteriales;Haloarculaceae;Haloglomus	Not found
UP000319894	A0A554N829	PAS domain S-box protein	1243	UniProtKB unreviewed (TrEMBL)	GAF_2,HATPase_c,PAS_3,PAS_4,PAS_4,PAS_4,PAS_9,PAS_9,PAS_9	7	3	Haloglomus irregulare	GCA_007421925.1	Archaea;Euryarchaeota;Halobacteria;Halobacteriales;Haloarculaceae;Haloglomus	Not found
UP000319894	A0A554MXT7	PAS domain S-box-containing protein	643	UniProtKB unreviewed (TrEMBL)	GAF_2,HATPase_c,HisKA,PAS_4,Response_reg	1	1	Haloglomus irregulare	GCA_007421925.1	Archaea;Euryarchaeota;Halobacteria;Halobacteriales;Haloarculaceae;Haloglomus	Not found
UP000319894	A0A554NB97	PAC domain-containing protein	207	UniProtKB unreviewed (TrEMBL)	PAS_4	1	1	Haloglomus irregulare	GCA_007421925.1	Archaea;Euryarchaeota;Halobacteria;Halobacteriales;Haloarculaceae;Haloglomus	Not found
UP000319894	A0A554NAA6	PAS domain S-box-containing protein	819	UniProtKB unreviewed (TrEMBL)	GAF_2,HATPase_c,HisKA,PAS_4,PAS_4,Response_reg	2	1	Haloglomus irregulare	GCA_007421925.1	Archaea;Euryarchaeota;Halobacteria;Halobacteriales;Haloarculaceae;Haloglomus	Not found
UP000319894	A0A554NAB1	PAS domain S-box-containing protein	693	UniProtKB unreviewed (TrEMBL)	GAF_2,HATPase_c,HisKA,PAS,Response_reg	1	1	Haloglomus irregulare	GCA_007421925.1	Archaea;Euryarchaeota;Halobacteria;Halobacteriales;Haloarculaceae;Haloglomus	Not found
UP000319894	A0A554N7X3	PAS domain S-box-containing protein	542	UniProtKB unreviewed (TrEMBL)	BAT,HTH_10,PAS_3	1	1	Haloglomus irregulare	GCA_007421925.1	Archaea;Euryarchaeota;Halobacteria;Halobacteriales;Haloarculaceae;Haloglomus	Not found
UP000319894	A0A554MXJ0	PAS domain S-box protein	700	UniProtKB unreviewed (TrEMBL)	PAS_3,PAS_3,PAS_4,PAS_8,Response_reg	4	3	Haloglomus irregulare	GCA_007421925.1	Archaea;Euryarchaeota;Halobacteria;Halobacteriales;Haloarculaceae;Haloglomus	Not found
UP000319894	A0A554NCJ9	Histidine kinase domain-containing protein	552	UniProtKB unreviewed (TrEMBL)	HATPase_c,HisKA_7TM,PAS_8	1	1	Haloglomus irregulare	GCA_007421925.1	Archaea;Euryarchaeota;Halobacteria;Halobacteriales;Haloarculaceae;Haloglomus	Not found
UP000319894	A0A554MX02	PAS domain S-box-containing protein	487	UniProtKB unreviewed (TrEMBL)	HATPase_c,PAS_4,PAS_9	2	2	Haloglomus irregulare	GCA_007421925.1	Archaea;Euryarchaeota;Halobacteria;Halobacteriales;Haloarculaceae;Haloglomus	Not found
UP000319894	A0A554NDA1	PAS domain S-box-containing protein	966	UniProtKB unreviewed (TrEMBL)	HATPase_c,HisKA,PAS_3,PAS_4,PAS_4,PAS_4,PAS_4,Response_reg	5	2	Haloglomus irregulare	GCA_007421925.1	Archaea;Euryarchaeota;Halobacteria;Halobacteriales;Haloarculaceae;Haloglomus	Not found
UP000319894	A0A554MUD9	Histidine kinase	353	UniProtKB unreviewed (TrEMBL)	HATPase_c,PAS_9	1	1	Haloglomus irregulare	GCA_007421925.1	Archaea;Euryarchaeota;Halobacteria;Halobacteriales;Haloarculaceae;Haloglomus	Not found
UP000319894	A0A554NEB6	PAS domain-containing sensor histidine kinase	340	UniProtKB unreviewed (TrEMBL)	HATPase_c,HisKA,PAS_9	1	1	Haloglomus irregulare	GCA_007421925.1	Archaea;Euryarchaeota;Halobacteria;Halobacteriales;Haloarculaceae;Haloglomus	Not found
UP000319894	A0A554N9M4	PAS domain S-box-containing protein	161	UniProtKB unreviewed (TrEMBL)	PAS_3	1	1	Haloglomus irregulare	GCA_007421925.1	Archaea;Euryarchaeota;Halobacteria;Halobacteriales;Haloarculaceae;Haloglomus	Not found
UP000319894	A0A554N7X9	PAS domain S-box-containing protein	523	UniProtKB unreviewed (TrEMBL)	BAT,GAF_2,PAS_4	1	1	Haloglomus irregulare	GCA_007421925.1	Archaea;Euryarchaeota;Halobacteria;Halobacteriales;Haloarculaceae;Haloglomus	Not found
UP000319894	A0A554N9V1	Two-component system sensor histidine kinase/response regulator	800	UniProtKB unreviewed (TrEMBL)	GAF_2,HATPase_c,HisKA,PAS_4,Response_reg	1	1	Haloglomus irregulare	GCA_007421925.1	Archaea;Euryarchaeota;Halobacteria;Halobacteriales;Haloarculaceae;Haloglomus	Not found
UP000319894	A0A554N8L3	Histidine kinase	354	UniProtKB unreviewed (TrEMBL)	HATPase_c,PAS_4	1	1	Haloglomus irregulare	GCA_007421925.1	Archaea;Euryarchaeota;Halobacteria;Halobacteriales;Haloarculaceae;Haloglomus	Not found
UP000319894	A0A554NFU3	PAS domain-containing protein	577	UniProtKB unreviewed (TrEMBL)	HisKA_4TM,PAS_9	1	1	Haloglomus irregulare	GCA_007421925.1	Archaea;Euryarchaeota;Halobacteria;Halobacteriales;Haloarculaceae;Haloglomus	Not found
UP000319894	A0A554NFS2	PAS domain S-box-containing protein	390	UniProtKB unreviewed (TrEMBL)	HATPase_c,PAS_9	1	1	Haloglomus irregulare	GCA_007421925.1	Archaea;Euryarchaeota;Halobacteria;Halobacteriales;Haloarculaceae;Haloglomus	Not found
UP000319894	A0A554ND47	PAS domain S-box-containing protein	607	UniProtKB unreviewed (TrEMBL)	HATPase_c,PAS,PAS_9	2	2	Haloglomus irregulare	GCA_007421925.1	Archaea;Euryarchaeota;Halobacteria;Halobacteriales;Haloarculaceae;Haloglomus	Not found
UP000319894	A0A554MU54	Bacterio-opsin activator	520	UniProtKB unreviewed (TrEMBL)	BAT,GAF_2,HTH_10,PAS_4	1	1	Haloglomus irregulare	GCA_007421925.1	Archaea;Euryarchaeota;Halobacteria;Halobacteriales;Haloarculaceae;Haloglomus	Not found
UP000319894	A0A554N825	Uncharacterized protein	904	UniProtKB unreviewed (TrEMBL)	BAT,GAF_2,HTH_10,HalX,PAS_8,Response_reg	1	1	Haloglomus irregulare	GCA_007421925.1	Archaea;Euryarchaeota;Halobacteria;Halobacteriales;Haloarculaceae;Haloglomus	Not found
UP000319894	A0A554NDC9	Two-component system sensor histidine kinase/response regulator	625	UniProtKB unreviewed (TrEMBL)	GAF,HATPase_c,HisKA,PAS_4,PAS_4	2	1	Haloglomus irregulare	GCA_007421925.1	Archaea;Euryarchaeota;Halobacteria;Halobacteriales;Haloarculaceae;Haloglomus	Not found
UP000319894	A0A554N827	PAS domain S-box-containing protein	590	UniProtKB unreviewed (TrEMBL)	HATPase_c,HisKA,HisKA_7TM,PAS_4	1	1	Haloglomus irregulare	GCA_007421925.1	Archaea;Euryarchaeota;Halobacteria;Halobacteriales;Haloarculaceae;Haloglomus	Not found
UP000319894	A0A554MXF2	Hybrid sensor histidine kinase/response regulator	667	UniProtKB unreviewed (TrEMBL)	HATPase_c,HisKA,PAS_4,PAS_8,Response_reg	2	2	Haloglomus irregulare	GCA_007421925.1	Archaea;Euryarchaeota;Halobacteria;Halobacteriales;Haloarculaceae;Haloglomus	Not found
UP000319894	A0A554N8P3	PAS domain S-box-containing protein	799	UniProtKB unreviewed (TrEMBL)	GAF_2,HATPase_c,HisKA,PAS_3,PAS_4,Response_reg	2	2	Haloglomus irregulare	GCA_007421925.1	Archaea;Euryarchaeota;Halobacteria;Halobacteriales;Haloarculaceae;Haloglomus	Not found
UP000319894	A0A554NDD2	PAS domain S-box-containing protein	959	UniProtKB unreviewed (TrEMBL)	HATPase_c,HisKA,PAS_4,PAS_4,PAS_4,PAS_9,PAS_9,Response_reg	5	2	Haloglomus irregulare	GCA_007421925.1	Archaea;Euryarchaeota;Halobacteria;Halobacteriales;Haloarculaceae;Haloglomus	Not found
UP000319894	A0A554NFP1	PAS domain S-box-containing protein	523	UniProtKB unreviewed (TrEMBL)	PAS_4,PAS_4	2	1	Haloglomus irregulare	GCA_007421925.1	Archaea;Euryarchaeota;Halobacteria;Halobacteriales;Haloarculaceae;Haloglomus	Not found
UP000319894	A0A554N8C2	PAS domain S-box-containing protein	350	UniProtKB unreviewed (TrEMBL)	PAS_3	1	1	Haloglomus irregulare	GCA_007421925.1	Archaea;Euryarchaeota;Halobacteria;Halobacteriales;Haloarculaceae;Haloglomus	Not found
UP000319894	A0A554NF48	PAS domain S-box-containing protein	642	UniProtKB unreviewed (TrEMBL)	GAF_2,HATPase_c,HisKA,PAS_3	1	1	Haloglomus irregulare	GCA_007421925.1	Archaea;Euryarchaeota;Halobacteria;Halobacteriales;Haloarculaceae;Haloglomus	Not found
UP000319894	A0A554MVQ7	PAS domain S-box-containing protein	679	UniProtKB unreviewed (TrEMBL)	BAT,GAF_2,HTH_10,PAS_4,PAS_9	2	2	Haloglomus irregulare	GCA_007421925.1	Archaea;Euryarchaeota;Halobacteria;Halobacteriales;Haloarculaceae;Haloglomus	Not found
UP000319894	A0A554NEH3	PAS domain S-box-containing protein	631	UniProtKB unreviewed (TrEMBL)	GAF_2,HATPase_c,PAS_4,PAS_8	2	2	Haloglomus irregulare	GCA_007421925.1	Archaea;Euryarchaeota;Halobacteria;Halobacteriales;Haloarculaceae;Haloglomus	Not found
UP000319894	A0A554NFB4	HTR-like protein	249	UniProtKB unreviewed (TrEMBL)	PAS,Response_reg	1	1	Haloglomus irregulare	GCA_007421925.1	Archaea;Euryarchaeota;Halobacteria;Halobacteriales;Haloarculaceae;Haloglomus	Not found
UP000319894	A0A554N8C5	PAS domain S-box-containing protein	786	UniProtKB unreviewed (TrEMBL)	GAF_3,PAS,PAS_4,PAS_9,PAS_9	4	3	Haloglomus irregulare	GCA_007421925.1	Archaea;Euryarchaeota;Halobacteria;Halobacteriales;Haloarculaceae;Haloglomus	Not found
UP000319894	A0A554NFU2	PAS domain S-box-containing protein	667	UniProtKB unreviewed (TrEMBL)	BAT,GAF_2,HTH_10,PAS_4	1	1	Haloglomus irregulare	GCA_007421925.1	Archaea;Euryarchaeota;Halobacteria;Halobacteriales;Haloarculaceae;Haloglomus	Not found
UP000319894	A0A554N8C7	PAS domain S-box-containing protein	540	UniProtKB unreviewed (TrEMBL)	HATPase_c,PAS_3,PAS_4	2	2	Haloglomus irregulare	GCA_007421925.1	Archaea;Euryarchaeota;Halobacteria;Halobacteriales;Haloarculaceae;Haloglomus	Not found
UP000319894	A0A554ND02	PAS domain S-box-containing protein	744	UniProtKB unreviewed (TrEMBL)	HATPase_c,HisKA,PAS_4,PAS_4,PAS_4,Response_reg	3	1	Haloglomus irregulare	GCA_007421925.1	Archaea;Euryarchaeota;Halobacteria;Halobacteriales;Haloarculaceae;Haloglomus	Not found
UP000319894	A0A554MW60	PAS domain S-box-containing protein	269	UniProtKB unreviewed (TrEMBL)	PAS_4,Response_reg	1	1	Haloglomus irregulare	GCA_007421925.1	Archaea;Euryarchaeota;Halobacteria;Halobacteriales;Haloarculaceae;Haloglomus	Not found
UP000783863	A0A8J7YCU9	PAS domain-containing protein	644	UniProtKB unreviewed (TrEMBL)	GAF_2,HATPase_c,PAS_4,PAS_4	2	1	Halomicroarcula salinisoli	GCA_019599405.1	Archaea;Euryarchaeota;Halobacteria;Halobacteriales;Haloarculaceae;Halomicroarcula	d__Archaea;p__Halobacteriota;c__Halobacteria;o__Halobacteriales;f__Haloarculaceae;g__Halomicroarcula;s__Halomicroarcula sp004681185
UP000783863	A0A8J7YFR0	PAS domain S-box protein	673	UniProtKB unreviewed (TrEMBL)	GAF_2,HATPase_c,HisKA,PAS_4	1	1	Halomicroarcula salinisoli	GCA_019599405.1	Archaea;Euryarchaeota;Halobacteria;Halobacteriales;Haloarculaceae;Halomicroarcula	d__Archaea;p__Halobacteriota;c__Halobacteria;o__Halobacteriales;f__Haloarculaceae;g__Halomicroarcula;s__Halomicroarcula sp004681185
UP000783863	A0A8J7YA73	PAS domain S-box protein	761	UniProtKB unreviewed (TrEMBL)	BAT,GAF_2,HTH_10,PAS,PAS_4	2	2	Halomicroarcula salinisoli	GCA_019599405.1	Archaea;Euryarchaeota;Halobacteria;Halobacteriales;Haloarculaceae;Halomicroarcula	d__Archaea;p__Halobacteriota;c__Halobacteria;o__Halobacteriales;f__Haloarculaceae;g__Halomicroarcula;s__Halomicroarcula sp004681185
UP000783863	A0A8J8CBQ8	GAF domain-containing protein	643	UniProtKB unreviewed (TrEMBL)	GAF_2,HisKA_7TM,PAS_8	1	1	Halomicroarcula salinisoli	GCA_019599405.1	Archaea;Euryarchaeota;Halobacteria;Halobacteriales;Haloarculaceae;Halomicroarcula	d__Archaea;p__Halobacteriota;c__Halobacteria;o__Halobacteriales;f__Haloarculaceae;g__Halomicroarcula;s__Halomicroarcula sp004681185
UP000783863	A0A8J7YGG3	PAS domain S-box protein	257	UniProtKB unreviewed (TrEMBL)	PAS,Response_reg	1	1	Halomicroarcula salinisoli	GCA_019599405.1	Archaea;Euryarchaeota;Halobacteria;Halobacteriales;Haloarculaceae;Halomicroarcula	d__Archaea;p__Halobacteriota;c__Halobacteria;o__Halobacteriales;f__Haloarculaceae;g__Halomicroarcula;s__Halomicroarcula sp004681185
UP000783863	A0A8J7YF59	PAS domain-containing protein	548	UniProtKB unreviewed (TrEMBL)	HATPase_c,HisKA_7TM,PAS	1	1	Halomicroarcula salinisoli	GCA_019599405.1	Archaea;Euryarchaeota;Halobacteria;Halobacteriales;Haloarculaceae;Halomicroarcula	d__Archaea;p__Halobacteriota;c__Halobacteria;o__Halobacteriales;f__Haloarculaceae;g__Halomicroarcula;s__Halomicroarcula sp004681185
UP000783863	A0A8J7YGN7	Response regulator	454	UniProtKB unreviewed (TrEMBL)	HATPase_c,HisKA,PAS_4,Response_reg	1	1	Halomicroarcula salinisoli	GCA_019599405.1	Archaea;Euryarchaeota;Halobacteria;Halobacteriales;Haloarculaceae;Halomicroarcula	d__Archaea;p__Halobacteriota;c__Halobacteria;o__Halobacteriales;f__Haloarculaceae;g__Halomicroarcula;s__Halomicroarcula sp004681185
UP000783863	A0A8J7YPM8	PAS domain S-box protein	949	UniProtKB unreviewed (TrEMBL)	HATPase_c,HisKA,PAS,PAS,PAS_3,PAS_4,Response_reg	4	3	Halomicroarcula salinisoli	GCA_019599405.1	Archaea;Euryarchaeota;Halobacteria;Halobacteriales;Haloarculaceae;Halomicroarcula	d__Archaea;p__Halobacteriota;c__Halobacteria;o__Halobacteriales;f__Haloarculaceae;g__Halomicroarcula;s__Halomicroarcula sp004681185
UP000783863	A0A8J7YF24	PAS domain-containing protein	467	UniProtKB unreviewed (TrEMBL)	HATPase_c,PAS_4,PAS_4	2	1	Halomicroarcula salinisoli	GCA_019599405.1	Archaea;Euryarchaeota;Halobacteria;Halobacteriales;Haloarculaceae;Halomicroarcula	d__Archaea;p__Halobacteriota;c__Halobacteria;o__Halobacteriales;f__Haloarculaceae;g__Halomicroarcula;s__Halomicroarcula sp004681185
UP000783863	A0A8J7YJS5	PAS domain-containing protein	582	UniProtKB unreviewed (TrEMBL)	HATPase_c,HisKA,HisKA_7TM,PAS_4	1	1	Halomicroarcula salinisoli	GCA_019599405.1	Archaea;Euryarchaeota;Halobacteria;Halobacteriales;Haloarculaceae;Halomicroarcula	d__Archaea;p__Halobacteriota;c__Halobacteria;o__Halobacteriales;f__Haloarculaceae;g__Halomicroarcula;s__Halomicroarcula sp004681185
UP000783863	A0A8J7YIZ0	Response regulator	413	UniProtKB unreviewed (TrEMBL)	PAS_3,Response_reg	1	1	Halomicroarcula salinisoli	GCA_019599405.1	Archaea;Euryarchaeota;Halobacteria;Halobacteriales;Haloarculaceae;Halomicroarcula	d__Archaea;p__Halobacteriota;c__Halobacteria;o__Halobacteriales;f__Haloarculaceae;g__Halomicroarcula;s__Halomicroarcula sp004681185
UP000783863	A0A8J8C889	PAS domain-containing protein	588	UniProtKB unreviewed (TrEMBL)	HATPase_c,HisKA,HisKA_7TM,PAS_4	1	1	Halomicroarcula salinisoli	GCA_019599405.1	Archaea;Euryarchaeota;Halobacteria;Halobacteriales;Haloarculaceae;Halomicroarcula	d__Archaea;p__Halobacteriota;c__Halobacteria;o__Halobacteriales;f__Haloarculaceae;g__Halomicroarcula;s__Halomicroarcula sp004681185
UP000783863	A0A8J7YC45	PAS domain S-box protein	596	UniProtKB unreviewed (TrEMBL)	PAS,PAS_9	2	2	Halomicroarcula salinisoli	GCA_019599405.1	Archaea;Euryarchaeota;Halobacteria;Halobacteriales;Haloarculaceae;Halomicroarcula	d__Archaea;p__Halobacteriota;c__Halobacteria;o__Halobacteriales;f__Haloarculaceae;g__Halomicroarcula;s__Halomicroarcula sp004681185
UP000783863	A0A8J8C9U2	PAS domain S-box protein	1166	UniProtKB unreviewed (TrEMBL)	BAT,GAF_2,HTH_10,PAS_3,PAS_4,PAS_4,PAS_4	4	2	Halomicroarcula salinisoli	GCA_019599405.1	Archaea;Euryarchaeota;Halobacteria;Halobacteriales;Haloarculaceae;Halomicroarcula	d__Archaea;p__Halobacteriota;c__Halobacteria;o__Halobacteriales;f__Haloarculaceae;g__Halomicroarcula;s__Halomicroarcula sp004681185
UP000783863	A0A8J7YG52	PAS domain S-box protein	598	UniProtKB unreviewed (TrEMBL)	HATPase_c,HisKA,PAS_3,PAS_9,Response_reg	2	2	Halomicroarcula salinisoli	GCA_019599405.1	Archaea;Euryarchaeota;Halobacteria;Halobacteriales;Haloarculaceae;Halomicroarcula	d__Archaea;p__Halobacteriota;c__Halobacteria;o__Halobacteriales;f__Haloarculaceae;g__Halomicroarcula;s__Halomicroarcula sp004681185
UP000783863	A0A8J7YMB5	Response regulator	482	UniProtKB unreviewed (TrEMBL)	HATPase_c,HisKA,PAS_3,Response_reg	1	1	Halomicroarcula salinisoli	GCA_019599405.1	Archaea;Euryarchaeota;Halobacteria;Halobacteriales;Haloarculaceae;Halomicroarcula	d__Archaea;p__Halobacteriota;c__Halobacteria;o__Halobacteriales;f__Haloarculaceae;g__Halomicroarcula;s__Halomicroarcula sp004681185
UP000783863	A0A8J8CBJ9	PAS domain-containing protein	592	UniProtKB unreviewed (TrEMBL)	HATPase_c,HisKA,HisKA_7TM,PAS_4	1	1	Halomicroarcula salinisoli	GCA_019599405.1	Archaea;Euryarchaeota;Halobacteria;Halobacteriales;Haloarculaceae;Halomicroarcula	d__Archaea;p__Halobacteriota;c__Halobacteria;o__Halobacteriales;f__Haloarculaceae;g__Halomicroarcula;s__Halomicroarcula sp004681185
UP000783863	A0A8J7YN93	PAS domain-containing sensor histidine kinase	330	UniProtKB unreviewed (TrEMBL)	HATPase_c,HisKA,PAS_4	1	1	Halomicroarcula salinisoli	GCA_019599405.1	Archaea;Euryarchaeota;Halobacteria;Halobacteriales;Haloarculaceae;Halomicroarcula	d__Archaea;p__Halobacteriota;c__Halobacteria;o__Halobacteriales;f__Haloarculaceae;g__Halomicroarcula;s__Halomicroarcula sp004681185
UP000783863	A0A8J8C989	PAS domain-containing protein	875	UniProtKB unreviewed (TrEMBL)	BAT,GAF_2,HTH_10,PAS_4,PAS_4,PAS_4	3	1	Halomicroarcula salinisoli	GCA_019599405.1	Archaea;Euryarchaeota;Halobacteria;Halobacteriales;Haloarculaceae;Halomicroarcula	d__Archaea;p__Halobacteriota;c__Halobacteria;o__Halobacteriales;f__Haloarculaceae;g__Halomicroarcula;s__Halomicroarcula sp004681185
UP000783863	A0A8J7YN73	PAS domain-containing protein	573	UniProtKB unreviewed (TrEMBL)	HATPase_c,HisKA,HisKA_7TM,PAS_4	1	1	Halomicroarcula salinisoli	GCA_019599405.1	Archaea;Euryarchaeota;Halobacteria;Halobacteriales;Haloarculaceae;Halomicroarcula	d__Archaea;p__Halobacteriota;c__Halobacteria;o__Halobacteriales;f__Haloarculaceae;g__Halomicroarcula;s__Halomicroarcula sp004681185
UP000783863	A0A8J7YK91	PAS domain-containing protein	560	UniProtKB unreviewed (TrEMBL)	HATPase_c,HisKA,HisKA_7TM,PAS_9	1	1	Halomicroarcula salinisoli	GCA_019599405.1	Archaea;Euryarchaeota;Halobacteria;Halobacteriales;Haloarculaceae;Halomicroarcula	d__Archaea;p__Halobacteriota;c__Halobacteria;o__Halobacteriales;f__Haloarculaceae;g__Halomicroarcula;s__Halomicroarcula sp004681185
UP000783863	A0A8J7YKM0	Response regulator	252	UniProtKB unreviewed (TrEMBL)	PAS_4,Response_reg	1	1	Halomicroarcula salinisoli	GCA_019599405.1	Archaea;Euryarchaeota;Halobacteria;Halobacteriales;Haloarculaceae;Halomicroarcula	d__Archaea;p__Halobacteriota;c__Halobacteria;o__Halobacteriales;f__Haloarculaceae;g__Halomicroarcula;s__Halomicroarcula sp004681185
UP000783863	A0A8J8C7J4	Helix-turn-helix domain-containing protein	525	UniProtKB unreviewed (TrEMBL)	BAT,GAF_2,HTH_10,PAS_4	1	1	Halomicroarcula salinisoli	GCA_019599405.1	Archaea;Euryarchaeota;Halobacteria;Halobacteriales;Haloarculaceae;Halomicroarcula	d__Archaea;p__Halobacteriota;c__Halobacteria;o__Halobacteriales;f__Haloarculaceae;g__Halomicroarcula;s__Halomicroarcula sp004681185
UP000783863	A0A8J7YLY7	Response regulator	248	UniProtKB unreviewed (TrEMBL)	PAS_4,Response_reg	1	1	Halomicroarcula salinisoli	GCA_019599405.1	Archaea;Euryarchaeota;Halobacteria;Halobacteriales;Haloarculaceae;Halomicroarcula	d__Archaea;p__Halobacteriota;c__Halobacteria;o__Halobacteriales;f__Haloarculaceae;g__Halomicroarcula;s__Halomicroarcula sp004681185
UP000783863	A0A8J7YH51	PAS domain-containing protein	610	UniProtKB unreviewed (TrEMBL)	HATPase_c,HisKA,HisKA_7TM,PAS_4	1	1	Halomicroarcula salinisoli	GCA_019599405.1	Archaea;Euryarchaeota;Halobacteria;Halobacteriales;Haloarculaceae;Halomicroarcula	d__Archaea;p__Halobacteriota;c__Halobacteria;o__Halobacteriales;f__Haloarculaceae;g__Halomicroarcula;s__Halomicroarcula sp004681185
UP000783863	A0A8J7YR15	PAS domain S-box protein	777	UniProtKB unreviewed (TrEMBL)	BAT,HTH_10,PAS,PAS_3	2	2	Halomicroarcula salinisoli	GCA_019599405.1	Archaea;Euryarchaeota;Halobacteria;Halobacteriales;Haloarculaceae;Halomicroarcula	d__Archaea;p__Halobacteriota;c__Halobacteria;o__Halobacteriales;f__Haloarculaceae;g__Halomicroarcula;s__Halomicroarcula sp004681185
UP000783863	A0A8J7YFD9	PAS domain S-box protein	625	UniProtKB unreviewed (TrEMBL)	HATPase_c,PAS_3,PAS_4,PAS_9	3	3	Halomicroarcula salinisoli	GCA_019599405.1	Archaea;Euryarchaeota;Halobacteria;Halobacteriales;Haloarculaceae;Halomicroarcula	d__Archaea;p__Halobacteriota;c__Halobacteria;o__Halobacteriales;f__Haloarculaceae;g__Halomicroarcula;s__Halomicroarcula sp004681185
UP000783863	A0A8J7YL57	PAS domain-containing protein	552	UniProtKB unreviewed (TrEMBL)	HisKA_7TM,PAS_4	1	1	Halomicroarcula salinisoli	GCA_019599405.1	Archaea;Euryarchaeota;Halobacteria;Halobacteriales;Haloarculaceae;Halomicroarcula	d__Archaea;p__Halobacteriota;c__Halobacteria;o__Halobacteriales;f__Haloarculaceae;g__Halomicroarcula;s__Halomicroarcula sp004681185
UP000783863	A0A8J7YI79	GAF domain-containing protein	508	UniProtKB unreviewed (TrEMBL)	GAF_2,HATPase_c,HisKA,PAS_4	1	1	Halomicroarcula salinisoli	GCA_019599405.1	Archaea;Euryarchaeota;Halobacteria;Halobacteriales;Haloarculaceae;Halomicroarcula	d__Archaea;p__Halobacteriota;c__Halobacteria;o__Halobacteriales;f__Haloarculaceae;g__Halomicroarcula;s__Halomicroarcula sp004681185
UP000783863	A0A8J7YIA8	PAS domain-containing protein	580	UniProtKB unreviewed (TrEMBL)	HATPase_c,HisKA,HisKA_7TM,PAS_4	1	1	Halomicroarcula salinisoli	GCA_019599405.1	Archaea;Euryarchaeota;Halobacteria;Halobacteriales;Haloarculaceae;Halomicroarcula	d__Archaea;p__Halobacteriota;c__Halobacteria;o__Halobacteriales;f__Haloarculaceae;g__Halomicroarcula;s__Halomicroarcula sp004681185
UP000783863	A0A8J8C6H4	PAS domain-containing protein	181	UniProtKB unreviewed (TrEMBL)	PAS_9	1	1	Halomicroarcula salinisoli	GCA_019599405.1	Archaea;Euryarchaeota;Halobacteria;Halobacteriales;Haloarculaceae;Halomicroarcula	d__Archaea;p__Halobacteriota;c__Halobacteria;o__Halobacteriales;f__Haloarculaceae;g__Halomicroarcula;s__Halomicroarcula sp004681185
UP000783863	A0A8J8C704	PAS domain S-box protein	768	UniProtKB unreviewed (TrEMBL)	GAF,HATPase_c,PAS,PAS,PAS_9	3	2	Halomicroarcula salinisoli	GCA_019599405.1	Archaea;Euryarchaeota;Halobacteria;Halobacteriales;Haloarculaceae;Halomicroarcula	d__Archaea;p__Halobacteriota;c__Halobacteria;o__Halobacteriales;f__Haloarculaceae;g__Halomicroarcula;s__Halomicroarcula sp004681185
UP000783863	A0A8J8C6V2	GAF domain-containing protein	499	UniProtKB unreviewed (TrEMBL)	GAF_2,HATPase_c,HisKA,PAS_4	1	1	Halomicroarcula salinisoli	GCA_019599405.1	Archaea;Euryarchaeota;Halobacteria;Halobacteriales;Haloarculaceae;Halomicroarcula	d__Archaea;p__Halobacteriota;c__Halobacteria;o__Halobacteriales;f__Haloarculaceae;g__Halomicroarcula;s__Halomicroarcula sp004681185
UP000783863	A0A8J8CBV3	PAS domain-containing protein	595	UniProtKB unreviewed (TrEMBL)	HATPase_c,HisKA_7TM,PAS_4	1	1	Halomicroarcula salinisoli	GCA_019599405.1	Archaea;Euryarchaeota;Halobacteria;Halobacteriales;Haloarculaceae;Halomicroarcula	d__Archaea;p__Halobacteriota;c__Halobacteria;o__Halobacteriales;f__Haloarculaceae;g__Halomicroarcula;s__Halomicroarcula sp004681185
UP000783863	A0A8J7YND4	PAS domain S-box protein	646	UniProtKB unreviewed (TrEMBL)	GAF_2,HATPase_c,PAS_4,PAS_9	2	2	Halomicroarcula salinisoli	GCA_019599405.1	Archaea;Euryarchaeota;Halobacteria;Halobacteriales;Haloarculaceae;Halomicroarcula	d__Archaea;p__Halobacteriota;c__Halobacteria;o__Halobacteriales;f__Haloarculaceae;g__Halomicroarcula;s__Halomicroarcula sp004681185
UP000783863	A0A8J8CDZ3	PAS domain S-box protein	1037	UniProtKB unreviewed (TrEMBL)	GAF_2,HATPase_c,PAS,PAS_4,PAS_9	3	3	Halomicroarcula salinisoli	GCA_019599405.1	Archaea;Euryarchaeota;Halobacteria;Halobacteriales;Haloarculaceae;Halomicroarcula	d__Archaea;p__Halobacteriota;c__Halobacteria;o__Halobacteriales;f__Haloarculaceae;g__Halomicroarcula;s__Halomicroarcula sp004681185
UP000783863	A0A8J8CBE0	PAS domain-containing protein	560	UniProtKB unreviewed (TrEMBL)	HATPase_c,HisKA_7TM,PAS_8	1	1	Halomicroarcula salinisoli	GCA_019599405.1	Archaea;Euryarchaeota;Halobacteria;Halobacteriales;Haloarculaceae;Halomicroarcula	d__Archaea;p__Halobacteriota;c__Halobacteria;o__Halobacteriales;f__Haloarculaceae;g__Halomicroarcula;s__Halomicroarcula sp004681185
UP000783863	A0A8J7YF51	Helix-turn-helix domain-containing protein	605	UniProtKB unreviewed (TrEMBL)	BAT,GAF_2,HTH_10,PAS_3	1	1	Halomicroarcula salinisoli	GCA_019599405.1	Archaea;Euryarchaeota;Halobacteria;Halobacteriales;Haloarculaceae;Halomicroarcula	d__Archaea;p__Halobacteriota;c__Halobacteria;o__Halobacteriales;f__Haloarculaceae;g__Halomicroarcula;s__Halomicroarcula sp004681185
UP000783863	A0A8J8C8G7	PAS domain S-box protein	640	UniProtKB unreviewed (TrEMBL)	BAT,GAF_2,HTH_10,PAS_9,PAS_9	2	1	Halomicroarcula salinisoli	GCA_019599405.1	Archaea;Euryarchaeota;Halobacteria;Halobacteriales;Haloarculaceae;Halomicroarcula	d__Archaea;p__Halobacteriota;c__Halobacteria;o__Halobacteriales;f__Haloarculaceae;g__Halomicroarcula;s__Halomicroarcula sp004681185
UP000783863	A0A8J7YJK2	GAF domain-containing protein	676	UniProtKB unreviewed (TrEMBL)	BAT,GAF_2,GAF_2,HTH_10,PAS	1	1	Halomicroarcula salinisoli	GCA_019599405.1	Archaea;Euryarchaeota;Halobacteria;Halobacteriales;Haloarculaceae;Halomicroarcula	d__Archaea;p__Halobacteriota;c__Halobacteria;o__Halobacteriales;f__Haloarculaceae;g__Halomicroarcula;s__Halomicroarcula sp004681185
UP000783863	A0A8J7YHT0	PAS domain-containing protein	633	UniProtKB unreviewed (TrEMBL)	PAS_9,PAS_9,Response_reg	2	1	Halomicroarcula salinisoli	GCA_019599405.1	Archaea;Euryarchaeota;Halobacteria;Halobacteriales;Haloarculaceae;Halomicroarcula	d__Archaea;p__Halobacteriota;c__Halobacteria;o__Halobacteriales;f__Haloarculaceae;g__Halomicroarcula;s__Halomicroarcula sp004681185
UP000199062	A0A1I6M7Q5	PAS domain S-box-containing protein	473	UniProtKB unreviewed (TrEMBL)	HATPase_c,HisKA,PAS_4	1	1	Halomicrobium zhouii	GCA_900114435.1	Archaea;Euryarchaeota;Halobacteria;Halobacteriales;Haloarculaceae;Halomicrobium	d__Archaea;p__Halobacteriota;c__Halobacteria;o__Halobacteriales;f__Haloarculaceae;g__Halomicrobium;s__Halomicrobium zhouii
UP000199062	A0A1I6K144	Signal transduction histidine kinase	576	UniProtKB unreviewed (TrEMBL)	HATPase_c,HisKA_7TM,PAS	1	1	Halomicrobium zhouii	GCA_900114435.1	Archaea;Euryarchaeota;Halobacteria;Halobacteriales;Haloarculaceae;Halomicrobium	d__Archaea;p__Halobacteriota;c__Halobacteria;o__Halobacteriales;f__Haloarculaceae;g__Halomicrobium;s__Halomicrobium zhouii
UP000199062	A0A1I6LAP3	PAS domain S-box-containing protein	785	UniProtKB unreviewed (TrEMBL)	BAT,GAF_2,HTH_10,PAS_4	1	1	Halomicrobium zhouii	GCA_900114435.1	Archaea;Euryarchaeota;Halobacteria;Halobacteriales;Haloarculaceae;Halomicrobium	d__Archaea;p__Halobacteriota;c__Halobacteria;o__Halobacteriales;f__Haloarculaceae;g__Halomicrobium;s__Halomicrobium zhouii
UP000199062	A0A1I6L2I1	PAS domain S-box-containing protein	811	UniProtKB unreviewed (TrEMBL)	GAF,GAF_2,HATPase_c,HisKA,PAS,Response_reg	1	1	Halomicrobium zhouii	GCA_900114435.1	Archaea;Euryarchaeota;Halobacteria;Halobacteriales;Haloarculaceae;Halomicrobium	d__Archaea;p__Halobacteriota;c__Halobacteria;o__Halobacteriales;f__Haloarculaceae;g__Halomicrobium;s__Halomicrobium zhouii
UP000199062	A0A1I6KPQ7	PAS domain S-box-containing protein	774	UniProtKB unreviewed (TrEMBL)	GAF_2,HATPase_c,HisKA,PAS_4,PAS_9,Response_reg	2	2	Halomicrobium zhouii	GCA_900114435.1	Archaea;Euryarchaeota;Halobacteria;Halobacteriales;Haloarculaceae;Halomicrobium	d__Archaea;p__Halobacteriota;c__Halobacteria;o__Halobacteriales;f__Haloarculaceae;g__Halomicrobium;s__Halomicrobium zhouii
UP000199062	A0A1I6LII4	PAS domain S-box-containing protein	567	UniProtKB unreviewed (TrEMBL)	HATPase_c,HisKA,PAS_4	1	1	Halomicrobium zhouii	GCA_900114435.1	Archaea;Euryarchaeota;Halobacteria;Halobacteriales;Haloarculaceae;Halomicrobium	d__Archaea;p__Halobacteriota;c__Halobacteria;o__Halobacteriales;f__Haloarculaceae;g__Halomicrobium;s__Halomicrobium zhouii
UP000199062	A0A1I6KR72	PAS domain-containing protein	720	UniProtKB unreviewed (TrEMBL)	BAT,GAF_2,HTH_10,PAS	1	1	Halomicrobium zhouii	GCA_900114435.1	Archaea;Euryarchaeota;Halobacteria;Halobacteriales;Haloarculaceae;Halomicrobium	d__Archaea;p__Halobacteriota;c__Halobacteria;o__Halobacteriales;f__Haloarculaceae;g__Halomicrobium;s__Halomicrobium zhouii
UP000199062	A0A1I6LIJ0	PAS domain S-box-containing protein	675	UniProtKB unreviewed (TrEMBL)	HATPase_c,HisKA,PAS_4	1	1	Halomicrobium zhouii	GCA_900114435.1	Archaea;Euryarchaeota;Halobacteria;Halobacteriales;Haloarculaceae;Halomicrobium	d__Archaea;p__Halobacteriota;c__Halobacteria;o__Halobacteriales;f__Haloarculaceae;g__Halomicrobium;s__Halomicrobium zhouii
UP000199062	A0A1I6LYK9	PAS domain S-box-containing protein	506	UniProtKB unreviewed (TrEMBL)	HATPase_c,PAS_4,PAS_4	2	1	Halomicrobium zhouii	GCA_900114435.1	Archaea;Euryarchaeota;Halobacteria;Halobacteriales;Haloarculaceae;Halomicrobium	d__Archaea;p__Halobacteriota;c__Halobacteria;o__Halobacteriales;f__Haloarculaceae;g__Halomicrobium;s__Halomicrobium zhouii
UP000199062	A0A1I6KNQ6	PAS domain S-box-containing protein	498	UniProtKB unreviewed (TrEMBL)	GAF_2,HATPase_c,HisKA,PAS_9	1	1	Halomicrobium zhouii	GCA_900114435.1	Archaea;Euryarchaeota;Halobacteria;Halobacteriales;Haloarculaceae;Halomicrobium	d__Archaea;p__Halobacteriota;c__Halobacteria;o__Halobacteriales;f__Haloarculaceae;g__Halomicrobium;s__Halomicrobium zhouii
UP000199062	A0A1I6KR06	Signal transduction histidine kinase	723	UniProtKB unreviewed (TrEMBL)	HATPase_c,HisKA_7TM,PAS_8	1	1	Halomicrobium zhouii	GCA_900114435.1	Archaea;Euryarchaeota;Halobacteria;Halobacteriales;Haloarculaceae;Halomicrobium	d__Archaea;p__Halobacteriota;c__Halobacteria;o__Halobacteriales;f__Haloarculaceae;g__Halomicrobium;s__Halomicrobium zhouii
UP000199062	A0A1I6KIG9	PAS domain S-box-containing protein	1217	UniProtKB unreviewed (TrEMBL)	HATPase_c,HisKA,PAS_4,PAS_4,PAS_4,PAS_4,PAS_4,PAS_9,PAS_9	7	2	Halomicrobium zhouii	GCA_900114435.1	Archaea;Euryarchaeota;Halobacteria;Halobacteriales;Haloarculaceae;Halomicrobium	d__Archaea;p__Halobacteriota;c__Halobacteria;o__Halobacteriales;f__Haloarculaceae;g__Halomicrobium;s__Halomicrobium zhouii
UP000199062	A0A1I6KK32	PAS domain S-box-containing protein	1329	UniProtKB unreviewed (TrEMBL)	BAT,GAF_2,GAF_2,GAF_3,HTH_10,PAS_3,PAS_4,PAS_9,PAS_9	4	3	Halomicrobium zhouii	GCA_900114435.1	Archaea;Euryarchaeota;Halobacteria;Halobacteriales;Haloarculaceae;Halomicrobium	d__Archaea;p__Halobacteriota;c__Halobacteria;o__Halobacteriales;f__Haloarculaceae;g__Halomicrobium;s__Halomicrobium zhouii
UP000199062	A0A1I6M834	PAS domain S-box-containing protein	1826	UniProtKB unreviewed (TrEMBL)	BAT,GAF_2,GAF_2,HTH_10,PAS,PAS,PAS_3,PAS_3,PAS_3,PAS_4,PAS_4,PAS_4,PAS_4	9	3	Halomicrobium zhouii	GCA_900114435.1	Archaea;Euryarchaeota;Halobacteria;Halobacteriales;Haloarculaceae;Halomicrobium	d__Archaea;p__Halobacteriota;c__Halobacteria;o__Halobacteriales;f__Haloarculaceae;g__Halomicrobium;s__Halomicrobium zhouii
UP000199062	A0A1I6MAB1	Methyl-accepting chemotaxis sensory transducer with Pas/Pac sensor	460	UniProtKB unreviewed (TrEMBL)	MCPsignal,PAS_4	1	1	Halomicrobium zhouii	GCA_900114435.1	Archaea;Euryarchaeota;Halobacteria;Halobacteriales;Haloarculaceae;Halomicrobium	d__Archaea;p__Halobacteriota;c__Halobacteria;o__Halobacteriales;f__Haloarculaceae;g__Halomicrobium;s__Halomicrobium zhouii
UP000199062	A0A1I6M7I8	PAS domain S-box-containing protein	471	UniProtKB unreviewed (TrEMBL)	HATPase_c,HisKA,PAS_4	1	1	Halomicrobium zhouii	GCA_900114435.1	Archaea;Euryarchaeota;Halobacteria;Halobacteriales;Haloarculaceae;Halomicrobium	d__Archaea;p__Halobacteriota;c__Halobacteria;o__Halobacteriales;f__Haloarculaceae;g__Halomicrobium;s__Halomicrobium zhouii
UP000199062	A0A1I6KRU8	Methyl-accepting chemotaxis sensory transducer with Pas/Pac sensor	651	UniProtKB unreviewed (TrEMBL)	MCPsignal,PAS_4	1	1	Halomicrobium zhouii	GCA_900114435.1	Archaea;Euryarchaeota;Halobacteria;Halobacteriales;Haloarculaceae;Halomicrobium	d__Archaea;p__Halobacteriota;c__Halobacteria;o__Halobacteriales;f__Haloarculaceae;g__Halomicrobium;s__Halomicrobium zhouii
UP000199062	A0A1I6K725	PAS domain S-box-containing protein	416	UniProtKB unreviewed (TrEMBL)	PAS,Response_reg	1	1	Halomicrobium zhouii	GCA_900114435.1	Archaea;Euryarchaeota;Halobacteria;Halobacteriales;Haloarculaceae;Halomicrobium	d__Archaea;p__Halobacteriota;c__Halobacteria;o__Halobacteriales;f__Haloarculaceae;g__Halomicrobium;s__Halomicrobium zhouii
UP000199062	A0A1I6M6H0	PAS domain S-box-containing protein	890	UniProtKB unreviewed (TrEMBL)	HATPase_c,HisKA,PAS,PAS,PAS_3,PAS_4,PAS_8	5	4	Halomicrobium zhouii	GCA_900114435.1	Archaea;Euryarchaeota;Halobacteria;Halobacteriales;Haloarculaceae;Halomicrobium	d__Archaea;p__Halobacteriota;c__Halobacteria;o__Halobacteriales;f__Haloarculaceae;g__Halomicrobium;s__Halomicrobium zhouii
UP000199062	A0A1I6LY13	PAS domain S-box-containing protein	730	UniProtKB unreviewed (TrEMBL)	HATPase_c,HisKA,PAS_4	1	1	Halomicrobium zhouii	GCA_900114435.1	Archaea;Euryarchaeota;Halobacteria;Halobacteriales;Haloarculaceae;Halomicrobium	d__Archaea;p__Halobacteriota;c__Halobacteria;o__Halobacteriales;f__Haloarculaceae;g__Halomicrobium;s__Halomicrobium zhouii
UP000199062	A0A1I6M849	PAS domain S-box-containing protein	267	UniProtKB unreviewed (TrEMBL)	PAS_4	1	1	Halomicrobium zhouii	GCA_900114435.1	Archaea;Euryarchaeota;Halobacteria;Halobacteriales;Haloarculaceae;Halomicrobium	d__Archaea;p__Halobacteriota;c__Halobacteria;o__Halobacteriales;f__Haloarculaceae;g__Halomicrobium;s__Halomicrobium zhouii
UP000199062	A0A1I6KMK6	PAS domain S-box-containing protein	1365	UniProtKB unreviewed (TrEMBL)	BAT,GAF_2,HTH_10,PAS,PAS_3,PAS_4,PAS_4,PAS_4,PAS_4,PAS_9	7	4	Halomicrobium zhouii	GCA_900114435.1	Archaea;Euryarchaeota;Halobacteria;Halobacteriales;Haloarculaceae;Halomicrobium	d__Archaea;p__Halobacteriota;c__Halobacteria;o__Halobacteriales;f__Haloarculaceae;g__Halomicrobium;s__Halomicrobium zhouii
UP000199062	A0A1I6LFP4	PAS domain S-box-containing protein	751	UniProtKB unreviewed (TrEMBL)	GAF_2,HATPase_c,PAS_3,PAS_4,PAS_4	3	2	Halomicrobium zhouii	GCA_900114435.1	Archaea;Euryarchaeota;Halobacteria;Halobacteriales;Haloarculaceae;Halomicrobium	d__Archaea;p__Halobacteriota;c__Halobacteria;o__Halobacteriales;f__Haloarculaceae;g__Halomicrobium;s__Halomicrobium zhouii
UP000199062	A0A1I6LXJ7	PAS domain S-box-containing protein	936	UniProtKB unreviewed (TrEMBL)	GAF_3,HATPase_c,HisKA,PAS,PAS_4,PAS_4,PAS_9	4	3	Halomicrobium zhouii	GCA_900114435.1	Archaea;Euryarchaeota;Halobacteria;Halobacteriales;Haloarculaceae;Halomicrobium	d__Archaea;p__Halobacteriota;c__Halobacteria;o__Halobacteriales;f__Haloarculaceae;g__Halomicrobium;s__Halomicrobium zhouii
UP000199062	A0A1I6LTJ9	PAS fold-containing protein	568	UniProtKB unreviewed (TrEMBL)	HATPase_c,HisKA_7TM,PAS_4	1	1	Halomicrobium zhouii	GCA_900114435.1	Archaea;Euryarchaeota;Halobacteria;Halobacteriales;Haloarculaceae;Halomicrobium	d__Archaea;p__Halobacteriota;c__Halobacteria;o__Halobacteriales;f__Haloarculaceae;g__Halomicrobium;s__Halomicrobium zhouii
UP000199062	A0A1I6KAC6	PAS fold-containing protein	363	UniProtKB unreviewed (TrEMBL)	HATPase_c,HisKA,PAS_4	1	1	Halomicrobium zhouii	GCA_900114435.1	Archaea;Euryarchaeota;Halobacteria;Halobacteriales;Haloarculaceae;Halomicrobium	d__Archaea;p__Halobacteriota;c__Halobacteria;o__Halobacteriales;f__Haloarculaceae;g__Halomicrobium;s__Halomicrobium zhouii
UP000199062	A0A1I6LC23	PAS domain S-box-containing protein	525	UniProtKB unreviewed (TrEMBL)	BAT,HTH_10,PAS_9	1	1	Halomicrobium zhouii	GCA_900114435.1	Archaea;Euryarchaeota;Halobacteria;Halobacteriales;Haloarculaceae;Halomicrobium	d__Archaea;p__Halobacteriota;c__Halobacteria;o__Halobacteriales;f__Haloarculaceae;g__Halomicrobium;s__Halomicrobium zhouii
UP000199062	A0A1I6M6W3	PAS domain S-box-containing protein	598	UniProtKB unreviewed (TrEMBL)	HATPase_c,HisKA,PAS_3,PAS_4,PAS_4	3	2	Halomicrobium zhouii	GCA_900114435.1	Archaea;Euryarchaeota;Halobacteria;Halobacteriales;Haloarculaceae;Halomicrobium	d__Archaea;p__Halobacteriota;c__Halobacteria;o__Halobacteriales;f__Haloarculaceae;g__Halomicrobium;s__Halomicrobium zhouii
UP000199062	A0A1I6KNN0	PAS domain S-box-containing protein	592	UniProtKB unreviewed (TrEMBL)	HATPase_c,HisKA,PAS_3,PAS_4,Response_reg	2	2	Halomicrobium zhouii	GCA_900114435.1	Archaea;Euryarchaeota;Halobacteria;Halobacteriales;Haloarculaceae;Halomicrobium	d__Archaea;p__Halobacteriota;c__Halobacteria;o__Halobacteriales;f__Haloarculaceae;g__Halomicrobium;s__Halomicrobium zhouii
UP000001746	C7NZ72	PAS/PAC sensor signal transduction histidine kinase	669	UniProtKB unreviewed (TrEMBL)	HATPase_c,PAS_4	1	1	Halomicrobium mukohataei (strain ATCC 700874 / DSM 12286 / JCM 9738 / NCIMB 13541) (Haloarcula mukohataei)	GCA_000023965.1	Archaea;Euryarchaeota;Halobacteria;Halobacteriales;Haloarculaceae;Halomicrobium;Halomicrobium mukohataei	d__Archaea;p__Halobacteriota;c__Halobacteria;o__Halobacteriales;f__Haloarculaceae;g__Halomicrobium;s__Halomicrobium mukohataei
UP000001746	C7NZN7	Multi-sensor signal transduction histidine kinase	446	UniProtKB unreviewed (TrEMBL)	HATPase_c,HisKA,PAS_4,Response_reg	1	1	Halomicrobium mukohataei (strain ATCC 700874 / DSM 12286 / JCM 9738 / NCIMB 13541) (Haloarcula mukohataei)	GCA_000023965.1	Archaea;Euryarchaeota;Halobacteria;Halobacteriales;Haloarculaceae;Halomicrobium;Halomicrobium mukohataei	d__Archaea;p__Halobacteriota;c__Halobacteria;o__Halobacteriales;f__Haloarculaceae;g__Halomicrobium;s__Halomicrobium mukohataei
UP000001746	C7NXA7	Putative PAS/PAC sensor protein	652	UniProtKB unreviewed (TrEMBL)	PAS_4	1	1	Halomicrobium mukohataei (strain ATCC 700874 / DSM 12286 / JCM 9738 / NCIMB 13541) (Haloarcula mukohataei)	GCA_000023965.1	Archaea;Euryarchaeota;Halobacteria;Halobacteriales;Haloarculaceae;Halomicrobium;Halomicrobium mukohataei	d__Archaea;p__Halobacteriota;c__Halobacteria;o__Halobacteriales;f__Haloarculaceae;g__Halomicrobium;s__Halomicrobium mukohataei
UP000001746	C7NVP7	Putative PAS/PAC sensor protein	781	UniProtKB unreviewed (TrEMBL)	BAT,GAF_2,HTH_10,PAS_4	1	1	Halomicrobium mukohataei (strain ATCC 700874 / DSM 12286 / JCM 9738 / NCIMB 13541) (Haloarcula mukohataei)	GCA_000023965.1	Archaea;Euryarchaeota;Halobacteria;Halobacteriales;Haloarculaceae;Halomicrobium;Halomicrobium mukohataei	d__Archaea;p__Halobacteriota;c__Halobacteria;o__Halobacteriales;f__Haloarculaceae;g__Halomicrobium;s__Halomicrobium mukohataei
UP000001746	C7P0C6	Multi-sensor signal transduction histidine kinase	590	UniProtKB unreviewed (TrEMBL)	HATPase_c,HisKA,PAS,PAS_4	2	2	Halomicrobium mukohataei (strain ATCC 700874 / DSM 12286 / JCM 9738 / NCIMB 13541) (Haloarcula mukohataei)	GCA_000023965.1	Archaea;Euryarchaeota;Halobacteria;Halobacteriales;Haloarculaceae;Halomicrobium;Halomicrobium mukohataei	d__Archaea;p__Halobacteriota;c__Halobacteria;o__Halobacteriales;f__Haloarculaceae;g__Halomicrobium;s__Halomicrobium mukohataei
UP000001746	C7NZC8	Putative PAS/PAC sensor protein	750	UniProtKB unreviewed (TrEMBL)	BAT,GAF_2,GAF_2,HTH_10,PAS	1	1	Halomicrobium mukohataei (strain ATCC 700874 / DSM 12286 / JCM 9738 / NCIMB 13541) (Haloarcula mukohataei)	GCA_000023965.1	Archaea;Euryarchaeota;Halobacteria;Halobacteriales;Haloarculaceae;Halomicrobium;Halomicrobium mukohataei	d__Archaea;p__Halobacteriota;c__Halobacteria;o__Halobacteriales;f__Haloarculaceae;g__Halomicrobium;s__Halomicrobium mukohataei
UP000001746	C7P4I9	Multi-sensor signal transduction histidine kinase	1042	UniProtKB unreviewed (TrEMBL)	GAF_2,HATPase_c,PAS,PAS_4,PAS_4	3	2	Halomicrobium mukohataei (strain ATCC 700874 / DSM 12286 / JCM 9738 / NCIMB 13541) (Haloarcula mukohataei)	GCA_000023965.1	Archaea;Euryarchaeota;Halobacteria;Halobacteriales;Haloarculaceae;Halomicrobium;Halomicrobium mukohataei	d__Archaea;p__Halobacteriota;c__Halobacteria;o__Halobacteriales;f__Haloarculaceae;g__Halomicrobium;s__Halomicrobium mukohataei
UP000001746	C7P106	Multi-sensor signal transduction histidine kinase	691	UniProtKB unreviewed (TrEMBL)	GAF_2,HATPase_c,HisKA,PAS_3	1	1	Halomicrobium mukohataei (strain ATCC 700874 / DSM 12286 / JCM 9738 / NCIMB 13541) (Haloarcula mukohataei)	GCA_000023965.1	Archaea;Euryarchaeota;Halobacteria;Halobacteriales;Haloarculaceae;Halomicrobium;Halomicrobium mukohataei	d__Archaea;p__Halobacteriota;c__Halobacteria;o__Halobacteriales;f__Haloarculaceae;g__Halomicrobium;s__Halomicrobium mukohataei
UP000001746	C7P2E1	Putative PAS/PAC sensor protein	1589	UniProtKB unreviewed (TrEMBL)	BAT,GAF_2,GAF_3,HAMP,HTH_10,PAS,PAS_3,PAS_3,PAS_4,PAS_4,PAS_4	6	3	Halomicrobium mukohataei (strain ATCC 700874 / DSM 12286 / JCM 9738 / NCIMB 13541) (Haloarcula mukohataei)	GCA_000023965.1	Archaea;Euryarchaeota;Halobacteria;Halobacteriales;Haloarculaceae;Halomicrobium;Halomicrobium mukohataei	d__Archaea;p__Halobacteriota;c__Halobacteria;o__Halobacteriales;f__Haloarculaceae;g__Halomicrobium;s__Halomicrobium mukohataei
UP000001746	C7NXA8	PAS/PAC sensor signal transduction histidine kinase	659	UniProtKB unreviewed (TrEMBL)	HATPase_c,PAS_4	1	1	Halomicrobium mukohataei (strain ATCC 700874 / DSM 12286 / JCM 9738 / NCIMB 13541) (Haloarcula mukohataei)	GCA_000023965.1	Archaea;Euryarchaeota;Halobacteria;Halobacteriales;Haloarculaceae;Halomicrobium;Halomicrobium mukohataei	d__Archaea;p__Halobacteriota;c__Halobacteria;o__Halobacteriales;f__Haloarculaceae;g__Halomicrobium;s__Halomicrobium mukohataei
UP000001746	C7P572	Putative PAS/PAC sensor protein	952	UniProtKB unreviewed (TrEMBL)	BAT,GAF_2,HTH_10,PAS_4,PAS_9,Response_reg	2	2	Halomicrobium mukohataei (strain ATCC 700874 / DSM 12286 / JCM 9738 / NCIMB 13541) (Haloarcula mukohataei)	GCA_000023965.1	Archaea;Euryarchaeota;Halobacteria;Halobacteriales;Haloarculaceae;Halomicrobium;Halomicrobium mukohataei	d__Archaea;p__Halobacteriota;c__Halobacteria;o__Halobacteriales;f__Haloarculaceae;g__Halomicrobium;s__Halomicrobium mukohataei
UP000001746	C7NXW4	Multi-sensor signal transduction histidine kinase	473	UniProtKB unreviewed (TrEMBL)	HATPase_c,PAS,Response_reg	1	1	Halomicrobium mukohataei (strain ATCC 700874 / DSM 12286 / JCM 9738 / NCIMB 13541) (Haloarcula mukohataei)	GCA_000023965.1	Archaea;Euryarchaeota;Halobacteria;Halobacteriales;Haloarculaceae;Halomicrobium;Halomicrobium mukohataei	d__Archaea;p__Halobacteriota;c__Halobacteria;o__Halobacteriales;f__Haloarculaceae;g__Halomicrobium;s__Halomicrobium mukohataei
UP000001746	C7P3L2	PAS/PAC sensor signal transduction histidine kinase	594	UniProtKB unreviewed (TrEMBL)	HATPase_c,HisKA_7TM,PAS_4	1	1	Halomicrobium mukohataei (strain ATCC 700874 / DSM 12286 / JCM 9738 / NCIMB 13541) (Haloarcula mukohataei)	GCA_000023965.1	Archaea;Euryarchaeota;Halobacteria;Halobacteriales;Haloarculaceae;Halomicrobium;Halomicrobium mukohataei	d__Archaea;p__Halobacteriota;c__Halobacteria;o__Halobacteriales;f__Haloarculaceae;g__Halomicrobium;s__Halomicrobium mukohataei
UP000001746	C7P3W2	Multi-sensor signal transduction histidine kinase	632	UniProtKB unreviewed (TrEMBL)	GAF,HATPase_c,HisKA,PAS_4,Response_reg	1	1	Halomicrobium mukohataei (strain ATCC 700874 / DSM 12286 / JCM 9738 / NCIMB 13541) (Haloarcula mukohataei)	GCA_000023965.1	Archaea;Euryarchaeota;Halobacteria;Halobacteriales;Haloarculaceae;Halomicrobium;Halomicrobium mukohataei	d__Archaea;p__Halobacteriota;c__Halobacteria;o__Halobacteriales;f__Haloarculaceae;g__Halomicrobium;s__Halomicrobium mukohataei
UP000001746	C7P447	Methyl-accepting chemotaxis sensory transducer with Pas/Pac sensor	634	UniProtKB unreviewed (TrEMBL)	MCPsignal,PAS	1	1	Halomicrobium mukohataei (strain ATCC 700874 / DSM 12286 / JCM 9738 / NCIMB 13541) (Haloarcula mukohataei)	GCA_000023965.1	Archaea;Euryarchaeota;Halobacteria;Halobacteriales;Haloarculaceae;Halomicrobium;Halomicrobium mukohataei	d__Archaea;p__Halobacteriota;c__Halobacteria;o__Halobacteriales;f__Haloarculaceae;g__Halomicrobium;s__Halomicrobium mukohataei
UP000001746	C7P0K0	PAS/PAC sensor signal transduction histidine kinase	469	UniProtKB unreviewed (TrEMBL)	HATPase_c_2,PAS_3,PAS_4	2	2	Halomicrobium mukohataei (strain ATCC 700874 / DSM 12286 / JCM 9738 / NCIMB 13541) (Haloarcula mukohataei)	GCA_000023965.1	Archaea;Euryarchaeota;Halobacteria;Halobacteriales;Haloarculaceae;Halomicrobium;Halomicrobium mukohataei	d__Archaea;p__Halobacteriota;c__Halobacteria;o__Halobacteriales;f__Haloarculaceae;g__Halomicrobium;s__Halomicrobium mukohataei
UP000001746	C7P454	Multi-sensor signal transduction histidine kinase	830	UniProtKB unreviewed (TrEMBL)	HATPase_c,HisKA,PAS,PAS_3,PAS_4,PAS_9,Response_reg	4	4	Halomicrobium mukohataei (strain ATCC 700874 / DSM 12286 / JCM 9738 / NCIMB 13541) (Haloarcula mukohataei)	GCA_000023965.1	Archaea;Euryarchaeota;Halobacteria;Halobacteriales;Haloarculaceae;Halomicrobium;Halomicrobium mukohataei	d__Archaea;p__Halobacteriota;c__Halobacteria;o__Halobacteriales;f__Haloarculaceae;g__Halomicrobium;s__Halomicrobium mukohataei
UP000001746	C7P3F5	PAS/PAC sensor signal transduction histidine kinase	572	UniProtKB unreviewed (TrEMBL)	HATPase_c,HisKA,HisKA_7TM,PAS_4	1	1	Halomicrobium mukohataei (strain ATCC 700874 / DSM 12286 / JCM 9738 / NCIMB 13541) (Haloarcula mukohataei)	GCA_000023965.1	Archaea;Euryarchaeota;Halobacteria;Halobacteriales;Haloarculaceae;Halomicrobium;Halomicrobium mukohataei	d__Archaea;p__Halobacteriota;c__Halobacteria;o__Halobacteriales;f__Haloarculaceae;g__Halomicrobium;s__Halomicrobium mukohataei
UP000001746	C7P3T5	GAF sensor signal transduction histidine kinase	739	UniProtKB unreviewed (TrEMBL)	HATPase_c,HisKA_7TM,PAS_8	1	1	Halomicrobium mukohataei (strain ATCC 700874 / DSM 12286 / JCM 9738 / NCIMB 13541) (Haloarcula mukohataei)	GCA_000023965.1	Archaea;Euryarchaeota;Halobacteria;Halobacteriales;Haloarculaceae;Halomicrobium;Halomicrobium mukohataei	d__Archaea;p__Halobacteriota;c__Halobacteria;o__Halobacteriales;f__Haloarculaceae;g__Halomicrobium;s__Halomicrobium mukohataei
UP000001746	C7P511	Multi-sensor signal transduction histidine kinase	1300	UniProtKB unreviewed (TrEMBL)	GAF,GAF_2,HATPase_c,HisKA,PAS,PAS,PAS_3,PAS_4,PAS_4,Response_reg	5	3	Halomicrobium mukohataei (strain ATCC 700874 / DSM 12286 / JCM 9738 / NCIMB 13541) (Haloarcula mukohataei)	GCA_000023965.1	Archaea;Euryarchaeota;Halobacteria;Halobacteriales;Haloarculaceae;Halomicrobium;Halomicrobium mukohataei	d__Archaea;p__Halobacteriota;c__Halobacteria;o__Halobacteriales;f__Haloarculaceae;g__Halomicrobium;s__Halomicrobium mukohataei
UP000001746	C7P166	PAS/PAC sensor signal transduction histidine kinase	732	UniProtKB unreviewed (TrEMBL)	HATPase_c,PAS_4,PAS_9	2	2	Halomicrobium mukohataei (strain ATCC 700874 / DSM 12286 / JCM 9738 / NCIMB 13541) (Haloarcula mukohataei)	GCA_000023965.1	Archaea;Euryarchaeota;Halobacteria;Halobacteriales;Haloarculaceae;Halomicrobium;Halomicrobium mukohataei	d__Archaea;p__Halobacteriota;c__Halobacteria;o__Halobacteriales;f__Haloarculaceae;g__Halomicrobium;s__Halomicrobium mukohataei
UP000001746	C7NYH5	PAS/PAC sensor signal transduction histidine kinase	619	UniProtKB unreviewed (TrEMBL)	HATPase_c,HisKA,HisKA_7TM,PAS_4	1	1	Halomicrobium mukohataei (strain ATCC 700874 / DSM 12286 / JCM 9738 / NCIMB 13541) (Haloarcula mukohataei)	GCA_000023965.1	Archaea;Euryarchaeota;Halobacteria;Halobacteriales;Haloarculaceae;Halomicrobium;Halomicrobium mukohataei	d__Archaea;p__Halobacteriota;c__Halobacteria;o__Halobacteriales;f__Haloarculaceae;g__Halomicrobium;s__Halomicrobium mukohataei
UP000001746	C7P386	PAS fold domain protein	184	UniProtKB unreviewed (TrEMBL)	PAS_9	1	1	Halomicrobium mukohataei (strain ATCC 700874 / DSM 12286 / JCM 9738 / NCIMB 13541) (Haloarcula mukohataei)	GCA_000023965.1	Archaea;Euryarchaeota;Halobacteria;Halobacteriales;Haloarculaceae;Halomicrobium;Halomicrobium mukohataei	d__Archaea;p__Halobacteriota;c__Halobacteria;o__Halobacteriales;f__Haloarculaceae;g__Halomicrobium;s__Halomicrobium mukohataei
UP000001746	C7NW50	PAS/PAC sensor signal transduction histidine kinase	370	UniProtKB unreviewed (TrEMBL)	HATPase_c,HisKA,PAS_4	1	1	Halomicrobium mukohataei (strain ATCC 700874 / DSM 12286 / JCM 9738 / NCIMB 13541) (Haloarcula mukohataei)	GCA_000023965.1	Archaea;Euryarchaeota;Halobacteria;Halobacteriales;Haloarculaceae;Halomicrobium;Halomicrobium mukohataei	d__Archaea;p__Halobacteriota;c__Halobacteria;o__Halobacteriales;f__Haloarculaceae;g__Halomicrobium;s__Halomicrobium mukohataei
UP000001746	C7NX57	Putative PAS/PAC sensor protein	593	UniProtKB unreviewed (TrEMBL)	PAS_4,PAS_4,PAS_9	3	2	Halomicrobium mukohataei (strain ATCC 700874 / DSM 12286 / JCM 9738 / NCIMB 13541) (Haloarcula mukohataei)	GCA_000023965.1	Archaea;Euryarchaeota;Halobacteria;Halobacteriales;Haloarculaceae;Halomicrobium;Halomicrobium mukohataei	d__Archaea;p__Halobacteriota;c__Halobacteria;o__Halobacteriales;f__Haloarculaceae;g__Halomicrobium;s__Halomicrobium mukohataei
UP000001746	C7P2E4	Putative PAS/PAC sensor protein	255	UniProtKB unreviewed (TrEMBL)	PAS_4	1	1	Halomicrobium mukohataei (strain ATCC 700874 / DSM 12286 / JCM 9738 / NCIMB 13541) (Haloarcula mukohataei)	GCA_000023965.1	Archaea;Euryarchaeota;Halobacteria;Halobacteriales;Haloarculaceae;Halomicrobium;Halomicrobium mukohataei	d__Archaea;p__Halobacteriota;c__Halobacteria;o__Halobacteriales;f__Haloarculaceae;g__Halomicrobium;s__Halomicrobium mukohataei
UP000001746	C7NYR0	Multi-sensor signal transduction histidine kinase	516	UniProtKB unreviewed (TrEMBL)	GAF_3,HATPase_c,PAS_4	1	1	Halomicrobium mukohataei (strain ATCC 700874 / DSM 12286 / JCM 9738 / NCIMB 13541) (Haloarcula mukohataei)	GCA_000023965.1	Archaea;Euryarchaeota;Halobacteria;Halobacteriales;Haloarculaceae;Halomicrobium;Halomicrobium mukohataei	d__Archaea;p__Halobacteriota;c__Halobacteria;o__Halobacteriales;f__Haloarculaceae;g__Halomicrobium;s__Halomicrobium mukohataei
UP000015381	S6CSU3	PAS/PAC sensor signal transduction histidine kinase	572	UniProtKB unreviewed (TrEMBL)	HATPase_c,HisKA,PAS_4,PAS_4,PAS_9	3	2	Halorhabdus tiamatea SARL4B	GCA_000470655.1	Archaea;Euryarchaeota;Halobacteria;Halobacteriales;Haloarculaceae;Halorhabdus;Halorhabdus tiamatea	d__Archaea;p__Halobacteriota;c__Halobacteria;o__Halobacteriales;f__Haloarculaceae;g__Halorhabdus;s__Halorhabdus tiamatea
UP000015381	S6D721	Multi-sensor signal transduction histidine kinase	526	UniProtKB unreviewed (TrEMBL)	HisKA,PAS_4,Response_reg	1	1	Halorhabdus tiamatea SARL4B	GCA_000470655.1	Archaea;Euryarchaeota;Halobacteria;Halobacteriales;Haloarculaceae;Halorhabdus;Halorhabdus tiamatea	d__Archaea;p__Halobacteriota;c__Halobacteria;o__Halobacteriales;f__Haloarculaceae;g__Halorhabdus;s__Halorhabdus tiamatea
UP000015381	F7PPL2	PAS/PAC sensor signal transduction histidine kinase	662	UniProtKB unreviewed (TrEMBL)	HATPase_c,HisKA,PAS_4	1	1	Halorhabdus tiamatea SARL4B	GCA_000470655.1	Archaea;Euryarchaeota;Halobacteria;Halobacteriales;Haloarculaceae;Halorhabdus;Halorhabdus tiamatea	d__Archaea;p__Halobacteriota;c__Halobacteria;o__Halobacteriales;f__Haloarculaceae;g__Halorhabdus;s__Halorhabdus tiamatea
UP000015381	F7PH01	PAS/PAC sensor signal transduction histidine kinase	570	UniProtKB unreviewed (TrEMBL)	HATPase_c,HisKA_7TM,PAS	1	1	Halorhabdus tiamatea SARL4B	GCA_000470655.1	Archaea;Euryarchaeota;Halobacteria;Halobacteriales;Haloarculaceae;Halorhabdus;Halorhabdus tiamatea	d__Archaea;p__Halobacteriota;c__Halobacteria;o__Halobacteriales;f__Haloarculaceae;g__Halorhabdus;s__Halorhabdus tiamatea
UP000015381	F7PP02	Multi-sensor signal transduction histidine kinase	469	UniProtKB unreviewed (TrEMBL)	HATPase_c,HisKA,PAS_4,Response_reg	1	1	Halorhabdus tiamatea SARL4B	GCA_000470655.1	Archaea;Euryarchaeota;Halobacteria;Halobacteriales;Haloarculaceae;Halorhabdus;Halorhabdus tiamatea	d__Archaea;p__Halobacteriota;c__Halobacteria;o__Halobacteriales;f__Haloarculaceae;g__Halorhabdus;s__Halorhabdus tiamatea
UP000015381	F7PP00	11-domain light and oxygen sensing his kinase	889	UniProtKB unreviewed (TrEMBL)	GAF_2,HATPase_c,HisKA,PAS,PAS_4,PAS_4,Response_reg	3	2	Halorhabdus tiamatea SARL4B	GCA_000470655.1	Archaea;Euryarchaeota;Halobacteria;Halobacteriales;Haloarculaceae;Halorhabdus;Halorhabdus tiamatea	d__Archaea;p__Halobacteriota;c__Halobacteria;o__Halobacteriales;f__Haloarculaceae;g__Halorhabdus;s__Halorhabdus tiamatea
UP000015381	F7PP04	Histidine kinase	541	UniProtKB unreviewed (TrEMBL)	HATPase_c,HisKA,HisKA_7TM,PAS_4	1	1	Halorhabdus tiamatea SARL4B	GCA_000470655.1	Archaea;Euryarchaeota;Halobacteria;Halobacteriales;Haloarculaceae;Halorhabdus;Halorhabdus tiamatea	d__Archaea;p__Halobacteriota;c__Halobacteria;o__Halobacteriales;f__Haloarculaceae;g__Halorhabdus;s__Halorhabdus tiamatea
UP000015381	F7PMY2	Bacterio-opsin activator HTH domain protein	677	UniProtKB unreviewed (TrEMBL)	BAT,GAF_2,HTH_10,PAS_9,Response_reg	1	1	Halorhabdus tiamatea SARL4B	GCA_000470655.1	Archaea;Euryarchaeota;Halobacteria;Halobacteriales;Haloarculaceae;Halorhabdus;Halorhabdus tiamatea	d__Archaea;p__Halobacteriota;c__Halobacteria;o__Halobacteriales;f__Haloarculaceae;g__Halorhabdus;s__Halorhabdus tiamatea
UP000015381	F7PG33	Adaptive-response sensory-kinase protein	900	UniProtKB unreviewed (TrEMBL)	GAF_2,HATPase_c,HisKA,PAS_3,PAS_4,PAS_4,Response_reg	3	2	Halorhabdus tiamatea SARL4B	GCA_000470655.1	Archaea;Euryarchaeota;Halobacteria;Halobacteriales;Haloarculaceae;Halorhabdus;Halorhabdus tiamatea	d__Archaea;p__Halobacteriota;c__Halobacteria;o__Halobacteriales;f__Haloarculaceae;g__Halorhabdus;s__Halorhabdus tiamatea
UP000015381	F7PNR2	PAS/PAC sensor signal transduction histidine kinase	657	UniProtKB unreviewed (TrEMBL)	HATPase_c,PAS_4,PAS_4,PAS_9	3	2	Halorhabdus tiamatea SARL4B	GCA_000470655.1	Archaea;Euryarchaeota;Halobacteria;Halobacteriales;Haloarculaceae;Halorhabdus;Halorhabdus tiamatea	d__Archaea;p__Halobacteriota;c__Halobacteria;o__Halobacteriales;f__Haloarculaceae;g__Halorhabdus;s__Halorhabdus tiamatea
UP000015381	F7PKN4	Multi-sensor signal transduction histidine kinase	990	UniProtKB unreviewed (TrEMBL)	HATPase_c,PAS,PAS_3,PAS_4,PAS_8,Response_reg	4	4	Halorhabdus tiamatea SARL4B	GCA_000470655.1	Archaea;Euryarchaeota;Halobacteria;Halobacteriales;Haloarculaceae;Halorhabdus;Halorhabdus tiamatea	d__Archaea;p__Halobacteriota;c__Halobacteria;o__Halobacteriales;f__Haloarculaceae;g__Halorhabdus;s__Halorhabdus tiamatea
UP000015381	F7PQ25	Adaptive-response sensory-kinase protein	486	UniProtKB unreviewed (TrEMBL)	HATPase_c,HisKA,PAS_4	1	1	Halorhabdus tiamatea SARL4B	GCA_000470655.1	Archaea;Euryarchaeota;Halobacteria;Halobacteriales;Haloarculaceae;Halorhabdus;Halorhabdus tiamatea	d__Archaea;p__Halobacteriota;c__Halobacteria;o__Halobacteriales;f__Haloarculaceae;g__Halorhabdus;s__Halorhabdus tiamatea
UP000015381	F7PFS7	PAS/PAC sensor signal transduction histidine kinase	723	UniProtKB unreviewed (TrEMBL)	HATPase_c,PAS,PAS_9,PAS_9,Response_reg	3	2	Halorhabdus tiamatea SARL4B	GCA_000470655.1	Archaea;Euryarchaeota;Halobacteria;Halobacteriales;Haloarculaceae;Halorhabdus;Halorhabdus tiamatea	d__Archaea;p__Halobacteriota;c__Halobacteria;o__Halobacteriales;f__Haloarculaceae;g__Halorhabdus;s__Halorhabdus tiamatea
UP000015381	F7PF02	Multi-sensor signal transduction histidine kinase	897	UniProtKB unreviewed (TrEMBL)	GAF_2,HATPase_c,HisKA,PAS,PAS,PAS_8,Response_reg	3	2	Halorhabdus tiamatea SARL4B	GCA_000470655.1	Archaea;Euryarchaeota;Halobacteria;Halobacteriales;Haloarculaceae;Halorhabdus;Halorhabdus tiamatea	d__Archaea;p__Halobacteriota;c__Halobacteria;o__Halobacteriales;f__Haloarculaceae;g__Halorhabdus;s__Halorhabdus tiamatea
UP000426082	A0A650A6Y5	PAS domain S-box protein	594	UniProtKB unreviewed (TrEMBL)	HATPase_c,HisKA,PAS_4,PAS_4,PAS_4	3	1	Halorhabdus sp. CBA1104	GCA_009690625.1	Archaea;Euryarchaeota;Halobacteria;Halobacteriales;Haloarculaceae;Halorhabdus;unclassified Halorhabdus	d__Archaea;p__Halobacteriota;c__Halobacteria;o__Halobacteriales;f__Haloarculaceae;g__Halorhabdus;s__Halorhabdus utahensis
UP000426082	A0A650A2G6	PAS domain-containing protein	164	UniProtKB unreviewed (TrEMBL)	PAS_3	1	1	Halorhabdus sp. CBA1104	GCA_009690625.1	Archaea;Euryarchaeota;Halobacteria;Halobacteriales;Haloarculaceae;Halorhabdus;unclassified Halorhabdus	d__Archaea;p__Halobacteriota;c__Halobacteria;o__Halobacteriales;f__Haloarculaceae;g__Halorhabdus;s__Halorhabdus utahensis
UP000426082	A0A650A1D5	PAS domain S-box protein	683	UniProtKB unreviewed (TrEMBL)	HATPase_c,HisKA,HisKA_7TM,PAS_3,PAS_4	2	2	Halorhabdus sp. CBA1104	GCA_009690625.1	Archaea;Euryarchaeota;Halobacteria;Halobacteriales;Haloarculaceae;Halorhabdus;unclassified Halorhabdus	d__Archaea;p__Halobacteriota;c__Halobacteria;o__Halobacteriales;f__Haloarculaceae;g__Halorhabdus;s__Halorhabdus utahensis
UP000426082	A0A650A5S0	PAS domain-containing protein	560	UniProtKB unreviewed (TrEMBL)	HATPase_c,PAS_8	1	1	Halorhabdus sp. CBA1104	GCA_009690625.1	Archaea;Euryarchaeota;Halobacteria;Halobacteriales;Haloarculaceae;Halorhabdus;unclassified Halorhabdus	d__Archaea;p__Halobacteriota;c__Halobacteria;o__Halobacteriales;f__Haloarculaceae;g__Halorhabdus;s__Halorhabdus utahensis
UP000426082	A0A650A7P6	PAS domain S-box protein	414	UniProtKB unreviewed (TrEMBL)	MCPsignal,PAS_4	1	1	Halorhabdus sp. CBA1104	GCA_009690625.1	Archaea;Euryarchaeota;Halobacteria;Halobacteriales;Haloarculaceae;Halorhabdus;unclassified Halorhabdus	d__Archaea;p__Halobacteriota;c__Halobacteria;o__Halobacteriales;f__Haloarculaceae;g__Halorhabdus;s__Halorhabdus utahensis
UP000426082	A0A650A6P6	PAS domain-containing sensor histidine kinase	744	UniProtKB unreviewed (TrEMBL)	HATPase_c,PAS,PAS_3,PAS_3,PAS_9	4	3	Halorhabdus sp. CBA1104	GCA_009690625.1	Archaea;Euryarchaeota;Halobacteria;Halobacteriales;Haloarculaceae;Halorhabdus;unclassified Halorhabdus	d__Archaea;p__Halobacteriota;c__Halobacteria;o__Halobacteriales;f__Haloarculaceae;g__Halorhabdus;s__Halorhabdus utahensis
UP000426082	A0A650A1X0	PAS domain S-box protein	729	UniProtKB unreviewed (TrEMBL)	HATPase_c,HisKA,PAS,PAS,PAS_4,Response_reg	3	2	Halorhabdus sp. CBA1104	GCA_009690625.1	Archaea;Euryarchaeota;Halobacteria;Halobacteriales;Haloarculaceae;Halorhabdus;unclassified Halorhabdus	d__Archaea;p__Halobacteriota;c__Halobacteria;o__Halobacteriales;f__Haloarculaceae;g__Halorhabdus;s__Halorhabdus utahensis
UP000426082	A0A650A3Q8	PAS domain S-box protein	725	UniProtKB unreviewed (TrEMBL)	HATPase_c,PAS_4,PAS_4,Response_reg	2	1	Halorhabdus sp. CBA1104	GCA_009690625.1	Archaea;Euryarchaeota;Halobacteria;Halobacteriales;Haloarculaceae;Halorhabdus;unclassified Halorhabdus	d__Archaea;p__Halobacteriota;c__Halobacteria;o__Halobacteriales;f__Haloarculaceae;g__Halorhabdus;s__Halorhabdus utahensis
UP000426082	A0A650A711	PAS domain-containing protein	550	UniProtKB unreviewed (TrEMBL)	HisKA_7TM,PAS	1	1	Halorhabdus sp. CBA1104	GCA_009690625.1	Archaea;Euryarchaeota;Halobacteria;Halobacteriales;Haloarculaceae;Halorhabdus;unclassified Halorhabdus	d__Archaea;p__Halobacteriota;c__Halobacteria;o__Halobacteriales;f__Haloarculaceae;g__Halorhabdus;s__Halorhabdus utahensis
UP000426082	A0A650A299	PAS domain S-box protein	875	UniProtKB unreviewed (TrEMBL)	GAF_2,HATPase_c,HisKA,PAS,PAS_4,PAS_4,Response_reg	3	2	Halorhabdus sp. CBA1104	GCA_009690625.1	Archaea;Euryarchaeota;Halobacteria;Halobacteriales;Haloarculaceae;Halorhabdus;unclassified Halorhabdus	d__Archaea;p__Halobacteriota;c__Halobacteria;o__Halobacteriales;f__Haloarculaceae;g__Halorhabdus;s__Halorhabdus utahensis
UP000426082	A0A650A437	Response regulator	908	UniProtKB unreviewed (TrEMBL)	GAF_2,HATPase_c,HisKA,PAS_3,PAS_4,PAS_4,Response_reg	3	2	Halorhabdus sp. CBA1104	GCA_009690625.1	Archaea;Euryarchaeota;Halobacteria;Halobacteriales;Haloarculaceae;Halorhabdus;unclassified Halorhabdus	d__Archaea;p__Halobacteriota;c__Halobacteria;o__Halobacteriales;f__Haloarculaceae;g__Halorhabdus;s__Halorhabdus utahensis
UP000426082	A0A650A3S2	PAS domain S-box protein	666	UniProtKB unreviewed (TrEMBL)	HATPase_c,HisKA,PAS_4,Response_reg	1	1	Halorhabdus sp. CBA1104	GCA_009690625.1	Archaea;Euryarchaeota;Halobacteria;Halobacteriales;Haloarculaceae;Halorhabdus;unclassified Halorhabdus	d__Archaea;p__Halobacteriota;c__Halobacteria;o__Halobacteriales;f__Haloarculaceae;g__Halorhabdus;s__Halorhabdus utahensis
UP000426082	A0A650A2Z7	PAS domain S-box protein	544	UniProtKB unreviewed (TrEMBL)	MCPsignal,PAS	1	1	Halorhabdus sp. CBA1104	GCA_009690625.1	Archaea;Euryarchaeota;Halobacteria;Halobacteriales;Haloarculaceae;Halorhabdus;unclassified Halorhabdus	d__Archaea;p__Halobacteriota;c__Halobacteria;o__Halobacteriales;f__Haloarculaceae;g__Halorhabdus;s__Halorhabdus utahensis
UP000426082	A0A650A3V2	Response regulator	462	UniProtKB unreviewed (TrEMBL)	HATPase_c,HisKA,PAS_4,Response_reg	1	1	Halorhabdus sp. CBA1104	GCA_009690625.1	Archaea;Euryarchaeota;Halobacteria;Halobacteriales;Haloarculaceae;Halorhabdus;unclassified Halorhabdus	d__Archaea;p__Halobacteriota;c__Halobacteria;o__Halobacteriales;f__Haloarculaceae;g__Halorhabdus;s__Halorhabdus utahensis
UP000426082	A0A650A459	Response regulator	557	UniProtKB unreviewed (TrEMBL)	GAF_2,PAS_8,PAS_9,Response_reg	2	2	Halorhabdus sp. CBA1104	GCA_009690625.1	Archaea;Euryarchaeota;Halobacteria;Halobacteriales;Haloarculaceae;Halorhabdus;unclassified Halorhabdus	d__Archaea;p__Halobacteriota;c__Halobacteria;o__Halobacteriales;f__Haloarculaceae;g__Halorhabdus;s__Halorhabdus utahensis
UP000426082	A0A650A146	PAS domain S-box protein	734	UniProtKB unreviewed (TrEMBL)	HATPase_c,PAS,PAS_4,PAS_9,Response_reg	3	3	Halorhabdus sp. CBA1104	GCA_009690625.1	Archaea;Euryarchaeota;Halobacteria;Halobacteriales;Haloarculaceae;Halorhabdus;unclassified Halorhabdus	d__Archaea;p__Halobacteriota;c__Halobacteria;o__Halobacteriales;f__Haloarculaceae;g__Halorhabdus;s__Halorhabdus utahensis
UP000426082	A0A650A2Z0	DUF1349 domain-containing protein	668	UniProtKB unreviewed (TrEMBL)	DUF1349,HATPase_c,HisKA,PAS_4	1	1	Halorhabdus sp. CBA1104	GCA_009690625.1	Archaea;Euryarchaeota;Halobacteria;Halobacteriales;Haloarculaceae;Halorhabdus;unclassified Halorhabdus	d__Archaea;p__Halobacteriota;c__Halobacteria;o__Halobacteriales;f__Haloarculaceae;g__Halorhabdus;s__Halorhabdus utahensis
UP000426082	A0A650A398	PAS domain-containing protein	560	UniProtKB unreviewed (TrEMBL)	HATPase_c,HisKA_7TM,PAS_4	1	1	Halorhabdus sp. CBA1104	GCA_009690625.1	Archaea;Euryarchaeota;Halobacteria;Halobacteriales;Haloarculaceae;Halorhabdus;unclassified Halorhabdus	d__Archaea;p__Halobacteriota;c__Halobacteria;o__Halobacteriales;f__Haloarculaceae;g__Halorhabdus;s__Halorhabdus utahensis
UP000426082	A0A650A1V3	PAS domain S-box protein	590	UniProtKB unreviewed (TrEMBL)	HATPase_c,HisKA,PAS_8,PAS_9	2	2	Halorhabdus sp. CBA1104	GCA_009690625.1	Archaea;Euryarchaeota;Halobacteria;Halobacteriales;Haloarculaceae;Halorhabdus;unclassified Halorhabdus	d__Archaea;p__Halobacteriota;c__Halobacteria;o__Halobacteriales;f__Haloarculaceae;g__Halorhabdus;s__Halorhabdus utahensis
UP000426082	A0A650A2T4	PAS domain-containing protein	737	UniProtKB unreviewed (TrEMBL)	HATPase_c,HisKA_7TM,PAS_8	1	1	Halorhabdus sp. CBA1104	GCA_009690625.1	Archaea;Euryarchaeota;Halobacteria;Halobacteriales;Haloarculaceae;Halorhabdus;unclassified Halorhabdus	d__Archaea;p__Halobacteriota;c__Halobacteria;o__Halobacteriales;f__Haloarculaceae;g__Halorhabdus;s__Halorhabdus utahensis
UP000426082	A0A650A5X5	PAS domain-containing sensor histidine kinase	547	UniProtKB unreviewed (TrEMBL)	HATPase_c,PAS,PAS_9	2	2	Halorhabdus sp. CBA1104	GCA_009690625.1	Archaea;Euryarchaeota;Halobacteria;Halobacteriales;Haloarculaceae;Halorhabdus;unclassified Halorhabdus	d__Archaea;p__Halobacteriota;c__Halobacteria;o__Halobacteriales;f__Haloarculaceae;g__Halorhabdus;s__Halorhabdus utahensis
UP000426082	A0A650A1K2	PAS domain S-box protein	485	UniProtKB unreviewed (TrEMBL)	MCPsignal,PAS	1	1	Halorhabdus sp. CBA1104	GCA_009690625.1	Archaea;Euryarchaeota;Halobacteria;Halobacteriales;Haloarculaceae;Halorhabdus;unclassified Halorhabdus	d__Archaea;p__Halobacteriota;c__Halobacteria;o__Halobacteriales;f__Haloarculaceae;g__Halorhabdus;s__Halorhabdus utahensis
UP000426082	A0A650A6J3	PAS domain S-box protein	561	UniProtKB unreviewed (TrEMBL)	GAF_2,PAS_3,PAS_4,Response_reg	2	2	Halorhabdus sp. CBA1104	GCA_009690625.1	Archaea;Euryarchaeota;Halobacteria;Halobacteriales;Haloarculaceae;Halorhabdus;unclassified Halorhabdus	d__Archaea;p__Halobacteriota;c__Halobacteria;o__Halobacteriales;f__Haloarculaceae;g__Halorhabdus;s__Halorhabdus utahensis
UP000426082	A0A650A2M1	PAS domain S-box protein	922	UniProtKB unreviewed (TrEMBL)	BAT,GAF_2,HTH_10,PAS_3,PAS_3,PAS_4	3	2	Halorhabdus sp. CBA1104	GCA_009690625.1	Archaea;Euryarchaeota;Halobacteria;Halobacteriales;Haloarculaceae;Halorhabdus;unclassified Halorhabdus	d__Archaea;p__Halobacteriota;c__Halobacteria;o__Halobacteriales;f__Haloarculaceae;g__Halorhabdus;s__Halorhabdus utahensis
UP000426082	A0A650A100	PAS domain-containing sensor histidine kinase	365	UniProtKB unreviewed (TrEMBL)	HATPase_c,HisKA,PAS_9	1	1	Halorhabdus sp. CBA1104	GCA_009690625.1	Archaea;Euryarchaeota;Halobacteria;Halobacteriales;Haloarculaceae;Halorhabdus;unclassified Halorhabdus	d__Archaea;p__Halobacteriota;c__Halobacteria;o__Halobacteriales;f__Haloarculaceae;g__Halorhabdus;s__Halorhabdus utahensis
UP000426082	A0A650A3Y5	Response regulator	256	UniProtKB unreviewed (TrEMBL)	PAS,Response_reg	1	1	Halorhabdus sp. CBA1104	GCA_009690625.1	Archaea;Euryarchaeota;Halobacteria;Halobacteriales;Haloarculaceae;Halorhabdus;unclassified Halorhabdus	d__Archaea;p__Halobacteriota;c__Halobacteria;o__Halobacteriales;f__Haloarculaceae;g__Halorhabdus;s__Halorhabdus utahensis
UP000426082	A0A650A2R5	PAS domain-containing protein	670	UniProtKB unreviewed (TrEMBL)	BAT,GAF_3,HTH_10,PAS_9,Response_reg	1	1	Halorhabdus sp. CBA1104	GCA_009690625.1	Archaea;Euryarchaeota;Halobacteria;Halobacteriales;Haloarculaceae;Halorhabdus;unclassified Halorhabdus	d__Archaea;p__Halobacteriota;c__Halobacteria;o__Halobacteriales;f__Haloarculaceae;g__Halorhabdus;s__Halorhabdus utahensis
UP000426082	A0A650A628	Response regulator	464	UniProtKB unreviewed (TrEMBL)	HATPase_c,PAS_4,Response_reg	1	1	Halorhabdus sp. CBA1104	GCA_009690625.1	Archaea;Euryarchaeota;Halobacteria;Halobacteriales;Haloarculaceae;Halorhabdus;unclassified Halorhabdus	d__Archaea;p__Halobacteriota;c__Halobacteria;o__Halobacteriales;f__Haloarculaceae;g__Halorhabdus;s__Halorhabdus utahensis
UP000426082	A0A650A1I9	Response regulator	459	UniProtKB unreviewed (TrEMBL)	HATPase_c,HisKA,PAS_4,Response_reg	1	1	Halorhabdus sp. CBA1104	GCA_009690625.1	Archaea;Euryarchaeota;Halobacteria;Halobacteriales;Haloarculaceae;Halorhabdus;unclassified Halorhabdus	d__Archaea;p__Halobacteriota;c__Halobacteria;o__Halobacteriales;f__Haloarculaceae;g__Halorhabdus;s__Halorhabdus utahensis
UP000426082	A0A650A395	PAS domain S-box protein	504	UniProtKB unreviewed (TrEMBL)	GAF,HATPase_c,PAS_9	1	1	Halorhabdus sp. CBA1104	GCA_009690625.1	Archaea;Euryarchaeota;Halobacteria;Halobacteriales;Haloarculaceae;Halorhabdus;unclassified Halorhabdus	d__Archaea;p__Halobacteriota;c__Halobacteria;o__Halobacteriales;f__Haloarculaceae;g__Halorhabdus;s__Halorhabdus utahensis
UP000187924	A0A1Q1FIW4	Hybrid sensor histidine kinase/response regulator	517	UniProtKB unreviewed (TrEMBL)	HATPase_c,HisKA,PAS_3,Response_reg	1	1	Halorientalis sp. IM1011	GCA_001989615.1	Archaea;Euryarchaeota;Halobacteria;Halobacteriales;Haloarculaceae;Halorientalis;unclassified Halorientalis	d__Archaea;p__Halobacteriota;c__Halobacteria;o__Halobacteriales;f__Haloarculaceae;g__Halorientalis;s__Halorientalis sp001989615
UP000187924	A0A1Q1FGH1	Histidine kinase domain-containing protein	585	UniProtKB unreviewed (TrEMBL)	HATPase_c,HisKA_7TM,PAS_9	1	1	Halorientalis sp. IM1011	GCA_001989615.1	Archaea;Euryarchaeota;Halobacteria;Halobacteriales;Haloarculaceae;Halorientalis;unclassified Halorientalis	d__Archaea;p__Halobacteriota;c__Halobacteria;o__Halobacteriales;f__Haloarculaceae;g__Halorientalis;s__Halorientalis sp001989615
UP000187924	A0A1Q1FL76	Histidine kinase	543	UniProtKB unreviewed (TrEMBL)	HATPase_c,HisKA,HisKA_7TM,PAS_8	1	1	Halorientalis sp. IM1011	GCA_001989615.1	Archaea;Euryarchaeota;Halobacteria;Halobacteriales;Haloarculaceae;Halorientalis;unclassified Halorientalis	d__Archaea;p__Halobacteriota;c__Halobacteria;o__Halobacteriales;f__Haloarculaceae;g__Halorientalis;s__Halorientalis sp001989615
UP000187924	A0A1Q1FLW7	Hybrid sensor histidine kinase/response regulator	485	UniProtKB unreviewed (TrEMBL)	HATPase_c,HisKA,PAS_4,Response_reg	1	1	Halorientalis sp. IM1011	GCA_001989615.1	Archaea;Euryarchaeota;Halobacteria;Halobacteriales;Haloarculaceae;Halorientalis;unclassified Halorientalis	d__Archaea;p__Halobacteriota;c__Halobacteria;o__Halobacteriales;f__Haloarculaceae;g__Halorientalis;s__Halorientalis sp001989615
UP000187924	A0A1Q1FJL2	Uncharacterized protein	438	UniProtKB unreviewed (TrEMBL)	MCPsignal,PAS_4	1	1	Halorientalis sp. IM1011	GCA_001989615.1	Archaea;Euryarchaeota;Halobacteria;Halobacteriales;Haloarculaceae;Halorientalis;unclassified Halorientalis	d__Archaea;p__Halobacteriota;c__Halobacteria;o__Halobacteriales;f__Haloarculaceae;g__Halorientalis;s__Halorientalis sp001989615
UP000187924	A0A1Q1FMM3	Hybrid sensor histidine kinase/response regulator	735	UniProtKB unreviewed (TrEMBL)	HATPase_c,HisKA,PAS,PAS_3,PAS_4,Response_reg	3	3	Halorientalis sp. IM1011	GCA_001989615.1	Archaea;Euryarchaeota;Halobacteria;Halobacteriales;Haloarculaceae;Halorientalis;unclassified Halorientalis	d__Archaea;p__Halobacteriota;c__Halobacteria;o__Halobacteriales;f__Haloarculaceae;g__Halorientalis;s__Halorientalis sp001989615
UP000187924	A0A1Q1FFC6	Bacterio-opsin activator	959	UniProtKB unreviewed (TrEMBL)	BAT,GAF_2,GAF_2,HTH_10,PAS_4,Response_reg	1	1	Halorientalis sp. IM1011	GCA_001989615.1	Archaea;Euryarchaeota;Halobacteria;Halobacteriales;Haloarculaceae;Halorientalis;unclassified Halorientalis	d__Archaea;p__Halobacteriota;c__Halobacteria;o__Halobacteriales;f__Haloarculaceae;g__Halorientalis;s__Halorientalis sp001989615
UP000187924	A0A1Q1FPU1	Histidine kinase	424	UniProtKB unreviewed (TrEMBL)	MCPsignal,PAS_4	1	1	Halorientalis sp. IM1011	GCA_001989615.1	Archaea;Euryarchaeota;Halobacteria;Halobacteriales;Haloarculaceae;Halorientalis;unclassified Halorientalis	d__Archaea;p__Halobacteriota;c__Halobacteria;o__Halobacteriales;f__Haloarculaceae;g__Halorientalis;s__Halorientalis sp001989615
UP000187924	A0A1Q1FK47	Histidine kinase	464	UniProtKB unreviewed (TrEMBL)	HATPase_c_2,PAS_3,PAS_4	2	2	Halorientalis sp. IM1011	GCA_001989615.1	Archaea;Euryarchaeota;Halobacteria;Halobacteriales;Haloarculaceae;Halorientalis;unclassified Halorientalis	d__Archaea;p__Halobacteriota;c__Halobacteria;o__Halobacteriales;f__Haloarculaceae;g__Halorientalis;s__Halorientalis sp001989615
UP000187924	A0A1Q1FLJ9	Hybrid sensor histidine kinase/response regulator	722	UniProtKB unreviewed (TrEMBL)	HATPase_c,HisKA,PAS_3,PAS_4,PAS_9,Response_reg	3	3	Halorientalis sp. IM1011	GCA_001989615.1	Archaea;Euryarchaeota;Halobacteria;Halobacteriales;Haloarculaceae;Halorientalis;unclassified Halorientalis	d__Archaea;p__Halobacteriota;c__Halobacteria;o__Halobacteriales;f__Haloarculaceae;g__Halorientalis;s__Halorientalis sp001989615
UP000187924	A0A1Q1FG72	PAS domain-containing sensor histidine kinase	624	UniProtKB unreviewed (TrEMBL)	HATPase_c,HisKA,HisKA_7TM,PAS_8	1	1	Halorientalis sp. IM1011	GCA_001989615.1	Archaea;Euryarchaeota;Halobacteria;Halobacteriales;Haloarculaceae;Halorientalis;unclassified Halorientalis	d__Archaea;p__Halobacteriota;c__Halobacteria;o__Halobacteriales;f__Haloarculaceae;g__Halorientalis;s__Halorientalis sp001989615
UP000187924	A0A1Q1FFC3	Hybrid sensor histidine kinase/response regulator	474	UniProtKB unreviewed (TrEMBL)	HATPase_c,HisKA,PAS_3,Response_reg	1	1	Halorientalis sp. IM1011	GCA_001989615.1	Archaea;Euryarchaeota;Halobacteria;Halobacteriales;Haloarculaceae;Halorientalis;unclassified Halorientalis	d__Archaea;p__Halobacteriota;c__Halobacteria;o__Halobacteriales;f__Haloarculaceae;g__Halorientalis;s__Halorientalis sp001989615
UP000187924	A0A1Q1FNR7	Diguanylate cyclase	568	UniProtKB unreviewed (TrEMBL)	HATPase_c,HisKA_7TM,PAS	1	1	Halorientalis sp. IM1011	GCA_001989615.1	Archaea;Euryarchaeota;Halobacteria;Halobacteriales;Haloarculaceae;Halorientalis;unclassified Halorientalis	d__Archaea;p__Halobacteriota;c__Halobacteria;o__Halobacteriales;f__Haloarculaceae;g__Halorientalis;s__Halorientalis sp001989615
UP000187924	A0A1Q1FG77	PAS domain-containing sensor histidine kinase	609	UniProtKB unreviewed (TrEMBL)	HATPase_c,HisKA,HisKA_7TM,PAS	1	1	Halorientalis sp. IM1011	GCA_001989615.1	Archaea;Euryarchaeota;Halobacteria;Halobacteriales;Haloarculaceae;Halorientalis;unclassified Halorientalis	d__Archaea;p__Halobacteriota;c__Halobacteria;o__Halobacteriales;f__Haloarculaceae;g__Halorientalis;s__Halorientalis sp001989615
UP000187924	A0A1Q1FIY4	Histidine kinase	978	UniProtKB unreviewed (TrEMBL)	GAF_2,HATPase_c,PAS,PAS,PAS_4,PAS_4	4	2	Halorientalis sp. IM1011	GCA_001989615.1	Archaea;Euryarchaeota;Halobacteria;Halobacteriales;Haloarculaceae;Halorientalis;unclassified Halorientalis	d__Archaea;p__Halobacteriota;c__Halobacteria;o__Halobacteriales;f__Haloarculaceae;g__Halorientalis;s__Halorientalis sp001989615
UP000187924	A0A1Q1FKZ8	Histidine kinase domain-containing protein	591	UniProtKB unreviewed (TrEMBL)	HATPase_c,HisKA_7TM,PAS_4	1	1	Halorientalis sp. IM1011	GCA_001989615.1	Archaea;Euryarchaeota;Halobacteria;Halobacteriales;Haloarculaceae;Halorientalis;unclassified Halorientalis	d__Archaea;p__Halobacteriota;c__Halobacteria;o__Halobacteriales;f__Haloarculaceae;g__Halorientalis;s__Halorientalis sp001989615
UP000187924	A0A1Q1FFL2	Histidine kinase	810	UniProtKB unreviewed (TrEMBL)	GAF,HATPase_c,PAS_8	1	1	Halorientalis sp. IM1011	GCA_001989615.1	Archaea;Euryarchaeota;Halobacteria;Halobacteriales;Haloarculaceae;Halorientalis;unclassified Halorientalis	d__Archaea;p__Halobacteriota;c__Halobacteria;o__Halobacteriales;f__Haloarculaceae;g__Halorientalis;s__Halorientalis sp001989615
UP000187924	A0A1Q1FKU5	Histidine kinase domain-containing protein	609	UniProtKB unreviewed (TrEMBL)	HATPase_c,HisKA_7TM,PAS_4	1	1	Halorientalis sp. IM1011	GCA_001989615.1	Archaea;Euryarchaeota;Halobacteria;Halobacteriales;Haloarculaceae;Halorientalis;unclassified Halorientalis	d__Archaea;p__Halobacteriota;c__Halobacteria;o__Halobacteriales;f__Haloarculaceae;g__Halorientalis;s__Halorientalis sp001989615
UP000187924	A0A1Q1FIP2	Histidine kinase domain-containing protein	344	UniProtKB unreviewed (TrEMBL)	HATPase_c_2,PAS_4	1	1	Halorientalis sp. IM1011	GCA_001989615.1	Archaea;Euryarchaeota;Halobacteria;Halobacteriales;Haloarculaceae;Halorientalis;unclassified Halorientalis	d__Archaea;p__Halobacteriota;c__Halobacteria;o__Halobacteriales;f__Haloarculaceae;g__Halorientalis;s__Halorientalis sp001989615
UP000187924	A0A1Q1FJQ1	Histidine kinase	494	UniProtKB unreviewed (TrEMBL)	HAMP,MCPsignal,PAS	1	1	Halorientalis sp. IM1011	GCA_001989615.1	Archaea;Euryarchaeota;Halobacteria;Halobacteriales;Haloarculaceae;Halorientalis;unclassified Halorientalis	d__Archaea;p__Halobacteriota;c__Halobacteria;o__Halobacteriales;f__Haloarculaceae;g__Halorientalis;s__Halorientalis sp001989615
UP000187924	A0A1Q1FJF4	PAS domain-containing protein	267	UniProtKB unreviewed (TrEMBL)	PAS_4	1	1	Halorientalis sp. IM1011	GCA_001989615.1	Archaea;Euryarchaeota;Halobacteria;Halobacteriales;Haloarculaceae;Halorientalis;unclassified Halorientalis	d__Archaea;p__Halobacteriota;c__Halobacteria;o__Halobacteriales;f__Haloarculaceae;g__Halorientalis;s__Halorientalis sp001989615
UP000187924	A0A1Q1FIY3	Histidine kinase	460	UniProtKB unreviewed (TrEMBL)	HATPase_c_2,PAS_3,PAS_3	2	1	Halorientalis sp. IM1011	GCA_001989615.1	Archaea;Euryarchaeota;Halobacteria;Halobacteriales;Haloarculaceae;Halorientalis;unclassified Halorientalis	d__Archaea;p__Halobacteriota;c__Halobacteria;o__Halobacteriales;f__Haloarculaceae;g__Halorientalis;s__Halorientalis sp001989615
UP000187924	A0A1Q1FGA1	Histidine kinase	591	UniProtKB unreviewed (TrEMBL)	PAS_3,PAS_4,PAS_9	3	3	Halorientalis sp. IM1011	GCA_001989615.1	Archaea;Euryarchaeota;Halobacteria;Halobacteriales;Haloarculaceae;Halorientalis;unclassified Halorientalis	d__Archaea;p__Halobacteriota;c__Halobacteria;o__Halobacteriales;f__Haloarculaceae;g__Halorientalis;s__Halorientalis sp001989615
UP000187924	A0A1Q1FEV3	Hybrid sensor histidine kinase/response regulator	465	UniProtKB unreviewed (TrEMBL)	HATPase_c,HisKA,PAS_4,Response_reg	1	1	Halorientalis sp. IM1011	GCA_001989615.1	Archaea;Euryarchaeota;Halobacteria;Halobacteriales;Haloarculaceae;Halorientalis;unclassified Halorientalis	d__Archaea;p__Halobacteriota;c__Halobacteria;o__Halobacteriales;f__Haloarculaceae;g__Halorientalis;s__Halorientalis sp001989615
UP000187924	A0A1Q1FLM2	Histidine kinase domain-containing protein	524	UniProtKB unreviewed (TrEMBL)	GAF,HATPase_c,HisKA,PAS_4	1	1	Halorientalis sp. IM1011	GCA_001989615.1	Archaea;Euryarchaeota;Halobacteria;Halobacteriales;Haloarculaceae;Halorientalis;unclassified Halorientalis	d__Archaea;p__Halobacteriota;c__Halobacteria;o__Halobacteriales;f__Haloarculaceae;g__Halorientalis;s__Halorientalis sp001989615
UP000187924	A0A1Q1FJN4	PAS domain-containing sensor histidine kinase	616	UniProtKB unreviewed (TrEMBL)	HATPase_c,HisKA,HisKA_7TM,PAS_4	1	1	Halorientalis sp. IM1011	GCA_001989615.1	Archaea;Euryarchaeota;Halobacteria;Halobacteriales;Haloarculaceae;Halorientalis;unclassified Halorientalis	d__Archaea;p__Halobacteriota;c__Halobacteria;o__Halobacteriales;f__Haloarculaceae;g__Halorientalis;s__Halorientalis sp001989615
UP000187924	A0A1Q1FHE8	Histidine kinase	1188	UniProtKB unreviewed (TrEMBL)	BAT,GAF_2,GAF_2,HTH_10,PAS,PAS,PAS_4,PAS_4,PAS_4	5	2	Halorientalis sp. IM1011	GCA_001989615.1	Archaea;Euryarchaeota;Halobacteria;Halobacteriales;Haloarculaceae;Halorientalis;unclassified Halorientalis	d__Archaea;p__Halobacteriota;c__Halobacteria;o__Halobacteriales;f__Haloarculaceae;g__Halorientalis;s__Halorientalis sp001989615
UP000187924	A0A1Q1FGA6	PAS domain-containing sensor histidine kinase	611	UniProtKB unreviewed (TrEMBL)	HATPase_c,HisKA,HisKA_7TM,PAS_4	1	1	Halorientalis sp. IM1011	GCA_001989615.1	Archaea;Euryarchaeota;Halobacteria;Halobacteriales;Haloarculaceae;Halorientalis;unclassified Halorientalis	d__Archaea;p__Halobacteriota;c__Halobacteria;o__Halobacteriales;f__Haloarculaceae;g__Halorientalis;s__Halorientalis sp001989615
UP000187924	A0A1Q1FJH1	PAS domain-containing sensor histidine kinase	475	UniProtKB unreviewed (TrEMBL)	HATPase_c,PAS_4,PAS_8	2	2	Halorientalis sp. IM1011	GCA_001989615.1	Archaea;Euryarchaeota;Halobacteria;Halobacteriales;Haloarculaceae;Halorientalis;unclassified Halorientalis	d__Archaea;p__Halobacteriota;c__Halobacteria;o__Halobacteriales;f__Haloarculaceae;g__Halorientalis;s__Halorientalis sp001989615
UP000187924	A0A1Q1FHV0	Uncharacterized protein	617	UniProtKB unreviewed (TrEMBL)	BAT,GAF_2,HTH_10,PAS_9	1	1	Halorientalis sp. IM1011	GCA_001989615.1	Archaea;Euryarchaeota;Halobacteria;Halobacteriales;Haloarculaceae;Halorientalis;unclassified Halorientalis	d__Archaea;p__Halobacteriota;c__Halobacteria;o__Halobacteriales;f__Haloarculaceae;g__Halorientalis;s__Halorientalis sp001989615
UP000187924	A0A1Q1FN06	PAS domain-containing sensor histidine kinase	647	UniProtKB unreviewed (TrEMBL)	HATPase_c,HisKA,PAS,PAS_4,Response_reg	2	2	Halorientalis sp. IM1011	GCA_001989615.1	Archaea;Euryarchaeota;Halobacteria;Halobacteriales;Haloarculaceae;Halorientalis;unclassified Halorientalis	d__Archaea;p__Halobacteriota;c__Halobacteria;o__Halobacteriales;f__Haloarculaceae;g__Halorientalis;s__Halorientalis sp001989615
UP000187924	A0A1Q1FLU8	PAS domain-containing protein	396	UniProtKB unreviewed (TrEMBL)	PAS,PAS_3	2	2	Halorientalis sp. IM1011	GCA_001989615.1	Archaea;Euryarchaeota;Halobacteria;Halobacteriales;Haloarculaceae;Halorientalis;unclassified Halorientalis	d__Archaea;p__Halobacteriota;c__Halobacteria;o__Halobacteriales;f__Haloarculaceae;g__Halorientalis;s__Halorientalis sp001989615
UP000187924	A0A1Q1FI40	Histidine kinase	1073	UniProtKB unreviewed (TrEMBL)	BAT,GAF,GAF_2,HTH_10,PAS_4,PAS_4,PAS_9,PAS_9	4	2	Halorientalis sp. IM1011	GCA_001989615.1	Archaea;Euryarchaeota;Halobacteria;Halobacteriales;Haloarculaceae;Halorientalis;unclassified Halorientalis	d__Archaea;p__Halobacteriota;c__Halobacteria;o__Halobacteriales;f__Haloarculaceae;g__Halorientalis;s__Halorientalis sp001989615
UP000187924	A0A1Q1FEL2	Uncharacterized protein	1162	UniProtKB unreviewed (TrEMBL)	BAT,GAF_2,GAF_2,GAF_2,HTH_10,PAS_4,PAS_4	2	1	Halorientalis sp. IM1011	GCA_001989615.1	Archaea;Euryarchaeota;Halobacteria;Halobacteriales;Haloarculaceae;Halorientalis;unclassified Halorientalis	d__Archaea;p__Halobacteriota;c__Halobacteria;o__Halobacteriales;f__Haloarculaceae;g__Halorientalis;s__Halorientalis sp001989615
UP000187924	A0A1Q1FK89	Histidine kinase domain-containing protein	569	UniProtKB unreviewed (TrEMBL)	HATPase_c,HisKA_7TM,PAS	1	1	Halorientalis sp. IM1011	GCA_001989615.1	Archaea;Euryarchaeota;Halobacteria;Halobacteriales;Haloarculaceae;Halorientalis;unclassified Halorientalis	d__Archaea;p__Halobacteriota;c__Halobacteria;o__Halobacteriales;f__Haloarculaceae;g__Halorientalis;s__Halorientalis sp001989615
UP000187924	A0A1Q1FPA9	PAS domain-containing sensor histidine kinase	661	UniProtKB unreviewed (TrEMBL)	HATPase_c,HisKA,PAS_4,PAS_9	2	2	Halorientalis sp. IM1011	GCA_001989615.1	Archaea;Euryarchaeota;Halobacteria;Halobacteriales;Haloarculaceae;Halorientalis;unclassified Halorientalis	d__Archaea;p__Halobacteriota;c__Halobacteria;o__Halobacteriales;f__Haloarculaceae;g__Halorientalis;s__Halorientalis sp001989615
UP000187924	A0A1Q1FLA0	Histidine kinase	833	UniProtKB unreviewed (TrEMBL)	HATPase_c,PAS,PAS_3,PAS_4,PAS_9	4	4	Halorientalis sp. IM1011	GCA_001989615.1	Archaea;Euryarchaeota;Halobacteria;Halobacteriales;Haloarculaceae;Halorientalis;unclassified Halorientalis	d__Archaea;p__Halobacteriota;c__Halobacteria;o__Halobacteriales;f__Haloarculaceae;g__Halorientalis;s__Halorientalis sp001989615
UP000187924	A0A1Q1FPI3	Histidine kinase	1075	UniProtKB unreviewed (TrEMBL)	BAT,GAF_2,GAF_2,HTH_10,PAS,PAS_4,PAS_4,PAS_9	4	3	Halorientalis sp. IM1011	GCA_001989615.1	Archaea;Euryarchaeota;Halobacteria;Halobacteriales;Haloarculaceae;Halorientalis;unclassified Halorientalis	d__Archaea;p__Halobacteriota;c__Halobacteria;o__Halobacteriales;f__Haloarculaceae;g__Halorientalis;s__Halorientalis sp001989615
UP000187924	A0A1Q1FJ51	Histidine kinase domain-containing protein	569	UniProtKB unreviewed (TrEMBL)	HATPase_c,HisKA_7TM,PAS	1	1	Halorientalis sp. IM1011	GCA_001989615.1	Archaea;Euryarchaeota;Halobacteria;Halobacteriales;Haloarculaceae;Halorientalis;unclassified Halorientalis	d__Archaea;p__Halobacteriota;c__Halobacteria;o__Halobacteriales;f__Haloarculaceae;g__Halorientalis;s__Halorientalis sp001989615
UP000187924	A0A1Q1FHA3	PAS domain-containing sensor histidine kinase	609	UniProtKB unreviewed (TrEMBL)	HATPase_c,HisKA,HisKA_7TM,PAS_4	1	1	Halorientalis sp. IM1011	GCA_001989615.1	Archaea;Euryarchaeota;Halobacteria;Halobacteriales;Haloarculaceae;Halorientalis;unclassified Halorientalis	d__Archaea;p__Halobacteriota;c__Halobacteria;o__Halobacteriales;f__Haloarculaceae;g__Halorientalis;s__Halorientalis sp001989615
UP000187924	A0A1Q1FJA5	Histidine kinase	1311	UniProtKB unreviewed (TrEMBL)	BAT,GAF_2,HTH_10,PAS_3,PAS_3,PAS_4,PAS_4,PAS_4	5	2	Halorientalis sp. IM1011	GCA_001989615.1	Archaea;Euryarchaeota;Halobacteria;Halobacteriales;Haloarculaceae;Halorientalis;unclassified Halorientalis	d__Archaea;p__Halobacteriota;c__Halobacteria;o__Halobacteriales;f__Haloarculaceae;g__Halorientalis;s__Halorientalis sp001989615
UP000187924	A0A1Q1FM08	PAS domain-containing sensor histidine kinase	564	UniProtKB unreviewed (TrEMBL)	HATPase_c,HisKA,HisKA_7TM,PAS_4	1	1	Halorientalis sp. IM1011	GCA_001989615.1	Archaea;Euryarchaeota;Halobacteria;Halobacteriales;Haloarculaceae;Halorientalis;unclassified Halorientalis	d__Archaea;p__Halobacteriota;c__Halobacteria;o__Halobacteriales;f__Haloarculaceae;g__Halorientalis;s__Halorientalis sp001989615
UP000187924	A0A1Q1FPC2	Histidine kinase	523	UniProtKB unreviewed (TrEMBL)	GAF_2,HATPase_c,PAS	1	1	Halorientalis sp. IM1011	GCA_001989615.1	Archaea;Euryarchaeota;Halobacteria;Halobacteriales;Haloarculaceae;Halorientalis;unclassified Halorientalis	d__Archaea;p__Halobacteriota;c__Halobacteria;o__Halobacteriales;f__Haloarculaceae;g__Halorientalis;s__Halorientalis sp001989615
UP000187924	A0A1Q1FM37	Histidine kinase domain-containing protein	568	UniProtKB unreviewed (TrEMBL)	HATPase_c,HisKA_7TM,PAS_8	1	1	Halorientalis sp. IM1011	GCA_001989615.1	Archaea;Euryarchaeota;Halobacteria;Halobacteriales;Haloarculaceae;Halorientalis;unclassified Halorientalis	d__Archaea;p__Halobacteriota;c__Halobacteria;o__Halobacteriales;f__Haloarculaceae;g__Halorientalis;s__Halorientalis sp001989615
UP000187924	A0A1Q1FLP2	Uncharacterized protein	538	UniProtKB unreviewed (TrEMBL)	BAT,GAF_2,HTH_10,PAS_4	1	1	Halorientalis sp. IM1011	GCA_001989615.1	Archaea;Euryarchaeota;Halobacteria;Halobacteriales;Haloarculaceae;Halorientalis;unclassified Halorientalis	d__Archaea;p__Halobacteriota;c__Halobacteria;o__Halobacteriales;f__Haloarculaceae;g__Halorientalis;s__Halorientalis sp001989615
UP000187924	A0A1Q1FLS7	PAS domain-containing sensor histidine kinase	632	UniProtKB unreviewed (TrEMBL)	HATPase_c,HisKA,HisKA_7TM,PAS_9	1	1	Halorientalis sp. IM1011	GCA_001989615.1	Archaea;Euryarchaeota;Halobacteria;Halobacteriales;Haloarculaceae;Halorientalis;unclassified Halorientalis	d__Archaea;p__Halobacteriota;c__Halobacteria;o__Halobacteriales;f__Haloarculaceae;g__Halorientalis;s__Halorientalis sp001989615
UP000187924	A0A1Q1FEY1	Histidine kinase	786	UniProtKB unreviewed (TrEMBL)	HATPase_c,HisKA,PAS_4,PAS_4,PAS_4	3	1	Halorientalis sp. IM1011	GCA_001989615.1	Archaea;Euryarchaeota;Halobacteria;Halobacteriales;Haloarculaceae;Halorientalis;unclassified Halorientalis	d__Archaea;p__Halobacteriota;c__Halobacteria;o__Halobacteriales;f__Haloarculaceae;g__Halorientalis;s__Halorientalis sp001989615
UP000187924	A0A1Q1FKV2	Histidine kinase domain-containing protein	621	UniProtKB unreviewed (TrEMBL)	HATPase_c,HisKA,HisKA_7TM,PAS	1	1	Halorientalis sp. IM1011	GCA_001989615.1	Archaea;Euryarchaeota;Halobacteria;Halobacteriales;Haloarculaceae;Halorientalis;unclassified Halorientalis	d__Archaea;p__Halobacteriota;c__Halobacteria;o__Halobacteriales;f__Haloarculaceae;g__Halorientalis;s__Halorientalis sp001989615
UP000326865	A0A5N5U399	PAS domain S-box protein	1490	UniProtKB unreviewed (TrEMBL)	GAF_2,HATPase_c,PAS_3,PAS_3,PAS_4,PAS_4,PAS_4,PAS_4,PAS_9,PAS_9,PAS_9	9	3	Halosegnis rubeus	GCA_009184575.1	Archaea;Euryarchaeota;Halobacteria;Halobacteriales;Haloarculaceae;Halosegnis	Not found
UP000326865	A0A5N5UQC7	PAS domain S-box protein	620	UniProtKB unreviewed (TrEMBL)	HATPase_c,HisKA,PAS_4	1	1	Halosegnis rubeus	GCA_009184575.1	Archaea;Euryarchaeota;Halobacteria;Halobacteriales;Haloarculaceae;Halosegnis	Not found
UP000326865	A0A5N5UBB4	PAS domain S-box protein	352	UniProtKB unreviewed (TrEMBL)	HATPase_c,PAS_4	1	1	Halosegnis rubeus	GCA_009184575.1	Archaea;Euryarchaeota;Halobacteria;Halobacteriales;Haloarculaceae;Halosegnis	Not found
UP000326865	A0A5N5UHB0	GAF domain-containing protein	512	UniProtKB unreviewed (TrEMBL)	BAT,GAF_2,HTH_10,PAS_9	1	1	Halosegnis rubeus	GCA_009184575.1	Archaea;Euryarchaeota;Halobacteria;Halobacteriales;Haloarculaceae;Halosegnis	Not found
UP000326865	A0A5N5UEI0	PAS domain-containing protein	587	UniProtKB unreviewed (TrEMBL)	HATPase_c,PAS_4,PAS_9	2	2	Halosegnis rubeus	GCA_009184575.1	Archaea;Euryarchaeota;Halobacteria;Halobacteriales;Haloarculaceae;Halosegnis	Not found
UP000326865	A0A5N5UN02	PAS domain S-box protein	350	UniProtKB unreviewed (TrEMBL)	HATPase_c,HisKA,PAS_9	1	1	Halosegnis rubeus	GCA_009184575.1	Archaea;Euryarchaeota;Halobacteria;Halobacteriales;Haloarculaceae;Halosegnis	Not found
UP000326865	A0A5N5U7M1	PAS domain-containing protein	171	UniProtKB unreviewed (TrEMBL)	PAS_9	1	1	Halosegnis rubeus	GCA_009184575.1	Archaea;Euryarchaeota;Halobacteria;Halobacteriales;Haloarculaceae;Halosegnis	Not found
UP000326865	A0A5N5UD47	PAS domain-containing protein	460	UniProtKB unreviewed (TrEMBL)	HATPase_c,PAS_4,PAS_4	2	1	Halosegnis rubeus	GCA_009184575.1	Archaea;Euryarchaeota;Halobacteria;Halobacteriales;Haloarculaceae;Halosegnis	Not found
UP000326865	A0A5N5UE96	PAS domain-containing protein	682	UniProtKB unreviewed (TrEMBL)	BAT,HTH_10,PAS_4	1	1	Halosegnis rubeus	GCA_009184575.1	Archaea;Euryarchaeota;Halobacteria;Halobacteriales;Haloarculaceae;Halosegnis	Not found
UP000326865	A0A5N5U5X2	PAS domain S-box protein	710	UniProtKB unreviewed (TrEMBL)	HATPase_c,HisKA,PAS_3,PAS_4,PAS_4,Response_reg	3	2	Halosegnis rubeus	GCA_009184575.1	Archaea;Euryarchaeota;Halobacteria;Halobacteriales;Haloarculaceae;Halosegnis	Not found
UP000326865	A0A5N5U5W7	PAS domain S-box protein	629	UniProtKB unreviewed (TrEMBL)	GAF_2,HATPase_c,HisKA,PAS_4	1	1	Halosegnis rubeus	GCA_009184575.1	Archaea;Euryarchaeota;Halobacteria;Halobacteriales;Haloarculaceae;Halosegnis	Not found
UP000326865	A0A5N5U823	PAS domain S-box protein	542	UniProtKB unreviewed (TrEMBL)	BAT,HTH_10,PAS_3	1	1	Halosegnis rubeus	GCA_009184575.1	Archaea;Euryarchaeota;Halobacteria;Halobacteriales;Haloarculaceae;Halosegnis	Not found
UP000326865	A0A5N5U679	PAS domain-containing protein	345	UniProtKB unreviewed (TrEMBL)	PAS_4	1	1	Halosegnis rubeus	GCA_009184575.1	Archaea;Euryarchaeota;Halobacteria;Halobacteriales;Haloarculaceae;Halosegnis	Not found
UP000326865	A0A5N5UB91	PAS domain-containing protein	575	UniProtKB unreviewed (TrEMBL)	HisKA,HisKA_7TM,PAS_8	1	1	Halosegnis rubeus	GCA_009184575.1	Archaea;Euryarchaeota;Halobacteria;Halobacteriales;Haloarculaceae;Halosegnis	Not found
UP000326865	A0A5N5U6E6	PAS domain S-box protein	498	UniProtKB unreviewed (TrEMBL)	HATPase_c,HisKA,PAS_4,PAS_9	2	2	Halosegnis rubeus	GCA_009184575.1	Archaea;Euryarchaeota;Halobacteria;Halobacteriales;Haloarculaceae;Halosegnis	Not found
UP000326865	A0A5N5U677	PAS domain-containing protein	561	UniProtKB unreviewed (TrEMBL)	HATPase_c,HisKA_7TM,PAS_8	1	1	Halosegnis rubeus	GCA_009184575.1	Archaea;Euryarchaeota;Halobacteria;Halobacteriales;Haloarculaceae;Halosegnis	Not found
UP000326865	A0A5N5U3H1	PAS domain S-box protein	461	UniProtKB unreviewed (TrEMBL)	HATPase_c,PAS_9	1	1	Halosegnis rubeus	GCA_009184575.1	Archaea;Euryarchaeota;Halobacteria;Halobacteriales;Haloarculaceae;Halosegnis	Not found
UP000326865	A0A5N5UBT0	PAS domain S-box protein	337	UniProtKB unreviewed (TrEMBL)	HATPase_c,HisKA,PAS	1	1	Halosegnis rubeus	GCA_009184575.1	Archaea;Euryarchaeota;Halobacteria;Halobacteriales;Haloarculaceae;Halosegnis	Not found
UP000326865	A0A5N5UEH5	PAS domain S-box protein	290	UniProtKB unreviewed (TrEMBL)	PAS_4	1	1	Halosegnis rubeus	GCA_009184575.1	Archaea;Euryarchaeota;Halobacteria;Halobacteriales;Haloarculaceae;Halosegnis	Not found
UP000326865	A0A5N5U3A2	Response regulator	517	UniProtKB unreviewed (TrEMBL)	HalX,PAS_8,Response_reg	1	1	Halosegnis rubeus	GCA_009184575.1	Archaea;Euryarchaeota;Halobacteria;Halobacteriales;Haloarculaceae;Halosegnis	Not found
UP000011626	M0D165	PAS/PAC sensor signal transduction histidine kinase	655	UniProtKB unreviewed (TrEMBL)	HATPase_c,HisKA,PAS_4,PAS_8	2	2	Halosimplex carlsbadense 2-9-1	GCA_000337455.1	Archaea;Euryarchaeota;Halobacteria;Halobacteriales;Haloarculaceae;Halosimplex;Halosimplex carlsbadense	d__Archaea;p__Halobacteriota;c__Halobacteria;o__Halobacteriales;f__Haloarculaceae;g__Halosimplex;s__Halosimplex carlsbadense
UP000011626	M0D0K0	PAS/PAC sensor signal transduction histidine kinase	618	UniProtKB unreviewed (TrEMBL)	HATPase_c,HisKA,HisKA_7TM,PAS_4	1	1	Halosimplex carlsbadense 2-9-1	GCA_000337455.1	Archaea;Euryarchaeota;Halobacteria;Halobacteriales;Haloarculaceae;Halosimplex;Halosimplex carlsbadense	d__Archaea;p__Halobacteriota;c__Halobacteria;o__Halobacteriales;f__Haloarculaceae;g__Halosimplex;s__Halosimplex carlsbadense
UP000011626	M0CTD3	PAS domain S-box	458	UniProtKB unreviewed (TrEMBL)	HATPase_c,PAS_4,PAS_4	2	1	Halosimplex carlsbadense 2-9-1	GCA_000337455.1	Archaea;Euryarchaeota;Halobacteria;Halobacteriales;Haloarculaceae;Halosimplex;Halosimplex carlsbadense	d__Archaea;p__Halobacteriota;c__Halobacteria;o__Halobacteriales;f__Haloarculaceae;g__Halosimplex;s__Halosimplex carlsbadense
UP000011626	M0CA98	Putative PAS/PAC sensor protein	890	UniProtKB unreviewed (TrEMBL)	BAT,GAF_2,HTH_10,PAS_4,PAS_4	2	1	Halosimplex carlsbadense 2-9-1	GCA_000337455.1	Archaea;Euryarchaeota;Halobacteria;Halobacteriales;Haloarculaceae;Halosimplex;Halosimplex carlsbadense	d__Archaea;p__Halobacteriota;c__Halobacteria;o__Halobacteriales;f__Haloarculaceae;g__Halosimplex;s__Halosimplex carlsbadense
UP000011626	M0CXS7	PAS sensor protein	838	UniProtKB unreviewed (TrEMBL)	BAT,GAF_2,GAF_2,HTH_10,PAS_9	1	1	Halosimplex carlsbadense 2-9-1	GCA_000337455.1	Archaea;Euryarchaeota;Halobacteria;Halobacteriales;Haloarculaceae;Halosimplex;Halosimplex carlsbadense	d__Archaea;p__Halobacteriota;c__Halobacteria;o__Halobacteriales;f__Haloarculaceae;g__Halosimplex;s__Halosimplex carlsbadense
UP000011626	M0D0I7	PAS/PAC sensor signal transduction histidine kinase	497	UniProtKB unreviewed (TrEMBL)	HATPase_c,HisKA,PAS_4	1	1	Halosimplex carlsbadense 2-9-1	GCA_000337455.1	Archaea;Euryarchaeota;Halobacteria;Halobacteriales;Haloarculaceae;Halosimplex;Halosimplex carlsbadense	d__Archaea;p__Halobacteriota;c__Halobacteria;o__Halobacteriales;f__Haloarculaceae;g__Halosimplex;s__Halosimplex carlsbadense
UP000011626	M0D381	Multi-sensor signal transduction histidine kinase	608	UniProtKB unreviewed (TrEMBL)	HATPase_c,HisKA,PAS,PAS_4	2	2	Halosimplex carlsbadense 2-9-1	GCA_000337455.1	Archaea;Euryarchaeota;Halobacteria;Halobacteriales;Haloarculaceae;Halosimplex;Halosimplex carlsbadense	d__Archaea;p__Halobacteriota;c__Halobacteria;o__Halobacteriales;f__Haloarculaceae;g__Halosimplex;s__Halosimplex carlsbadense
UP000011626	M0CCU0	PAS/PAC sensor signal transduction histidine kinase	319	UniProtKB unreviewed (TrEMBL)	HATPase_c,HisKA,PAS_9	1	1	Halosimplex carlsbadense 2-9-1	GCA_000337455.1	Archaea;Euryarchaeota;Halobacteria;Halobacteriales;Haloarculaceae;Halosimplex;Halosimplex carlsbadense	d__Archaea;p__Halobacteriota;c__Halobacteria;o__Halobacteriales;f__Haloarculaceae;g__Halosimplex;s__Halosimplex carlsbadense
UP000011626	M0D0U4	PAS/PAC sensor signal transduction histidine kinase	579	UniProtKB unreviewed (TrEMBL)	HATPase_c,HisKA_7TM,PAS_4	1	1	Halosimplex carlsbadense 2-9-1	GCA_000337455.1	Archaea;Euryarchaeota;Halobacteria;Halobacteriales;Haloarculaceae;Halosimplex;Halosimplex carlsbadense	d__Archaea;p__Halobacteriota;c__Halobacteria;o__Halobacteriales;f__Haloarculaceae;g__Halosimplex;s__Halosimplex carlsbadense
UP000011626	M0CT95	Multi-sensor signal transduction histidine kinase	476	UniProtKB unreviewed (TrEMBL)	HATPase_c,HisKA,PAS_4	1	1	Halosimplex carlsbadense 2-9-1	GCA_000337455.1	Archaea;Euryarchaeota;Halobacteria;Halobacteriales;Haloarculaceae;Halosimplex;Halosimplex carlsbadense	d__Archaea;p__Halobacteriota;c__Halobacteria;o__Halobacteriales;f__Haloarculaceae;g__Halosimplex;s__Halosimplex carlsbadense
UP000011626	M0D6F8	Response regulator receiver modulated GAF sensor protein	690	UniProtKB unreviewed (TrEMBL)	BAT,GAF_2,HTH_10,PAS,PAS_9	2	2	Halosimplex carlsbadense 2-9-1	GCA_000337455.1	Archaea;Euryarchaeota;Halobacteria;Halobacteriales;Haloarculaceae;Halosimplex;Halosimplex carlsbadense	d__Archaea;p__Halobacteriota;c__Halobacteria;o__Halobacteriales;f__Haloarculaceae;g__Halosimplex;s__Halosimplex carlsbadense
UP000011626	M0CPL9	PAS fold domain-containing protein	185	UniProtKB unreviewed (TrEMBL)	PAS_9	1	1	Halosimplex carlsbadense 2-9-1	GCA_000337455.1	Archaea;Euryarchaeota;Halobacteria;Halobacteriales;Haloarculaceae;Halosimplex;Halosimplex carlsbadense	d__Archaea;p__Halobacteriota;c__Halobacteria;o__Halobacteriales;f__Haloarculaceae;g__Halosimplex;s__Halosimplex carlsbadense
UP000011626	M0CY27	PAS/PAC sensor signal transduction histidine kinase	1384	UniProtKB unreviewed (TrEMBL)	HATPase_c,PAS_4,PAS_4,PAS_4,PAS_4	4	1	Halosimplex carlsbadense 2-9-1	GCA_000337455.1	Archaea;Euryarchaeota;Halobacteria;Halobacteriales;Haloarculaceae;Halosimplex;Halosimplex carlsbadense	d__Archaea;p__Halobacteriota;c__Halobacteria;o__Halobacteriales;f__Haloarculaceae;g__Halosimplex;s__Halosimplex carlsbadense
UP000011626	M0D1W3	PAS/PAC sensor signal transduction histidine kinase	689	UniProtKB unreviewed (TrEMBL)	HisKA,PAS_4	1	1	Halosimplex carlsbadense 2-9-1	GCA_000337455.1	Archaea;Euryarchaeota;Halobacteria;Halobacteriales;Haloarculaceae;Halosimplex;Halosimplex carlsbadense	d__Archaea;p__Halobacteriota;c__Halobacteria;o__Halobacteriales;f__Haloarculaceae;g__Halosimplex;s__Halosimplex carlsbadense
UP000011626	M0D3Q3	Adaptive-response sensory-kinase	341	UniProtKB unreviewed (TrEMBL)	HATPase_c,PAS_4	1	1	Halosimplex carlsbadense 2-9-1	GCA_000337455.1	Archaea;Euryarchaeota;Halobacteria;Halobacteriales;Haloarculaceae;Halosimplex;Halosimplex carlsbadense	d__Archaea;p__Halobacteriota;c__Halobacteria;o__Halobacteriales;f__Haloarculaceae;g__Halosimplex;s__Halosimplex carlsbadense
UP000011626	M0CYI8	Putative PAS/PAC sensing his kinase	529	UniProtKB unreviewed (TrEMBL)	PAS	1	1	Halosimplex carlsbadense 2-9-1	GCA_000337455.1	Archaea;Euryarchaeota;Halobacteria;Halobacteriales;Haloarculaceae;Halosimplex;Halosimplex carlsbadense	d__Archaea;p__Halobacteriota;c__Halobacteria;o__Halobacteriales;f__Haloarculaceae;g__Halosimplex;s__Halosimplex carlsbadense
UP000011626	M0CHW6	PAS/PAC sensor signal transduction histidine kinase	678	UniProtKB unreviewed (TrEMBL)	HATPase_c,HisKA,PAS_4	1	1	Halosimplex carlsbadense 2-9-1	GCA_000337455.1	Archaea;Euryarchaeota;Halobacteria;Halobacteriales;Haloarculaceae;Halosimplex;Halosimplex carlsbadense	d__Archaea;p__Halobacteriota;c__Halobacteria;o__Halobacteriales;f__Haloarculaceae;g__Halosimplex;s__Halosimplex carlsbadense
UP000011626	M0D066	Bacterio-opsin activator	652	UniProtKB unreviewed (TrEMBL)	BAT,GAF_2,HTH_10,PAS_9,Response_reg	1	1	Halosimplex carlsbadense 2-9-1	GCA_000337455.1	Archaea;Euryarchaeota;Halobacteria;Halobacteriales;Haloarculaceae;Halosimplex;Halosimplex carlsbadense	d__Archaea;p__Halobacteriota;c__Halobacteria;o__Halobacteriales;f__Haloarculaceae;g__Halosimplex;s__Halosimplex carlsbadense
UP000011626	M0CYD0	Methyl-accepting chemotaxis sensory transducer	545	UniProtKB unreviewed (TrEMBL)	MCPsignal,PAS_4	1	1	Halosimplex carlsbadense 2-9-1	GCA_000337455.1	Archaea;Euryarchaeota;Halobacteria;Halobacteriales;Haloarculaceae;Halosimplex;Halosimplex carlsbadense	d__Archaea;p__Halobacteriota;c__Halobacteria;o__Halobacteriales;f__Haloarculaceae;g__Halosimplex;s__Halosimplex carlsbadense
UP000011626	M0D098	Signal-transducing histidine kinase	601	UniProtKB unreviewed (TrEMBL)	HATPase_c,HisKA,PAS_4,PAS_4,Response_reg	2	1	Halosimplex carlsbadense 2-9-1	GCA_000337455.1	Archaea;Euryarchaeota;Halobacteria;Halobacteriales;Haloarculaceae;Halosimplex;Halosimplex carlsbadense	d__Archaea;p__Halobacteriota;c__Halobacteria;o__Halobacteriales;f__Haloarculaceae;g__Halosimplex;s__Halosimplex carlsbadense
UP000011626	M0D100	Histidine kinase	686	UniProtKB unreviewed (TrEMBL)	HATPase_c,HisKA,PAS_4	1	1	Halosimplex carlsbadense 2-9-1	GCA_000337455.1	Archaea;Euryarchaeota;Halobacteria;Halobacteriales;Haloarculaceae;Halosimplex;Halosimplex carlsbadense	d__Archaea;p__Halobacteriota;c__Halobacteria;o__Halobacteriales;f__Haloarculaceae;g__Halosimplex;s__Halosimplex carlsbadense
UP000011626	M0CRA8	Sensory transduction histidine kinase	781	UniProtKB unreviewed (TrEMBL)	HATPase_c,HisKA,PAS,PAS_4,PAS_4	3	2	Halosimplex carlsbadense 2-9-1	GCA_000337455.1	Archaea;Euryarchaeota;Halobacteria;Halobacteriales;Haloarculaceae;Halosimplex;Halosimplex carlsbadense	d__Archaea;p__Halobacteriota;c__Halobacteria;o__Halobacteriales;f__Haloarculaceae;g__Halosimplex;s__Halosimplex carlsbadense
UP000011626	M0CYG1	HTR-like protein	916	UniProtKB unreviewed (TrEMBL)	GAF_2,HATPase_c,HisKA,PAS_3,PAS_4,PAS_4,Response_reg	3	2	Halosimplex carlsbadense 2-9-1	GCA_000337455.1	Archaea;Euryarchaeota;Halobacteria;Halobacteriales;Haloarculaceae;Halosimplex;Halosimplex carlsbadense	d__Archaea;p__Halobacteriota;c__Halobacteria;o__Halobacteriales;f__Haloarculaceae;g__Halosimplex;s__Halosimplex carlsbadense
UP000011626	M0D0B9	Pas domain s-box	648	UniProtKB unreviewed (TrEMBL)	HATPase_c,PAS_4,PAS_9	2	2	Halosimplex carlsbadense 2-9-1	GCA_000337455.1	Archaea;Euryarchaeota;Halobacteria;Halobacteriales;Haloarculaceae;Halosimplex;Halosimplex carlsbadense	d__Archaea;p__Halobacteriota;c__Halobacteria;o__Halobacteriales;f__Haloarculaceae;g__Halosimplex;s__Halosimplex carlsbadense
UP000011626	M0CKE8	Signal transducing histidine kinase	461	UniProtKB unreviewed (TrEMBL)	HATPase_c,PAS_4	1	1	Halosimplex carlsbadense 2-9-1	GCA_000337455.1	Archaea;Euryarchaeota;Halobacteria;Halobacteriales;Haloarculaceae;Halosimplex;Halosimplex carlsbadense	d__Archaea;p__Halobacteriota;c__Halobacteria;o__Halobacteriales;f__Haloarculaceae;g__Halosimplex;s__Halosimplex carlsbadense
UP000011626	M0CT89	Multi-sensor signal transduction histidine kinase	869	UniProtKB unreviewed (TrEMBL)	GAF_2,PAS,PAS,PAS_4,PAS_4	4	2	Halosimplex carlsbadense 2-9-1	GCA_000337455.1	Archaea;Euryarchaeota;Halobacteria;Halobacteriales;Haloarculaceae;Halosimplex;Halosimplex carlsbadense	d__Archaea;p__Halobacteriota;c__Halobacteria;o__Halobacteriales;f__Haloarculaceae;g__Halosimplex;s__Halosimplex carlsbadense
UP000011626	M0CY81	PAS/PAC sensor protein	1114	UniProtKB unreviewed (TrEMBL)	BAT,GAF_2,GAF_2,GAF_2,HTH_10,PAS,PAS_4	2	2	Halosimplex carlsbadense 2-9-1	GCA_000337455.1	Archaea;Euryarchaeota;Halobacteria;Halobacteriales;Haloarculaceae;Halosimplex;Halosimplex carlsbadense	d__Archaea;p__Halobacteriota;c__Halobacteria;o__Halobacteriales;f__Haloarculaceae;g__Halosimplex;s__Halosimplex carlsbadense
UP000011626	M0D269	HTR-like protein	259	UniProtKB unreviewed (TrEMBL)	PAS_4,Response_reg	1	1	Halosimplex carlsbadense 2-9-1	GCA_000337455.1	Archaea;Euryarchaeota;Halobacteria;Halobacteriales;Haloarculaceae;Halosimplex;Halosimplex carlsbadense	d__Archaea;p__Halobacteriota;c__Halobacteria;o__Halobacteriales;f__Haloarculaceae;g__Halosimplex;s__Halosimplex carlsbadense
UP000011626	M0CUP6	HTR-like protein	627	UniProtKB unreviewed (TrEMBL)	GAF_2,HATPase_c,HisKA,PAS_4,Response_reg	1	1	Halosimplex carlsbadense 2-9-1	GCA_000337455.1	Archaea;Euryarchaeota;Halobacteria;Halobacteriales;Haloarculaceae;Halosimplex;Halosimplex carlsbadense	d__Archaea;p__Halobacteriota;c__Halobacteria;o__Halobacteriales;f__Haloarculaceae;g__Halosimplex;s__Halosimplex carlsbadense
UP000011626	M0CYZ6	PAS/PAC sensor signal transduction histidine kinase	771	UniProtKB unreviewed (TrEMBL)	HATPase_c,PAS_4,PAS_4	2	1	Halosimplex carlsbadense 2-9-1	GCA_000337455.1	Archaea;Euryarchaeota;Halobacteria;Halobacteriales;Haloarculaceae;Halosimplex;Halosimplex carlsbadense	d__Archaea;p__Halobacteriota;c__Halobacteria;o__Halobacteriales;f__Haloarculaceae;g__Halosimplex;s__Halosimplex carlsbadense
UP000011626	M0CFA5	Bacterio-opsin activator-like transcription regulator	1888	UniProtKB unreviewed (TrEMBL)	BAT,GAF_2,HTH_10,PAS,PAS,PAS_3,PAS_3,PAS_4,PAS_4,PAS_4,PAS_9	8	4	Halosimplex carlsbadense 2-9-1	GCA_000337455.1	Archaea;Euryarchaeota;Halobacteria;Halobacteriales;Haloarculaceae;Halosimplex;Halosimplex carlsbadense	d__Archaea;p__Halobacteriota;c__Halobacteria;o__Halobacteriales;f__Haloarculaceae;g__Halosimplex;s__Halosimplex carlsbadense
UP000011626	M0CMG5	Putative signal-transducing histidine kinase	590	UniProtKB unreviewed (TrEMBL)	HATPase_c,HisKA_7TM,PAS_4	1	1	Halosimplex carlsbadense 2-9-1	GCA_000337455.1	Archaea;Euryarchaeota;Halobacteria;Halobacteriales;Haloarculaceae;Halosimplex;Halosimplex carlsbadense	d__Archaea;p__Halobacteriota;c__Halobacteria;o__Halobacteriales;f__Haloarculaceae;g__Halosimplex;s__Halosimplex carlsbadense
UP000011626	M0D005	PAS sensor protein	1794	UniProtKB unreviewed (TrEMBL)	BAT,GAF_2,HTH_10,PAS,PAS,PAS_3,PAS_4,PAS_4,PAS_4,PAS_4,PAS_9,PAS_9	9	4	Halosimplex carlsbadense 2-9-1	GCA_000337455.1	Archaea;Euryarchaeota;Halobacteria;Halobacteriales;Haloarculaceae;Halosimplex;Halosimplex carlsbadense	d__Archaea;p__Halobacteriota;c__Halobacteria;o__Halobacteriales;f__Haloarculaceae;g__Halosimplex;s__Halosimplex carlsbadense
UP000011626	M0CW77	PAS domain S-box	1427	UniProtKB unreviewed (TrEMBL)	BAT,GAF,GAF_2,HTH_10,PAS,PAS,PAS_4,PAS_4,PAS_4,PAS_4	6	2	Halosimplex carlsbadense 2-9-1	GCA_000337455.1	Archaea;Euryarchaeota;Halobacteria;Halobacteriales;Haloarculaceae;Halosimplex;Halosimplex carlsbadense	d__Archaea;p__Halobacteriota;c__Halobacteria;o__Halobacteriales;f__Haloarculaceae;g__Halosimplex;s__Halosimplex carlsbadense
UP000011626	M0D4H2	Signal-transducing histidine kinase/response regulator	639	UniProtKB unreviewed (TrEMBL)	HATPase_c,PAS,PAS_3,PAS_4	3	3	Halosimplex carlsbadense 2-9-1	GCA_000337455.1	Archaea;Euryarchaeota;Halobacteria;Halobacteriales;Haloarculaceae;Halosimplex;Halosimplex carlsbadense	d__Archaea;p__Halobacteriota;c__Halobacteria;o__Halobacteriales;f__Haloarculaceae;g__Halosimplex;s__Halosimplex carlsbadense
UP000011626	M0CWF6	Light and redox sensing histidine kinase	972	UniProtKB unreviewed (TrEMBL)	HATPase_c,HisKA,PAS_3,PAS_4,PAS_4,PAS_8,PAS_9,Response_reg	5	4	Halosimplex carlsbadense 2-9-1	GCA_000337455.1	Archaea;Euryarchaeota;Halobacteria;Halobacteriales;Haloarculaceae;Halosimplex;Halosimplex carlsbadense	d__Archaea;p__Halobacteriota;c__Halobacteria;o__Halobacteriales;f__Haloarculaceae;g__Halosimplex;s__Halosimplex carlsbadense
UP000011626	M0CP47	PAS/PAC sensor signal transduction histidine kinase	344	UniProtKB unreviewed (TrEMBL)	HATPase_c,PAS_9	1	1	Halosimplex carlsbadense 2-9-1	GCA_000337455.1	Archaea;Euryarchaeota;Halobacteria;Halobacteriales;Haloarculaceae;Halosimplex;Halosimplex carlsbadense	d__Archaea;p__Halobacteriota;c__Halobacteria;o__Halobacteriales;f__Haloarculaceae;g__Halosimplex;s__Halosimplex carlsbadense
UP000011626	M0CWI1	Putative signal-transducing histidine kinase / response regulator	538	UniProtKB unreviewed (TrEMBL)	HATPase_c,HisKA,PAS_9	1	1	Halosimplex carlsbadense 2-9-1	GCA_000337455.1	Archaea;Euryarchaeota;Halobacteria;Halobacteriales;Haloarculaceae;Halosimplex;Halosimplex carlsbadense	d__Archaea;p__Halobacteriota;c__Halobacteria;o__Halobacteriales;f__Haloarculaceae;g__Halosimplex;s__Halosimplex carlsbadense
UP000011626	M0CMF3	HTR-like protein	652	UniProtKB unreviewed (TrEMBL)	GAF_2,HATPase_c,HisKA,PAS_4,Response_reg	1	1	Halosimplex carlsbadense 2-9-1	GCA_000337455.1	Archaea;Euryarchaeota;Halobacteria;Halobacteriales;Haloarculaceae;Halosimplex;Halosimplex carlsbadense	d__Archaea;p__Halobacteriota;c__Halobacteria;o__Halobacteriales;f__Haloarculaceae;g__Halosimplex;s__Halosimplex carlsbadense
UP000011626	M0D526	PAS domain S-box	965	UniProtKB unreviewed (TrEMBL)	BAT,GAF_2,GAF_2,HTH_10,PAS,PAS_9,PAS_9	3	2	Halosimplex carlsbadense 2-9-1	GCA_000337455.1	Archaea;Euryarchaeota;Halobacteria;Halobacteriales;Haloarculaceae;Halosimplex;Halosimplex carlsbadense	d__Archaea;p__Halobacteriota;c__Halobacteria;o__Halobacteriales;f__Haloarculaceae;g__Halosimplex;s__Halosimplex carlsbadense
UP000011626	M0CAY5	Multi-sensor signal transduction histidine kinase	470	UniProtKB unreviewed (TrEMBL)	HATPase_c,PAS_4,Response_reg	1	1	Halosimplex carlsbadense 2-9-1	GCA_000337455.1	Archaea;Euryarchaeota;Halobacteria;Halobacteriales;Haloarculaceae;Halosimplex;Halosimplex carlsbadense	d__Archaea;p__Halobacteriota;c__Halobacteria;o__Halobacteriales;f__Haloarculaceae;g__Halosimplex;s__Halosimplex carlsbadense
UP000308037	A0A4U5JAV8	PAS domain-containing sensor histidine kinase	464	UniProtKB unreviewed (TrEMBL)	HATPase_c,PAS_3,PAS_4	2	2	Natronomonas salsuginis	GCA_005239135.1	Archaea;Euryarchaeota;Halobacteria;Halobacteriales;Haloarculaceae;Natronomonas	d__Archaea;p__Halobacteriota;c__Halobacteria;o__Halobacteriales;f__Haloarculaceae;g__Natronomonas;s__Natronomonas sp007121575
UP000308037	A0A4U5JGG2	PAS domain S-box protein	843	UniProtKB unreviewed (TrEMBL)	HATPase_c,HalOD1,HisKA,PAS,PAS_3,PAS_9,Response_reg	3	3	Natronomonas salsuginis	GCA_005239135.1	Archaea;Euryarchaeota;Halobacteria;Halobacteriales;Haloarculaceae;Natronomonas	d__Archaea;p__Halobacteriota;c__Halobacteria;o__Halobacteriales;f__Haloarculaceae;g__Natronomonas;s__Natronomonas sp007121575
UP000308037	A0A4U5JK97	PAS domain S-box protein	527	UniProtKB unreviewed (TrEMBL)	BAT,GAF_2,HTH_10,PAS_4	1	1	Natronomonas salsuginis	GCA_005239135.1	Archaea;Euryarchaeota;Halobacteria;Halobacteriales;Haloarculaceae;Natronomonas	d__Archaea;p__Halobacteriota;c__Halobacteria;o__Halobacteriales;f__Haloarculaceae;g__Natronomonas;s__Natronomonas sp007121575
UP000308037	A0A4U5J6P3	Response regulator	900	UniProtKB unreviewed (TrEMBL)	BAT,GAF_2,HTH_10,HalX,PAS_8,Response_reg	1	1	Natronomonas salsuginis	GCA_005239135.1	Archaea;Euryarchaeota;Halobacteria;Halobacteriales;Haloarculaceae;Natronomonas	d__Archaea;p__Halobacteriota;c__Halobacteria;o__Halobacteriales;f__Haloarculaceae;g__Natronomonas;s__Natronomonas sp007121575
UP000308037	A0A4U5J8E0	PAS domain S-box protein	358	UniProtKB unreviewed (TrEMBL)	HATPase_c,PAS_3	1	1	Natronomonas salsuginis	GCA_005239135.1	Archaea;Euryarchaeota;Halobacteria;Halobacteriales;Haloarculaceae;Natronomonas	d__Archaea;p__Halobacteriota;c__Halobacteria;o__Halobacteriales;f__Haloarculaceae;g__Natronomonas;s__Natronomonas sp007121575
UP000308037	A0A4U5JI31	PAS domain S-box protein	467	UniProtKB unreviewed (TrEMBL)	HATPase_c,HisKA,PAS_4,PAS_4	2	1	Natronomonas salsuginis	GCA_005239135.1	Archaea;Euryarchaeota;Halobacteria;Halobacteriales;Haloarculaceae;Natronomonas	d__Archaea;p__Halobacteriota;c__Halobacteria;o__Halobacteriales;f__Haloarculaceae;g__Natronomonas;s__Natronomonas sp007121575
UP000308037	A0A4U5JHN8	Methyl-accepting chemotaxis protein	675	UniProtKB unreviewed (TrEMBL)	MCPsignal,PAS_9	1	1	Natronomonas salsuginis	GCA_005239135.1	Archaea;Euryarchaeota;Halobacteria;Halobacteriales;Haloarculaceae;Natronomonas	d__Archaea;p__Halobacteriota;c__Halobacteria;o__Halobacteriales;f__Haloarculaceae;g__Natronomonas;s__Natronomonas sp007121575
UP000308037	A0A4U5JG79	PAS domain S-box protein	340	UniProtKB unreviewed (TrEMBL)	HATPase_c,HisKA,PAS_4	1	1	Natronomonas salsuginis	GCA_005239135.1	Archaea;Euryarchaeota;Halobacteria;Halobacteriales;Haloarculaceae;Natronomonas	d__Archaea;p__Halobacteriota;c__Halobacteria;o__Halobacteriales;f__Haloarculaceae;g__Natronomonas;s__Natronomonas sp007121575
UP000308037	A0A4V5ZNB7	PAS domain S-box protein	1490	UniProtKB unreviewed (TrEMBL)	GAF_2,HATPase_c,PAS_3,PAS_3,PAS_4,PAS_4,PAS_8,PAS_9,PAS_9,PAS_9,PAS_9	9	4	Natronomonas salsuginis	GCA_005239135.1	Archaea;Euryarchaeota;Halobacteria;Halobacteriales;Haloarculaceae;Natronomonas	d__Archaea;p__Halobacteriota;c__Halobacteria;o__Halobacteriales;f__Haloarculaceae;g__Natronomonas;s__Natronomonas sp007121575
UP000308037	A0A4U5J898	PAS domain S-box protein	491	UniProtKB unreviewed (TrEMBL)	HATPase_c,HisKA,PAS_3,Response_reg	1	1	Natronomonas salsuginis	GCA_005239135.1	Archaea;Euryarchaeota;Halobacteria;Halobacteriales;Haloarculaceae;Natronomonas	d__Archaea;p__Halobacteriota;c__Halobacteria;o__Halobacteriales;f__Haloarculaceae;g__Natronomonas;s__Natronomonas sp007121575
UP000308037	A0A4U5JCB3	PAS domain S-box protein	836	UniProtKB unreviewed (TrEMBL)	BAT,GAF_3,HTH_10,PAS_9,Phage_integrase	1	1	Natronomonas salsuginis	GCA_005239135.1	Archaea;Euryarchaeota;Halobacteria;Halobacteriales;Haloarculaceae;Natronomonas	d__Archaea;p__Halobacteriota;c__Halobacteria;o__Halobacteriales;f__Haloarculaceae;g__Natronomonas;s__Natronomonas sp007121575
UP000308037	A0A4U5JBT7	PAS domain S-box protein	471	UniProtKB unreviewed (TrEMBL)	HATPase_c,HisKA,PAS,PAS_4	2	2	Natronomonas salsuginis	GCA_005239135.1	Archaea;Euryarchaeota;Halobacteria;Halobacteriales;Haloarculaceae;Natronomonas	d__Archaea;p__Halobacteriota;c__Halobacteria;o__Halobacteriales;f__Haloarculaceae;g__Natronomonas;s__Natronomonas sp007121575
UP000308037	A0A4U5JKM5	PAS domain S-box protein	1383	UniProtKB unreviewed (TrEMBL)	HATPase_c,HisKA,PAS_3,PAS_3,PAS_3,PAS_3,PAS_4,PAS_4,PAS_4,PAS_9,Response_reg	8	3	Natronomonas salsuginis	GCA_005239135.1	Archaea;Euryarchaeota;Halobacteria;Halobacteriales;Haloarculaceae;Natronomonas	d__Archaea;p__Halobacteriota;c__Halobacteria;o__Halobacteriales;f__Haloarculaceae;g__Natronomonas;s__Natronomonas sp007121575
UP000308037	A0A4U5JH21	Response regulator	500	UniProtKB unreviewed (TrEMBL)	HATPase_c,HisKA,PAS_3,Response_reg	1	1	Natronomonas salsuginis	GCA_005239135.1	Archaea;Euryarchaeota;Halobacteria;Halobacteriales;Haloarculaceae;Natronomonas	d__Archaea;p__Halobacteriota;c__Halobacteria;o__Halobacteriales;f__Haloarculaceae;g__Natronomonas;s__Natronomonas sp007121575
UP000308037	A0A4U5JCS9	PAS domain-containing protein	667	UniProtKB unreviewed (TrEMBL)	BAT,GAF_2,HTH_10,PAS_9	1	1	Natronomonas salsuginis	GCA_005239135.1	Archaea;Euryarchaeota;Halobacteria;Halobacteriales;Haloarculaceae;Natronomonas	d__Archaea;p__Halobacteriota;c__Halobacteria;o__Halobacteriales;f__Haloarculaceae;g__Natronomonas;s__Natronomonas sp007121575
UP000308037	A0A4U5JAN8	Response regulator	673	UniProtKB unreviewed (TrEMBL)	BAT,GAF_2,HTH_10,PAS,Response_reg	1	1	Natronomonas salsuginis	GCA_005239135.1	Archaea;Euryarchaeota;Halobacteria;Halobacteriales;Haloarculaceae;Natronomonas	d__Archaea;p__Halobacteriota;c__Halobacteria;o__Halobacteriales;f__Haloarculaceae;g__Natronomonas;s__Natronomonas sp007121575
UP000308037	A0A4U5JA57	PAS domain S-box protein	585	UniProtKB unreviewed (TrEMBL)	HATPase_c,HisKA,PAS,PAS_4,Response_reg	2	2	Natronomonas salsuginis	GCA_005239135.1	Archaea;Euryarchaeota;Halobacteria;Halobacteriales;Haloarculaceae;Natronomonas	d__Archaea;p__Halobacteriota;c__Halobacteria;o__Halobacteriales;f__Haloarculaceae;g__Natronomonas;s__Natronomonas sp007121575
UP000308037	A0A4U5J8D1	PAS domain-containing protein	589	UniProtKB unreviewed (TrEMBL)	HATPase_c,PAS_8	1	1	Natronomonas salsuginis	GCA_005239135.1	Archaea;Euryarchaeota;Halobacteria;Halobacteriales;Haloarculaceae;Natronomonas	d__Archaea;p__Halobacteriota;c__Halobacteria;o__Halobacteriales;f__Haloarculaceae;g__Natronomonas;s__Natronomonas sp007121575
UP000308037	A0A4U5J9V5	PAS domain S-box protein	594	UniProtKB unreviewed (TrEMBL)	HATPase_c,HisKA,PAS,PAS_9,Response_reg	2	2	Natronomonas salsuginis	GCA_005239135.1	Archaea;Euryarchaeota;Halobacteria;Halobacteriales;Haloarculaceae;Natronomonas	d__Archaea;p__Halobacteriota;c__Halobacteria;o__Halobacteriales;f__Haloarculaceae;g__Natronomonas;s__Natronomonas sp007121575
UP000308037	A0A4U5JF70	PAS domain S-box protein	729	UniProtKB unreviewed (TrEMBL)	BAT,HTH_10,HisKA_7TM,PAS	1	1	Natronomonas salsuginis	GCA_005239135.1	Archaea;Euryarchaeota;Halobacteria;Halobacteriales;Haloarculaceae;Natronomonas	d__Archaea;p__Halobacteriota;c__Halobacteria;o__Halobacteriales;f__Haloarculaceae;g__Natronomonas;s__Natronomonas sp007121575
UP000011867	M1XLD9	Sensor box histidine kinase	611	UniProtKB unreviewed (TrEMBL)	HATPase_c,PAS_4	1	1	Natronomonas moolapensis (strain DSM 18674 / CECT 7526 / JCM 14361 / 8.8.11)	GCA_000591055.1	Archaea;Euryarchaeota;Halobacteria;Halobacteriales;Haloarculaceae;Natronomonas;Natronomonas moolapensis	d__Archaea;p__Halobacteriota;c__Halobacteria;o__Halobacteriales;f__Haloarculaceae;g__Natronomonas;s__Natronomonas sp007121575
UP000011867	M1Y1V1	Receiver/sensor box histidine kinase	733	UniProtKB unreviewed (TrEMBL)	HATPase_c,HisKA,PAS,PAS_3,PAS_8,Response_reg	3	3	Natronomonas moolapensis (strain DSM 18674 / CECT 7526 / JCM 14361 / 8.8.11)	GCA_000591055.1	Archaea;Euryarchaeota;Halobacteria;Halobacteriales;Haloarculaceae;Natronomonas;Natronomonas moolapensis	d__Archaea;p__Halobacteriota;c__Halobacteria;o__Halobacteriales;f__Haloarculaceae;g__Natronomonas;s__Natronomonas sp007121575
UP000011867	M1XYW0	Receiver/sensor box histidine kinase	896	UniProtKB unreviewed (TrEMBL)	GAF_2,HATPase_c,HisKA,PAS,PAS_3,PAS_4,Response_reg	3	3	Natronomonas moolapensis (strain DSM 18674 / CECT 7526 / JCM 14361 / 8.8.11)	GCA_000591055.1	Archaea;Euryarchaeota;Halobacteria;Halobacteriales;Haloarculaceae;Natronomonas;Natronomonas moolapensis	d__Archaea;p__Halobacteriota;c__Halobacteria;o__Halobacteriales;f__Haloarculaceae;g__Natronomonas;s__Natronomonas sp007121575
UP000011867	M1XLC9	Receiver/sensor box histidine kinase	645	UniProtKB unreviewed (TrEMBL)	GAF_2,HATPase_c,HisKA,PAS_4,Response_reg	1	1	Natronomonas moolapensis (strain DSM 18674 / CECT 7526 / JCM 14361 / 8.8.11)	GCA_000591055.1	Archaea;Euryarchaeota;Halobacteria;Halobacteriales;Haloarculaceae;Natronomonas;Natronomonas moolapensis	d__Archaea;p__Halobacteriota;c__Halobacteria;o__Halobacteriales;f__Haloarculaceae;g__Natronomonas;s__Natronomonas sp007121575
UP000011867	M1Y3B6	Sensor box histidine kinase	583	UniProtKB unreviewed (TrEMBL)	HATPase_c,PAS,PAS_9,PAS_9	3	2	Natronomonas moolapensis (strain DSM 18674 / CECT 7526 / JCM 14361 / 8.8.11)	GCA_000591055.1	Archaea;Euryarchaeota;Halobacteria;Halobacteriales;Haloarculaceae;Natronomonas;Natronomonas moolapensis	d__Archaea;p__Halobacteriota;c__Halobacteria;o__Halobacteriales;f__Haloarculaceae;g__Natronomonas;s__Natronomonas sp007121575
UP000011867	M1XSG8	Receiver/sensor box histidine kinase	494	UniProtKB unreviewed (TrEMBL)	HATPase_c,HisKA,PAS_3,Response_reg	1	1	Natronomonas moolapensis (strain DSM 18674 / CECT 7526 / JCM 14361 / 8.8.11)	GCA_000591055.1	Archaea;Euryarchaeota;Halobacteria;Halobacteriales;Haloarculaceae;Natronomonas;Natronomonas moolapensis	d__Archaea;p__Halobacteriota;c__Halobacteria;o__Halobacteriales;f__Haloarculaceae;g__Natronomonas;s__Natronomonas sp007121575
UP000011867	M1XL54	Receiver box HTH-10 family transcription regulator	899	UniProtKB unreviewed (TrEMBL)	BAT,GAF_2,HTH_10,HalX,PAS_8,Response_reg	1	1	Natronomonas moolapensis (strain DSM 18674 / CECT 7526 / JCM 14361 / 8.8.11)	GCA_000591055.1	Archaea;Euryarchaeota;Halobacteria;Halobacteriales;Haloarculaceae;Natronomonas;Natronomonas moolapensis	d__Archaea;p__Halobacteriota;c__Halobacteria;o__Halobacteriales;f__Haloarculaceae;g__Natronomonas;s__Natronomonas sp007121575
UP000011867	M1XPB7	Sensor box histidine kinase	751	UniProtKB unreviewed (TrEMBL)	GAF_2,HATPase_c,HisKA,PAS_4,PAS_9	2	2	Natronomonas moolapensis (strain DSM 18674 / CECT 7526 / JCM 14361 / 8.8.11)	GCA_000591055.1	Archaea;Euryarchaeota;Halobacteria;Halobacteriales;Haloarculaceae;Natronomonas;Natronomonas moolapensis	d__Archaea;p__Halobacteriota;c__Halobacteria;o__Halobacteriales;f__Haloarculaceae;g__Natronomonas;s__Natronomonas sp007121575
UP000011867	M1XQJ4	Sensor box histidine kinase	723	UniProtKB unreviewed (TrEMBL)	HATPase_c,PAS_4,PAS_9	2	2	Natronomonas moolapensis (strain DSM 18674 / CECT 7526 / JCM 14361 / 8.8.11)	GCA_000591055.1	Archaea;Euryarchaeota;Halobacteria;Halobacteriales;Haloarculaceae;Natronomonas;Natronomonas moolapensis	d__Archaea;p__Halobacteriota;c__Halobacteria;o__Halobacteriales;f__Haloarculaceae;g__Natronomonas;s__Natronomonas sp007121575
UP000011867	M1XQV3	Sensor box histidine kinase	539	UniProtKB unreviewed (TrEMBL)	HATPase_c,PAS_8	1	1	Natronomonas moolapensis (strain DSM 18674 / CECT 7526 / JCM 14361 / 8.8.11)	GCA_000591055.1	Archaea;Euryarchaeota;Halobacteria;Halobacteriales;Haloarculaceae;Natronomonas;Natronomonas moolapensis	d__Archaea;p__Halobacteriota;c__Halobacteria;o__Halobacteriales;f__Haloarculaceae;g__Natronomonas;s__Natronomonas sp007121575
UP000011867	M1Y529	Sensor box histidine kinase	349	UniProtKB unreviewed (TrEMBL)	HATPase_c,PAS_3	1	1	Natronomonas moolapensis (strain DSM 18674 / CECT 7526 / JCM 14361 / 8.8.11)	GCA_000591055.1	Archaea;Euryarchaeota;Halobacteria;Halobacteriales;Haloarculaceae;Natronomonas;Natronomonas moolapensis	d__Archaea;p__Halobacteriota;c__Halobacteria;o__Halobacteriales;f__Haloarculaceae;g__Natronomonas;s__Natronomonas sp007121575
UP000011867	M1XR33	Sensor box histidine kinase	605	UniProtKB unreviewed (TrEMBL)	HATPase_c,PAS,PAS_4	2	2	Natronomonas moolapensis (strain DSM 18674 / CECT 7526 / JCM 14361 / 8.8.11)	GCA_000591055.1	Archaea;Euryarchaeota;Halobacteria;Halobacteriales;Haloarculaceae;Natronomonas;Natronomonas moolapensis	d__Archaea;p__Halobacteriota;c__Halobacteria;o__Halobacteriales;f__Haloarculaceae;g__Natronomonas;s__Natronomonas sp007121575
UP000011867	M1XKG1	Sensor box histidine kinase	583	UniProtKB unreviewed (TrEMBL)	HATPase_c,PAS,PAS_9,PAS_9	3	2	Natronomonas moolapensis (strain DSM 18674 / CECT 7526 / JCM 14361 / 8.8.11)	GCA_000591055.1	Archaea;Euryarchaeota;Halobacteria;Halobacteriales;Haloarculaceae;Natronomonas;Natronomonas moolapensis	d__Archaea;p__Halobacteriota;c__Halobacteria;o__Halobacteriales;f__Haloarculaceae;g__Natronomonas;s__Natronomonas sp007121575
UP000011867	M1XLK0	Sensor box histidine kinase	354	UniProtKB unreviewed (TrEMBL)	HATPase_c,PAS_9	1	1	Natronomonas moolapensis (strain DSM 18674 / CECT 7526 / JCM 14361 / 8.8.11)	GCA_000591055.1	Archaea;Euryarchaeota;Halobacteria;Halobacteriales;Haloarculaceae;Natronomonas;Natronomonas moolapensis	d__Archaea;p__Halobacteriota;c__Halobacteria;o__Halobacteriales;f__Haloarculaceae;g__Natronomonas;s__Natronomonas sp007121575
UP000011867	M1XQR8	Receiver/sensor box histidine kinase	610	UniProtKB unreviewed (TrEMBL)	HATPase_c,PAS,PAS_9,Response_reg	2	2	Natronomonas moolapensis (strain DSM 18674 / CECT 7526 / JCM 14361 / 8.8.11)	GCA_000591055.1	Archaea;Euryarchaeota;Halobacteria;Halobacteriales;Haloarculaceae;Natronomonas;Natronomonas moolapensis	d__Archaea;p__Halobacteriota;c__Halobacteria;o__Halobacteriales;f__Haloarculaceae;g__Natronomonas;s__Natronomonas sp007121575
UP000011867	M1XSZ3	Sensor box histidine kinase	546	UniProtKB unreviewed (TrEMBL)	HATPase_c,PAS	1	1	Natronomonas moolapensis (strain DSM 18674 / CECT 7526 / JCM 14361 / 8.8.11)	GCA_000591055.1	Archaea;Euryarchaeota;Halobacteria;Halobacteriales;Haloarculaceae;Natronomonas;Natronomonas moolapensis	d__Archaea;p__Halobacteriota;c__Halobacteria;o__Halobacteriales;f__Haloarculaceae;g__Natronomonas;s__Natronomonas sp007121575
UP000011867	M1XT75	Receiver/sensor box histidine kinase	1149	UniProtKB unreviewed (TrEMBL)	GAF,GAF,HATPase_c,HisKA,PAS_4,PAS_4,PAS_9,Response_reg	3	2	Natronomonas moolapensis (strain DSM 18674 / CECT 7526 / JCM 14361 / 8.8.11)	GCA_000591055.1	Archaea;Euryarchaeota;Halobacteria;Halobacteriales;Haloarculaceae;Natronomonas;Natronomonas moolapensis	d__Archaea;p__Halobacteriota;c__Halobacteria;o__Halobacteriales;f__Haloarculaceae;g__Natronomonas;s__Natronomonas sp007121575
UP000011867	M1Y061	Receiver/sensor box histidine kinase	610	UniProtKB unreviewed (TrEMBL)	HATPase_c,HisKA,PAS_3,PAS_9,Response_reg	2	2	Natronomonas moolapensis (strain DSM 18674 / CECT 7526 / JCM 14361 / 8.8.11)	GCA_000591055.1	Archaea;Euryarchaeota;Halobacteria;Halobacteriales;Haloarculaceae;Natronomonas;Natronomonas moolapensis	d__Archaea;p__Halobacteriota;c__Halobacteria;o__Halobacteriales;f__Haloarculaceae;g__Natronomonas;s__Natronomonas sp007121575
UP000011867	M1XLI9	Integrase family protein / sensor/bat box HTH-10 family transcription regulator	837	UniProtKB unreviewed (TrEMBL)	BAT,GAF_2,HTH_10,PAS_4,PAS_9,Phage_integrase	2	2	Natronomonas moolapensis (strain DSM 18674 / CECT 7526 / JCM 14361 / 8.8.11)	GCA_000591055.1	Archaea;Euryarchaeota;Halobacteria;Halobacteriales;Haloarculaceae;Natronomonas;Natronomonas moolapensis	d__Archaea;p__Halobacteriota;c__Halobacteria;o__Halobacteriales;f__Haloarculaceae;g__Natronomonas;s__Natronomonas sp007121575
UP000011867	M1XSC0	Sensor/bat box HTH-10 family transcription regulator	517	UniProtKB unreviewed (TrEMBL)	BAT,GAF_2,HTH_10,PAS_4	1	1	Natronomonas moolapensis (strain DSM 18674 / CECT 7526 / JCM 14361 / 8.8.11)	GCA_000591055.1	Archaea;Euryarchaeota;Halobacteria;Halobacteriales;Haloarculaceae;Natronomonas;Natronomonas moolapensis	d__Archaea;p__Halobacteriota;c__Halobacteria;o__Halobacteriales;f__Haloarculaceae;g__Natronomonas;s__Natronomonas sp007121575
UP000011867	M1XS32	Sensor box histidine kinase	1490	UniProtKB unreviewed (TrEMBL)	GAF_2,HATPase_c,PAS,PAS_3,PAS_3,PAS_4,PAS_4,PAS_4,PAS_9,PAS_9,PAS_9	9	4	Natronomonas moolapensis (strain DSM 18674 / CECT 7526 / JCM 14361 / 8.8.11)	GCA_000591055.1	Archaea;Euryarchaeota;Halobacteria;Halobacteriales;Haloarculaceae;Natronomonas;Natronomonas moolapensis	d__Archaea;p__Halobacteriota;c__Halobacteria;o__Halobacteriales;f__Haloarculaceae;g__Natronomonas;s__Natronomonas sp007121575
UP000011867	M1Y0Y7	Receiver/sensor/bat box HTH-10 family transcription regulator	648	UniProtKB unreviewed (TrEMBL)	BAT,GAF_2,HTH_10,PAS_4,Response_reg	1	1	Natronomonas moolapensis (strain DSM 18674 / CECT 7526 / JCM 14361 / 8.8.11)	GCA_000591055.1	Archaea;Euryarchaeota;Halobacteria;Halobacteriales;Haloarculaceae;Natronomonas;Natronomonas moolapensis	d__Archaea;p__Halobacteriota;c__Halobacteria;o__Halobacteriales;f__Haloarculaceae;g__Natronomonas;s__Natronomonas sp007121575
UP000011867	M1XNR2	Sensor box protein	192	UniProtKB unreviewed (TrEMBL)	PAS_9	1	1	Natronomonas moolapensis (strain DSM 18674 / CECT 7526 / JCM 14361 / 8.8.11)	GCA_000591055.1	Archaea;Euryarchaeota;Halobacteria;Halobacteriales;Haloarculaceae;Natronomonas;Natronomonas moolapensis	d__Archaea;p__Halobacteriota;c__Halobacteria;o__Halobacteriales;f__Haloarculaceae;g__Natronomonas;s__Natronomonas sp007121575
UP000011867	M1XRX7	Sensor box histidine kinase	751	UniProtKB unreviewed (TrEMBL)	GAF_2,HATPase_c,HisKA,PAS_4,PAS_9	2	2	Natronomonas moolapensis (strain DSM 18674 / CECT 7526 / JCM 14361 / 8.8.11)	GCA_000591055.1	Archaea;Euryarchaeota;Halobacteria;Halobacteriales;Haloarculaceae;Natronomonas;Natronomonas moolapensis	d__Archaea;p__Halobacteriota;c__Halobacteria;o__Halobacteriales;f__Haloarculaceae;g__Natronomonas;s__Natronomonas sp007121575
UP000011867	M1XT10	Receiver/sensor box histidine kinase	1247	UniProtKB unreviewed (TrEMBL)	HATPase_c,HisKA,PAS_3,PAS_3,PAS_4,PAS_4,PAS_4,PAS_4,PAS_9,Response_reg	7	3	Natronomonas moolapensis (strain DSM 18674 / CECT 7526 / JCM 14361 / 8.8.11)	GCA_000591055.1	Archaea;Euryarchaeota;Halobacteria;Halobacteriales;Haloarculaceae;Natronomonas;Natronomonas moolapensis	d__Archaea;p__Halobacteriota;c__Halobacteria;o__Halobacteriales;f__Haloarculaceae;g__Natronomonas;s__Natronomonas sp007121575
UP000011867	M1XNJ3	Receiver/sensor/bat box HTH-10 family transcription regulator Bat (Homolog to bacterioopsin activator)	673	UniProtKB unreviewed (TrEMBL)	BAT,GAF_2,HTH_10,PAS_9,Response_reg	1	1	Natronomonas moolapensis (strain DSM 18674 / CECT 7526 / JCM 14361 / 8.8.11)	GCA_000591055.1	Archaea;Euryarchaeota;Halobacteria;Halobacteriales;Haloarculaceae;Natronomonas;Natronomonas moolapensis	d__Archaea;p__Halobacteriota;c__Halobacteria;o__Halobacteriales;f__Haloarculaceae;g__Natronomonas;s__Natronomonas sp007121575
UP000011867	M1XK61	Sensor/bat box HTH-10 family transcription regulator	530	UniProtKB unreviewed (TrEMBL)	BAT,GAF_2,HTH_10,PAS_3	1	1	Natronomonas moolapensis (strain DSM 18674 / CECT 7526 / JCM 14361 / 8.8.11)	GCA_000591055.1	Archaea;Euryarchaeota;Halobacteria;Halobacteriales;Haloarculaceae;Natronomonas;Natronomonas moolapensis	d__Archaea;p__Halobacteriota;c__Halobacteria;o__Halobacteriales;f__Haloarculaceae;g__Natronomonas;s__Natronomonas sp007121575
UP000011867	M1XTS5	Sensor box histidine kinase	785	UniProtKB unreviewed (TrEMBL)	HATPase_c,PAS_8	1	1	Natronomonas moolapensis (strain DSM 18674 / CECT 7526 / JCM 14361 / 8.8.11)	GCA_000591055.1	Archaea;Euryarchaeota;Halobacteria;Halobacteriales;Haloarculaceae;Natronomonas;Natronomonas moolapensis	d__Archaea;p__Halobacteriota;c__Halobacteria;o__Halobacteriales;f__Haloarculaceae;g__Natronomonas;s__Natronomonas sp007121575
UP000011867	M1Y3A2	Sensor box histidine kinase	360	UniProtKB unreviewed (TrEMBL)	HATPase_c,PAS_4	1	1	Natronomonas moolapensis (strain DSM 18674 / CECT 7526 / JCM 14361 / 8.8.11)	GCA_000591055.1	Archaea;Euryarchaeota;Halobacteria;Halobacteriales;Haloarculaceae;Natronomonas;Natronomonas moolapensis	d__Archaea;p__Halobacteriota;c__Halobacteria;o__Halobacteriales;f__Haloarculaceae;g__Natronomonas;s__Natronomonas sp007121575
UP000011867	M1XTL3	Sensor/bat box HTH-10 family transcription regulator	557	UniProtKB unreviewed (TrEMBL)	BAT,HTH_10,PAS_3	1	1	Natronomonas moolapensis (strain DSM 18674 / CECT 7526 / JCM 14361 / 8.8.11)	GCA_000591055.1	Archaea;Euryarchaeota;Halobacteria;Halobacteriales;Haloarculaceae;Natronomonas;Natronomonas moolapensis	d__Archaea;p__Halobacteriota;c__Halobacteria;o__Halobacteriales;f__Haloarculaceae;g__Natronomonas;s__Natronomonas sp007121575
UP000011867	M1XLN7	Receiver/sensor box histidine kinase	484	UniProtKB unreviewed (TrEMBL)	HATPase_c,HisKA,PAS,Response_reg	1	1	Natronomonas moolapensis (strain DSM 18674 / CECT 7526 / JCM 14361 / 8.8.11)	GCA_000591055.1	Archaea;Euryarchaeota;Halobacteria;Halobacteriales;Haloarculaceae;Natronomonas;Natronomonas moolapensis	d__Archaea;p__Halobacteriota;c__Halobacteria;o__Halobacteriales;f__Haloarculaceae;g__Natronomonas;s__Natronomonas sp007121575
UP000011867	M1XKC9	Transducer protein Htr28	532	UniProtKB unreviewed (TrEMBL)	MCPsignal,PAS	1	1	Natronomonas moolapensis (strain DSM 18674 / CECT 7526 / JCM 14361 / 8.8.11)	GCA_000591055.1	Archaea;Euryarchaeota;Halobacteria;Halobacteriales;Haloarculaceae;Natronomonas;Natronomonas moolapensis	d__Archaea;p__Halobacteriota;c__Halobacteria;o__Halobacteriales;f__Haloarculaceae;g__Natronomonas;s__Natronomonas sp007121575
UP000011867	M1Y599	Receiver/sensor box protein	652	UniProtKB unreviewed (TrEMBL)	GAF_2,PAS_3,PAS_4,PAS_9,Response_reg	3	3	Natronomonas moolapensis (strain DSM 18674 / CECT 7526 / JCM 14361 / 8.8.11)	GCA_000591055.1	Archaea;Euryarchaeota;Halobacteria;Halobacteriales;Haloarculaceae;Natronomonas;Natronomonas moolapensis	d__Archaea;p__Halobacteriota;c__Halobacteria;o__Halobacteriales;f__Haloarculaceae;g__Natronomonas;s__Natronomonas sp007121575
UP000011867	M1XRH4	Histidine kinase	589	UniProtKB unreviewed (TrEMBL)	HATPase_c,PAS_8	1	1	Natronomonas moolapensis (strain DSM 18674 / CECT 7526 / JCM 14361 / 8.8.11)	GCA_000591055.1	Archaea;Euryarchaeota;Halobacteria;Halobacteriales;Haloarculaceae;Natronomonas;Natronomonas moolapensis	d__Archaea;p__Halobacteriota;c__Halobacteria;o__Halobacteriales;f__Haloarculaceae;g__Natronomonas;s__Natronomonas sp007121575
UP000011867	M1XPY8	Sensor box histidine kinase	739	UniProtKB unreviewed (TrEMBL)	HATPase_c,HisKA_7TM,PAS_4,PAS_8	2	2	Natronomonas moolapensis (strain DSM 18674 / CECT 7526 / JCM 14361 / 8.8.11)	GCA_000591055.1	Archaea;Euryarchaeota;Halobacteria;Halobacteriales;Haloarculaceae;Natronomonas;Natronomonas moolapensis	d__Archaea;p__Halobacteriota;c__Halobacteria;o__Halobacteriales;f__Haloarculaceae;g__Natronomonas;s__Natronomonas sp007121575
UP000002698	A0A1U7EXN6	Sensor box histidine kinase	341	UniProtKB unreviewed (TrEMBL)	HATPase_c,HisKA,PAS_9	1	1	Natronomonas pharaonis (strain ATCC 35678 / DSM 2160 / CIP 103997 / JCM 8858 / NBRC 14720 / NCIMB 2260 / Gabara) (Halobacterium pharaonis)	GCA_000026045.1	Archaea;Euryarchaeota;Halobacteria;Halobacteriales;Haloarculaceae;Natronomonas;Natronomonas pharaonis	d__Archaea;p__Halobacteriota;c__Halobacteria;o__Halobacteriales;f__Haloarculaceae;g__Natronomonas;s__Natronomonas sp007121575
UP000002698	A0A1U7EVH3	Sensor box histidine kinase	876	UniProtKB unreviewed (TrEMBL)	HATPase_c,HisKA_7TM,PAS_8,PAS_9	2	2	Natronomonas pharaonis (strain ATCC 35678 / DSM 2160 / CIP 103997 / JCM 8858 / NBRC 14720 / NCIMB 2260 / Gabara) (Halobacterium pharaonis)	GCA_000026045.1	Archaea;Euryarchaeota;Halobacteria;Halobacteriales;Haloarculaceae;Natronomonas;Natronomonas pharaonis	d__Archaea;p__Halobacteriota;c__Halobacteria;o__Halobacteriales;f__Haloarculaceae;g__Natronomonas;s__Natronomonas sp007121575
UP000002698	A0A1U7EUM9	Sensor box histidine kinase	495	UniProtKB unreviewed (TrEMBL)	HATPase_c,HisKA,PAS_4,PAS_4	2	1	Natronomonas pharaonis (strain ATCC 35678 / DSM 2160 / CIP 103997 / JCM 8858 / NBRC 14720 / NCIMB 2260 / Gabara) (Halobacterium pharaonis)	GCA_000026045.1	Archaea;Euryarchaeota;Halobacteria;Halobacteriales;Haloarculaceae;Natronomonas;Natronomonas pharaonis	d__Archaea;p__Halobacteriota;c__Halobacteria;o__Halobacteriales;f__Haloarculaceae;g__Natronomonas;s__Natronomonas sp007121575
UP000002698	A0A1U7EVH2	Sensor box histidine kinase	338	UniProtKB unreviewed (TrEMBL)	HATPase_c,HisKA,PAS_4	1	1	Natronomonas pharaonis (strain ATCC 35678 / DSM 2160 / CIP 103997 / JCM 8858 / NBRC 14720 / NCIMB 2260 / Gabara) (Halobacterium pharaonis)	GCA_000026045.1	Archaea;Euryarchaeota;Halobacteria;Halobacteriales;Haloarculaceae;Natronomonas;Natronomonas pharaonis	d__Archaea;p__Halobacteriota;c__Halobacteria;o__Halobacteriales;f__Haloarculaceae;g__Natronomonas;s__Natronomonas sp007121575
UP000002698	A0A1U7ETD6	Receiver/sensor box histidine kinase	484	UniProtKB unreviewed (TrEMBL)	HATPase_c,PAS_4,Response_reg	1	1	Natronomonas pharaonis (strain ATCC 35678 / DSM 2160 / CIP 103997 / JCM 8858 / NBRC 14720 / NCIMB 2260 / Gabara) (Halobacterium pharaonis)	GCA_000026045.1	Archaea;Euryarchaeota;Halobacteria;Halobacteriales;Haloarculaceae;Natronomonas;Natronomonas pharaonis	d__Archaea;p__Halobacteriota;c__Halobacteria;o__Halobacteriales;f__Haloarculaceae;g__Natronomonas;s__Natronomonas sp007121575
UP000002698	A0A1U7EWM7	Transducer protein Htr25	443	UniProtKB unreviewed (TrEMBL)	MCPsignal,PAS_9	1	1	Natronomonas pharaonis (strain ATCC 35678 / DSM 2160 / CIP 103997 / JCM 8858 / NBRC 14720 / NCIMB 2260 / Gabara) (Halobacterium pharaonis)	GCA_000026045.1	Archaea;Euryarchaeota;Halobacteria;Halobacteriales;Haloarculaceae;Natronomonas;Natronomonas pharaonis	d__Archaea;p__Halobacteriota;c__Halobacteria;o__Halobacteriales;f__Haloarculaceae;g__Natronomonas;s__Natronomonas sp007121575
UP000002698	Q3IM51	Sensor box histidine kinase	596	UniProtKB unreviewed (TrEMBL)	HATPase_c,PAS_9,PAS_9,PAS_9	3	1	Natronomonas pharaonis (strain ATCC 35678 / DSM 2160 / CIP 103997 / JCM 8858 / NBRC 14720 / NCIMB 2260 / Gabara) (Halobacterium pharaonis)	GCA_000026045.1	Archaea;Euryarchaeota;Halobacteria;Halobacteriales;Haloarculaceae;Natronomonas;Natronomonas pharaonis	d__Archaea;p__Halobacteriota;c__Halobacteria;o__Halobacteriales;f__Haloarculaceae;g__Natronomonas;s__Natronomonas sp007121575
UP000002698	A0A1U7EV14	Transducer protein Htr35	401	UniProtKB unreviewed (TrEMBL)	MCPsignal,PAS_3	1	1	Natronomonas pharaonis (strain ATCC 35678 / DSM 2160 / CIP 103997 / JCM 8858 / NBRC 14720 / NCIMB 2260 / Gabara) (Halobacterium pharaonis)	GCA_000026045.1	Archaea;Euryarchaeota;Halobacteria;Halobacteriales;Haloarculaceae;Natronomonas;Natronomonas pharaonis	d__Archaea;p__Halobacteriota;c__Halobacteria;o__Halobacteriales;f__Haloarculaceae;g__Natronomonas;s__Natronomonas sp007121575
UP000002698	A0A1U7ETC4	Sensor box histidine kinase	1013	UniProtKB unreviewed (TrEMBL)	GAF_2,HATPase_c,PAS,PAS_4,PAS_4	3	2	Natronomonas pharaonis (strain ATCC 35678 / DSM 2160 / CIP 103997 / JCM 8858 / NBRC 14720 / NCIMB 2260 / Gabara) (Halobacterium pharaonis)	GCA_000026045.1	Archaea;Euryarchaeota;Halobacteria;Halobacteriales;Haloarculaceae;Natronomonas;Natronomonas pharaonis	d__Archaea;p__Halobacteriota;c__Halobacteria;o__Halobacteriales;f__Haloarculaceae;g__Natronomonas;s__Natronomonas sp007121575
UP000002698	A0A1U7EW93	Sensor box histidine kinase	464	UniProtKB unreviewed (TrEMBL)	HATPase_c,PAS_3,PAS_3	2	1	Natronomonas pharaonis (strain ATCC 35678 / DSM 2160 / CIP 103997 / JCM 8858 / NBRC 14720 / NCIMB 2260 / Gabara) (Halobacterium pharaonis)	GCA_000026045.1	Archaea;Euryarchaeota;Halobacteria;Halobacteriales;Haloarculaceae;Natronomonas;Natronomonas pharaonis	d__Archaea;p__Halobacteriota;c__Halobacteria;o__Halobacteriales;f__Haloarculaceae;g__Natronomonas;s__Natronomonas sp007121575
UP000002698	Q3IM66	Receiver/sensor box histidine kinase	719	UniProtKB unreviewed (TrEMBL)	HATPase_c,HisKA,PAS_3,PAS_3,PAS_3,Response_reg	3	1	Natronomonas pharaonis (strain ATCC 35678 / DSM 2160 / CIP 103997 / JCM 8858 / NBRC 14720 / NCIMB 2260 / Gabara) (Halobacterium pharaonis)	GCA_000026045.1	Archaea;Euryarchaeota;Halobacteria;Halobacteriales;Haloarculaceae;Natronomonas;Natronomonas pharaonis	d__Archaea;p__Halobacteriota;c__Halobacteria;o__Halobacteriales;f__Haloarculaceae;g__Natronomonas;s__Natronomonas sp007121575
UP000002698	Q3ILY8	Receiver/sensor box histidine kinase	742	UniProtKB unreviewed (TrEMBL)	HATPase_c,HisKA,PAS_3,PAS_3,PAS_9,Response_reg	3	2	Natronomonas pharaonis (strain ATCC 35678 / DSM 2160 / CIP 103997 / JCM 8858 / NBRC 14720 / NCIMB 2260 / Gabara) (Halobacterium pharaonis)	GCA_000026045.1	Archaea;Euryarchaeota;Halobacteria;Halobacteriales;Haloarculaceae;Natronomonas;Natronomonas pharaonis	d__Archaea;p__Halobacteriota;c__Halobacteria;o__Halobacteriales;f__Haloarculaceae;g__Natronomonas;s__Natronomonas sp007121575
UP000002698	A0A1U7EX43	Transducer protein Htr31	695	UniProtKB unreviewed (TrEMBL)	MCPsignal,PAS_9	1	1	Natronomonas pharaonis (strain ATCC 35678 / DSM 2160 / CIP 103997 / JCM 8858 / NBRC 14720 / NCIMB 2260 / Gabara) (Halobacterium pharaonis)	GCA_000026045.1	Archaea;Euryarchaeota;Halobacteria;Halobacteriales;Haloarculaceae;Natronomonas;Natronomonas pharaonis	d__Archaea;p__Halobacteriota;c__Halobacteria;o__Halobacteriales;f__Haloarculaceae;g__Natronomonas;s__Natronomonas sp007121575
UP000002698	A0A1U7EVE8	Sensor box histidine kinase	499	UniProtKB unreviewed (TrEMBL)	HATPase_c,PAS_9	1	1	Natronomonas pharaonis (strain ATCC 35678 / DSM 2160 / CIP 103997 / JCM 8858 / NBRC 14720 / NCIMB 2260 / Gabara) (Halobacterium pharaonis)	GCA_000026045.1	Archaea;Euryarchaeota;Halobacteria;Halobacteriales;Haloarculaceae;Natronomonas;Natronomonas pharaonis	d__Archaea;p__Halobacteriota;c__Halobacteria;o__Halobacteriales;f__Haloarculaceae;g__Natronomonas;s__Natronomonas sp007121575
UP000002698	A0A1U7EXF1	Sensor box histidine kinase	685	UniProtKB unreviewed (TrEMBL)	HATPase_c,HisKA_7TM,PAS_4	1	1	Natronomonas pharaonis (strain ATCC 35678 / DSM 2160 / CIP 103997 / JCM 8858 / NBRC 14720 / NCIMB 2260 / Gabara) (Halobacterium pharaonis)	GCA_000026045.1	Archaea;Euryarchaeota;Halobacteria;Halobacteriales;Haloarculaceae;Natronomonas;Natronomonas pharaonis	d__Archaea;p__Halobacteriota;c__Halobacteria;o__Halobacteriales;f__Haloarculaceae;g__Natronomonas;s__Natronomonas sp007121575
UP000002698	A0A1U7EVJ6	Sensor box histidine kinase	471	UniProtKB unreviewed (TrEMBL)	HATPase_c,PAS_4,PAS_9	2	2	Natronomonas pharaonis (strain ATCC 35678 / DSM 2160 / CIP 103997 / JCM 8858 / NBRC 14720 / NCIMB 2260 / Gabara) (Halobacterium pharaonis)	GCA_000026045.1	Archaea;Euryarchaeota;Halobacteria;Halobacteriales;Haloarculaceae;Natronomonas;Natronomonas pharaonis	d__Archaea;p__Halobacteriota;c__Halobacteria;o__Halobacteriales;f__Haloarculaceae;g__Natronomonas;s__Natronomonas sp007121575
UP000002698	A0A1U7EV28	Sensor box histidine kinase	580	UniProtKB unreviewed (TrEMBL)	HATPase_c,HisKA,HisKA_7TM,PAS_9	1	1	Natronomonas pharaonis (strain ATCC 35678 / DSM 2160 / CIP 103997 / JCM 8858 / NBRC 14720 / NCIMB 2260 / Gabara) (Halobacterium pharaonis)	GCA_000026045.1	Archaea;Euryarchaeota;Halobacteria;Halobacteriales;Haloarculaceae;Natronomonas;Natronomonas pharaonis	d__Archaea;p__Halobacteriota;c__Halobacteria;o__Halobacteriales;f__Haloarculaceae;g__Natronomonas;s__Natronomonas sp007121575
UP000002698	A0A1U7EVJ9	Sensor box histidine kinase	1020	UniProtKB unreviewed (TrEMBL)	GAF_2,HATPase_c,PAS_4,PAS_4,PAS_4	3	1	Natronomonas pharaonis (strain ATCC 35678 / DSM 2160 / CIP 103997 / JCM 8858 / NBRC 14720 / NCIMB 2260 / Gabara) (Halobacterium pharaonis)	GCA_000026045.1	Archaea;Euryarchaeota;Halobacteria;Halobacteriales;Haloarculaceae;Natronomonas;Natronomonas pharaonis	d__Archaea;p__Halobacteriota;c__Halobacteria;o__Halobacteriales;f__Haloarculaceae;g__Natronomonas;s__Natronomonas sp007121575
UP000002698	A0A1U7EZD2	Integrase family protein / sensor/bat box HTH-10 family transcription regulator	839	UniProtKB unreviewed (TrEMBL)	BAT,GAF_2,HTH_10,PAS,PAS_9,Phage_integrase	2	2	Natronomonas pharaonis (strain ATCC 35678 / DSM 2160 / CIP 103997 / JCM 8858 / NBRC 14720 / NCIMB 2260 / Gabara) (Halobacterium pharaonis)	GCA_000026045.1	Archaea;Euryarchaeota;Halobacteria;Halobacteriales;Haloarculaceae;Natronomonas;Natronomonas pharaonis	d__Archaea;p__Halobacteriota;c__Halobacteria;o__Halobacteriales;f__Haloarculaceae;g__Natronomonas;s__Natronomonas sp007121575
UP000002698	A0A1U7EWK6	Receiver/sensor box histidine kinase	857	UniProtKB unreviewed (TrEMBL)	HATPase_c,PAS,PAS,PAS_3,PAS_3	4	2	Natronomonas pharaonis (strain ATCC 35678 / DSM 2160 / CIP 103997 / JCM 8858 / NBRC 14720 / NCIMB 2260 / Gabara) (Halobacterium pharaonis)	GCA_000026045.1	Archaea;Euryarchaeota;Halobacteria;Halobacteriales;Haloarculaceae;Natronomonas;Natronomonas pharaonis	d__Archaea;p__Halobacteriota;c__Halobacteria;o__Halobacteriales;f__Haloarculaceae;g__Natronomonas;s__Natronomonas sp007121575
UP000002698	A0A1U7EZI5	Sensor box histidine kinase	508	UniProtKB unreviewed (TrEMBL)	GAF_3,HATPase_c,HisKA,PAS_4	1	1	Natronomonas pharaonis (strain ATCC 35678 / DSM 2160 / CIP 103997 / JCM 8858 / NBRC 14720 / NCIMB 2260 / Gabara) (Halobacterium pharaonis)	GCA_000026045.1	Archaea;Euryarchaeota;Halobacteria;Halobacteriales;Haloarculaceae;Natronomonas;Natronomonas pharaonis	d__Archaea;p__Halobacteriota;c__Halobacteria;o__Halobacteriales;f__Haloarculaceae;g__Natronomonas;s__Natronomonas sp007121575
UP000002698	A0A1U7ETZ5	Receiver/sensor/bat box HTH-10 family transcription regulator Bat (Homolog to bacterioopsin activator)	681	UniProtKB unreviewed (TrEMBL)	BAT,GAF_2,HTH_10,PAS_9,Response_reg	1	1	Natronomonas pharaonis (strain ATCC 35678 / DSM 2160 / CIP 103997 / JCM 8858 / NBRC 14720 / NCIMB 2260 / Gabara) (Halobacterium pharaonis)	GCA_000026045.1	Archaea;Euryarchaeota;Halobacteria;Halobacteriales;Haloarculaceae;Natronomonas;Natronomonas pharaonis	d__Archaea;p__Halobacteriota;c__Halobacteria;o__Halobacteriales;f__Haloarculaceae;g__Natronomonas;s__Natronomonas sp007121575
UP000002698	A0A1U7EYU6	Sensor box histidine kinase	1348	UniProtKB unreviewed (TrEMBL)	HATPase_c,HATPase_c,PAS_3,PAS_4,PAS_4,PAS_4,PAS_9	5	3	Natronomonas pharaonis (strain ATCC 35678 / DSM 2160 / CIP 103997 / JCM 8858 / NBRC 14720 / NCIMB 2260 / Gabara) (Halobacterium pharaonis)	GCA_000026045.1	Archaea;Euryarchaeota;Halobacteria;Halobacteriales;Haloarculaceae;Natronomonas;Natronomonas pharaonis	d__Archaea;p__Halobacteriota;c__Halobacteria;o__Halobacteriales;f__Haloarculaceae;g__Natronomonas;s__Natronomonas sp007121575
UP000002698	A0A1U7EU94	Receiver/sensor box histidine kinase	712	UniProtKB unreviewed (TrEMBL)	HATPase_c,PAS,PAS,PAS,Response_reg	3	1	Natronomonas pharaonis (strain ATCC 35678 / DSM 2160 / CIP 103997 / JCM 8858 / NBRC 14720 / NCIMB 2260 / Gabara) (Halobacterium pharaonis)	GCA_000026045.1	Archaea;Euryarchaeota;Halobacteria;Halobacteriales;Haloarculaceae;Natronomonas;Natronomonas pharaonis	d__Archaea;p__Halobacteriota;c__Halobacteria;o__Halobacteriales;f__Haloarculaceae;g__Natronomonas;s__Natronomonas sp007121575
UP000002698	Q3IM43	Sensor box histidine kinase	582	UniProtKB unreviewed (TrEMBL)	HATPase_c,PAS,PAS_4,PAS_9	3	3	Natronomonas pharaonis (strain ATCC 35678 / DSM 2160 / CIP 103997 / JCM 8858 / NBRC 14720 / NCIMB 2260 / Gabara) (Halobacterium pharaonis)	GCA_000026045.1	Archaea;Euryarchaeota;Halobacteria;Halobacteriales;Haloarculaceae;Natronomonas;Natronomonas pharaonis	d__Archaea;p__Halobacteriota;c__Halobacteria;o__Halobacteriales;f__Haloarculaceae;g__Natronomonas;s__Natronomonas sp007121575
UP000002698	A0A1U7ETE1	Sensor box histidine kinase	628	UniProtKB unreviewed (TrEMBL)	HATPase_c,HisKA,PAS,PAS_4	2	2	Natronomonas pharaonis (strain ATCC 35678 / DSM 2160 / CIP 103997 / JCM 8858 / NBRC 14720 / NCIMB 2260 / Gabara) (Halobacterium pharaonis)	GCA_000026045.1	Archaea;Euryarchaeota;Halobacteria;Halobacteriales;Haloarculaceae;Natronomonas;Natronomonas pharaonis	d__Archaea;p__Halobacteriota;c__Halobacteria;o__Halobacteriales;f__Haloarculaceae;g__Natronomonas;s__Natronomonas sp007121575
UP000002698	A0A1U7EV71	Sensor box histidine kinase	884	UniProtKB unreviewed (TrEMBL)	GAF,HATPase_c,PAS_3,PAS_4,PAS_9	3	3	Natronomonas pharaonis (strain ATCC 35678 / DSM 2160 / CIP 103997 / JCM 8858 / NBRC 14720 / NCIMB 2260 / Gabara) (Halobacterium pharaonis)	GCA_000026045.1	Archaea;Euryarchaeota;Halobacteria;Halobacteriales;Haloarculaceae;Natronomonas;Natronomonas pharaonis	d__Archaea;p__Halobacteriota;c__Halobacteria;o__Halobacteriales;f__Haloarculaceae;g__Natronomonas;s__Natronomonas sp007121575
UP000002698	A0A1U7EWF5	Receiver/sensor box histidine kinase	1492	UniProtKB unreviewed (TrEMBL)	HATPase_c,PAS,PAS_3,PAS_3,PAS_3,PAS_3,PAS_4,PAS_4,PAS_4,PAS_8,Response_reg	9	4	Natronomonas pharaonis (strain ATCC 35678 / DSM 2160 / CIP 103997 / JCM 8858 / NBRC 14720 / NCIMB 2260 / Gabara) (Halobacterium pharaonis)	GCA_000026045.1	Archaea;Euryarchaeota;Halobacteria;Halobacteriales;Haloarculaceae;Natronomonas;Natronomonas pharaonis	d__Archaea;p__Halobacteriota;c__Halobacteria;o__Halobacteriales;f__Haloarculaceae;g__Natronomonas;s__Natronomonas sp007121575
UP000002698	A0A1U7ETG3	Receiver/sensor box histidine kinase	601	UniProtKB unreviewed (TrEMBL)	HATPase_c,PAS,PAS,Response_reg	2	1	Natronomonas pharaonis (strain ATCC 35678 / DSM 2160 / CIP 103997 / JCM 8858 / NBRC 14720 / NCIMB 2260 / Gabara) (Halobacterium pharaonis)	GCA_000026045.1	Archaea;Euryarchaeota;Halobacteria;Halobacteriales;Haloarculaceae;Natronomonas;Natronomonas pharaonis	d__Archaea;p__Halobacteriota;c__Halobacteria;o__Halobacteriales;f__Haloarculaceae;g__Natronomonas;s__Natronomonas sp007121575
UP000002698	A0A1U7EZD6	Receiver/sensor box histidine kinase	649	UniProtKB unreviewed (TrEMBL)	HATPase_c,HisKA,PAS_9,Response_reg	1	1	Natronomonas pharaonis (strain ATCC 35678 / DSM 2160 / CIP 103997 / JCM 8858 / NBRC 14720 / NCIMB 2260 / Gabara) (Halobacterium pharaonis)	GCA_000026045.1	Archaea;Euryarchaeota;Halobacteria;Halobacteriales;Haloarculaceae;Natronomonas;Natronomonas pharaonis	d__Archaea;p__Halobacteriota;c__Halobacteria;o__Halobacteriales;f__Haloarculaceae;g__Natronomonas;s__Natronomonas sp007121575
UP000002698	A0A1U7ETZ2	Receiver/sensor box histidine kinase	598	UniProtKB unreviewed (TrEMBL)	HATPase_c,HisKA,PAS_3,PAS_4,Response_reg	2	2	Natronomonas pharaonis (strain ATCC 35678 / DSM 2160 / CIP 103997 / JCM 8858 / NBRC 14720 / NCIMB 2260 / Gabara) (Halobacterium pharaonis)	GCA_000026045.1	Archaea;Euryarchaeota;Halobacteria;Halobacteriales;Haloarculaceae;Natronomonas;Natronomonas pharaonis	d__Archaea;p__Halobacteriota;c__Halobacteria;o__Halobacteriales;f__Haloarculaceae;g__Natronomonas;s__Natronomonas sp007121575
UP000002698	A0A1U7EVH7	Transducer protein Htr26	661	UniProtKB unreviewed (TrEMBL)	MCPsignal,PAS_4,Protoglobin	1	1	Natronomonas pharaonis (strain ATCC 35678 / DSM 2160 / CIP 103997 / JCM 8858 / NBRC 14720 / NCIMB 2260 / Gabara) (Halobacterium pharaonis)	GCA_000026045.1	Archaea;Euryarchaeota;Halobacteria;Halobacteriales;Haloarculaceae;Natronomonas;Natronomonas pharaonis	d__Archaea;p__Halobacteriota;c__Halobacteria;o__Halobacteriales;f__Haloarculaceae;g__Natronomonas;s__Natronomonas sp007121575
UP000002698	A0A1U7EVA1	Transducer protein Htr29	534	UniProtKB unreviewed (TrEMBL)	MCPsignal,PAS	1	1	Natronomonas pharaonis (strain ATCC 35678 / DSM 2160 / CIP 103997 / JCM 8858 / NBRC 14720 / NCIMB 2260 / Gabara) (Halobacterium pharaonis)	GCA_000026045.1	Archaea;Euryarchaeota;Halobacteria;Halobacteriales;Haloarculaceae;Natronomonas;Natronomonas pharaonis	d__Archaea;p__Halobacteriota;c__Halobacteria;o__Halobacteriales;f__Haloarculaceae;g__Natronomonas;s__Natronomonas sp007121575
UP000002698	A0A1U7ETY7	Receiver/sensor box histidine kinase	1047	UniProtKB unreviewed (TrEMBL)	GAF,GAF,HATPase_c,PAS_4,PAS_4,PAS_4,Response_reg	3	1	Natronomonas pharaonis (strain ATCC 35678 / DSM 2160 / CIP 103997 / JCM 8858 / NBRC 14720 / NCIMB 2260 / Gabara) (Halobacterium pharaonis)	GCA_000026045.1	Archaea;Euryarchaeota;Halobacteria;Halobacteriales;Haloarculaceae;Natronomonas;Natronomonas pharaonis	d__Archaea;p__Halobacteriota;c__Halobacteria;o__Halobacteriales;f__Haloarculaceae;g__Natronomonas;s__Natronomonas sp007121575
UP000002698	A0A1U7EWR1	Transducer protein Htr28	546	UniProtKB unreviewed (TrEMBL)	MCPsignal,PAS_4	1	1	Natronomonas pharaonis (strain ATCC 35678 / DSM 2160 / CIP 103997 / JCM 8858 / NBRC 14720 / NCIMB 2260 / Gabara) (Halobacterium pharaonis)	GCA_000026045.1	Archaea;Euryarchaeota;Halobacteria;Halobacteriales;Haloarculaceae;Natronomonas;Natronomonas pharaonis	d__Archaea;p__Halobacteriota;c__Halobacteria;o__Halobacteriales;f__Haloarculaceae;g__Natronomonas;s__Natronomonas sp007121575
UP000002698	A0A1U7EYQ3	Sensor box histidine kinase	1008	UniProtKB unreviewed (TrEMBL)	HATPase_c,PAS,PAS_3,PAS_3,PAS_3,PAS_4	5	3	Natronomonas pharaonis (strain ATCC 35678 / DSM 2160 / CIP 103997 / JCM 8858 / NBRC 14720 / NCIMB 2260 / Gabara) (Halobacterium pharaonis)	GCA_000026045.1	Archaea;Euryarchaeota;Halobacteria;Halobacteriales;Haloarculaceae;Natronomonas;Natronomonas pharaonis	d__Archaea;p__Halobacteriota;c__Halobacteria;o__Halobacteriales;f__Haloarculaceae;g__Natronomonas;s__Natronomonas sp007121575
UP000002698	A0A1U7EV88	Sensor box histidine kinase	354	UniProtKB unreviewed (TrEMBL)	HATPase_c,PAS_8	1	1	Natronomonas pharaonis (strain ATCC 35678 / DSM 2160 / CIP 103997 / JCM 8858 / NBRC 14720 / NCIMB 2260 / Gabara) (Halobacterium pharaonis)	GCA_000026045.1	Archaea;Euryarchaeota;Halobacteria;Halobacteriales;Haloarculaceae;Natronomonas;Natronomonas pharaonis	d__Archaea;p__Halobacteriota;c__Halobacteria;o__Halobacteriales;f__Haloarculaceae;g__Natronomonas;s__Natronomonas sp007121575
UP000002698	A0A1U7EYJ9	Sensor/bat box HTH-10 family transcription regulator	529	UniProtKB unreviewed (TrEMBL)	BAT,GAF_2,HTH_10,PAS_4	1	1	Natronomonas pharaonis (strain ATCC 35678 / DSM 2160 / CIP 103997 / JCM 8858 / NBRC 14720 / NCIMB 2260 / Gabara) (Halobacterium pharaonis)	GCA_000026045.1	Archaea;Euryarchaeota;Halobacteria;Halobacteriales;Haloarculaceae;Natronomonas;Natronomonas pharaonis	d__Archaea;p__Halobacteriota;c__Halobacteria;o__Halobacteriales;f__Haloarculaceae;g__Natronomonas;s__Natronomonas sp007121575
UP000431469	A0A6A9T366	GAF domain-containing protein	955	UniProtKB unreviewed (TrEMBL)	BAT,GAF_2,GAF_2,HTH_10,PAS_4,Response_reg	1	1	Natronomonas sp. CBA1123	GCA_009741925.1	Archaea;Euryarchaeota;Halobacteria;Halobacteriales;Haloarculaceae;Natronomonas;unclassified Natronomonas	d__Archaea;p__Halobacteriota;c__Halobacteria;o__Halobacteriales;f__Haloarculaceae;g__Natronomonas;s__Natronomonas sp007121575
UP000431469	A0A6A9SPP5	PAS domain S-box protein	1008	UniProtKB unreviewed (TrEMBL)	GAF_2,HATPase_c,HisKA,PAS,PAS_4,PAS_8	3	3	Natronomonas sp. CBA1123	GCA_009741925.1	Archaea;Euryarchaeota;Halobacteria;Halobacteriales;Haloarculaceae;Natronomonas;unclassified Natronomonas	d__Archaea;p__Halobacteriota;c__Halobacteria;o__Halobacteriales;f__Haloarculaceae;g__Natronomonas;s__Natronomonas sp007121575
UP000431469	A0A6A9SP04	PAS domain S-box protein	484	UniProtKB unreviewed (TrEMBL)	HATPase_c,HisKA,PAS_9	1	1	Natronomonas sp. CBA1123	GCA_009741925.1	Archaea;Euryarchaeota;Halobacteria;Halobacteriales;Haloarculaceae;Natronomonas;unclassified Natronomonas	d__Archaea;p__Halobacteriota;c__Halobacteria;o__Halobacteriales;f__Haloarculaceae;g__Natronomonas;s__Natronomonas sp007121575
UP000431469	A0A6A9SZH4	GAF domain-containing protein	683	UniProtKB unreviewed (TrEMBL)	BAT,GAF,GAF_2,HTH_10,PAS	1	1	Natronomonas sp. CBA1123	GCA_009741925.1	Archaea;Euryarchaeota;Halobacteria;Halobacteriales;Haloarculaceae;Natronomonas;unclassified Natronomonas	d__Archaea;p__Halobacteriota;c__Halobacteria;o__Halobacteriales;f__Haloarculaceae;g__Natronomonas;s__Natronomonas sp007121575
UP000431469	A0A6A9SQ59	PAS domain-containing protein	559	UniProtKB unreviewed (TrEMBL)	BAT,GAF_2,HTH_10,PAS_9	1	1	Natronomonas sp. CBA1123	GCA_009741925.1	Archaea;Euryarchaeota;Halobacteria;Halobacteriales;Haloarculaceae;Natronomonas;unclassified Natronomonas	d__Archaea;p__Halobacteriota;c__Halobacteria;o__Halobacteriales;f__Haloarculaceae;g__Natronomonas;s__Natronomonas sp007121575
UP000431469	A0A6A9SMY3	PAS domain S-box protein	465	UniProtKB unreviewed (TrEMBL)	HATPase_c,HisKA,PAS_3,PAS_4	2	2	Natronomonas sp. CBA1123	GCA_009741925.1	Archaea;Euryarchaeota;Halobacteria;Halobacteriales;Haloarculaceae;Natronomonas;unclassified Natronomonas	d__Archaea;p__Halobacteriota;c__Halobacteria;o__Halobacteriales;f__Haloarculaceae;g__Natronomonas;s__Natronomonas sp007121575
UP000431469	A0A6A9SYP3	PAS domain S-box protein	404	UniProtKB unreviewed (TrEMBL)	PAS_3,PAS_4,Response_reg	2	2	Natronomonas sp. CBA1123	GCA_009741925.1	Archaea;Euryarchaeota;Halobacteria;Halobacteriales;Haloarculaceae;Natronomonas;unclassified Natronomonas	d__Archaea;p__Halobacteriota;c__Halobacteria;o__Halobacteriales;f__Haloarculaceae;g__Natronomonas;s__Natronomonas sp007121575
UP000431469	A0A6A9T276	PAS domain S-box protein	464	UniProtKB unreviewed (TrEMBL)	HATPase_c,PAS_3,PAS_3	2	1	Natronomonas sp. CBA1123	GCA_009741925.1	Archaea;Euryarchaeota;Halobacteria;Halobacteriales;Haloarculaceae;Natronomonas;unclassified Natronomonas	d__Archaea;p__Halobacteriota;c__Halobacteria;o__Halobacteriales;f__Haloarculaceae;g__Natronomonas;s__Natronomonas sp007121575
UP000431469	A0A6A9SRN8	Response regulator	352	UniProtKB unreviewed (TrEMBL)	PAS_4,Response_reg	1	1	Natronomonas sp. CBA1123	GCA_009741925.1	Archaea;Euryarchaeota;Halobacteria;Halobacteriales;Haloarculaceae;Natronomonas;unclassified Natronomonas	d__Archaea;p__Halobacteriota;c__Halobacteria;o__Halobacteriales;f__Haloarculaceae;g__Natronomonas;s__Natronomonas sp007121575
UP000431469	A0A6A9SP24	GAF domain-containing protein	788	UniProtKB unreviewed (TrEMBL)	BAT,GAF_2,HTH_10,PAS,Response_reg	1	1	Natronomonas sp. CBA1123	GCA_009741925.1	Archaea;Euryarchaeota;Halobacteria;Halobacteriales;Haloarculaceae;Natronomonas;unclassified Natronomonas	d__Archaea;p__Halobacteriota;c__Halobacteria;o__Halobacteriales;f__Haloarculaceae;g__Natronomonas;s__Natronomonas sp007121575
UP000431469	A0A6A9ST93	PAS domain S-box protein	527	UniProtKB unreviewed (TrEMBL)	BAT,GAF_2,HTH_10,PAS	1	1	Natronomonas sp. CBA1123	GCA_009741925.1	Archaea;Euryarchaeota;Halobacteria;Halobacteriales;Haloarculaceae;Natronomonas;unclassified Natronomonas	d__Archaea;p__Halobacteriota;c__Halobacteria;o__Halobacteriales;f__Haloarculaceae;g__Natronomonas;s__Natronomonas sp007121575
UP000431469	A0A6A9SW35	Response regulator	660	UniProtKB unreviewed (TrEMBL)	GAF_2,HATPase_c,HisKA,PAS_4,Response_reg	1	1	Natronomonas sp. CBA1123	GCA_009741925.1	Archaea;Euryarchaeota;Halobacteria;Halobacteriales;Haloarculaceae;Natronomonas;unclassified Natronomonas	d__Archaea;p__Halobacteriota;c__Halobacteria;o__Halobacteriales;f__Haloarculaceae;g__Natronomonas;s__Natronomonas sp007121575
UP000431469	A0A6A9SPS2	PAS domain S-box protein	617	UniProtKB unreviewed (TrEMBL)	HATPase_c,PAS_4,PAS_9	2	2	Natronomonas sp. CBA1123	GCA_009741925.1	Archaea;Euryarchaeota;Halobacteria;Halobacteriales;Haloarculaceae;Natronomonas;unclassified Natronomonas	d__Archaea;p__Halobacteriota;c__Halobacteria;o__Halobacteriales;f__Haloarculaceae;g__Natronomonas;s__Natronomonas sp007121575
UP000431469	A0A6A9SXY4	PAS domain S-box protein	360	UniProtKB unreviewed (TrEMBL)	HATPase_c,PAS_4	1	1	Natronomonas sp. CBA1123	GCA_009741925.1	Archaea;Euryarchaeota;Halobacteria;Halobacteriales;Haloarculaceae;Natronomonas;unclassified Natronomonas	d__Archaea;p__Halobacteriota;c__Halobacteria;o__Halobacteriales;f__Haloarculaceae;g__Natronomonas;s__Natronomonas sp007121575
UP000431469	A0A6A9SQN6	PAS domain-containing protein	564	UniProtKB unreviewed (TrEMBL)	HATPase_c,HisKA,HisKA_7TM,PAS_8	1	1	Natronomonas sp. CBA1123	GCA_009741925.1	Archaea;Euryarchaeota;Halobacteria;Halobacteriales;Haloarculaceae;Natronomonas;unclassified Natronomonas	d__Archaea;p__Halobacteriota;c__Halobacteria;o__Halobacteriales;f__Haloarculaceae;g__Natronomonas;s__Natronomonas sp007121575
UP000431469	A0A6A9SQ25	PAS domain S-box protein	626	UniProtKB unreviewed (TrEMBL)	HATPase_c,PAS,PAS_3,PAS_4	3	3	Natronomonas sp. CBA1123	GCA_009741925.1	Archaea;Euryarchaeota;Halobacteria;Halobacteriales;Haloarculaceae;Natronomonas;unclassified Natronomonas	d__Archaea;p__Halobacteriota;c__Halobacteria;o__Halobacteriales;f__Haloarculaceae;g__Natronomonas;s__Natronomonas sp007121575
UP000431469	A0A6A9SZJ9	PAS domain S-box protein	614	UniProtKB unreviewed (TrEMBL)	HATPase_c,HisKA,PAS_9	1	1	Natronomonas sp. CBA1123	GCA_009741925.1	Archaea;Euryarchaeota;Halobacteria;Halobacteriales;Haloarculaceae;Natronomonas;unclassified Natronomonas	d__Archaea;p__Halobacteriota;c__Halobacteria;o__Halobacteriales;f__Haloarculaceae;g__Natronomonas;s__Natronomonas sp007121575
UP000431469	A0A6A9SQG3	PAS domain S-box protein	384	UniProtKB unreviewed (TrEMBL)	HATPase_c,HisKA,PAS	1	1	Natronomonas sp. CBA1123	GCA_009741925.1	Archaea;Euryarchaeota;Halobacteria;Halobacteriales;Haloarculaceae;Natronomonas;unclassified Natronomonas	d__Archaea;p__Halobacteriota;c__Halobacteria;o__Halobacteriales;f__Haloarculaceae;g__Natronomonas;s__Natronomonas sp007121575
UP000431469	A0A6A9SPY5	PAS domain S-box protein	508	UniProtKB unreviewed (TrEMBL)	HATPase_c,HisKA,PAS_4	1	1	Natronomonas sp. CBA1123	GCA_009741925.1	Archaea;Euryarchaeota;Halobacteria;Halobacteriales;Haloarculaceae;Natronomonas;unclassified Natronomonas	d__Archaea;p__Halobacteriota;c__Halobacteria;o__Halobacteriales;f__Haloarculaceae;g__Natronomonas;s__Natronomonas sp007121575
UP000431469	A0A6A9SS14	PAS domain-containing protein	871	UniProtKB unreviewed (TrEMBL)	BAT,GAF_2,HTH_10,PAS,PAS_9,Phage_integrase	2	2	Natronomonas sp. CBA1123	GCA_009741925.1	Archaea;Euryarchaeota;Halobacteria;Halobacteriales;Haloarculaceae;Natronomonas;unclassified Natronomonas	d__Archaea;p__Halobacteriota;c__Halobacteria;o__Halobacteriales;f__Haloarculaceae;g__Natronomonas;s__Natronomonas sp007121575
UP000431469	A0A6A9SU40	PAS domain S-box protein	996	UniProtKB unreviewed (TrEMBL)	GAF_2,HATPase_c,HisKA,PAS,PAS_3,PAS_4,Response_reg	3	3	Natronomonas sp. CBA1123	GCA_009741925.1	Archaea;Euryarchaeota;Halobacteria;Halobacteriales;Haloarculaceae;Natronomonas;unclassified Natronomonas	d__Archaea;p__Halobacteriota;c__Halobacteria;o__Halobacteriales;f__Haloarculaceae;g__Natronomonas;s__Natronomonas sp007121575
UP000431469	A0A6A9SY23	PAS domain S-box protein	874	UniProtKB unreviewed (TrEMBL)	GAF_2,HATPase_c,HisKA,PAS_3,PAS_4,PAS_9	3	3	Natronomonas sp. CBA1123	GCA_009741925.1	Archaea;Euryarchaeota;Halobacteria;Halobacteriales;Haloarculaceae;Natronomonas;unclassified Natronomonas	d__Archaea;p__Halobacteriota;c__Halobacteria;o__Halobacteriales;f__Haloarculaceae;g__Natronomonas;s__Natronomonas sp007121575
UP000186914	A0A1N7EFP3	PAS domain S-box-containing protein	821	UniProtKB unreviewed (TrEMBL)	BAT,GAF_2,HTH_10,PAS,PAS,PAS_4	3	2	Haladaptatus litoreus	GCA_900156425.1	Archaea;Euryarchaeota;Halobacteria;Halobacteriales;Halobacteriaceae;Haladaptatus	d__Archaea;p__Halobacteriota;c__Halobacteria;o__Halobacteriales;f__Haladaptataceae;g__Haladaptatus;s__Haladaptatus litoreus
UP000186914	A0A1N7DYS1	PAS domain S-box-containing protein	956	UniProtKB unreviewed (TrEMBL)	BAT,GAF_2,HTH_10,PAS_4,Response_reg	1	1	Haladaptatus litoreus	GCA_900156425.1	Archaea;Euryarchaeota;Halobacteria;Halobacteriales;Halobacteriaceae;Haladaptatus	d__Archaea;p__Halobacteriota;c__Halobacteria;o__Halobacteriales;f__Haladaptataceae;g__Haladaptatus;s__Haladaptatus litoreus
UP000186914	A0A1N6UZX9	PAS domain S-box-containing protein	528	UniProtKB unreviewed (TrEMBL)	BAT,GAF_2,HTH_10,PAS_4	1	1	Haladaptatus litoreus	GCA_900156425.1	Archaea;Euryarchaeota;Halobacteria;Halobacteriales;Halobacteriaceae;Haladaptatus	d__Archaea;p__Halobacteriota;c__Halobacteria;o__Halobacteriales;f__Haladaptataceae;g__Haladaptatus;s__Haladaptatus litoreus
UP000186914	A0A1N7D967	PAS/PAC sensor signal transduction histidine kinase	466	UniProtKB unreviewed (TrEMBL)	HATPase_c,HisKA,PAS	1	1	Haladaptatus litoreus	GCA_900156425.1	Archaea;Euryarchaeota;Halobacteria;Halobacteriales;Halobacteriaceae;Haladaptatus	d__Archaea;p__Halobacteriota;c__Halobacteria;o__Halobacteriales;f__Haladaptataceae;g__Haladaptatus;s__Haladaptatus litoreus
UP000186914	A0A1N6UXS4	PAS domain S-box-containing protein	655	UniProtKB unreviewed (TrEMBL)	BAT,GAF_2,HTH_10,PAS_4,PAS_4	2	1	Haladaptatus litoreus	GCA_900156425.1	Archaea;Euryarchaeota;Halobacteria;Halobacteriales;Halobacteriaceae;Haladaptatus	d__Archaea;p__Halobacteriota;c__Halobacteria;o__Halobacteriales;f__Haladaptataceae;g__Haladaptatus;s__Haladaptatus litoreus
UP000186914	A0A1N6WNF4	PAS domain S-box-containing protein	668	UniProtKB unreviewed (TrEMBL)	BAT,GAF_2,HTH_10,PAS_4,Response_reg	1	1	Haladaptatus litoreus	GCA_900156425.1	Archaea;Euryarchaeota;Halobacteria;Halobacteriales;Halobacteriaceae;Haladaptatus	d__Archaea;p__Halobacteriota;c__Halobacteria;o__Halobacteriales;f__Haladaptataceae;g__Haladaptatus;s__Haladaptatus litoreus
UP000186914	A0A1N7CTH8	PAS domain S-box-containing protein	1275	UniProtKB unreviewed (TrEMBL)	BAT,GAF,GAF_2,HTH_10,PAS,PAS,PAS_3,PAS_4,PAS_4	5	3	Haladaptatus litoreus	GCA_900156425.1	Archaea;Euryarchaeota;Halobacteria;Halobacteriales;Halobacteriaceae;Haladaptatus	d__Archaea;p__Halobacteriota;c__Halobacteria;o__Halobacteriales;f__Haladaptataceae;g__Haladaptatus;s__Haladaptatus litoreus
UP000186914	A0A1N6UNQ7	PAS domain S-box-containing protein	475	UniProtKB unreviewed (TrEMBL)	HATPase_c,HisKA,PAS_4,Response_reg	1	1	Haladaptatus litoreus	GCA_900156425.1	Archaea;Euryarchaeota;Halobacteria;Halobacteriales;Halobacteriaceae;Haladaptatus	d__Archaea;p__Halobacteriota;c__Halobacteria;o__Halobacteriales;f__Haladaptataceae;g__Haladaptatus;s__Haladaptatus litoreus
UP000186914	A0A1N7DIW8	PAS domain S-box-containing protein	959	UniProtKB unreviewed (TrEMBL)	BAT,GAF_2,GAF_3,HTH_10,PAS_4,Response_reg	1	1	Haladaptatus litoreus	GCA_900156425.1	Archaea;Euryarchaeota;Halobacteria;Halobacteriales;Halobacteriaceae;Haladaptatus	d__Archaea;p__Halobacteriota;c__Halobacteria;o__Halobacteriales;f__Haladaptataceae;g__Haladaptatus;s__Haladaptatus litoreus
UP000186914	A0A1N6Y9E2	PAS domain S-box-containing protein	791	UniProtKB unreviewed (TrEMBL)	BAT,GAF_2,HTH_10,PAS_4,PAS_4	2	1	Haladaptatus litoreus	GCA_900156425.1	Archaea;Euryarchaeota;Halobacteria;Halobacteriales;Halobacteriaceae;Haladaptatus	d__Archaea;p__Halobacteriota;c__Halobacteria;o__Halobacteriales;f__Haladaptataceae;g__Haladaptatus;s__Haladaptatus litoreus
UP000186914	A0A1N6V5N0	PAS domain S-box-containing protein	384	UniProtKB unreviewed (TrEMBL)	PAS_4,PAS_9,Response_reg	2	2	Haladaptatus litoreus	GCA_900156425.1	Archaea;Euryarchaeota;Halobacteria;Halobacteriales;Halobacteriaceae;Haladaptatus	d__Archaea;p__Halobacteriota;c__Halobacteria;o__Halobacteriales;f__Haladaptataceae;g__Haladaptatus;s__Haladaptatus litoreus
UP000186914	A0A1N7EZ67	PAS domain S-box-containing protein	162	UniProtKB unreviewed (TrEMBL)	PAS_4	1	1	Haladaptatus litoreus	GCA_900156425.1	Archaea;Euryarchaeota;Halobacteria;Halobacteriales;Halobacteriaceae;Haladaptatus	d__Archaea;p__Halobacteriota;c__Halobacteria;o__Halobacteriales;f__Haladaptataceae;g__Haladaptatus;s__Haladaptatus litoreus
UP000186914	A0A1N7DK71	PAS domain S-box-containing protein	732	UniProtKB unreviewed (TrEMBL)	BAT,GAF_2,HTH_10,PAS_4,PAS_4	2	1	Haladaptatus litoreus	GCA_900156425.1	Archaea;Euryarchaeota;Halobacteria;Halobacteriales;Halobacteriaceae;Haladaptatus	d__Archaea;p__Halobacteriota;c__Halobacteria;o__Halobacteriales;f__Haladaptataceae;g__Haladaptatus;s__Haladaptatus litoreus
UP000186914	A0A1N7E5V6	PAS domain S-box-containing protein	619	UniProtKB unreviewed (TrEMBL)	BAT,GAF_2,HTH_10,PAS_8,PAS_9	2	2	Haladaptatus litoreus	GCA_900156425.1	Archaea;Euryarchaeota;Halobacteria;Halobacteriales;Halobacteriaceae;Haladaptatus	d__Archaea;p__Halobacteriota;c__Halobacteria;o__Halobacteriales;f__Haladaptataceae;g__Haladaptatus;s__Haladaptatus litoreus
UP000186914	A0A1N7E0S8	PAS domain S-box-containing protein	928	UniProtKB unreviewed (TrEMBL)	BAT,GAF_2,GAF_2,HTH_10,PAS,PAS_9	2	2	Haladaptatus litoreus	GCA_900156425.1	Archaea;Euryarchaeota;Halobacteria;Halobacteriales;Halobacteriaceae;Haladaptatus	d__Archaea;p__Halobacteriota;c__Halobacteria;o__Halobacteriales;f__Haladaptataceae;g__Haladaptatus;s__Haladaptatus litoreus
UP000186914	A0A1N6YPS9	PAS domain S-box-containing protein	534	UniProtKB unreviewed (TrEMBL)	BAT,GAF_2,HTH_10,PAS	1	1	Haladaptatus litoreus	GCA_900156425.1	Archaea;Euryarchaeota;Halobacteria;Halobacteriales;Halobacteriaceae;Haladaptatus	d__Archaea;p__Halobacteriota;c__Halobacteria;o__Halobacteriales;f__Haladaptataceae;g__Haladaptatus;s__Haladaptatus litoreus
UP000186914	A0A1N6VFC4	Signal transduction histidine kinase	753	UniProtKB unreviewed (TrEMBL)	GAF_2,HATPase_c,HisKA_7TM,PAS_8	1	1	Haladaptatus litoreus	GCA_900156425.1	Archaea;Euryarchaeota;Halobacteria;Halobacteriales;Halobacteriaceae;Haladaptatus	d__Archaea;p__Halobacteriota;c__Halobacteria;o__Halobacteriales;f__Haladaptataceae;g__Haladaptatus;s__Haladaptatus litoreus
UP000186914	A0A1N6ZGT4	PAS domain S-box-containing protein	615	UniProtKB unreviewed (TrEMBL)	HATPase_c,HisKA,PAS_4,PAS_4,Response_reg	2	1	Haladaptatus litoreus	GCA_900156425.1	Archaea;Euryarchaeota;Halobacteria;Halobacteriales;Halobacteriaceae;Haladaptatus	d__Archaea;p__Halobacteriota;c__Halobacteria;o__Halobacteriales;f__Haladaptataceae;g__Haladaptatus;s__Haladaptatus litoreus
UP000186914	A0A1N6VVG8	PAS domain S-box-containing protein	1322	UniProtKB unreviewed (TrEMBL)	BAT,GAF_2,GAF_2,HTH_10,PAS,PAS_4,PAS_4,PAS_4,PAS_8	5	3	Haladaptatus litoreus	GCA_900156425.1	Archaea;Euryarchaeota;Halobacteria;Halobacteriales;Halobacteriaceae;Haladaptatus	d__Archaea;p__Halobacteriota;c__Halobacteria;o__Halobacteriales;f__Haladaptataceae;g__Haladaptatus;s__Haladaptatus litoreus
UP000186914	A0A1N7B5T9	PAS domain S-box-containing protein	743	UniProtKB unreviewed (TrEMBL)	GAF_2,HATPase_c,HisKA,PAS_4,PAS_4,Response_reg	2	1	Haladaptatus litoreus	GCA_900156425.1	Archaea;Euryarchaeota;Halobacteria;Halobacteriales;Halobacteriaceae;Haladaptatus	d__Archaea;p__Halobacteriota;c__Halobacteria;o__Halobacteriales;f__Haladaptataceae;g__Haladaptatus;s__Haladaptatus litoreus
UP000186914	A0A1N7E675	PAS domain S-box-containing protein	908	UniProtKB unreviewed (TrEMBL)	HATPase_c,HisKA,PAS,PAS_3,PAS_4,Response_reg	3	3	Haladaptatus litoreus	GCA_900156425.1	Archaea;Euryarchaeota;Halobacteria;Halobacteriales;Halobacteriaceae;Haladaptatus	d__Archaea;p__Halobacteriota;c__Halobacteria;o__Halobacteriales;f__Haladaptataceae;g__Haladaptatus;s__Haladaptatus litoreus
UP000186914	A0A1N6ZHS4	PAS domain S-box-containing protein	362	UniProtKB unreviewed (TrEMBL)	HATPase_c,PAS_9	1	1	Haladaptatus litoreus	GCA_900156425.1	Archaea;Euryarchaeota;Halobacteria;Halobacteriales;Halobacteriaceae;Haladaptatus	d__Archaea;p__Halobacteriota;c__Halobacteria;o__Halobacteriales;f__Haladaptataceae;g__Haladaptatus;s__Haladaptatus litoreus
UP000186914	A0A1N6W4Y3	PAS domain S-box-containing protein	835	UniProtKB unreviewed (TrEMBL)	BAT,GAF_2,GAF_2,HTH_10,PAS,PAS_9	2	2	Haladaptatus litoreus	GCA_900156425.1	Archaea;Euryarchaeota;Halobacteria;Halobacteriales;Halobacteriaceae;Haladaptatus	d__Archaea;p__Halobacteriota;c__Halobacteria;o__Halobacteriales;f__Haladaptataceae;g__Haladaptatus;s__Haladaptatus litoreus
UP000186914	A0A1N6X1T9	CheY chemotaxis protein or a CheY-like REC (Receiver) domain	389	UniProtKB unreviewed (TrEMBL)	PAS_4,PAS_8,Response_reg	2	2	Haladaptatus litoreus	GCA_900156425.1	Archaea;Euryarchaeota;Halobacteria;Halobacteriales;Halobacteriaceae;Haladaptatus	d__Archaea;p__Halobacteriota;c__Halobacteria;o__Halobacteriales;f__Haladaptataceae;g__Haladaptatus;s__Haladaptatus litoreus
UP000186914	A0A1N7E8W3	PAS domain S-box-containing protein	747	UniProtKB unreviewed (TrEMBL)	GAF_2,HATPase_c,HisKA,PAS,PAS,Response_reg	2	1	Haladaptatus litoreus	GCA_900156425.1	Archaea;Euryarchaeota;Halobacteria;Halobacteriales;Halobacteriaceae;Haladaptatus	d__Archaea;p__Halobacteriota;c__Halobacteria;o__Halobacteriales;f__Haladaptataceae;g__Haladaptatus;s__Haladaptatus litoreus
UP000076599	A0A166RB15	PAS domain S-box protein	787	No status	HATPase_c,HisKA,PAS_4,PAS_4,PAS_4,PAS_9	4	2	Haladaptatus sp. R4	GCA_001625445.1	Archaea;Euryarchaeota;Halobacteria;Halobacteriales;Halobacteriaceae;Haladaptatus;unclassified Haladaptatus	d__Archaea;p__Halobacteriota;c__Halobacteria;o__Halobacteriales;f__Haladaptataceae;g__Haladaptatus;s__Haladaptatus sp001625445
UP000076599	A0A166TVZ0	Bacterioopsin transcriptional activator	959	No status	BAT,GAF_2,HTH_10,PAS_4,Response_reg	1	1	Haladaptatus sp. R4	GCA_001625445.1	Archaea;Euryarchaeota;Halobacteria;Halobacteriales;Halobacteriaceae;Haladaptatus;unclassified Haladaptatus	d__Archaea;p__Halobacteriota;c__Halobacteria;o__Halobacteriales;f__Haladaptataceae;g__Haladaptatus;s__Haladaptatus sp001625445
UP000076599	A0A161XGW8	PAS domain-containing sensor histidine kinase	488	No status	HATPase_c,HisKA,HisKA_4TM,PAS	1	1	Haladaptatus sp. R4	GCA_001625445.1	Archaea;Euryarchaeota;Halobacteria;Halobacteriales;Halobacteriaceae;Haladaptatus;unclassified Haladaptatus	d__Archaea;p__Halobacteriota;c__Halobacteria;o__Halobacteriales;f__Haladaptataceae;g__Haladaptatus;s__Haladaptatus sp001625445
UP000076599	A0A166S546	HTR-like protein	388	No status	PAS_4,PAS_4,Response_reg	2	1	Haladaptatus sp. R4	GCA_001625445.1	Archaea;Euryarchaeota;Halobacteria;Halobacteriales;Halobacteriaceae;Haladaptatus;unclassified Haladaptatus	d__Archaea;p__Halobacteriota;c__Halobacteria;o__Halobacteriales;f__Haladaptataceae;g__Haladaptatus;s__Haladaptatus sp001625445
UP000076599	A0A161XLS1	Histidine kinase	439	No status	MCPsignal,PAS	1	1	Haladaptatus sp. R4	GCA_001625445.1	Archaea;Euryarchaeota;Halobacteria;Halobacteriales;Halobacteriaceae;Haladaptatus;unclassified Haladaptatus	d__Archaea;p__Halobacteriota;c__Halobacteria;o__Halobacteriales;f__Haladaptataceae;g__Haladaptatus;s__Haladaptatus sp001625445
UP000076599	A0A166ST00	PAS domain S-box-containing protein	531	No status	BAT,GAF_2,HTH_10,PAS_4	1	1	Haladaptatus sp. R4	GCA_001625445.1	Archaea;Euryarchaeota;Halobacteria;Halobacteriales;Halobacteriaceae;Haladaptatus;unclassified Haladaptatus	d__Archaea;p__Halobacteriota;c__Halobacteria;o__Halobacteriales;f__Haladaptataceae;g__Haladaptatus;s__Haladaptatus sp001625445
UP000076599	A0A166TWV4	PAS domain S-box protein	469	No status	HATPase_c,HisKA,PAS	1	1	Haladaptatus sp. R4	GCA_001625445.1	Archaea;Euryarchaeota;Halobacteria;Halobacteriales;Halobacteriaceae;Haladaptatus;unclassified Haladaptatus	d__Archaea;p__Halobacteriota;c__Halobacteria;o__Halobacteriales;f__Haladaptataceae;g__Haladaptatus;s__Haladaptatus sp001625445
UP000076599	A0A166SFC9	PAS sensor histidine kinase	672	No status	BAT,GAF_2,HTH_10,PAS_4,Response_reg	1	1	Haladaptatus sp. R4	GCA_001625445.1	Archaea;Euryarchaeota;Halobacteria;Halobacteriales;Halobacteriaceae;Haladaptatus;unclassified Haladaptatus	d__Archaea;p__Halobacteriota;c__Halobacteria;o__Halobacteriales;f__Haladaptataceae;g__Haladaptatus;s__Haladaptatus sp001625445
UP000076599	A0A161XFJ0	HTR-like protein	457	No status	HATPase_c,HisKA,PAS_9,Response_reg	1	1	Haladaptatus sp. R4	GCA_001625445.1	Archaea;Euryarchaeota;Halobacteria;Halobacteriales;Halobacteriaceae;Haladaptatus;unclassified Haladaptatus	d__Archaea;p__Halobacteriota;c__Halobacteria;o__Halobacteriales;f__Haladaptataceae;g__Haladaptatus;s__Haladaptatus sp001625445
UP000076599	A0A161XPQ8	PAS domain S-box protein	648	No status	BAT,GAF_2,HTH_10,PAS_9,PAS_9	2	1	Haladaptatus sp. R4	GCA_001625445.1	Archaea;Euryarchaeota;Halobacteria;Halobacteriales;Halobacteriaceae;Haladaptatus;unclassified Haladaptatus	d__Archaea;p__Halobacteriota;c__Halobacteria;o__Halobacteriales;f__Haladaptataceae;g__Haladaptatus;s__Haladaptatus sp001625445
UP000076599	A0A161XJY0	PAS domain S-box protein	824	No status	BAT,GAF_2,HTH_10,PAS,PAS_4,PAS_9	3	3	Haladaptatus sp. R4	GCA_001625445.1	Archaea;Euryarchaeota;Halobacteria;Halobacteriales;Halobacteriaceae;Haladaptatus;unclassified Haladaptatus	d__Archaea;p__Halobacteriota;c__Halobacteria;o__Halobacteriales;f__Haladaptataceae;g__Haladaptatus;s__Haladaptatus sp001625445
UP000076599	A0A166S1M0	PAS domain S-box protein	1561	No status	BAT,GAF,GAF_2,GAF_2,HTH_10,PAS_3,PAS_4,PAS_8,PAS_8	4	3	Haladaptatus sp. R4	GCA_001625445.1	Archaea;Euryarchaeota;Halobacteria;Halobacteriales;Halobacteriaceae;Haladaptatus;unclassified Haladaptatus	d__Archaea;p__Halobacteriota;c__Halobacteria;o__Halobacteriales;f__Haladaptataceae;g__Haladaptatus;s__Haladaptatus sp001625445
UP000076599	A0A166T9J0	PAS domain-containing sensor histidine kinase	562	No status	HATPase_c,HisKA,HisKA_7TM,PAS_4	1	1	Haladaptatus sp. R4	GCA_001625445.1	Archaea;Euryarchaeota;Halobacteria;Halobacteriales;Halobacteriaceae;Haladaptatus;unclassified Haladaptatus	d__Archaea;p__Halobacteriota;c__Halobacteria;o__Halobacteriales;f__Haladaptataceae;g__Haladaptatus;s__Haladaptatus sp001625445
UP000076599	A0A166S1A8	PAS sensor protein	779	No status	BAT,GAF_2,HTH_10,PAS_4,PAS_4	2	1	Haladaptatus sp. R4	GCA_001625445.1	Archaea;Euryarchaeota;Halobacteria;Halobacteriales;Halobacteriaceae;Haladaptatus;unclassified Haladaptatus	d__Archaea;p__Halobacteriota;c__Halobacteria;o__Halobacteriales;f__Haladaptataceae;g__Haladaptatus;s__Haladaptatus sp001625445
UP000000390	D8J2X5	PAS domain-containing protein	538	No status	BAT,GAF_2,HTH_10,PAS_4	1	1	Halalkalicoccus jeotgali (strain DSM 18796 / CECT 7217 / JCM 14584 / KCTC 4019 / B3)	GCA_000196895.1	Archaea;Euryarchaeota;Halobacteria;Halobacteriales;Halobacteriaceae;Halalkalicoccus;Halalkalicoccus jeotgali	d__Archaea;p__Halobacteriota;c__Halobacteria;o__Halobacteriales;f__Halalkalicoccaceae;g__Halalkalicoccus;s__Halalkalicoccus jeotgali
UP000000390	D8JAI6	PAS domain S-box protein	1180	No status	GAF_2,HATPase_c,HisKA,PAS,PAS,PAS_3,PAS_4	4	3	Halalkalicoccus jeotgali (strain DSM 18796 / CECT 7217 / JCM 14584 / KCTC 4019 / B3)	GCA_000196895.1	Archaea;Euryarchaeota;Halobacteria;Halobacteriales;Halobacteriaceae;Halalkalicoccus;Halalkalicoccus jeotgali	d__Archaea;p__Halobacteriota;c__Halobacteria;o__Halobacteriales;f__Halalkalicoccaceae;g__Halalkalicoccus;s__Halalkalicoccus jeotgali
UP000000390	D8J3G7	PAS domain-containing sensor histidine kinase	333	No status	HATPase_c,PAS_9	1	1	Halalkalicoccus jeotgali (strain DSM 18796 / CECT 7217 / JCM 14584 / KCTC 4019 / B3)	GCA_000196895.1	Archaea;Euryarchaeota;Halobacteria;Halobacteriales;Halobacteriaceae;Halalkalicoccus;Halalkalicoccus jeotgali	d__Archaea;p__Halobacteriota;c__Halobacteria;o__Halobacteriales;f__Halalkalicoccaceae;g__Halalkalicoccus;s__Halalkalicoccus jeotgali
UP000000390	D8J2W8	HTR-like protein	262	No status	PAS,Response_reg	1	1	Halalkalicoccus jeotgali (strain DSM 18796 / CECT 7217 / JCM 14584 / KCTC 4019 / B3)	GCA_000196895.1	Archaea;Euryarchaeota;Halobacteria;Halobacteriales;Halobacteriaceae;Halalkalicoccus;Halalkalicoccus jeotgali	d__Archaea;p__Halobacteriota;c__Halobacteria;o__Halobacteriales;f__Halalkalicoccaceae;g__Halalkalicoccus;s__Halalkalicoccus jeotgali
UP000000390	D8J3G3	PAS sensor protein	531	No status	BAT,GAF_2,HTH_10,PAS_9	1	1	Halalkalicoccus jeotgali (strain DSM 18796 / CECT 7217 / JCM 14584 / KCTC 4019 / B3)	GCA_000196895.1	Archaea;Euryarchaeota;Halobacteria;Halobacteriales;Halobacteriaceae;Halalkalicoccus;Halalkalicoccus jeotgali	d__Archaea;p__Halobacteriota;c__Halobacteria;o__Halobacteriales;f__Halalkalicoccaceae;g__Halalkalicoccus;s__Halalkalicoccus jeotgali
UP000000390	D8J2G2	PAS domain S-box protein	560	No status	HATPase_c,HisKA_7TM,PAS	1	1	Halalkalicoccus jeotgali (strain DSM 18796 / CECT 7217 / JCM 14584 / KCTC 4019 / B3)	GCA_000196895.1	Archaea;Euryarchaeota;Halobacteria;Halobacteriales;Halobacteriaceae;Halalkalicoccus;Halalkalicoccus jeotgali	d__Archaea;p__Halobacteriota;c__Halobacteria;o__Halobacteriales;f__Halalkalicoccaceae;g__Halalkalicoccus;s__Halalkalicoccus jeotgali
UP000000390	D8J9P9	PAS domain S-box protein	808	No status	BAT,GAF_2,HTH_10,PAS_3,PAS_4	2	2	Halalkalicoccus jeotgali (strain DSM 18796 / CECT 7217 / JCM 14584 / KCTC 4019 / B3)	GCA_000196895.1	Archaea;Euryarchaeota;Halobacteria;Halobacteriales;Halobacteriaceae;Halalkalicoccus;Halalkalicoccus jeotgali	d__Archaea;p__Halobacteriota;c__Halobacteria;o__Halobacteriales;f__Halalkalicoccaceae;g__Halalkalicoccus;s__Halalkalicoccus jeotgali
UP000000390	D8JA29	Response regulatory domain-containing protein	251	No status	PAS_4,Response_reg	1	1	Halalkalicoccus jeotgali (strain DSM 18796 / CECT 7217 / JCM 14584 / KCTC 4019 / B3)	GCA_000196895.1	Archaea;Euryarchaeota;Halobacteria;Halobacteriales;Halobacteriaceae;Halalkalicoccus;Halalkalicoccus jeotgali	d__Archaea;p__Halobacteriota;c__Halobacteria;o__Halobacteriales;f__Halalkalicoccaceae;g__Halalkalicoccus;s__Halalkalicoccus jeotgali
UP000000390	D8JAN3	Chemotaxis protein	490	No status	MCPsignal,PAS_4	1	1	Halalkalicoccus jeotgali (strain DSM 18796 / CECT 7217 / JCM 14584 / KCTC 4019 / B3)	GCA_000196895.1	Archaea;Euryarchaeota;Halobacteria;Halobacteriales;Halobacteriaceae;Halalkalicoccus;Halalkalicoccus jeotgali	d__Archaea;p__Halobacteriota;c__Halobacteria;o__Halobacteriales;f__Halalkalicoccaceae;g__Halalkalicoccus;s__Halalkalicoccus jeotgali
UP000000390	D8JB63	PAS domain S-box protein	970	No status	BAT,GAF_2,HTH_10,PAS,PAS_4,PAS_4,PAS_4	4	2	Halalkalicoccus jeotgali (strain DSM 18796 / CECT 7217 / JCM 14584 / KCTC 4019 / B3)	GCA_000196895.1	Archaea;Euryarchaeota;Halobacteria;Halobacteriales;Halobacteriaceae;Halalkalicoccus;Halalkalicoccus jeotgali	d__Archaea;p__Halobacteriota;c__Halobacteria;o__Halobacteriales;f__Halalkalicoccaceae;g__Halalkalicoccus;s__Halalkalicoccus jeotgali
UP000000390	D8JCJ8	Bacterioopsin transcriptional activator	958	No status	BAT,GAF_2,GAF_2,HTH_10,PAS_4,Response_reg	1	1	Halalkalicoccus jeotgali (strain DSM 18796 / CECT 7217 / JCM 14584 / KCTC 4019 / B3)	GCA_000196895.1	Archaea;Euryarchaeota;Halobacteria;Halobacteriales;Halobacteriaceae;Halalkalicoccus;Halalkalicoccus jeotgali	d__Archaea;p__Halobacteriota;c__Halobacteria;o__Halobacteriales;f__Halalkalicoccaceae;g__Halalkalicoccus;s__Halalkalicoccus jeotgali
UP000000390	D8J3W4	Bacterioopsin transcriptional activator	912	No status	BAT,GAF_2,HTH_10,PAS_4	1	1	Halalkalicoccus jeotgali (strain DSM 18796 / CECT 7217 / JCM 14584 / KCTC 4019 / B3)	GCA_000196895.1	Archaea;Euryarchaeota;Halobacteria;Halobacteriales;Halobacteriaceae;Halalkalicoccus;Halalkalicoccus jeotgali	d__Archaea;p__Halobacteriota;c__Halobacteria;o__Halobacteriales;f__Halalkalicoccaceae;g__Halalkalicoccus;s__Halalkalicoccus jeotgali
UP000000390	D8J5Q1	PAS domain S-box protein	860	No status	HATPase_c,HisKA,PAS_3,PAS_3,PAS_4	3	2	Halalkalicoccus jeotgali (strain DSM 18796 / CECT 7217 / JCM 14584 / KCTC 4019 / B3)	GCA_000196895.1	Archaea;Euryarchaeota;Halobacteria;Halobacteriales;Halobacteriaceae;Halalkalicoccus;Halalkalicoccus jeotgali	d__Archaea;p__Halobacteriota;c__Halobacteria;o__Halobacteriales;f__Halalkalicoccaceae;g__Halalkalicoccus;s__Halalkalicoccus jeotgali
UP000000390	D8J2G5	PAS domain S-box protein	614	No status	GAF_2,HATPase_c,HisKA,PAS_4	1	1	Halalkalicoccus jeotgali (strain DSM 18796 / CECT 7217 / JCM 14584 / KCTC 4019 / B3)	GCA_000196895.1	Archaea;Euryarchaeota;Halobacteria;Halobacteriales;Halobacteriaceae;Halalkalicoccus;Halalkalicoccus jeotgali	d__Archaea;p__Halobacteriota;c__Halobacteria;o__Halobacteriales;f__Halalkalicoccaceae;g__Halalkalicoccus;s__Halalkalicoccus jeotgali
UP000069906	A0A0F7PFT8	PAS/PAC sensor signal transduction histidine kinase	484	UniProtKB unreviewed (TrEMBL)	HATPase_c,PAS_4	1	1	Halanaeroarchaeum sulfurireducens	GCA_001011115.1	Archaea;Euryarchaeota;Halobacteria;Halobacteriales;Halobacteriaceae;Halanaeroarchaeum	d__Archaea;p__Halobacteriota;c__Halobacteria;o__Halobacteriales;f__Halobacteriaceae;g__Halanaeroarchaeum;s__Halanaeroarchaeum sulfurireducens
UP000069906	A0A0F7P741	Bacterio-opsin activator-like protein	625	UniProtKB unreviewed (TrEMBL)	BAT,GAF_2,HTH_10,PAS_9	1	1	Halanaeroarchaeum sulfurireducens	GCA_001011115.1	Archaea;Euryarchaeota;Halobacteria;Halobacteriales;Halobacteriaceae;Halanaeroarchaeum	d__Archaea;p__Halobacteriota;c__Halobacteria;o__Halobacteriales;f__Halobacteriaceae;g__Halanaeroarchaeum;s__Halanaeroarchaeum sulfurireducens
UP000069906	A0A0F7PAN5	PAS/PAC sensor signal transduction histidine kinase	715	UniProtKB unreviewed (TrEMBL)	HATPase_c,PAS_4,PAS_9,PAS_9,PAS_9	4	2	Halanaeroarchaeum sulfurireducens	GCA_001011115.1	Archaea;Euryarchaeota;Halobacteria;Halobacteriales;Halobacteriaceae;Halanaeroarchaeum	d__Archaea;p__Halobacteriota;c__Halobacteria;o__Halobacteriales;f__Halobacteriaceae;g__Halanaeroarchaeum;s__Halanaeroarchaeum sulfurireducens
UP000069906	A0A0F7PHF5	Signal-transducing histidine kinase-like protein	506	UniProtKB unreviewed (TrEMBL)	HATPase_c,HisKA,PAS	1	1	Halanaeroarchaeum sulfurireducens	GCA_001011115.1	Archaea;Euryarchaeota;Halobacteria;Halobacteriales;Halobacteriaceae;Halanaeroarchaeum	d__Archaea;p__Halobacteriota;c__Halobacteria;o__Halobacteriales;f__Halobacteriaceae;g__Halanaeroarchaeum;s__Halanaeroarchaeum sulfurireducens
UP000069906	A0A0F7P9C0	PAS domain s-box	802	UniProtKB unreviewed (TrEMBL)	HATPase_c,PAS_4,PAS_4,PAS_9	3	2	Halanaeroarchaeum sulfurireducens	GCA_001011115.1	Archaea;Euryarchaeota;Halobacteria;Halobacteriales;Halobacteriaceae;Halanaeroarchaeum	d__Archaea;p__Halobacteriota;c__Halobacteria;o__Halobacteriales;f__Halobacteriaceae;g__Halanaeroarchaeum;s__Halanaeroarchaeum sulfurireducens
UP000069906	A0A0F7PDU4	PAS/PAC sensor signal transduction histidine kinase	339	UniProtKB unreviewed (TrEMBL)	HATPase_c,PAS_3	1	1	Halanaeroarchaeum sulfurireducens	GCA_001011115.1	Archaea;Euryarchaeota;Halobacteria;Halobacteriales;Halobacteriaceae;Halanaeroarchaeum	d__Archaea;p__Halobacteriota;c__Halobacteria;o__Halobacteriales;f__Halobacteriaceae;g__Halanaeroarchaeum;s__Halanaeroarchaeum sulfurireducens
UP000069906	A0A0F7PCD1	Signal-transducing histidine kinase	593	UniProtKB unreviewed (TrEMBL)	HATPase_c,PAS_3,PAS_4,PAS_9	3	3	Halanaeroarchaeum sulfurireducens	GCA_001011115.1	Archaea;Euryarchaeota;Halobacteria;Halobacteriales;Halobacteriaceae;Halanaeroarchaeum	d__Archaea;p__Halobacteriota;c__Halobacteria;o__Halobacteriales;f__Halobacteriaceae;g__Halanaeroarchaeum;s__Halanaeroarchaeum sulfurireducens
UP000069906	A0A0F7P6H4	histidine kinase	509	UniProtKB unreviewed (TrEMBL)	HAMP,HATPase_c,PAS_9	1	1	Halanaeroarchaeum sulfurireducens	GCA_001011115.1	Archaea;Euryarchaeota;Halobacteria;Halobacteriales;Halobacteriaceae;Halanaeroarchaeum	d__Archaea;p__Halobacteriota;c__Halobacteria;o__Halobacteriales;f__Halobacteriaceae;g__Halanaeroarchaeum;s__Halanaeroarchaeum sulfurireducens
UP000069906	A0A0F7PCT5	Histidine kinase	359	UniProtKB unreviewed (TrEMBL)	HATPase_c,PAS_4	1	1	Halanaeroarchaeum sulfurireducens	GCA_001011115.1	Archaea;Euryarchaeota;Halobacteria;Halobacteriales;Halobacteriaceae;Halanaeroarchaeum	d__Archaea;p__Halobacteriota;c__Halobacteria;o__Halobacteriales;f__Halobacteriaceae;g__Halanaeroarchaeum;s__Halanaeroarchaeum sulfurireducens
UP000069906	A0A0F7PBK3	PAS/PAC sensor signal transduction histidine kinase	359	UniProtKB unreviewed (TrEMBL)	HATPase_c,PAS_3	1	1	Halanaeroarchaeum sulfurireducens	GCA_001011115.1	Archaea;Euryarchaeota;Halobacteria;Halobacteriales;Halobacteriaceae;Halanaeroarchaeum	d__Archaea;p__Halobacteriota;c__Halobacteria;o__Halobacteriales;f__Halobacteriaceae;g__Halanaeroarchaeum;s__Halanaeroarchaeum sulfurireducens
UP000069906	A0A0F7P9K9	PAS/PAC sensor signal transduction histidine kinase	646	UniProtKB unreviewed (TrEMBL)	GAF_2,HATPase_c,PAS_4,PAS_9	2	2	Halanaeroarchaeum sulfurireducens	GCA_001011115.1	Archaea;Euryarchaeota;Halobacteria;Halobacteriales;Halobacteriaceae;Halanaeroarchaeum	d__Archaea;p__Halobacteriota;c__Halobacteria;o__Halobacteriales;f__Halobacteriaceae;g__Halanaeroarchaeum;s__Halanaeroarchaeum sulfurireducens
UP000069906	A0A0F7P884	Putative signal-transducing histidine kinase / response regulator	476	UniProtKB unreviewed (TrEMBL)	HATPase_c,HisKA,PAS,PAS_4	2	2	Halanaeroarchaeum sulfurireducens	GCA_001011115.1	Archaea;Euryarchaeota;Halobacteria;Halobacteriales;Halobacteriaceae;Halanaeroarchaeum	d__Archaea;p__Halobacteriota;c__Halobacteria;o__Halobacteriales;f__Halobacteriaceae;g__Halanaeroarchaeum;s__Halanaeroarchaeum sulfurireducens
UP000069906	A0A0F7PBT9	PAS-PAC-PAC sensing his kinase	589	UniProtKB unreviewed (TrEMBL)	HATPase_c,PAS_3,PAS_3,PAS_4	3	2	Halanaeroarchaeum sulfurireducens	GCA_001011115.1	Archaea;Euryarchaeota;Halobacteria;Halobacteriales;Halobacteriaceae;Halanaeroarchaeum	d__Archaea;p__Halobacteriota;c__Halobacteria;o__Halobacteriales;f__Halobacteriaceae;g__Halanaeroarchaeum;s__Halanaeroarchaeum sulfurireducens
UP000069906	A0A0F7P8I5	Signal-transducing histidine kinase	485	UniProtKB unreviewed (TrEMBL)	HATPase_c,HisKA_7TM,PAS_9	1	1	Halanaeroarchaeum sulfurireducens	GCA_001011115.1	Archaea;Euryarchaeota;Halobacteria;Halobacteriales;Halobacteriaceae;Halanaeroarchaeum	d__Archaea;p__Halobacteriota;c__Halobacteria;o__Halobacteriales;f__Halobacteriaceae;g__Halanaeroarchaeum;s__Halanaeroarchaeum sulfurireducens
UP000069906	A0A0F7PHJ6	PAS/PAC sensor signal transduction histidine kinase	765	UniProtKB unreviewed (TrEMBL)	GAF_2,HATPase_c,PAS,PAS_9	2	2	Halanaeroarchaeum sulfurireducens	GCA_001011115.1	Archaea;Euryarchaeota;Halobacteria;Halobacteriales;Halobacteriaceae;Halanaeroarchaeum	d__Archaea;p__Halobacteriota;c__Halobacteria;o__Halobacteriales;f__Halobacteriaceae;g__Halanaeroarchaeum;s__Halanaeroarchaeum sulfurireducens
UP000069906	A0A0F7PGH0	PAS/PAC sensor signal transduction histidine kinase	617	UniProtKB unreviewed (TrEMBL)	HATPase_c,PAS,PAS,PAS_9	3	2	Halanaeroarchaeum sulfurireducens	GCA_001011115.1	Archaea;Euryarchaeota;Halobacteria;Halobacteriales;Halobacteriaceae;Halanaeroarchaeum	d__Archaea;p__Halobacteriota;c__Halobacteria;o__Halobacteriales;f__Halobacteriaceae;g__Halanaeroarchaeum;s__Halanaeroarchaeum sulfurireducens
UP000069906	A0A0F7PDH3	histidine kinase	459	UniProtKB unreviewed (TrEMBL)	HAMP,HATPase_c,PAS_4	1	1	Halanaeroarchaeum sulfurireducens	GCA_001011115.1	Archaea;Euryarchaeota;Halobacteria;Halobacteriales;Halobacteriaceae;Halanaeroarchaeum	d__Archaea;p__Halobacteriota;c__Halobacteria;o__Halobacteriales;f__Halobacteriaceae;g__Halanaeroarchaeum;s__Halanaeroarchaeum sulfurireducens
UP000069906	A0A0F7P6A0	PAS/PAC sensor signal transduction histidine kinase	578	UniProtKB unreviewed (TrEMBL)	HATPase_c,PAS,PAS_4	2	2	Halanaeroarchaeum sulfurireducens	GCA_001011115.1	Archaea;Euryarchaeota;Halobacteria;Halobacteriales;Halobacteriaceae;Halanaeroarchaeum	d__Archaea;p__Halobacteriota;c__Halobacteria;o__Halobacteriales;f__Halobacteriaceae;g__Halanaeroarchaeum;s__Halanaeroarchaeum sulfurireducens
UP000069906	A0A0F7P7V9	PAS/PAC sensor signal transduction histidine kinase	722	UniProtKB unreviewed (TrEMBL)	HATPase_c,PAS,PAS,PAS_9,Response_reg	3	2	Halanaeroarchaeum sulfurireducens	GCA_001011115.1	Archaea;Euryarchaeota;Halobacteria;Halobacteriales;Halobacteriaceae;Halanaeroarchaeum	d__Archaea;p__Halobacteriota;c__Halobacteria;o__Halobacteriales;f__Halobacteriaceae;g__Halanaeroarchaeum;s__Halanaeroarchaeum sulfurireducens
UP000069906	A0A0F7PB24	Signal-transducing histidine kinase	552	UniProtKB unreviewed (TrEMBL)	HATPase_c,HisKA,PAS_4	1	1	Halanaeroarchaeum sulfurireducens	GCA_001011115.1	Archaea;Euryarchaeota;Halobacteria;Halobacteriales;Halobacteriaceae;Halanaeroarchaeum	d__Archaea;p__Halobacteriota;c__Halobacteria;o__Halobacteriales;f__Halobacteriaceae;g__Halanaeroarchaeum;s__Halanaeroarchaeum sulfurireducens
UP000069906	A0A0F7P5T6	Methyl-accepting chemotaxis protein	493	UniProtKB unreviewed (TrEMBL)	HAMP,MCPsignal,PAS	1	1	Halanaeroarchaeum sulfurireducens	GCA_001011115.1	Archaea;Euryarchaeota;Halobacteria;Halobacteriales;Halobacteriaceae;Halanaeroarchaeum	d__Archaea;p__Halobacteriota;c__Halobacteria;o__Halobacteriales;f__Halobacteriaceae;g__Halanaeroarchaeum;s__Halanaeroarchaeum sulfurireducens
UP000069906	A0A0F7PAY0	PAS/PAC sensor signal transduction histidine kinase	424	UniProtKB unreviewed (TrEMBL)	PAS_4,PAS_8,PAS_9,Response_reg	3	3	Halanaeroarchaeum sulfurireducens	GCA_001011115.1	Archaea;Euryarchaeota;Halobacteria;Halobacteriales;Halobacteriaceae;Halanaeroarchaeum	d__Archaea;p__Halobacteriota;c__Halobacteria;o__Halobacteriales;f__Halobacteriaceae;g__Halanaeroarchaeum;s__Halanaeroarchaeum sulfurireducens
UP000069906	A0A0F7P9A4	PAS domain S-box	553	UniProtKB unreviewed (TrEMBL)	HATPase_c,HisKA_7TM,PAS_8	1	1	Halanaeroarchaeum sulfurireducens	GCA_001011115.1	Archaea;Euryarchaeota;Halobacteria;Halobacteriales;Halobacteriaceae;Halanaeroarchaeum	d__Archaea;p__Halobacteriota;c__Halobacteria;o__Halobacteriales;f__Halobacteriaceae;g__Halanaeroarchaeum;s__Halanaeroarchaeum sulfurireducens
UP000069906	A0A0F7PCY4	Methyl-accepting chemotaxis sensory transducer with Pas/Pac sensor	546	UniProtKB unreviewed (TrEMBL)	MCPsignal,PAS	1	1	Halanaeroarchaeum sulfurireducens	GCA_001011115.1	Archaea;Euryarchaeota;Halobacteria;Halobacteriales;Halobacteriaceae;Halanaeroarchaeum	d__Archaea;p__Halobacteriota;c__Halobacteria;o__Halobacteriales;f__Halobacteriaceae;g__Halanaeroarchaeum;s__Halanaeroarchaeum sulfurireducens
UP000069906	A0A0F7PBJ0	Multi-sensor signal transduction histidine kinase	891	UniProtKB unreviewed (TrEMBL)	HATPase_c,HisKA,PAS_3,PAS_3,PAS_3,PAS_4,PAS_9	5	3	Halanaeroarchaeum sulfurireducens	GCA_001011115.1	Archaea;Euryarchaeota;Halobacteria;Halobacteriales;Halobacteriaceae;Halanaeroarchaeum	d__Archaea;p__Halobacteriota;c__Halobacteria;o__Halobacteriales;f__Halobacteriaceae;g__Halanaeroarchaeum;s__Halanaeroarchaeum sulfurireducens
UP000069906	A0A0F7P6K9	Multi-sensor signal transduction histidine kinase	852	UniProtKB unreviewed (TrEMBL)	GAF_2,HATPase_c,HisKA,PAS_4,PAS_4,Response_reg	2	1	Halanaeroarchaeum sulfurireducens	GCA_001011115.1	Archaea;Euryarchaeota;Halobacteria;Halobacteriales;Halobacteriaceae;Halanaeroarchaeum	d__Archaea;p__Halobacteriota;c__Halobacteria;o__Halobacteriales;f__Halobacteriaceae;g__Halanaeroarchaeum;s__Halanaeroarchaeum sulfurireducens
UP000069906	A0A0F7PCK8	Signal-transducing histidine kinase/response regulator	472	UniProtKB unreviewed (TrEMBL)	HATPase_c,PAS_9,PAS_9	2	1	Halanaeroarchaeum sulfurireducens	GCA_001011115.1	Archaea;Euryarchaeota;Halobacteria;Halobacteriales;Halobacteriaceae;Halanaeroarchaeum	d__Archaea;p__Halobacteriota;c__Halobacteria;o__Halobacteriales;f__Halobacteriaceae;g__Halanaeroarchaeum;s__Halanaeroarchaeum sulfurireducens
UP000016986	U2YWR7	HTR-like protein	761	UniProtKB unreviewed (TrEMBL)	GAF_3,HATPase_c,HisKA,PAS,PAS,Response_reg	2	1	Halarchaeum acidiphilum MH1-52-1	GCA_000474235.1	Archaea;Euryarchaeota;Halobacteria;Halobacteriales;Halobacteriaceae;Halarchaeum;Halarchaeum acidiphilum	d__Archaea;p__Halobacteriota;c__Halobacteria;o__Halobacteriales;f__Halobacteriaceae;g__Halarchaeum;s__Halarchaeum acidiphilum
UP000016986	U2YSG5	PAS domain S-box protein	361	UniProtKB unreviewed (TrEMBL)	HATPase_c,HisKA,PAS_4	1	1	Halarchaeum acidiphilum MH1-52-1	GCA_000474235.1	Archaea;Euryarchaeota;Halobacteria;Halobacteriales;Halobacteriaceae;Halarchaeum;Halarchaeum acidiphilum	d__Archaea;p__Halobacteriota;c__Halobacteria;o__Halobacteriales;f__Halobacteriaceae;g__Halarchaeum;s__Halarchaeum acidiphilum
UP000016986	U3AC91	Sensory transduction histidine kinase	548	UniProtKB unreviewed (TrEMBL)	PAS_9	1	1	Halarchaeum acidiphilum MH1-52-1	GCA_000474235.1	Archaea;Euryarchaeota;Halobacteria;Halobacteriales;Halobacteriaceae;Halarchaeum;Halarchaeum acidiphilum	d__Archaea;p__Halobacteriota;c__Halobacteria;o__Halobacteriales;f__Halobacteriaceae;g__Halarchaeum;s__Halarchaeum acidiphilum
UP000016986	U2YRV3	Two-component hybrid sensor and regulator	286	UniProtKB unreviewed (TrEMBL)	PAS_4	1	1	Halarchaeum acidiphilum MH1-52-1	GCA_000474235.1	Archaea;Euryarchaeota;Halobacteria;Halobacteriales;Halobacteriaceae;Halarchaeum;Halarchaeum acidiphilum	d__Archaea;p__Halobacteriota;c__Halobacteria;o__Halobacteriales;f__Halobacteriaceae;g__Halarchaeum;s__Halarchaeum acidiphilum
UP000016986	U2YGB5	PAS domain-containing protein	742	UniProtKB unreviewed (TrEMBL)	BAT,GAF_2,HTH_10,PAS,PAS_3,PAS_4	3	3	Halarchaeum acidiphilum MH1-52-1	GCA_000474235.1	Archaea;Euryarchaeota;Halobacteria;Halobacteriales;Halobacteriaceae;Halarchaeum;Halarchaeum acidiphilum	d__Archaea;p__Halobacteriota;c__Halobacteria;o__Halobacteriales;f__Halobacteriaceae;g__Halarchaeum;s__Halarchaeum acidiphilum
UP000016986	U2YS32	Histidine kinase domain-containing protein	563	UniProtKB unreviewed (TrEMBL)	HATPase_c,HisKA_7TM,PAS_4	1	1	Halarchaeum acidiphilum MH1-52-1	GCA_000474235.1	Archaea;Euryarchaeota;Halobacteria;Halobacteriales;Halobacteriaceae;Halarchaeum;Halarchaeum acidiphilum	d__Archaea;p__Halobacteriota;c__Halobacteria;o__Halobacteriales;f__Halobacteriaceae;g__Halarchaeum;s__Halarchaeum acidiphilum
UP000016986	U3A9T3	PAS domain S-box protein	330	UniProtKB unreviewed (TrEMBL)	HisKA,PAS_4	1	1	Halarchaeum acidiphilum MH1-52-1	GCA_000474235.1	Archaea;Euryarchaeota;Halobacteria;Halobacteriales;Halobacteriaceae;Halarchaeum;Halarchaeum acidiphilum	d__Archaea;p__Halobacteriota;c__Halobacteria;o__Halobacteriales;f__Halobacteriaceae;g__Halarchaeum;s__Halarchaeum acidiphilum
UP000016986	U3A618	Uncharacterized protein	977	UniProtKB unreviewed (TrEMBL)	BAT,GAF_2,GAF_2,HTH_10,PAS_4,Response_reg	1	1	Halarchaeum acidiphilum MH1-52-1	GCA_000474235.1	Archaea;Euryarchaeota;Halobacteria;Halobacteriales;Halobacteriaceae;Halarchaeum;Halarchaeum acidiphilum	d__Archaea;p__Halobacteriota;c__Halobacteria;o__Halobacteriales;f__Halobacteriaceae;g__Halarchaeum;s__Halarchaeum acidiphilum
UP000016986	U2YFT7	Signal-transducing histidine kinase	836	UniProtKB unreviewed (TrEMBL)	GAF,HATPase_c,HisKA_4TM,PAS_4,PAS_9	2	2	Halarchaeum acidiphilum MH1-52-1	GCA_000474235.1	Archaea;Euryarchaeota;Halobacteria;Halobacteriales;Halobacteriaceae;Halarchaeum;Halarchaeum acidiphilum	d__Archaea;p__Halobacteriota;c__Halobacteria;o__Halobacteriales;f__Halobacteriaceae;g__Halarchaeum;s__Halarchaeum acidiphilum
UP000016986	U2YVI2	Histidine kinase domain-containing protein	622	UniProtKB unreviewed (TrEMBL)	HATPase_c,PAS_4	1	1	Halarchaeum acidiphilum MH1-52-1	GCA_000474235.1	Archaea;Euryarchaeota;Halobacteria;Halobacteriales;Halobacteriaceae;Halarchaeum;Halarchaeum acidiphilum	d__Archaea;p__Halobacteriota;c__Halobacteria;o__Halobacteriales;f__Halobacteriaceae;g__Halarchaeum;s__Halarchaeum acidiphilum
UP000267112	A0A7D5E0H8	PAS sensor histidine kinase	486	No status	HATPase_c,HisKA,PAS_4,PAS_9	2	2	Halarchaeum sp. CBA1220	GCA_003721175.2	Archaea;Euryarchaeota;Halobacteria;Halobacteriales;Halobacteriaceae;Halarchaeum;unclassified Halarchaeum	d__Archaea;p__Halobacteriota;c__Halobacteria;o__Halobacteriales;f__Halobacteriaceae;g__Halarchaeum;s__Halarchaeum sp003721175
UP000267112	A0A7D5DZF0	PAS domain S-box protein	622	No status	HATPase_c,PAS_3,PAS_4,PAS_4	3	2	Halarchaeum sp. CBA1220	GCA_003721175.2	Archaea;Euryarchaeota;Halobacteria;Halobacteriales;Halobacteriaceae;Halarchaeum;unclassified Halarchaeum	d__Archaea;p__Halobacteriota;c__Halobacteria;o__Halobacteriales;f__Halobacteriaceae;g__Halarchaeum;s__Halarchaeum sp003721175
UP000267112	A0A7D5E2Q7	HTR-like protein	886	No status	HATPase_c,HisKA,PAS_3,PAS_3,PAS_3,PAS_4,Response_reg	4	2	Halarchaeum sp. CBA1220	GCA_003721175.2	Archaea;Euryarchaeota;Halobacteria;Halobacteriales;Halobacteriaceae;Halarchaeum;unclassified Halarchaeum	d__Archaea;p__Halobacteriota;c__Halobacteria;o__Halobacteriales;f__Halobacteriaceae;g__Halarchaeum;s__Halarchaeum sp003721175
UP000267112	A0A7D5HX46	PAS domain-containing sensor histidine kinase	462	No status	HATPase_c,PAS_3,PAS_4	2	2	Halarchaeum sp. CBA1220	GCA_003721175.2	Archaea;Euryarchaeota;Halobacteria;Halobacteriales;Halobacteriaceae;Halarchaeum;unclassified Halarchaeum	d__Archaea;p__Halobacteriota;c__Halobacteria;o__Halobacteriales;f__Halobacteriaceae;g__Halarchaeum;s__Halarchaeum sp003721175
UP000267112	A0A7D5HYB7	PAS domain-containing sensor histidine kinase	347	No status	HATPase_c,PAS_8	1	1	Halarchaeum sp. CBA1220	GCA_003721175.2	Archaea;Euryarchaeota;Halobacteria;Halobacteriales;Halobacteriaceae;Halarchaeum;unclassified Halarchaeum	d__Archaea;p__Halobacteriota;c__Halobacteria;o__Halobacteriales;f__Halobacteriaceae;g__Halarchaeum;s__Halarchaeum sp003721175
UP000267112	A0A7D5HUM6	PAS domain S-box-containing protein	487	No status	HATPase_c,PAS	1	1	Halarchaeum sp. CBA1220	GCA_003721175.2	Archaea;Euryarchaeota;Halobacteria;Halobacteriales;Halobacteriaceae;Halarchaeum;unclassified Halarchaeum	d__Archaea;p__Halobacteriota;c__Halobacteria;o__Halobacteriales;f__Halobacteriaceae;g__Halarchaeum;s__Halarchaeum sp003721175
UP000267112	A0A7D5HTW7	PAS domain S-box protein	465	No status	HATPase_c,PAS,Response_reg	1	1	Halarchaeum sp. CBA1220	GCA_003721175.2	Archaea;Euryarchaeota;Halobacteria;Halobacteriales;Halobacteriaceae;Halarchaeum;unclassified Halarchaeum	d__Archaea;p__Halobacteriota;c__Halobacteria;o__Halobacteriales;f__Halobacteriaceae;g__Halarchaeum;s__Halarchaeum sp003721175
UP000267112	A0A7D5HUX5	PAS domain-containing protein	542	No status	BAT,GAF_2,HTH_10,PAS_4	1	1	Halarchaeum sp. CBA1220	GCA_003721175.2	Archaea;Euryarchaeota;Halobacteria;Halobacteriales;Halobacteriaceae;Halarchaeum;unclassified Halarchaeum	d__Archaea;p__Halobacteriota;c__Halobacteria;o__Halobacteriales;f__Halobacteriaceae;g__Halarchaeum;s__Halarchaeum sp003721175
UP000267112	A0A7D5HXG4	Histidine kinase domain-containing protein	353	No status	HATPase_c,PAS_4	1	1	Halarchaeum sp. CBA1220	GCA_003721175.2	Archaea;Euryarchaeota;Halobacteria;Halobacteriales;Halobacteriaceae;Halarchaeum;unclassified Halarchaeum	d__Archaea;p__Halobacteriota;c__Halobacteria;o__Halobacteriales;f__Halobacteriaceae;g__Halarchaeum;s__Halarchaeum sp003721175
UP000267112	A0A7D5IHY7	PAS domain-containing sensor histidine kinase	560	No status	HATPase_c,HisKA,HisKA_7TM,PAS_4	1	1	Halarchaeum sp. CBA1220	GCA_003721175.2	Archaea;Euryarchaeota;Halobacteria;Halobacteriales;Halobacteriaceae;Halarchaeum;unclassified Halarchaeum	d__Archaea;p__Halobacteriota;c__Halobacteria;o__Halobacteriales;f__Halobacteriaceae;g__Halarchaeum;s__Halarchaeum sp003721175
UP000267112	A0A7D5E028	PAS domain-containing protein	556	No status	BAT,GAF_2,HTH_10,PAS_9	1	1	Halarchaeum sp. CBA1220	GCA_003721175.2	Archaea;Euryarchaeota;Halobacteria;Halobacteriales;Halobacteriaceae;Halarchaeum;unclassified Halarchaeum	d__Archaea;p__Halobacteriota;c__Halobacteria;o__Halobacteriales;f__Halobacteriaceae;g__Halarchaeum;s__Halarchaeum sp003721175
UP000267112	A0A7D5E053	PAS domain-containing sensor histidine kinase	368	No status	HATPase_c,HisKA,PAS	1	1	Halarchaeum sp. CBA1220	GCA_003721175.2	Archaea;Euryarchaeota;Halobacteria;Halobacteriales;Halobacteriaceae;Halarchaeum;unclassified Halarchaeum	d__Archaea;p__Halobacteriota;c__Halobacteria;o__Halobacteriales;f__Halobacteriaceae;g__Halarchaeum;s__Halarchaeum sp003721175
UP000267112	A0A7D5I5R5	Histidine kinase	615	No status	HATPase_c,PAS_8	1	1	Halarchaeum sp. CBA1220	GCA_003721175.2	Archaea;Euryarchaeota;Halobacteria;Halobacteriales;Halobacteriaceae;Halarchaeum;unclassified Halarchaeum	d__Archaea;p__Halobacteriota;c__Halobacteria;o__Halobacteriales;f__Halobacteriaceae;g__Halarchaeum;s__Halarchaeum sp003721175
UP000267112	A0A7D5E1G0	Response regulatory domain-containing protein	288	No status	PAS_4,Response_reg	1	1	Halarchaeum sp. CBA1220	GCA_003721175.2	Archaea;Euryarchaeota;Halobacteria;Halobacteriales;Halobacteriaceae;Halarchaeum;unclassified Halarchaeum	d__Archaea;p__Halobacteriota;c__Halobacteria;o__Halobacteriales;f__Halobacteriaceae;g__Halarchaeum;s__Halarchaeum sp003721175
UP000267112	A0A7D5DZU0	Histidine kinase domain-containing protein	581	No status	HATPase_c,HisKA,HisKA_7TM,PAS_4	1	1	Halarchaeum sp. CBA1220	GCA_003721175.2	Archaea;Euryarchaeota;Halobacteria;Halobacteriales;Halobacteriaceae;Halarchaeum;unclassified Halarchaeum	d__Archaea;p__Halobacteriota;c__Halobacteria;o__Halobacteriales;f__Halobacteriaceae;g__Halarchaeum;s__Halarchaeum sp003721175
UP000267112	A0A7D5HX78	PAS domain S-box protein	680	No status	HisKA_7TM,PAS_3,PAS_4	2	2	Halarchaeum sp. CBA1220	GCA_003721175.2	Archaea;Euryarchaeota;Halobacteria;Halobacteriales;Halobacteriaceae;Halarchaeum;unclassified Halarchaeum	d__Archaea;p__Halobacteriota;c__Halobacteria;o__Halobacteriales;f__Halobacteriaceae;g__Halarchaeum;s__Halarchaeum sp003721175
UP000267112	A0A7D5DZQ7	PAS domain S-box protein	744	No status	GAF_3,HATPase_c,HisKA,PAS_8,PAS_8,Response_reg	2	1	Halarchaeum sp. CBA1220	GCA_003721175.2	Archaea;Euryarchaeota;Halobacteria;Halobacteriales;Halobacteriaceae;Halarchaeum;unclassified Halarchaeum	d__Archaea;p__Halobacteriota;c__Halobacteria;o__Halobacteriales;f__Halobacteriaceae;g__Halarchaeum;s__Halarchaeum sp003721175
UP000267112	A0A7D5HWS2	PAS domain-containing protein	314	No status	PAS_4	1	1	Halarchaeum sp. CBA1220	GCA_003721175.2	Archaea;Euryarchaeota;Halobacteria;Halobacteriales;Halobacteriaceae;Halarchaeum;unclassified Halarchaeum	d__Archaea;p__Halobacteriota;c__Halobacteria;o__Halobacteriales;f__Halobacteriaceae;g__Halarchaeum;s__Halarchaeum sp003721175
UP000267112	A0A7D5HVA6	PAS domain S-box protein	648	No status	GAF_3,HATPase_c,PAS_4,PAS_9	2	2	Halarchaeum sp. CBA1220	GCA_003721175.2	Archaea;Euryarchaeota;Halobacteria;Halobacteriales;Halobacteriaceae;Halarchaeum;unclassified Halarchaeum	d__Archaea;p__Halobacteriota;c__Halobacteria;o__Halobacteriales;f__Halobacteriaceae;g__Halarchaeum;s__Halarchaeum sp003721175
UP000267112	A0A7D5IG35	PAS domain S-box protein	731	No status	BAT,GAF_2,HTH_10,PAS_3,PAS_4,PAS_4	3	2	Halarchaeum sp. CBA1220	GCA_003721175.2	Archaea;Euryarchaeota;Halobacteria;Halobacteriales;Halobacteriaceae;Halarchaeum;unclassified Halarchaeum	d__Archaea;p__Halobacteriota;c__Halobacteria;o__Halobacteriales;f__Halobacteriaceae;g__Halarchaeum;s__Halarchaeum sp003721175
UP000267112	A0A7D5DXT1	Hybrid sensor histidine kinase/response regulator	473	No status	HATPase_c,HisKA,PAS_3,Response_reg	1	1	Halarchaeum sp. CBA1220	GCA_003721175.2	Archaea;Euryarchaeota;Halobacteria;Halobacteriales;Halobacteriaceae;Halarchaeum;unclassified Halarchaeum	d__Archaea;p__Halobacteriota;c__Halobacteria;o__Halobacteriales;f__Halobacteriaceae;g__Halarchaeum;s__Halarchaeum sp003721175
UP000267112	A0A7D5DYI3	PAS domain S-box protein	359	No status	HATPase_c,HisKA,PAS	1	1	Halarchaeum sp. CBA1220	GCA_003721175.2	Archaea;Euryarchaeota;Halobacteria;Halobacteriales;Halobacteriaceae;Halarchaeum;unclassified Halarchaeum	d__Archaea;p__Halobacteriota;c__Halobacteria;o__Halobacteriales;f__Halobacteriaceae;g__Halarchaeum;s__Halarchaeum sp003721175
UP000267112	A0A7D5E754	HTR-like protein	397	No status	PAS_8,PAS_9,Response_reg	2	2	Halarchaeum sp. CBA1220	GCA_003721175.2	Archaea;Euryarchaeota;Halobacteria;Halobacteriales;Halobacteriaceae;Halarchaeum;unclassified Halarchaeum	d__Archaea;p__Halobacteriota;c__Halobacteria;o__Halobacteriales;f__Halobacteriaceae;g__Halarchaeum;s__Halarchaeum sp003721175
UP000267112	A0A7D5E7R9	PAS domain S-box protein	827	No status	GAF,HATPase_c,HisKA_4TM,PAS_4,PAS_9	2	2	Halarchaeum sp. CBA1220	GCA_003721175.2	Archaea;Euryarchaeota;Halobacteria;Halobacteriales;Halobacteriaceae;Halarchaeum;unclassified Halarchaeum	d__Archaea;p__Halobacteriota;c__Halobacteria;o__Halobacteriales;f__Halobacteriaceae;g__Halarchaeum;s__Halarchaeum sp003721175
UP000267112	A0A7D5E5B2	PAS sensor protein	967	No status	BAT,GAF_2,GAF_2,HTH_10,PAS_4,Response_reg	1	1	Halarchaeum sp. CBA1220	GCA_003721175.2	Archaea;Euryarchaeota;Halobacteria;Halobacteriales;Halobacteriaceae;Halarchaeum;unclassified Halarchaeum	d__Archaea;p__Halobacteriota;c__Halobacteria;o__Halobacteriales;f__Halobacteriaceae;g__Halarchaeum;s__Halarchaeum sp003721175
UP000199370	A0A1H0B8B9	PAS domain S-box-containing protein	635	UniProtKB unreviewed (TrEMBL)	GAF_2,HATPase_c,HisKA,PAS_3,Response_reg	1	1	Haloarchaeobius iranensis	GCA_900103505.1	Archaea;Euryarchaeota;Halobacteria;Halobacteriales;Halobacteriaceae;Haloarchaeobius	d__Archaea;p__Halobacteriota;c__Halobacteria;o__Halobacteriales;f__Natrialbaceae;g__Haloarchaeobius;s__Haloarchaeobius iranensis
UP000199370	A0A1G9SLS3	PAS domain S-box-containing protein	552	UniProtKB unreviewed (TrEMBL)	HATPase_c,HisKA,HisKA_7TM,PAS_9	1	1	Haloarchaeobius iranensis	GCA_900103505.1	Archaea;Euryarchaeota;Halobacteria;Halobacteriales;Halobacteriaceae;Haloarchaeobius	d__Archaea;p__Halobacteriota;c__Halobacteria;o__Halobacteriales;f__Natrialbaceae;g__Haloarchaeobius;s__Haloarchaeobius iranensis
UP000199370	A0A1G9Y4X7	PAS domain S-box-containing protein	480	UniProtKB unreviewed (TrEMBL)	HATPase_c,HisKA,PAS_4	1	1	Haloarchaeobius iranensis	GCA_900103505.1	Archaea;Euryarchaeota;Halobacteria;Halobacteriales;Halobacteriaceae;Haloarchaeobius	d__Archaea;p__Halobacteriota;c__Halobacteria;o__Halobacteriales;f__Natrialbaceae;g__Haloarchaeobius;s__Haloarchaeobius iranensis
UP000199370	A0A1G9SB40	Signal transduction histidine kinase	621	UniProtKB unreviewed (TrEMBL)	HATPase_c,HisKA_7TM,PAS_4	1	1	Haloarchaeobius iranensis	GCA_900103505.1	Archaea;Euryarchaeota;Halobacteria;Halobacteriales;Halobacteriaceae;Haloarchaeobius	d__Archaea;p__Halobacteriota;c__Halobacteria;o__Halobacteriales;f__Natrialbaceae;g__Haloarchaeobius;s__Haloarchaeobius iranensis
UP000199370	A0A1G9X2S6	PAS domain S-box-containing protein	465	UniProtKB unreviewed (TrEMBL)	HATPase_c_2,PAS_3,PAS_4	2	2	Haloarchaeobius iranensis	GCA_900103505.1	Archaea;Euryarchaeota;Halobacteria;Halobacteriales;Halobacteriaceae;Haloarchaeobius	d__Archaea;p__Halobacteriota;c__Halobacteria;o__Halobacteriales;f__Natrialbaceae;g__Haloarchaeobius;s__Haloarchaeobius iranensis
UP000199370	A0A1G9SNW9	PAS domain S-box-containing protein	659	UniProtKB unreviewed (TrEMBL)	BAT,GAF_2,HTH_10,PAS_9,Response_reg	1	1	Haloarchaeobius iranensis	GCA_900103505.1	Archaea;Euryarchaeota;Halobacteria;Halobacteriales;Halobacteriaceae;Haloarchaeobius	d__Archaea;p__Halobacteriota;c__Halobacteria;o__Halobacteriales;f__Natrialbaceae;g__Haloarchaeobius;s__Haloarchaeobius iranensis
UP000199370	A0A1H0AUV5	PAS domain S-box-containing protein	647	UniProtKB unreviewed (TrEMBL)	GAF,HATPase_c,PAS_4,PAS_9	2	2	Haloarchaeobius iranensis	GCA_900103505.1	Archaea;Euryarchaeota;Halobacteria;Halobacteriales;Halobacteriaceae;Haloarchaeobius	d__Archaea;p__Halobacteriota;c__Halobacteria;o__Halobacteriales;f__Natrialbaceae;g__Haloarchaeobius;s__Haloarchaeobius iranensis
UP000199370	A0A1H0A1X3	PAS domain S-box-containing protein	1112	UniProtKB unreviewed (TrEMBL)	HATPase_c,PAS_3,PAS_3,PAS_4,PAS_4,PAS_9,PAS_9	6	3	Haloarchaeobius iranensis	GCA_900103505.1	Archaea;Euryarchaeota;Halobacteria;Halobacteriales;Halobacteriaceae;Haloarchaeobius	d__Archaea;p__Halobacteriota;c__Halobacteria;o__Halobacteriales;f__Natrialbaceae;g__Haloarchaeobius;s__Haloarchaeobius iranensis
UP000199370	A0A1G9X220	PAS domain S-box-containing protein	772	UniProtKB unreviewed (TrEMBL)	BAT,GAF_2,HTH_10,PAS_4,PAS_4	2	1	Haloarchaeobius iranensis	GCA_900103505.1	Archaea;Euryarchaeota;Halobacteria;Halobacteriales;Halobacteriaceae;Haloarchaeobius	d__Archaea;p__Halobacteriota;c__Halobacteria;o__Halobacteriales;f__Natrialbaceae;g__Haloarchaeobius;s__Haloarchaeobius iranensis
UP000199370	A0A1G9VZF9	PAS domain S-box-containing protein	629	UniProtKB unreviewed (TrEMBL)	GAF_2,HATPase_c,HisKA,PAS_4,Response_reg	1	1	Haloarchaeobius iranensis	GCA_900103505.1	Archaea;Euryarchaeota;Halobacteria;Halobacteriales;Halobacteriaceae;Haloarchaeobius	d__Archaea;p__Halobacteriota;c__Halobacteria;o__Halobacteriales;f__Natrialbaceae;g__Haloarchaeobius;s__Haloarchaeobius iranensis
UP000199370	A0A1G9W054	PAS domain S-box-containing protein	560	UniProtKB unreviewed (TrEMBL)	HATPase_c,HisKA_7TM,PAS	1	1	Haloarchaeobius iranensis	GCA_900103505.1	Archaea;Euryarchaeota;Halobacteria;Halobacteriales;Halobacteriaceae;Haloarchaeobius	d__Archaea;p__Halobacteriota;c__Halobacteria;o__Halobacteriales;f__Natrialbaceae;g__Haloarchaeobius;s__Haloarchaeobius iranensis
UP000199370	A0A1G9VWE6	PAS domain S-box-containing protein	381	UniProtKB unreviewed (TrEMBL)	PAS_3,PAS_3,Response_reg	2	1	Haloarchaeobius iranensis	GCA_900103505.1	Archaea;Euryarchaeota;Halobacteria;Halobacteriales;Halobacteriaceae;Haloarchaeobius	d__Archaea;p__Halobacteriota;c__Halobacteria;o__Halobacteriales;f__Natrialbaceae;g__Haloarchaeobius;s__Haloarchaeobius iranensis
UP000199370	A0A1G9TUA6	PAS domain S-box-containing protein	707	UniProtKB unreviewed (TrEMBL)	HATPase_c,HisKA,HisKA_7TM,PAS_3,PAS_8	2	2	Haloarchaeobius iranensis	GCA_900103505.1	Archaea;Euryarchaeota;Halobacteria;Halobacteriales;Halobacteriaceae;Haloarchaeobius	d__Archaea;p__Halobacteriota;c__Halobacteria;o__Halobacteriales;f__Natrialbaceae;g__Haloarchaeobius;s__Haloarchaeobius iranensis
UP000199370	A0A1G9U9Y6	PAS fold-containing protein	617	UniProtKB unreviewed (TrEMBL)	HATPase_c,HisKA,PAS_4	1	1	Haloarchaeobius iranensis	GCA_900103505.1	Archaea;Euryarchaeota;Halobacteria;Halobacteriales;Halobacteriaceae;Haloarchaeobius	d__Archaea;p__Halobacteriota;c__Halobacteria;o__Halobacteriales;f__Natrialbaceae;g__Haloarchaeobius;s__Haloarchaeobius iranensis
UP000199370	A0A1G9WL18	PAS domain S-box-containing protein	350	UniProtKB unreviewed (TrEMBL)	HATPase_c,PAS_4	1	1	Haloarchaeobius iranensis	GCA_900103505.1	Archaea;Euryarchaeota;Halobacteria;Halobacteriales;Halobacteriaceae;Haloarchaeobius	d__Archaea;p__Halobacteriota;c__Halobacteria;o__Halobacteriales;f__Natrialbaceae;g__Haloarchaeobius;s__Haloarchaeobius iranensis
UP000199370	A0A1G9SCP5	PAS domain S-box-containing protein	618	UniProtKB unreviewed (TrEMBL)	GAF_2,HATPase_c,HisKA,PAS,Response_reg	1	1	Haloarchaeobius iranensis	GCA_900103505.1	Archaea;Euryarchaeota;Halobacteria;Halobacteriales;Halobacteriaceae;Haloarchaeobius	d__Archaea;p__Halobacteriota;c__Halobacteria;o__Halobacteriales;f__Natrialbaceae;g__Haloarchaeobius;s__Haloarchaeobius iranensis
UP000199370	A0A1G9WEW8	PAS domain S-box-containing protein	678	UniProtKB unreviewed (TrEMBL)	GAF_2,HATPase_c,HisKA,PAS	1	1	Haloarchaeobius iranensis	GCA_900103505.1	Archaea;Euryarchaeota;Halobacteria;Halobacteriales;Halobacteriaceae;Haloarchaeobius	d__Archaea;p__Halobacteriota;c__Halobacteria;o__Halobacteriales;f__Natrialbaceae;g__Haloarchaeobius;s__Haloarchaeobius iranensis
UP000199370	A0A1G9XM17	PAS domain S-box-containing protein	1000	UniProtKB unreviewed (TrEMBL)	BAT,GAF,GAF_2,GAF_2,HTH_10,PAS,Response_reg	1	1	Haloarchaeobius iranensis	GCA_900103505.1	Archaea;Euryarchaeota;Halobacteria;Halobacteriales;Halobacteriaceae;Haloarchaeobius	d__Archaea;p__Halobacteriota;c__Halobacteria;o__Halobacteriales;f__Natrialbaceae;g__Haloarchaeobius;s__Haloarchaeobius iranensis
UP000199370	A0A1G9SJS1	PAS domain S-box-containing protein	630	UniProtKB unreviewed (TrEMBL)	GAF_2,HATPase_c,HisKA,PAS_4	1	1	Haloarchaeobius iranensis	GCA_900103505.1	Archaea;Euryarchaeota;Halobacteria;Halobacteriales;Halobacteriaceae;Haloarchaeobius	d__Archaea;p__Halobacteriota;c__Halobacteria;o__Halobacteriales;f__Natrialbaceae;g__Haloarchaeobius;s__Haloarchaeobius iranensis
UP000199370	A0A1H0A1I8	Signal transduction histidine kinase	547	UniProtKB unreviewed (TrEMBL)	HATPase_c,PAS_8	1	1	Haloarchaeobius iranensis	GCA_900103505.1	Archaea;Euryarchaeota;Halobacteria;Halobacteriales;Halobacteriaceae;Haloarchaeobius	d__Archaea;p__Halobacteriota;c__Halobacteria;o__Halobacteriales;f__Natrialbaceae;g__Haloarchaeobius;s__Haloarchaeobius iranensis
UP000199370	A0A1G9XPF0	PAS domain S-box-containing protein	345	UniProtKB unreviewed (TrEMBL)	HATPase_c,PAS_9	1	1	Haloarchaeobius iranensis	GCA_900103505.1	Archaea;Euryarchaeota;Halobacteria;Halobacteriales;Halobacteriaceae;Haloarchaeobius	d__Archaea;p__Halobacteriota;c__Halobacteria;o__Halobacteriales;f__Natrialbaceae;g__Haloarchaeobius;s__Haloarchaeobius iranensis
UP000199370	A0A1G9YHK9	PAS domain S-box-containing protein	1293	UniProtKB unreviewed (TrEMBL)	GAF_2,GAF_2,HATPase_c,HisKA,PAS,PAS_3,PAS_4,PAS_4,PAS_4,Response_reg	5	3	Haloarchaeobius iranensis	GCA_900103505.1	Archaea;Euryarchaeota;Halobacteria;Halobacteriales;Halobacteriaceae;Haloarchaeobius	d__Archaea;p__Halobacteriota;c__Halobacteria;o__Halobacteriales;f__Natrialbaceae;g__Haloarchaeobius;s__Haloarchaeobius iranensis
UP000199370	A0A1H0BT16	PAS domain S-box-containing protein	1026	UniProtKB unreviewed (TrEMBL)	BAT,GAF,GAF_2,HTH_10,PAS_3,PAS_4,PAS_9	3	3	Haloarchaeobius iranensis	GCA_900103505.1	Archaea;Euryarchaeota;Halobacteria;Halobacteriales;Halobacteriaceae;Haloarchaeobius	d__Archaea;p__Halobacteriota;c__Halobacteria;o__Halobacteriales;f__Natrialbaceae;g__Haloarchaeobius;s__Haloarchaeobius iranensis
UP000199370	A0A1G9XDU3	PAS domain S-box-containing protein	569	UniProtKB unreviewed (TrEMBL)	HATPase_c,HisKA_7TM,PAS_4	1	1	Haloarchaeobius iranensis	GCA_900103505.1	Archaea;Euryarchaeota;Halobacteria;Halobacteriales;Halobacteriaceae;Haloarchaeobius	d__Archaea;p__Halobacteriota;c__Halobacteria;o__Halobacteriales;f__Natrialbaceae;g__Haloarchaeobius;s__Haloarchaeobius iranensis
UP000199370	A0A1G9SFW8	PAS domain S-box-containing protein	949	UniProtKB unreviewed (TrEMBL)	GAF_2,GAF_2,HATPase_c,HisKA,PAS_4,PAS_9,Response_reg	2	2	Haloarchaeobius iranensis	GCA_900103505.1	Archaea;Euryarchaeota;Halobacteria;Halobacteriales;Halobacteriaceae;Haloarchaeobius	d__Archaea;p__Halobacteriota;c__Halobacteria;o__Halobacteriales;f__Natrialbaceae;g__Haloarchaeobius;s__Haloarchaeobius iranensis
UP000199370	A0A1H0BJN1	PAS domain S-box-containing protein	719	UniProtKB unreviewed (TrEMBL)	HATPase_c,HisKA,PAS,PAS_4,PAS_9,Response_reg	3	3	Haloarchaeobius iranensis	GCA_900103505.1	Archaea;Euryarchaeota;Halobacteria;Halobacteriales;Halobacteriaceae;Haloarchaeobius	d__Archaea;p__Halobacteriota;c__Halobacteria;o__Halobacteriales;f__Natrialbaceae;g__Haloarchaeobius;s__Haloarchaeobius iranensis
UP000199370	A0A1G9Z3L8	PAS domain S-box-containing protein	467	UniProtKB unreviewed (TrEMBL)	PAS_4	1	1	Haloarchaeobius iranensis	GCA_900103505.1	Archaea;Euryarchaeota;Halobacteria;Halobacteriales;Halobacteriaceae;Haloarchaeobius	d__Archaea;p__Halobacteriota;c__Halobacteria;o__Halobacteriales;f__Natrialbaceae;g__Haloarchaeobius;s__Haloarchaeobius iranensis
UP000199370	A0A1G9XGR5	PAS domain S-box-containing protein	731	UniProtKB unreviewed (TrEMBL)	GAF_2,HATPase_c,PAS,PAS_4	2	2	Haloarchaeobius iranensis	GCA_900103505.1	Archaea;Euryarchaeota;Halobacteria;Halobacteriales;Halobacteriaceae;Haloarchaeobius	d__Archaea;p__Halobacteriota;c__Halobacteria;o__Halobacteriales;f__Natrialbaceae;g__Haloarchaeobius;s__Haloarchaeobius iranensis
UP000199370	A0A1G9ZZE2	PAS domain S-box-containing protein	471	UniProtKB unreviewed (TrEMBL)	HATPase_c,HisKA,PAS_9	1	1	Haloarchaeobius iranensis	GCA_900103505.1	Archaea;Euryarchaeota;Halobacteria;Halobacteriales;Halobacteriaceae;Haloarchaeobius	d__Archaea;p__Halobacteriota;c__Halobacteria;o__Halobacteriales;f__Natrialbaceae;g__Haloarchaeobius;s__Haloarchaeobius iranensis
UP000199370	A0A1G9WEC5	PAS domain S-box-containing protein	619	UniProtKB unreviewed (TrEMBL)	GAF_2,HATPase_c,PAS_4,PAS_9	2	2	Haloarchaeobius iranensis	GCA_900103505.1	Archaea;Euryarchaeota;Halobacteria;Halobacteriales;Halobacteriaceae;Haloarchaeobius	d__Archaea;p__Halobacteriota;c__Halobacteria;o__Halobacteriales;f__Natrialbaceae;g__Haloarchaeobius;s__Haloarchaeobius iranensis
UP000199370	A0A1G9U105	histidine kinase	703	UniProtKB unreviewed (TrEMBL)	HAMP,PAS_4	1	1	Haloarchaeobius iranensis	GCA_900103505.1	Archaea;Euryarchaeota;Halobacteria;Halobacteriales;Halobacteriaceae;Haloarchaeobius	d__Archaea;p__Halobacteriota;c__Halobacteria;o__Halobacteriales;f__Natrialbaceae;g__Haloarchaeobius;s__Haloarchaeobius iranensis
UP000199370	A0A1G9SCX9	PAS domain S-box-containing protein	661	UniProtKB unreviewed (TrEMBL)	HATPase_c,PAS_4,PAS_7	2	2	Haloarchaeobius iranensis	GCA_900103505.1	Archaea;Euryarchaeota;Halobacteria;Halobacteriales;Halobacteriaceae;Haloarchaeobius	d__Archaea;p__Halobacteriota;c__Halobacteria;o__Halobacteriales;f__Natrialbaceae;g__Haloarchaeobius;s__Haloarchaeobius iranensis
UP000199370	A0A1G9UH34	PAS domain S-box-containing protein	895	UniProtKB unreviewed (TrEMBL)	GAF_2,HATPase_c,PAS_4,PAS_4,PAS_4	3	1	Haloarchaeobius iranensis	GCA_900103505.1	Archaea;Euryarchaeota;Halobacteria;Halobacteriales;Halobacteriaceae;Haloarchaeobius	d__Archaea;p__Halobacteriota;c__Halobacteria;o__Halobacteriales;f__Natrialbaceae;g__Haloarchaeobius;s__Haloarchaeobius iranensis
UP000199370	A0A1G9Y3U0	PAS fold	567	UniProtKB unreviewed (TrEMBL)	HATPase_c,HisKA_7TM,PAS	1	1	Haloarchaeobius iranensis	GCA_900103505.1	Archaea;Euryarchaeota;Halobacteria;Halobacteriales;Halobacteriaceae;Haloarchaeobius	d__Archaea;p__Halobacteriota;c__Halobacteria;o__Halobacteriales;f__Natrialbaceae;g__Haloarchaeobius;s__Haloarchaeobius iranensis
UP000199370	A0A1G9Z4H1	PAS fold-containing protein	350	UniProtKB unreviewed (TrEMBL)	HATPase_c,HisKA,PAS_4	1	1	Haloarchaeobius iranensis	GCA_900103505.1	Archaea;Euryarchaeota;Halobacteria;Halobacteriales;Halobacteriaceae;Haloarchaeobius	d__Archaea;p__Halobacteriota;c__Halobacteria;o__Halobacteriales;f__Natrialbaceae;g__Haloarchaeobius;s__Haloarchaeobius iranensis
UP000199370	A0A1G9VE70	PAS domain S-box-containing protein	860	UniProtKB unreviewed (TrEMBL)	HATPase_c,PAS,PAS_4,PAS_8	3	3	Haloarchaeobius iranensis	GCA_900103505.1	Archaea;Euryarchaeota;Halobacteria;Halobacteriales;Halobacteriaceae;Haloarchaeobius	d__Archaea;p__Halobacteriota;c__Halobacteria;o__Halobacteriales;f__Natrialbaceae;g__Haloarchaeobius;s__Haloarchaeobius iranensis
UP000199370	A0A1H0AYJ9	PAS domain S-box-containing protein	1049	UniProtKB unreviewed (TrEMBL)	GAF_2,GAF_2,HATPase_c,PAS_4,PAS_4,PAS_4	3	1	Haloarchaeobius iranensis	GCA_900103505.1	Archaea;Euryarchaeota;Halobacteria;Halobacteriales;Halobacteriaceae;Haloarchaeobius	d__Archaea;p__Halobacteriota;c__Halobacteria;o__Halobacteriales;f__Natrialbaceae;g__Haloarchaeobius;s__Haloarchaeobius iranensis
UP000199370	A0A1G9ZA56	PAS domain S-box-containing protein	958	UniProtKB unreviewed (TrEMBL)	BAT,GAF_2,GAF_2,HTH_10,PAS_4,Response_reg	1	1	Haloarchaeobius iranensis	GCA_900103505.1	Archaea;Euryarchaeota;Halobacteria;Halobacteriales;Halobacteriaceae;Haloarchaeobius	d__Archaea;p__Halobacteriota;c__Halobacteria;o__Halobacteriales;f__Natrialbaceae;g__Haloarchaeobius;s__Haloarchaeobius iranensis
UP000199370	A0A1G9ZBQ7	PAS domain S-box-containing protein	617	UniProtKB unreviewed (TrEMBL)	GAF_2,HATPase_c,HisKA,PAS_4	1	1	Haloarchaeobius iranensis	GCA_900103505.1	Archaea;Euryarchaeota;Halobacteria;Halobacteriales;Halobacteriaceae;Haloarchaeobius	d__Archaea;p__Halobacteriota;c__Halobacteria;o__Halobacteriales;f__Natrialbaceae;g__Haloarchaeobius;s__Haloarchaeobius iranensis
UP000199370	A0A1G9YV92	Signal transduction histidine kinase	493	UniProtKB unreviewed (TrEMBL)	HATPase_c,HisKA,PAS_4	1	1	Haloarchaeobius iranensis	GCA_900103505.1	Archaea;Euryarchaeota;Halobacteria;Halobacteriales;Halobacteriaceae;Haloarchaeobius	d__Archaea;p__Halobacteriota;c__Halobacteria;o__Halobacteriales;f__Natrialbaceae;g__Haloarchaeobius;s__Haloarchaeobius iranensis
UP000198518	A0A1I0Q4K3	PAS/PAC sensor signal transduction histidine kinase	503	UniProtKB unreviewed (TrEMBL)	GAF_2,HATPase_c,HisKA,PAS	1	1	Halobacterium jilantaiense	GCA_900110535.1	Archaea;Euryarchaeota;Halobacteria;Halobacteriales;Halobacteriaceae;Halobacterium	d__Archaea;p__Halobacteriota;c__Halobacteria;o__Halobacteriales;f__Halobacteriaceae;g__Halobacterium;s__Halobacterium jilantaiense
UP000198518	A0A1I0QDI1	PAS domain S-box-containing protein	320	UniProtKB unreviewed (TrEMBL)	PAS_4,Response_reg	1	1	Halobacterium jilantaiense	GCA_900110535.1	Archaea;Euryarchaeota;Halobacteria;Halobacteriales;Halobacteriaceae;Halobacterium	d__Archaea;p__Halobacteriota;c__Halobacteria;o__Halobacteriales;f__Halobacteriaceae;g__Halobacterium;s__Halobacterium jilantaiense
UP000198518	A0A1I0R3B6	PAS domain S-box-containing protein	715	UniProtKB unreviewed (TrEMBL)	HATPase_c,PAS_3,PAS_9,PAS_9	3	2	Halobacterium jilantaiense	GCA_900110535.1	Archaea;Euryarchaeota;Halobacteria;Halobacteriales;Halobacteriaceae;Halobacterium	d__Archaea;p__Halobacteriota;c__Halobacteria;o__Halobacteriales;f__Halobacteriaceae;g__Halobacterium;s__Halobacterium jilantaiense
UP000198518	A0A1I0N127	PAS domain S-box-containing protein	758	UniProtKB unreviewed (TrEMBL)	HATPase_c,HisKA,PAS_3,PAS_4,PAS_4,Response_reg	3	2	Halobacterium jilantaiense	GCA_900110535.1	Archaea;Euryarchaeota;Halobacteria;Halobacteriales;Halobacteriaceae;Halobacterium	d__Archaea;p__Halobacteriota;c__Halobacteria;o__Halobacteriales;f__Halobacteriaceae;g__Halobacterium;s__Halobacterium jilantaiense
UP000198518	A0A1I0Q2L0	PAS domain S-box-containing protein	624	UniProtKB unreviewed (TrEMBL)	HATPase_c,PAS_3,PAS_4,PAS_4	3	2	Halobacterium jilantaiense	GCA_900110535.1	Archaea;Euryarchaeota;Halobacteria;Halobacteriales;Halobacteriaceae;Halobacterium	d__Archaea;p__Halobacteriota;c__Halobacteria;o__Halobacteriales;f__Halobacteriaceae;g__Halobacterium;s__Halobacterium jilantaiense
UP000198518	A0A1I0PMD7	PAS domain-containing protein	598	UniProtKB unreviewed (TrEMBL)	HATPase_c,HisKA,HisKA_7TM,PAS_8	1	1	Halobacterium jilantaiense	GCA_900110535.1	Archaea;Euryarchaeota;Halobacteria;Halobacteriales;Halobacteriaceae;Halobacterium	d__Archaea;p__Halobacteriota;c__Halobacteria;o__Halobacteriales;f__Halobacteriaceae;g__Halobacterium;s__Halobacterium jilantaiense
UP000198518	A0A1I0QPU9	Methyl-accepting chemotaxis sensory transducer with Pas/Pac sensor	428	UniProtKB unreviewed (TrEMBL)	MCPsignal,PAS	1	1	Halobacterium jilantaiense	GCA_900110535.1	Archaea;Euryarchaeota;Halobacteria;Halobacteriales;Halobacteriaceae;Halobacterium	d__Archaea;p__Halobacteriota;c__Halobacteria;o__Halobacteriales;f__Halobacteriaceae;g__Halobacterium;s__Halobacterium jilantaiense
UP000198518	A0A1I0N979	PAS/PAC sensor signal transduction histidine kinase	641	UniProtKB unreviewed (TrEMBL)	GAF_2,HATPase_c,HisKA,PAS_3	1	1	Halobacterium jilantaiense	GCA_900110535.1	Archaea;Euryarchaeota;Halobacteria;Halobacteriales;Halobacteriaceae;Halobacterium	d__Archaea;p__Halobacteriota;c__Halobacteria;o__Halobacteriales;f__Halobacteriaceae;g__Halobacterium;s__Halobacterium jilantaiense
UP000198518	A0A1I0MZ17	Methyl-accepting chemotaxis sensory transducer with Pas/Pac sensor	627	UniProtKB unreviewed (TrEMBL)	MCPsignal,PAS_4	1	1	Halobacterium jilantaiense	GCA_900110535.1	Archaea;Euryarchaeota;Halobacteria;Halobacteriales;Halobacteriaceae;Halobacterium	d__Archaea;p__Halobacteriota;c__Halobacteria;o__Halobacteriales;f__Halobacteriaceae;g__Halobacterium;s__Halobacterium jilantaiense
UP000198518	A0A1I0MX67	GAF domain-containing protein	509	UniProtKB unreviewed (TrEMBL)	BAT,GAF_2,HTH_10,PAS_4	1	1	Halobacterium jilantaiense	GCA_900110535.1	Archaea;Euryarchaeota;Halobacteria;Halobacteriales;Halobacteriaceae;Halobacterium	d__Archaea;p__Halobacteriota;c__Halobacteria;o__Halobacteriales;f__Halobacteriaceae;g__Halobacterium;s__Halobacterium jilantaiense
UP000198518	A0A1I0R374	PAS domain S-box-containing protein	780	UniProtKB unreviewed (TrEMBL)	GAF_2,HATPase_c,PAS,PAS	2	1	Halobacterium jilantaiense	GCA_900110535.1	Archaea;Euryarchaeota;Halobacteria;Halobacteriales;Halobacteriaceae;Halobacterium	d__Archaea;p__Halobacteriota;c__Halobacteria;o__Halobacteriales;f__Halobacteriaceae;g__Halobacterium;s__Halobacterium jilantaiense
UP000198518	A0A1I0PF93	PAS domain S-box-containing protein	1151	UniProtKB unreviewed (TrEMBL)	BAT,GAF_2,GAF_3,HTH_10,PAS,PAS_4,PAS_4,PAS_9	4	3	Halobacterium jilantaiense	GCA_900110535.1	Archaea;Euryarchaeota;Halobacteria;Halobacteriales;Halobacteriaceae;Halobacterium	d__Archaea;p__Halobacteriota;c__Halobacteria;o__Halobacteriales;f__Halobacteriaceae;g__Halobacterium;s__Halobacterium jilantaiense
UP000198518	A0A1I0P342	PAS domain S-box-containing protein	335	UniProtKB unreviewed (TrEMBL)	HATPase_c,HisKA,PAS_3	1	1	Halobacterium jilantaiense	GCA_900110535.1	Archaea;Euryarchaeota;Halobacteria;Halobacteriales;Halobacteriaceae;Halobacterium	d__Archaea;p__Halobacteriota;c__Halobacteria;o__Halobacteriales;f__Halobacteriaceae;g__Halobacterium;s__Halobacterium jilantaiense
UP000198518	A0A1I0PHA3	PAS domain S-box-containing protein	957	UniProtKB unreviewed (TrEMBL)	BAT,GAF_2,HTH_10,PAS_4,Response_reg	1	1	Halobacterium jilantaiense	GCA_900110535.1	Archaea;Euryarchaeota;Halobacteria;Halobacteriales;Halobacteriaceae;Halobacterium	d__Archaea;p__Halobacteriota;c__Halobacteria;o__Halobacteriales;f__Halobacteriaceae;g__Halobacterium;s__Halobacterium jilantaiense
UP000198518	A0A1I0MPB7	PAS domain S-box-containing protein	583	UniProtKB unreviewed (TrEMBL)	HATPase_c,HisKA,PAS_4,PAS_4,PAS_9	3	2	Halobacterium jilantaiense	GCA_900110535.1	Archaea;Euryarchaeota;Halobacteria;Halobacteriales;Halobacteriaceae;Halobacterium	d__Archaea;p__Halobacteriota;c__Halobacteria;o__Halobacteriales;f__Halobacteriaceae;g__Halobacterium;s__Halobacterium jilantaiense
UP000198518	A0A1I0MYV7	Signal transduction histidine kinase	551	UniProtKB unreviewed (TrEMBL)	HATPase_c,HisKA_7TM,PAS_8	1	1	Halobacterium jilantaiense	GCA_900110535.1	Archaea;Euryarchaeota;Halobacteria;Halobacteriales;Halobacteriaceae;Halobacterium	d__Archaea;p__Halobacteriota;c__Halobacteria;o__Halobacteriales;f__Halobacteriaceae;g__Halobacterium;s__Halobacterium jilantaiense
UP000198518	A0A1I0NMI0	PAS domain S-box-containing protein	618	UniProtKB unreviewed (TrEMBL)	GAF_2,HATPase_c,HisKA,PAS,Response_reg	1	1	Halobacterium jilantaiense	GCA_900110535.1	Archaea;Euryarchaeota;Halobacteria;Halobacteriales;Halobacteriaceae;Halobacterium	d__Archaea;p__Halobacteriota;c__Halobacteria;o__Halobacteriales;f__Halobacteriaceae;g__Halobacterium;s__Halobacterium jilantaiense
UP000198518	A0A1I0QVG9	Methyl-accepting chemotaxis sensory transducer with Pas/Pac sensor	567	UniProtKB unreviewed (TrEMBL)	MCPsignal,PAS_4	1	1	Halobacterium jilantaiense	GCA_900110535.1	Archaea;Euryarchaeota;Halobacteria;Halobacteriales;Halobacteriaceae;Halobacterium	d__Archaea;p__Halobacteriota;c__Halobacteria;o__Halobacteriales;f__Halobacteriaceae;g__Halobacterium;s__Halobacterium jilantaiense
UP000198518	A0A1I0QFJ7	PAS fold-containing protein	556	UniProtKB unreviewed (TrEMBL)	HATPase_c,HisKA,HisKA_7TM,PAS_4	1	1	Halobacterium jilantaiense	GCA_900110535.1	Archaea;Euryarchaeota;Halobacteria;Halobacteriales;Halobacteriaceae;Halobacterium	d__Archaea;p__Halobacteriota;c__Halobacteria;o__Halobacteriales;f__Halobacteriaceae;g__Halobacterium;s__Halobacterium jilantaiense
UP000198518	A0A1I0MGX3	PAS domain S-box-containing protein	495	UniProtKB unreviewed (TrEMBL)	HATPase_c,HisKA,PAS,PAS_9	2	2	Halobacterium jilantaiense	GCA_900110535.1	Archaea;Euryarchaeota;Halobacteria;Halobacteriales;Halobacteriaceae;Halobacterium	d__Archaea;p__Halobacteriota;c__Halobacteria;o__Halobacteriales;f__Halobacteriaceae;g__Halobacterium;s__Halobacterium jilantaiense
UP000198518	A0A1I0QDT1	PAS domain S-box-containing protein	967	UniProtKB unreviewed (TrEMBL)	HATPase_c,PAS,PAS_3,PAS_3,PAS_4,PAS_4,PAS_4	6	3	Halobacterium jilantaiense	GCA_900110535.1	Archaea;Euryarchaeota;Halobacteria;Halobacteriales;Halobacteriaceae;Halobacterium	d__Archaea;p__Halobacteriota;c__Halobacteria;o__Halobacteriales;f__Halobacteriaceae;g__Halobacterium;s__Halobacterium jilantaiense
UP000198518	A0A1I0NAT3	PAS fold-containing protein	537	UniProtKB unreviewed (TrEMBL)	HATPase_c,HisKA,PAS_4	1	1	Halobacterium jilantaiense	GCA_900110535.1	Archaea;Euryarchaeota;Halobacteria;Halobacteriales;Halobacteriaceae;Halobacterium	d__Archaea;p__Halobacteriota;c__Halobacteria;o__Halobacteriales;f__Halobacteriaceae;g__Halobacterium;s__Halobacterium jilantaiense
UP000198518	A0A1I0NCC6	PAS fold-containing protein	262	UniProtKB unreviewed (TrEMBL)	PAS_4,Response_reg	1	1	Halobacterium jilantaiense	GCA_900110535.1	Archaea;Euryarchaeota;Halobacteria;Halobacteriales;Halobacteriaceae;Halobacterium	d__Archaea;p__Halobacteriota;c__Halobacteria;o__Halobacteriales;f__Halobacteriaceae;g__Halobacterium;s__Halobacterium jilantaiense
UP000198518	A0A1I0R3L0	PAS domain S-box-containing protein	945	UniProtKB unreviewed (TrEMBL)	BAT,GAF_2,GAF_2,HTH_10,PAS,PAS_4	2	2	Halobacterium jilantaiense	GCA_900110535.1	Archaea;Euryarchaeota;Halobacteria;Halobacteriales;Halobacteriaceae;Halobacterium	d__Archaea;p__Halobacteriota;c__Halobacteria;o__Halobacteriales;f__Halobacteriaceae;g__Halobacterium;s__Halobacterium jilantaiense
UP000198518	A0A1I0MWZ2	PAS domain S-box-containing protein	563	UniProtKB unreviewed (TrEMBL)	HATPase_c,HisKA_7TM,PAS_8	1	1	Halobacterium jilantaiense	GCA_900110535.1	Archaea;Euryarchaeota;Halobacteria;Halobacteriales;Halobacteriaceae;Halobacterium	d__Archaea;p__Halobacteriota;c__Halobacteria;o__Halobacteriales;f__Halobacteriaceae;g__Halobacterium;s__Halobacterium jilantaiense
UP000198518	A0A1I0QBI5	PAS domain S-box-containing protein	874	UniProtKB unreviewed (TrEMBL)	HATPase_c,HisKA,PAS,PAS_4,PAS_4,PAS_4,Response_reg	4	2	Halobacterium jilantaiense	GCA_900110535.1	Archaea;Euryarchaeota;Halobacteria;Halobacteriales;Halobacteriaceae;Halobacterium	d__Archaea;p__Halobacteriota;c__Halobacteria;o__Halobacteriales;f__Halobacteriaceae;g__Halobacterium;s__Halobacterium jilantaiense
UP000198518	A0A1I0Q097	PAS domain S-box-containing protein	549	UniProtKB unreviewed (TrEMBL)	BAT,GAF_2,HTH_10,PAS_9	1	1	Halobacterium jilantaiense	GCA_900110535.1	Archaea;Euryarchaeota;Halobacteria;Halobacteriales;Halobacteriaceae;Halobacterium	d__Archaea;p__Halobacteriota;c__Halobacteria;o__Halobacteriales;f__Halobacteriaceae;g__Halobacterium;s__Halobacterium jilantaiense
UP000198518	A0A1I0MH35	PAS domain S-box-containing protein	327	UniProtKB unreviewed (TrEMBL)	PAS_4	1	1	Halobacterium jilantaiense	GCA_900110535.1	Archaea;Euryarchaeota;Halobacteria;Halobacteriales;Halobacteriaceae;Halobacterium	d__Archaea;p__Halobacteriota;c__Halobacteria;o__Halobacteriales;f__Halobacteriaceae;g__Halobacterium;s__Halobacterium jilantaiense
UP000198518	A0A1I0QTX2	GAF sensor signal transduction histidine kinase	630	UniProtKB unreviewed (TrEMBL)	GAF,HATPase_c,HisKA,PAS_4,PAS_9	2	2	Halobacterium jilantaiense	GCA_900110535.1	Archaea;Euryarchaeota;Halobacteria;Halobacteriales;Halobacteriaceae;Halobacterium	d__Archaea;p__Halobacteriota;c__Halobacteria;o__Halobacteriales;f__Halobacteriaceae;g__Halobacterium;s__Halobacterium jilantaiense
UP000198518	A0A1I0N264	PAS/PAC sensor signal transduction histidine kinase	786	UniProtKB unreviewed (TrEMBL)	GAF_2,GAF_2,HATPase_c,HisKA,PAS_8,PAS_9	2	2	Halobacterium jilantaiense	GCA_900110535.1	Archaea;Euryarchaeota;Halobacteria;Halobacteriales;Halobacteriaceae;Halobacterium	d__Archaea;p__Halobacteriota;c__Halobacteria;o__Halobacteriales;f__Halobacteriaceae;g__Halobacterium;s__Halobacterium jilantaiense
UP000066737	A0A0U5CWW5	Receiver/sensor box histidine kinase	624	UniProtKB unreviewed (TrEMBL)	GAF_2,HATPase_c,HisKA,PAS_4,Response_reg	1	1	Halobacterium hubeiense	GCA_001488575.1	Archaea;Euryarchaeota;Halobacteria;Halobacteriales;Halobacteriaceae;Halobacterium	d__Archaea;p__Halobacteriota;c__Halobacteria;o__Halobacteriales;f__Halobacteriaceae;g__Halobacterium;s__Halobacterium hubeiense
UP000066737	A0A0U5CXM9	Sensor box histidine kinase	344	UniProtKB unreviewed (TrEMBL)	HATPase_c,PAS_8	1	1	Halobacterium hubeiense	GCA_001488575.1	Archaea;Euryarchaeota;Halobacteria;Halobacteriales;Halobacteriaceae;Halobacterium	d__Archaea;p__Halobacteriota;c__Halobacteria;o__Halobacteriales;f__Halobacteriaceae;g__Halobacterium;s__Halobacterium hubeiense
UP000066737	A0A0U5HT65	Sensor box histidine kinase	558	UniProtKB unreviewed (TrEMBL)	HATPase_c,HisKA_7TM,PAS_4	1	1	Halobacterium hubeiense	GCA_001488575.1	Archaea;Euryarchaeota;Halobacteria;Halobacteriales;Halobacteriaceae;Halobacterium	d__Archaea;p__Halobacteriota;c__Halobacteria;o__Halobacteriales;f__Halobacteriaceae;g__Halobacterium;s__Halobacterium hubeiense
UP000066737	A0A0U5H3E3	Sensor box histidine kinase	764	UniProtKB unreviewed (TrEMBL)	GAF_2,GAF_2,HATPase_c,HisKA,PAS,PAS_8	2	2	Halobacterium hubeiense	GCA_001488575.1	Archaea;Euryarchaeota;Halobacteria;Halobacteriales;Halobacteriaceae;Halobacterium	d__Archaea;p__Halobacteriota;c__Halobacteria;o__Halobacteriales;f__Halobacteriaceae;g__Halobacterium;s__Halobacterium hubeiense
UP000066737	A0A0U5D0Y1	Sensor box histidine kinase	542	UniProtKB unreviewed (TrEMBL)	HATPase_c,HisKA,HisKA_7TM,PAS_4	1	1	Halobacterium hubeiense	GCA_001488575.1	Archaea;Euryarchaeota;Halobacteria;Halobacteriales;Halobacteriaceae;Halobacterium	d__Archaea;p__Halobacteriota;c__Halobacteria;o__Halobacteriales;f__Halobacteriaceae;g__Halobacterium;s__Halobacterium hubeiense
UP000066737	A0A0U5H2L1	Transducer protein HtrXII	451	UniProtKB unreviewed (TrEMBL)	MCPsignal,PAS_4	1	1	Halobacterium hubeiense	GCA_001488575.1	Archaea;Euryarchaeota;Halobacteria;Halobacteriales;Halobacteriaceae;Halobacterium	d__Archaea;p__Halobacteriota;c__Halobacteria;o__Halobacteriales;f__Halobacteriaceae;g__Halobacterium;s__Halobacterium hubeiense
UP000066737	A0A0U5CXI8	Transducer protein Htr15	632	UniProtKB unreviewed (TrEMBL)	MCPsignal,PAS_4	1	1	Halobacterium hubeiense	GCA_001488575.1	Archaea;Euryarchaeota;Halobacteria;Halobacteriales;Halobacteriaceae;Halobacterium	d__Archaea;p__Halobacteriota;c__Halobacteria;o__Halobacteriales;f__Halobacteriaceae;g__Halobacterium;s__Halobacterium hubeiense
UP000066737	A0A0U5GZF3	Receiver/sensor box histidine kinase	764	UniProtKB unreviewed (TrEMBL)	GAF_3,HATPase_c,HisKA,PAS_8,PAS_8,Response_reg	2	1	Halobacterium hubeiense	GCA_001488575.1	Archaea;Euryarchaeota;Halobacteria;Halobacteriales;Halobacteriaceae;Halobacterium	d__Archaea;p__Halobacteriota;c__Halobacteria;o__Halobacteriales;f__Halobacteriaceae;g__Halobacterium;s__Halobacterium hubeiense
UP000066737	A0A0U5H3C1	Receiver/sensor box	319	UniProtKB unreviewed (TrEMBL)	PAS_4,Response_reg	1	1	Halobacterium hubeiense	GCA_001488575.1	Archaea;Euryarchaeota;Halobacteria;Halobacteriales;Halobacteriaceae;Halobacterium	d__Archaea;p__Halobacteriota;c__Halobacteria;o__Halobacteriales;f__Halobacteriaceae;g__Halobacterium;s__Halobacterium hubeiense
UP000066737	A0A0U5H6J7	Sensor box histidine kinase	350	UniProtKB unreviewed (TrEMBL)	HATPase_c,HisKA,PAS_9	1	1	Halobacterium hubeiense	GCA_001488575.1	Archaea;Euryarchaeota;Halobacteria;Halobacteriales;Halobacteriaceae;Halobacterium	d__Archaea;p__Halobacteriota;c__Halobacteria;o__Halobacteriales;f__Halobacteriaceae;g__Halobacterium;s__Halobacterium hubeiense
UP000066737	A0A0U5H371	Receiver/sensor box histidine kinase	739	UniProtKB unreviewed (TrEMBL)	HATPase_c,HisKA,PAS_3,PAS_4,PAS_9,Response_reg	3	3	Halobacterium hubeiense	GCA_001488575.1	Archaea;Euryarchaeota;Halobacteria;Halobacteriales;Halobacteriaceae;Halobacterium	d__Archaea;p__Halobacteriota;c__Halobacteria;o__Halobacteriales;f__Halobacteriaceae;g__Halobacterium;s__Halobacterium hubeiense
UP000066737	A0A0U5H0R4	Receiver/sensor/bat box HTH-10 family transcription regulator	679	UniProtKB unreviewed (TrEMBL)	BAT,GAF_2,HTH_10,PAS_3,Response_reg	1	1	Halobacterium hubeiense	GCA_001488575.1	Archaea;Euryarchaeota;Halobacteria;Halobacteriales;Halobacteriaceae;Halobacterium	d__Archaea;p__Halobacteriota;c__Halobacteria;o__Halobacteriales;f__Halobacteriaceae;g__Halobacterium;s__Halobacterium hubeiense
UP000066737	A0A0U5HY45	Sensor box histidine kinase	347	UniProtKB unreviewed (TrEMBL)	HATPase_c,HisKA,PAS	1	1	Halobacterium hubeiense	GCA_001488575.1	Archaea;Euryarchaeota;Halobacteria;Halobacteriales;Halobacteriaceae;Halobacterium	d__Archaea;p__Halobacteriota;c__Halobacteria;o__Halobacteriales;f__Halobacteriaceae;g__Halobacterium;s__Halobacterium hubeiense
UP000066737	A0A0U5H5D5	Sensor box histidine kinase	351	UniProtKB unreviewed (TrEMBL)	HATPase_c,PAS_4	1	1	Halobacterium hubeiense	GCA_001488575.1	Archaea;Euryarchaeota;Halobacteria;Halobacteriales;Halobacteriaceae;Halobacterium	d__Archaea;p__Halobacteriota;c__Halobacteria;o__Halobacteriales;f__Halobacteriaceae;g__Halobacterium;s__Halobacterium hubeiense
UP000066737	A0A0U5AFV7	Transducer protein HtrXII	428	UniProtKB unreviewed (TrEMBL)	MCPsignal,PAS_4	1	1	Halobacterium hubeiense	GCA_001488575.1	Archaea;Euryarchaeota;Halobacteria;Halobacteriales;Halobacteriaceae;Halobacterium	d__Archaea;p__Halobacteriota;c__Halobacteria;o__Halobacteriales;f__Halobacteriaceae;g__Halobacterium;s__Halobacterium hubeiense
UP000066737	A0A0U5H579	Receiver/sensor box histidine kinase	795	UniProtKB unreviewed (TrEMBL)	GAF_2,HATPase_c,HisKA,PAS_3,PAS_4,Response_reg	2	2	Halobacterium hubeiense	GCA_001488575.1	Archaea;Euryarchaeota;Halobacteria;Halobacteriales;Halobacteriaceae;Halobacterium	d__Archaea;p__Halobacteriota;c__Halobacteria;o__Halobacteriales;f__Halobacteriaceae;g__Halobacterium;s__Halobacterium hubeiense
UP000066737	A0A0U5H0Y6	Sensor box histidine kinase	483	UniProtKB unreviewed (TrEMBL)	HATPase_c,HisKA,PAS_8	1	1	Halobacterium hubeiense	GCA_001488575.1	Archaea;Euryarchaeota;Halobacteria;Halobacteriales;Halobacteriaceae;Halobacterium	d__Archaea;p__Halobacteriota;c__Halobacteria;o__Halobacteriales;f__Halobacteriaceae;g__Halobacterium;s__Halobacterium hubeiense
UP000066737	A0A0U5D288	Receiver/sensor/bat box HTH-10 family transcription regulator	957	UniProtKB unreviewed (TrEMBL)	BAT,GAF_2,GAF_2,HTH_10,PAS_4,Response_reg	1	1	Halobacterium hubeiense	GCA_001488575.1	Archaea;Euryarchaeota;Halobacteria;Halobacteriales;Halobacteriaceae;Halobacterium	d__Archaea;p__Halobacteriota;c__Halobacteria;o__Halobacteriales;f__Halobacteriaceae;g__Halobacterium;s__Halobacterium hubeiense
UP000066737	A0A0U5AEG7	Receiver/sensor box histidine kinase	835	UniProtKB unreviewed (TrEMBL)	HATPase_c,HisKA,PAS_3,PAS_3,PAS_4,PAS_4,Response_reg	4	2	Halobacterium hubeiense	GCA_001488575.1	Archaea;Euryarchaeota;Halobacteria;Halobacteriales;Halobacteriaceae;Halobacterium	d__Archaea;p__Halobacteriota;c__Halobacteria;o__Halobacteriales;f__Halobacteriaceae;g__Halobacterium;s__Halobacterium hubeiense
UP000066737	A0A0U5H6Z9	Sensor box histidine kinase	1080	UniProtKB unreviewed (TrEMBL)	GAF,GAF_2,HATPase_c,HisKA,PAS,PAS_3,PAS_4,PAS_4	4	3	Halobacterium hubeiense	GCA_001488575.1	Archaea;Euryarchaeota;Halobacteria;Halobacteriales;Halobacteriaceae;Halobacterium	d__Archaea;p__Halobacteriota;c__Halobacteria;o__Halobacteriales;f__Halobacteriaceae;g__Halobacterium;s__Halobacterium hubeiense
UP000066737	A0A0U5CYH1	Sensor box histidine kinase	455	UniProtKB unreviewed (TrEMBL)	HATPase_c,PAS_4	1	1	Halobacterium hubeiense	GCA_001488575.1	Archaea;Euryarchaeota;Halobacteria;Halobacteriales;Halobacteriaceae;Halobacterium	d__Archaea;p__Halobacteriota;c__Halobacteria;o__Halobacteriales;f__Halobacteriaceae;g__Halobacterium;s__Halobacterium hubeiense
UP000066737	A0A0U5ACW7	Sensor box histidine kinase	681	UniProtKB unreviewed (TrEMBL)	GAF_2,HATPase_c,HisKA,PAS	1	1	Halobacterium hubeiense	GCA_001488575.1	Archaea;Euryarchaeota;Halobacteria;Halobacteriales;Halobacteriaceae;Halobacterium	d__Archaea;p__Halobacteriota;c__Halobacteria;o__Halobacteriales;f__Halobacteriaceae;g__Halobacterium;s__Halobacterium hubeiense
UP000471521	A0A6B0SU39	GAF domain-containing protein	685	UniProtKB unreviewed (TrEMBL)	BAT,GAF_2,HTH_10,PAS_3,Response_reg	1	1	Halobacterium bonnevillei	GCA_009831555.1	Archaea;Euryarchaeota;Halobacteria;Halobacteriales;Halobacteriaceae;Halobacterium	d__Archaea;p__Halobacteriota;c__Halobacteria;o__Halobacteriales;f__Halobacteriaceae;g__Halobacterium;s__Halobacterium salinarum
UP000471521	A0A6B0SGE7	PAS domain-containing protein	573	UniProtKB unreviewed (TrEMBL)	MCPsignal,PAS_4	1	1	Halobacterium bonnevillei	GCA_009831555.1	Archaea;Euryarchaeota;Halobacteria;Halobacteriales;Halobacteriaceae;Halobacterium	d__Archaea;p__Halobacteriota;c__Halobacteria;o__Halobacteriales;f__Halobacteriaceae;g__Halobacterium;s__Halobacterium salinarum
UP000471521	A0A6B0SDB6	PAS domain S-box protein	753	UniProtKB unreviewed (TrEMBL)	GAF_2,HATPase_c,HisKA,PAS_3,PAS_4,Response_reg	2	2	Halobacterium bonnevillei	GCA_009831555.1	Archaea;Euryarchaeota;Halobacteria;Halobacteriales;Halobacteriaceae;Halobacterium	d__Archaea;p__Halobacteriota;c__Halobacteria;o__Halobacteriales;f__Halobacteriaceae;g__Halobacterium;s__Halobacterium salinarum
UP000471521	A0A6B0SI91	PAS domain S-box protein	583	UniProtKB unreviewed (TrEMBL)	HATPase_c,PAS,PAS_8,PAS_9	3	3	Halobacterium bonnevillei	GCA_009831555.1	Archaea;Euryarchaeota;Halobacteria;Halobacteriales;Halobacteriaceae;Halobacterium	d__Archaea;p__Halobacteriota;c__Halobacteria;o__Halobacteriales;f__Halobacteriaceae;g__Halobacterium;s__Halobacterium salinarum
UP000471521	A0A6B0SI59	PAS domain-containing protein	353	UniProtKB unreviewed (TrEMBL)	PAS_4	1	1	Halobacterium bonnevillei	GCA_009831555.1	Archaea;Euryarchaeota;Halobacteria;Halobacteriales;Halobacteriaceae;Halobacterium	d__Archaea;p__Halobacteriota;c__Halobacteria;o__Halobacteriales;f__Halobacteriaceae;g__Halobacterium;s__Halobacterium salinarum
UP000471521	A0A6B0SRI3	PAS domain S-box protein	479	UniProtKB unreviewed (TrEMBL)	HATPase_c,HisKA,PAS,PAS_9	2	2	Halobacterium bonnevillei	GCA_009831555.1	Archaea;Euryarchaeota;Halobacteria;Halobacteriales;Halobacteriaceae;Halobacterium	d__Archaea;p__Halobacteriota;c__Halobacteria;o__Halobacteriales;f__Halobacteriaceae;g__Halobacterium;s__Halobacterium salinarum
UP000471521	A0A6B0SFJ2	PAS domain S-box protein	767	UniProtKB unreviewed (TrEMBL)	GAF_2,HATPase_c,HisKA,PAS,PAS_4,Response_reg	2	2	Halobacterium bonnevillei	GCA_009831555.1	Archaea;Euryarchaeota;Halobacteria;Halobacteriales;Halobacteriaceae;Halobacterium	d__Archaea;p__Halobacteriota;c__Halobacteria;o__Halobacteriales;f__Halobacteriaceae;g__Halobacterium;s__Halobacterium salinarum
UP000471521	A0A6B0SJJ5	PAS domain S-box protein	445	UniProtKB unreviewed (TrEMBL)	PAS_9,Response_reg	1	1	Halobacterium bonnevillei	GCA_009831555.1	Archaea;Euryarchaeota;Halobacteria;Halobacteriales;Halobacteriaceae;Halobacterium	d__Archaea;p__Halobacteriota;c__Halobacteria;o__Halobacteriales;f__Halobacteriaceae;g__Halobacterium;s__Halobacterium salinarum
UP000471521	A0A6B0SQT6	PAS domain S-box protein	607	UniProtKB unreviewed (TrEMBL)	HATPase_c,HisKA,PAS,PAS_4	2	2	Halobacterium bonnevillei	GCA_009831555.1	Archaea;Euryarchaeota;Halobacteria;Halobacteriales;Halobacteriaceae;Halobacterium	d__Archaea;p__Halobacteriota;c__Halobacteria;o__Halobacteriales;f__Halobacteriaceae;g__Halobacterium;s__Halobacterium salinarum
UP000471521	A0A6B0SE92	PAS domain-containing protein	348	UniProtKB unreviewed (TrEMBL)	HATPase_c,HisKA,PAS_3	1	1	Halobacterium bonnevillei	GCA_009831555.1	Archaea;Euryarchaeota;Halobacteria;Halobacteriales;Halobacteriaceae;Halobacterium	d__Archaea;p__Halobacteriota;c__Halobacteria;o__Halobacteriales;f__Halobacteriaceae;g__Halobacterium;s__Halobacterium salinarum
UP000471521	A0A6B0SHU4	PAS domain-containing protein	757	UniProtKB unreviewed (TrEMBL)	GAF_2,HATPase_c,PAS_4,PAS_4,Response_reg	2	1	Halobacterium bonnevillei	GCA_009831555.1	Archaea;Euryarchaeota;Halobacteria;Halobacteriales;Halobacteriaceae;Halobacterium	d__Archaea;p__Halobacteriota;c__Halobacteria;o__Halobacteriales;f__Halobacteriaceae;g__Halobacterium;s__Halobacterium salinarum
UP000471521	A0A6B0SQM4	PAS domain S-box protein	907	UniProtKB unreviewed (TrEMBL)	HATPase_c,HisKA,PAS,PAS_4,PAS_4,PAS_4,Response_reg	4	2	Halobacterium bonnevillei	GCA_009831555.1	Archaea;Euryarchaeota;Halobacteria;Halobacteriales;Halobacteriaceae;Halobacterium	d__Archaea;p__Halobacteriota;c__Halobacteria;o__Halobacteriales;f__Halobacteriaceae;g__Halobacterium;s__Halobacterium salinarum
UP000471521	A0A6B0SN34	PAS domain S-box protein	1539	UniProtKB unreviewed (TrEMBL)	GAF,GAF_3,HATPase_c,HisKA,PAS,PAS_3,PAS_3,PAS_4,PAS_4,PAS_4,PAS_4,PAS_9	8	4	Halobacterium bonnevillei	GCA_009831555.1	Archaea;Euryarchaeota;Halobacteria;Halobacteriales;Halobacteriaceae;Halobacterium	d__Archaea;p__Halobacteriota;c__Halobacteria;o__Halobacteriales;f__Halobacteriaceae;g__Halobacterium;s__Halobacterium salinarum
UP000471521	A0A6B0SJG8	PAS domain-containing protein	453	UniProtKB unreviewed (TrEMBL)	MCPsignal,PAS_4	1	1	Halobacterium bonnevillei	GCA_009831555.1	Archaea;Euryarchaeota;Halobacteria;Halobacteriales;Halobacteriaceae;Halobacterium	d__Archaea;p__Halobacteriota;c__Halobacteria;o__Halobacteriales;f__Halobacteriaceae;g__Halobacterium;s__Halobacterium salinarum
UP000471521	A0A6B0SSL4	GAF domain-containing protein	822	UniProtKB unreviewed (TrEMBL)	GAF_2,GAF_2,HATPase_c,HisKA,PAS_8,PAS_9	2	2	Halobacterium bonnevillei	GCA_009831555.1	Archaea;Euryarchaeota;Halobacteria;Halobacteriales;Halobacteriaceae;Halobacterium	d__Archaea;p__Halobacteriota;c__Halobacteria;o__Halobacteriales;f__Halobacteriaceae;g__Halobacterium;s__Halobacterium salinarum
UP000471521	A0A6B0SQX3	PAS domain S-box protein	1000	UniProtKB unreviewed (TrEMBL)	BAT,GAF_2,GAF_2,GAF_2,HTH_10,PAS,PAS	2	1	Halobacterium bonnevillei	GCA_009831555.1	Archaea;Euryarchaeota;Halobacteria;Halobacteriales;Halobacteriaceae;Halobacterium	d__Archaea;p__Halobacteriota;c__Halobacteria;o__Halobacteriales;f__Halobacteriaceae;g__Halobacterium;s__Halobacterium salinarum
UP000471521	A0A6B0SPR9	PAS domain-containing protein	553	UniProtKB unreviewed (TrEMBL)	HATPase_c,HisKA,HisKA_7TM,PAS_4	1	1	Halobacterium bonnevillei	GCA_009831555.1	Archaea;Euryarchaeota;Halobacteria;Halobacteriales;Halobacteriaceae;Halobacterium	d__Archaea;p__Halobacteriota;c__Halobacteria;o__Halobacteriales;f__Halobacteriaceae;g__Halobacterium;s__Halobacterium salinarum
UP000471521	A0A6B0SCW3	PAS domain S-box protein	828	UniProtKB unreviewed (TrEMBL)	HATPase_c,HisKA,PAS,PAS_4,PAS_4,PAS_9	4	3	Halobacterium bonnevillei	GCA_009831555.1	Archaea;Euryarchaeota;Halobacteria;Halobacteriales;Halobacteriaceae;Halobacterium	d__Archaea;p__Halobacteriota;c__Halobacteria;o__Halobacteriales;f__Halobacteriaceae;g__Halobacterium;s__Halobacterium salinarum
UP000471521	A0A6B0SMC4	PAS domain-containing protein	384	UniProtKB unreviewed (TrEMBL)	HATPase_c,HisKA,PAS_3	1	1	Halobacterium bonnevillei	GCA_009831555.1	Archaea;Euryarchaeota;Halobacteria;Halobacteriales;Halobacteriaceae;Halobacterium	d__Archaea;p__Halobacteriota;c__Halobacteria;o__Halobacteriales;f__Halobacteriaceae;g__Halobacterium;s__Halobacterium salinarum
UP000471521	A0A6B0SQ38	PAS domain S-box protein	72	UniProtKB unreviewed (TrEMBL)	PAS	1	1	Halobacterium bonnevillei	GCA_009831555.1	Archaea;Euryarchaeota;Halobacteria;Halobacteriales;Halobacteriaceae;Halobacterium	d__Archaea;p__Halobacteriota;c__Halobacteria;o__Halobacteriales;f__Halobacteriaceae;g__Halobacterium;s__Halobacterium salinarum
UP000471521	A0A6B0SD22	Response regulator	622	UniProtKB unreviewed (TrEMBL)	GAF_2,HATPase_c,HisKA,PAS_4,Response_reg	1	1	Halobacterium bonnevillei	GCA_009831555.1	Archaea;Euryarchaeota;Halobacteria;Halobacteriales;Halobacteriaceae;Halobacterium	d__Archaea;p__Halobacteriota;c__Halobacteria;o__Halobacteriales;f__Halobacteriaceae;g__Halobacterium;s__Halobacterium salinarum
UP000471521	A0A6B0SUC6	PAS domain-containing protein	467	UniProtKB unreviewed (TrEMBL)	PAS,PAS_4,PAS_4	3	2	Halobacterium bonnevillei	GCA_009831555.1	Archaea;Euryarchaeota;Halobacteria;Halobacteriales;Halobacteriaceae;Halobacterium	d__Archaea;p__Halobacteriota;c__Halobacteria;o__Halobacteriales;f__Halobacteriaceae;g__Halobacterium;s__Halobacterium salinarum
UP000471521	A0A6B0SNP7	PAS domain-containing protein	635	UniProtKB unreviewed (TrEMBL)	MCPsignal,PAS_4	1	1	Halobacterium bonnevillei	GCA_009831555.1	Archaea;Euryarchaeota;Halobacteria;Halobacteriales;Halobacteriaceae;Halobacterium	d__Archaea;p__Halobacteriota;c__Halobacteria;o__Halobacteriales;f__Halobacteriaceae;g__Halobacterium;s__Halobacterium salinarum
[truncated: 195,117 more rows]
