# Supplementary material for: Origin and functional diversification of PAS domain, a ubiquitous intracellular sensor
Source: Sci Adv. 2023 Aug 30;9(35):eadi4517. doi: 10.1126/sciadv.adi4517 (PMC10468136; doi:10.1126/sciadv.adi4517)
Supplement: Supplementary file 2 — Data S1 to S8 [file sciadv.adi4517_data_s1_to_s8.zip › adi4517_Data_S3.xlsx]

## Sheet: SUM
Dataset S3. PAS domains identified in forteen representative eukaryotic genomes.
	HMMER	FoldSeek	SUM
Naegleria	74	12	86
Acanthamoeba	24	57	81
Aspergillus	7	2	9
Capsaspora	12	4	16
Monosiga	1	6	7
Amphimedon	10	0	10
Thecamonas	8	2	10
Arabidopsis	17	4	21
Chlorella	6	2	8
Guillardia	25	59	84
Emiliania	33	0	33
Phytophthora	5	2	7
Perkinsus	6	0	6
Homo	34	0	34
SUM	262	150	412

## Sheet: Naegleria
geneID	PROTEINS	DOMAINS
8860157	XP_002668019.1_uncharacterized_protein_NAEGRDRAFT_55003_partial_Naegleria_gruberi	PAS_9_c3	Guanylate_cyc
8860714	XP_002668668.1_uncharacterized_protein_NAEGRDRAFT_54669_Naegleria_gruberi	PAS_9_c3	Guanylate_cyc
8856333	XP_002668778.1_uncharacterized_protein_NAEGRDRAFT_76300_Naegleria_gruberi	PAS_9_c3	Guanylate_cyc
8860937	XP_002668989.1_uncharacterized_protein_NAEGRDRAFT_54504_Naegleria_gruberi	PH	PAS_c3
8860936	XP_002669010.1_uncharacterized_protein_NAEGRDRAFT_60042_Naegleria_gruberi	PAS_9_c3	Guanylate_cyc
8862070	XP_002669022.1_uncharacterized_protein_NAEGRDRAFT_60031_Naegleria_gruberi	PAS_c26
8862519	XP_002669217.1_uncharacterized_protein_NAEGRDRAFT_82217_Naegleria_gruberi	PAS_c3	Guanylate_cyc
8862711	XP_002669221.1_uncharacterized_protein_NAEGRDRAFT_82220_Naegleria_gruberi	PAS_c3	Cellulase
8862699	XP_002669227.1_uncharacterized_protein_NAEGRDRAFT_54380_Naegleria_gruberi	PAS_9_c3	Guanylate_cyc
8856527	XP_002669284.1_uncharacterized_protein_NAEGRDRAFT_75801_Naegleria_gruberi	PAS_8	HisKA	HATPase_c	Response_reg
8860972	XP_002669478.1_uncharacterized_protein_NAEGRDRAFT_75565_Naegleria_gruberi	PAS_9_c3	Guanylate_cyc
8857247	XP_002670093.1_uncharacterized_protein_NAEGRDRAFT_74983_Naegleria_gruberi	PAS_9_c3	Guanylate_cyc
8863360	XP_002670630.1_uncharacterized_protein_NAEGRDRAFT_74371_Naegleria_gruberi	PAS_9_c3	Guanylate_cyc
8857888	XP_002670700.1_uncharacterized_protein_NAEGRDRAFT_74210_Naegleria_gruberi	PAS_9_c3
8853817	XP_002670827.1_uncharacterized_protein_NAEGRDRAFT_74175_Naegleria_gruberi	PAS_9_c3	Guanylate_cyc
8858016	XP_002670865.1_uncharacterized_protein_NAEGRDRAFT_74138_Naegleria_gruberi	PAS_9_c3	Guanylate_cyc
8857761	XP_002670952.1_membrane_bound_PAS_domain-containing_adenylate_guanylate_cyclase_Naegleria_gruberi	PAS_9_c3	Guanylate_cyc
8863489	XP_002670998.1_uncharacterized_protein_NAEGRDRAFT_81665_Naegleria_gruberi	PAS_9_c3	Guanylate_cyc
8857804	XP_002671034.1_uncharacterized_protein_NAEGRDRAFT_73946_Naegleria_gruberi	PAS_9_c3	Guanylate_cyc
8858200	XP_002671112.1_uncharacterized_protein_NAEGRDRAFT_73911_Naegleria_gruberi	Methyltransf_25	PAS_9_c3	Guanylate_cyc
8858411	XP_002671507.1_uncharacterized_protein_NAEGRDRAFT_73533_Naegleria_gruberi	PAS_9_c3	Guanylate_cyc
8855766	XP_002672408.1_uncharacterized_protein_NAEGRDRAFT_72607_Naegleria_gruberi	PAS_c81	PAS_c3	Guanylate_cyc
8858513	XP_002672419.1_uncharacterized_protein_NAEGRDRAFT_72627_Naegleria_gruberi	PAS_9_c3	Guanylate_cyc
8850954	XP_002672713.1_uncharacterized_protein_NAEGRDRAFT_72081_Naegleria_gruberi	PAS_9_c3	Guanylate_cyc
8854190	XP_002672777.1_uncharacterized_protein_NAEGRDRAFT_52059_Naegleria_gruberi	PB1	PAS_c3	PAS_c3
8855856	XP_002672867.1_uncharacterized_protein_NAEGRDRAFT_81073_Naegleria_gruberi	PAS_9_c3	Guanylate_cyc
8854566	XP_002672936.1_PAS_domain-containing_guanylate_cyclase_Naegleria_gruberi	PAS_9_c3	Guanylate_cyc
8854695	XP_002673008.1_uncharacterized_protein_NAEGRDRAFT_59061_Naegleria_gruberi	PAS_9_c3	Guanylate_cyc
8854440	XP_002673218.1_uncharacterized_protein_NAEGRDRAFT_71755_Naegleria_gruberi	PAS_9_c3	Guanylate_cyc
8864483	XP_002673480.1_uncharacterized_protein_NAEGRDRAFT_71437_Naegleria_gruberi	PAS_9_c3	Guanylate_cyc
8855912	XP_002673642.1_uncharacterized_protein_NAEGRDRAFT_71278_Naegleria_gruberi	PAS_9_c3	Guanylate_cyc
8855625	XP_002673652.1_uncharacterized_protein_NAEGRDRAFT_51501_Naegleria_gruberi	PAS_9_c3	Guanylate_cyc
8854979	XP_002674019.1_uncharacterized_protein_NAEGRDRAFT_71008_Naegleria_gruberi	PAS_9_c3	Guanylate_cyc
8851236	XP_002674345.1_uncharacterized_protein_NAEGRDRAFT_70392_Naegleria_gruberi	PAS_c3
8851374	XP_002674478.1_uncharacterized_protein_NAEGRDRAFT_70501_Naegleria_gruberi	PAS_9_c3	Guanylate_cyc
8855713	XP_002674868.1_uncharacterized_protein_NAEGRDRAFT_69917_Naegleria_gruberi	PAS_9_c3	Guanylate_cyc
8851829	XP_002674931.1_membrane_bound_adenylate_guanylate_cyclase_with_PAS_domain_Naegleria_gruberi	PAS_9_c3	Guanylate_cyc
8851874	XP_002675054.1_uncharacterized_protein_NAEGRDRAFT_69773_Naegleria_gruberi	PAS_9_c3	Guanylate_cyc
8863117	XP_002675302.1_uncharacterized_protein_NAEGRDRAFT_69664_Naegleria_gruberi	PAS_9_c3	Guanylate_cyc
8852841	XP_002675578.1_uncharacterized_protein_NAEGRDRAFT_50144_Naegleria_gruberi	PAS_4_c97	PAS_c3	Guanylate_cyc
8853212	XP_002675982.1_uncharacterized_protein_NAEGRDRAFT_68946_Naegleria_gruberi	PAS_c3	Guanylate_cyc
8861965	XP_002676034.1_uncharacterized_protein_NAEGRDRAFT_68717_Naegleria_gruberi	PAS_9_c3	Guanylate_cyc
8861977	XP_002676046.1_uncharacterized_protein_NAEGRDRAFT_68736_Naegleria_gruberi	PAS_9_c3	Guanylate_cyc
8853069	XP_002676144.1_uncharacterized_protein_NAEGRDRAFT_68774_Naegleria_gruberi	PAS_9_c3	Guanylate_cyc
8862009	XP_002676155.1_uncharacterized_protein_NAEGRDRAFT_68800_Naegleria_gruberi	PAS_9_c3	Guanylate_cyc
8852200	XP_002676156.1_adenylate_guanylate_cyclase_Naegleria_gruberi	PAS_9_c3	Guanylate_cyc
8848218	XP_002677157.1_uncharacterized_protein_NAEGRDRAFT_79715_Naegleria_gruberi	PAS_9_c3	Guanylate_cyc
8848723	XP_002677369.1_uncharacterized_protein_NAEGRDRAFT_49034_Naegleria_gruberi	PAS_9_c3	Guanylate_cyc
8850336	XP_002677857.1_uncharacterized_protein_NAEGRDRAFT_66783_Naegleria_gruberi	PAS_9_c3	Guanylate_cyc
8857323	XP_002678175.1_uncharacterized_protein_NAEGRDRAFT_48447_Naegleria_gruberi	PAS_c3	Guanylate_cyc
8858777	XP_002678421.1_uncharacterized_protein_NAEGRDRAFT_79388_Naegleria_gruberi	PAS_c3
8850517	XP_002678539.1_uncharacterized_protein_NAEGRDRAFT_48199_Naegleria_gruberi	PH	PAS_9_c3
8859134	XP_002678578.1_uncharacterized_protein_NAEGRDRAFT_66293_Naegleria_gruberi	PAS_c3	Guanylate_cyc
8848522	XP_002678807.1_membrane_bound_adenylate_guanylate_cyclase_with_PAS_domain_Naegleria_gruberi	PAS_9_c3	Guanylate_cyc	Guanylate_cyc
8860087	XP_002679599.1_RGS_domain-containing_protein_Naegleria_gruberi	PAS_8	RGS
8850398	XP_002679716.1_uncharacterized_protein_NAEGRDRAFT_78958_Naegleria_gruberi	PAS_9_c3	Guanylate_cyc
8861612	XP_002680165.1_uncharacterized_protein_NAEGRDRAFT_47022_Naegleria_gruberi	PAS_9_c3	Guanylate_cyc	Guanylate_cyc
8861720	XP_002680273.1_adenylate_cyclase_Naegleria_gruberi	PAS_9_c3	Guanylate_cyc
8861721	XP_002680274.1_uncharacterized_protein_NAEGRDRAFT_47156_Naegleria_gruberi	PAS_9_c3	Guanylate_cyc
8849470	XP_002680403.1_uncharacterized_protein_NAEGRDRAFT_64095_Naegleria_gruberi	PAS_9_c3	Guanylate_cyc
8861909	XP_002680628.1_PAS_domain-containing_protein_Naegleria_gruberi	PAS_3_c32
8862148	XP_002681135.1_uncharacterized_protein_NAEGRDRAFT_63742_Naegleria_gruberi	PAS_9_c3	Guanylate_cyc
8850010	XP_002681930.1_uncharacterized_protein_NAEGRDRAFT_62631_Naegleria_gruberi	PAS_9_c3	Guanylate_cyc
8855155	XP_002682036.1_uncharacterized_protein_NAEGRDRAFT_62551_Naegleria_gruberi	PAS_9_c3	Guanylate_cyc
8849965	XP_002682039.1_adenylyl_guanylyl_cyclase_domain-containing_protein_Naegleria_gruberi	PAS_9_c3	Guanylate_cyc
8852657	XP_002682184.1_uncharacterized_protein_NAEGRDRAFT_46042_Naegleria_gruberi	PAS_9_c3	Guanylate_cyc
8856454	XP_002682199.1_uncharacterized_protein_NAEGRDRAFT_62145_Naegleria_gruberi	PAS_9_c3	Guanylate_cyc
8855442	XP_002682508.1_uncharacterized_protein_NAEGRDRAFT_45747_Naegleria_gruberi	PAS_9_c3	Guanylate_cyc
8863440	XP_002682694.1_uncharacterized_protein_NAEGRDRAFT_61949_Naegleria_gruberi	PAS_c3	Guanylate_cyc
8863029	XP_002682792.1_uncharacterized_protein_NAEGRDRAFT_61738_Naegleria_gruberi	PAS_9_c3
8855298	XP_002682854.1_uncharacterized_protein_NAEGRDRAFT_61849_Naegleria_gruberi	PAS_9_c3	Guanylate_cyc
8858905	XP_002682964.1_uncharacterized_protein_NAEGRDRAFT_62059_Naegleria_gruberi	PAS_9_c3	Guanylate_cyc
8863637	XP_002683265.1_uncharacterized_protein_NAEGRDRAFT_45237_Naegleria_gruberi	PAS_c3	PAS_c3	Guanylate_cyc
8863693	XP_002683621.1_uncharacterized_protein_NAEGRDRAFT_45297_Naegleria_gruberi	PAS_9_c3	Guanylate_cyc
8861082	XP_002670173.1	CHASE4	HAMP	PAS_9
8863180	XP_002670289.1	PAS?	RGS
8861032	XP_002670222.1	CHASE4	HAMP	PAS?	RGS
8863420	XP_002670637.1	CHASE4	HAMP	PAS?	RGS
8857257	XP_002670055.1	CHASE4	HAMP	PAS?	RGS
8860779	XP_002669406.1	CHASE4?	HAMP	PAS?	RGS
8860870	XP_002668928.1	CHASE4?	HAMP	PAS?	RGS?
8850353	XP_002677962.1	CHASE4	HAMP	PAS?	RGS
8863504	XP_002671054.1	CHASE4?	HAMP	PAS?	RGS
8860933	XP_002668985.1	CHASE4	HAMP	PAS?	RGS
8851102	XP_002673969.1	HisJ	CHASE4	HAMP	PAS	RGS
8850770	XP_002674207.1	CHASE4	PAS	RGS

## Sheet: Acanthamoeba
geneID	PROTEINS	DOMAINS
14911748	XP_004333348.1_protein_kinase_domain_containing_protein_partial_Acanthamoeba_castellanii_str._Neff	PAS_9_c3	PAS_9_c3	PAS_c3	Pkinase
14913554	XP_004334674.1_PAS_domain_Sbox_domain_containing_protein_Acanthamoeba_castellanii_str._Neff	SAM_1	PB1	PAS_c3	PAS_9_c3	PAS_9_c3
14913580	XP_004334792.1_PAS_domain_Sbox_domain_containing_protein_Acanthamoeba_castellanii_str._Neff	PH	PAS_9_c3	RasGAP	RasGAP
14913756	XP_004335193.1_uncharacterized_protein_ACA1_099950_Acanthamoeba_castellanii_str._Neff	PAS_3
14913985	XP_004335533.1_ATPase_histidine_kinase_DNA_gyrase_B_HSP90_domain_containing_protein_Acanthamoeba_castellanii_str._Neff	PAS_9_c40	HisKA	HATPase_c	Response_reg
14914417	XP_004335793.1_multisensor_hybrid_histidine_kinase_Acanthamoeba_castellanii_str._Neff	PAS_4_c38	HisKA	HATPase_c	Response_reg	PAS_4_c19	HisKA	HATPase_c	Response_reg
14914586	XP_004336042.1_ATPase_histidine_kinase_DNA_gyrase_B_HSP90_domain_containing_protein_Acanthamoeba_castellanii_str._Neff	GAF_2	PAS_8_c3	HisKA	HATPase_c	Response_reg
14917010	XP_004338353.1_PAS_domain_Sbox_domain_containing_protein_Acanthamoeba_castellanii_str._Neff	SAM_1	PB1	PAS_9_c3	PAS_c3	PAS_c3
14917143	XP_004338449.1_multisensor_hybrid_histidine_kinase_Acanthamoeba_castellanii_str._Neff	PAS_9_c30	HisKA	HATPase_c	Response_reg
14917161	XP_004338484.1_protein_kinase_domain_containing_protein_Acanthamoeba_castellanii_str._Neff	PAS_c3	PAS_9_c3	Pkinase
14918569	XP_004339854.1_ATPase_histidine_kinase_DNA_gyrase_B_HSP90_domain_containing_protein_Acanthamoeba_castellanii_str._Neff	PAS_3_c5	HisKA	HisKA	HATPase_c	Response_reg
14918666	XP_004339993.1_PAS_domain_Sbox_domain_containing_protein_Acanthamoeba_castellanii_str._Neff	PAS_c44
14919264	XP_004340531.1_multisensor_hybrid_histidine_Acanthamoeba_castellanii_str._Neff	Response_reg	PAS_4_c19	HisKA	HATPase_c	Response_reg
14920060	XP_004341368.1_SAM_domain_Sterile_alpha_motif_domain_containing_protein_Acanthamoeba_castellanii_str._Neff	PAS_9_c11	SAM_2
14920276	XP_004341578.1_SAM_domain_Sterile_alpha_motif_domain_containing_protein_Acanthamoeba_castellanii_str._Neff	PAS_9_c11	SAM_2	PAS_8_c125
14921404	XP_004343944.1_uncharacterized_protein_ACA1_052300_Acanthamoeba_castellanii_str._Neff	PAS_9	PAS_9
14922563	XP_004346601.1_uncharacterized_protein_ACA1_230310_Acanthamoeba_castellanii_str._Neff	PAS
14922743	XP_004347211.1_uncharacterized_protein_ACA1_386370_Acanthamoeba_castellanii_str._Neff	PAS_4
14922744	XP_004347212.1_response_regulator_receiver_domain_containing_protein_Acanthamoeba_castellanii_str._Neff	HisKA	HATPase_c	Response_reg	PAS_4_c19	GAF_3	HisKA	HATPase_c	Response_reg
14924031	XP_004352538.1_uncharacterized_protein_ACA1_360970_Acanthamoeba_castellanii_str._Neff	PAS_9_c20
14924078	XP_004352633.1_multi-sensor_hybrid_histidine_kinase_partial_Acanthamoeba_castellanii_str._Neff	Response_reg	PAS_4_c19
14924305	XP_004352860.1_Serine_threonineprotein_kinase_SNF1-like_protein_Acanthamoeba_castellanii_str._Neff	PAS_9_c3	PAS_c3	PAS_c3	Pkinase
14925587	XP_004356466.1_ATPase_histidine_kinase_DNA_gyrase_B_HSP90_domain_containing_protein_Acanthamoeba_castellanii_str._Neff	GAF_3	PAS_3_c29	HisKA	HATPase_c	Response_reg
14926685	XP_004358053.1_uncharacterized_protein_ACA1_074070_Acanthamoeba_castellanii_str._Neff	PAS_9
14913416	XP_004334851.1	GAL4	PAS_9
14920620	XP_004341884.1	PAS?
14916713	XP_004338049.1	ZIP	PAS
14926688	XP_004358056.1	GAL4	PAS_9
14924863	XP_004353395.1	PAS_9
14924991	XP_004353520.1	GAL4	PAS
14911781	XP_004333378.1	PAS
14924865	XP_004353396.1	PAS?
14924866	XP_004353397.1	PAS?
14924837	XP_004353372.1	PAS
14911425	XP_004333018.1	PAS?
14913237	XP_004334786.1	PAS
14926087	XP_004357435.1	PAS?	HisKA	HATPase_c	Response_reg
14918295	XP_004339597.1	PAS?
14925219	XP_004353736.1	PAS
14918292	XP_004339594.1	PAS
14919519	XP_004340767.1	PAS?
14913236	XP_004334785.1	PAS
14919263	XP_004340529.1	PAS?	Response_reg?	HisKA	HATPase_c
14913039	XP_004334535.1	GAL4	PAS
14924434	XP_004352984.1	PAS
14922203	XP_004345858.1	PAS?
14924845	XP_004353371.1	PAS
14918880	XP_004340352.1	GAL4	PAS?
14924842	XP_004353376.1	PAS
14919517	XP_004340765.1	GAL4	PAS_9
14919511	XP_004340759.1	PAS?
14922209	XP_004345864.1	PAS
14922897	XP_004348351.1	GAL4	PAS?
14919510	XP_004340758.1	PAS?
14924843	XP_004353377.1	GAL4	PAS
14912512	XP_004334048.1	PAS?
14926686	XP_004358054.1	PAS
14922206	XP_004345861.1	PAS
14912907	XP_004334356.1	GAL4	PAS?
14913738	XP_004335214.1	PAS
14922202	XP_004345857.1	PAS?
14924841	XP_004353375.1	GAL4	PAS
14922201	XP_004345856.1	PAS?
14925189	XP_004353708.1	PAS?
14925188	XP_004353707.1	PAS?
14921402	XP_004343942.1	PAS
14922207	XP_004345862.1	PAS
14913040	XP_004334537.1	PAS?
14916211	XP_004337608.1	PAS?
14924846	XP_004353378.1	PAS_9
14914455	XP_004335939.1	PAS?
14921403	XP_004343943.1	GAL4	PAS
14924857	XP_004353389.1	PAS?
14922205	XP_004345860.1	PAS
14921612	XP_004344145.1	Lebercilin	PAS?
14922741	XP_004347209.1	PAS?	PAS?	HisKA	HATPase_c
14922387	XP_004346036.1	PAS?
14916212	XP_004337609.1	GAL4	PAS?
14924860	XP_004353392.1	PAS
14921420	XP_004343958.1	GAL4	PAS?
14922204	XP_004345859.1	PAS

## Sheet: Aspergillus
geneID	Protein Length	PROTEINS	DOMAINS
4977332		XP_001389246.2_GATA_transcription_factor_LreB_Aspergillus_niger_CBS_513.88	PAS_3_c8	GATA
4983900		XP_001393681.2_white_collar_Aspergillus_niger_CBS_513.88	PAS_9_c11
4984330	719	XP_001394108.2_two-component_system_protein_A_Aspergillus_niger_CBS_513.88	PAS_9_c18	HisKA	HATPase_c	Response_reg
4985299		XP_001395039.1_GATA_transcription_factor_LreA_Aspergillus_niger_CBS_513.88	PAS_9_c11	PAS_3_c8	PAS_3_c252	GATA
4987813		XP_001396751.1_two-component_system_protein_A_Aspergillus_niger_CBS_513.88	PAS_c18	HisKA	HATPase_c	Response_reg
4979339		XP_001399982.2_histidine_kinase_D5_Aspergillus_niger_CBS_513.88	PAS_4_c5	HisKA	HATPase_c	Response_reg
4987153		XP_001400922.2_sensor_histidine_kinase_response_regulator_Aspergillus_niger_CBS_513.88	PAS_2	GAF	PHY	HisKA	HATPase_c	Response_reg
4984330	753	XP_003188808.1_two-component_system_protein_A_Aspergillus_niger_CBS_513.88	PAS_9_c18	HisKA	HATPase_c	Response_reg
4981989		XP_001391795.2_serine/threonine protein kinase_Aspergillus_niger_CBS_513.88	PAS?	PAS?	PAS?	Pkinase
4979989		XP_001400579.1	GAL4	Med15	PAS?

## Sheet: Capsaspora
geneID	Protein Length	PROTEINS	DOMAINS
14895635		XP_004343694.2_hypothetical_protein_CAOG_06970_Capsaspora_owczarzaki_ATCC_30864	HLH	PAS_c8	PAS_11_c72
14896289		XP_004345033.1_hypothetical_protein_CAOG_06284_Capsaspora_owczarzaki_ATCC_30864	HLH	PAS_9_c4
14896776		XP_004345556.1_response_regulator_receiver_domain-containing_protein_Capsaspora_owczarzaki_ATCC_30864	PAS_c3	HisKA	HATPase_c	Response_reg
14896920		XP_004345696.1_hypothetical_protein_CAOG_06106_Capsaspora_owczarzaki_ATCC_30864	HLH	PAS_11_c72
14897936		XP_004347316.1_hypothetical_protein_CAOG_04569_Capsaspora_owczarzaki_ATCC_30864	PAS_3_c72
14900531	1533	XP_004349211.2_response_regulator_receiver_Capsaspora_owczarzaki_ATCC_30864	PAS_8_c90	HisKA	HATPase_c	Response_reg
14900751		XP_004349431.1_integral_membrane_sensor_hybrid_histidine_kinase_Capsaspora_owczarzaki_ATCC_30864	PAS_8_c90	HisKA	HATPase_c	Response_reg
14900752	1432	XP_004349432.1_multi-sensor_hybrid_histidine_kinase_Capsaspora_owczarzaki_ATCC_30864	PAS_8_c90	HisKA	HATPase_c	Response_reg
14899489		XP_004363736.1_hypothetical_protein_CAOG_02897_Capsaspora_owczarzaki_ATCC_30864	PAS_c172
14899701		XP_004363944.2_hypothetical_protein_CAOG_03105_Capsaspora_owczarzaki_ATCC_30864	PAS_c3	PAS_9_c3	PAS	Pkinase	DUF2722
14902232		XP_004365399.2_hypothetical_protein_CAOG_00528_Capsaspora_owczarzaki_ATCC_30864	PAS_2	GAF	PHY
14900531	1533	XP_011270161.1_response_regulator_receiver_variant_Capsaspora_owczarzaki_ATCC_30864	PAS_8_c90	HisKA	HATPase_c	Response_reg
14900752	1432	XP_011270166.1_multi-sensor_hybrid_histidine_kinase_variant_Capsaspora_owczarzaki_ATCC_30864	PAS_8_c90	HisKA	HATPase_c	Response_reg
23302483		XP_011270819.1_hypothetical_protein_CAOG_09086_Capsaspora_owczarzaki_ATCC_30864	Zn_clus	PAS_c262
14896693		XP_004345474.1	PAS
23302212		XP_011270455.1	PAS	GATA
14897653		XP_004346858.1	PAS	Zn_clus
14900438		XP_004349119.1	Zn_clus?	PAS?

## Sheet: Monosiga
geneID	PROTEINS	DOMAINS
5892007	XP_001746536.1_uncharacterized protein MONBRDRAFT_32745 [Monosiga brevicollis MX1]	PAS_9_c172	PAS	PAS_9	Pkinase
5887773	XP_001742645.1_uncharacterized protein MONBRDRAFT_22099 [Monosiga brevicollis MX1]	bHLH	PAS
5888319	XP_001743201.1_uncharacterized protein MONBRDRAFT_6056 [Monosiga brevicollis MX1]	bHLH	PAS
5890878	XP_001745493.1_uncharacterized protein MONBRDRAFT_25129 [Monosiga brevicollis MX1]	bHLH	PAS
5890741	XP_001745640.1_uncharacterized protein MONBRDRAFT_36936 [Monosiga brevicollis MX1]	bHLH	PAS
5892213	XP_001746865.1_uncharacterized protein MONBRDRAFT_26507 [Monosiga brevicollis MX1]	bHLH	PAS
5892384	XP_001747187.1_uncharacterized protein MONBRDRAFT_26679 [Monosiga brevicollis MX1]	bHLH	PAS

## Sheet: Amphimedon
geneID	Protein Length	PROTEINS	DOMAINS
100632573	753	XP_003384820.2_PREDICTED_high_affinity_cAMP-specific_and_IBMX-insensitive_35-cyclic_phosphodiesterase_8B-like_Amphimedon_queenslandica	PAS_9_c4	PDEase_I
100635945		XP_003386656.1_PREDICTED_circadian_locomoter_output_cycles_protein_kaput-like_Amphimedon_queenslandica	PAS_c87	PAS_11_c72
100637558		XP_003389700.2_PREDICTED_aryl_hydrocarbon_receptor_nuclear_translocator_homolog_Amphimedon_queenslandica	PAS_3_c72
105312383		XP_011403284.1_PREDICTED_hypoxia-inducible_factor_1-alpha-like_Amphimedon_queenslandica	PAS_11_c72
105312385		XP_011403286.2_PREDICTED_endothelial_PAS_domain-containing_protein_1-like_Amphimedon_queenslandica	HLH	PAS_c87	PAS_11_c72
100635854		XP_019849555.1_PREDICTED_PAS_domain-containing_serine_threonine-protein_kinase-like_Amphimedon_queenslandica	PAS	PAS	PAS	Pkinase
100632573	753	XP_019849568.1_PREDICTED_high_affinity_cAMP-specific_and_IBMX-insensitive_35-cyclic_phosphodiesterase_8B-like_Amphimedon_queenslandica	PAS_9_c4	PDEase_I
109581156		XP_019850557.1_PREDICTED_uncharacterized_protein_LOC109581156_Amphimedon_queenslandica	Cytochrom_B561	PAS_c3	Ferric_reduct	FAD_binding_8	NAD_binding_6
105312384		XP_019850799.1_PREDICTED_single-minded_homolog_2-like_Amphimedon_queenslandica	PAS_c87	PAS_11_c72
100637307		XP_019857454.1_PREDICTED_aryl_hydrocarbon_receptor_nuclear_translocator-like_protein_2_Amphimedon_queenslandica	PAS_3_c72
100635962		XP_019857934.1_PREDICTED_protein_cycle-like_Amphimedon_queenslandica	HLH	PAS_c87	PAS_3_c72

## Sheet: Thecamonas
geneID	PROTEINS	DOMAINS
25569184	XP_013752887.1_hypothetical_protein_AMSG_11128_Thecamonas_trahens_ATCC_50062	PAS_c3
25568645	XP_013753581.1_sensor_protein_Thecamonas_trahens_ATCC_50062	HisKA	HATPase_c	Trypan_PARP	Response_reg
25568399	XP_013753672.1_sensor_protein_Thecamonas_trahens_ATCC_50062	PAS_3_c20	HisKA	HATPase_c	Response_reg	Response_reg
25569845	XP_013757610.1_hypothetical_protein_AMSG_11930_Thecamonas_trahens_ATCC_50062	PAS_9
25564487	XP_013758639.1_CAMK_CAMKL_protein_kinase_Thecamonas_trahens_ATCC_50062	PAS_c3	PAS_c3	PAS	Pkinase
25562683	XP_013760384.1_response_regulator_receiver_protein_Thecamonas_trahens_ATCC_50062	PAS	HisKA	Response_reg
25561846	XP_013761167.1_hypothetical_protein_AMSG_02143_Thecamonas_trahens_ATCC_50062	PAS_9	PAS_9
25569602	XP_013761226.1_hypothetical_protein_AMSG_11687_Thecamonas_trahens_ATCC_50062	PAS_9	PAS
25560239	XP_013762709.1	PAS
25565054	XP_013757754.1	PAS_9	PAS?	PAS?

## Sheet: Arabidopsis
geneID	Protein Length	PROTEINS	DOMAINS
814800	316	NP_001324185.1_PAS_LOV_protein_B_Arabidopsis_thaliana	PAS_9_c11	PAS_9_c11
814800	358	NP_001318183.1_PAS_LOV_protein_B_Arabidopsis_thaliana	PAS_9_c11	PAS_9_c11
814800	397	NP_849928.1_PAS_LOV_protein_B_Arabidopsis_thaliana	PAS_9_c11	PAS_9_c11
814800	399	NP_565288.1_PAS_LOV_protein_B_Arabidopsis_thaliana	PAS_9_c11	PAS_9_c11
816394	1130	NP_001325249.1_phytochrome_B_Arabidopsis_thaliana	PAS_2	GAF	PHY	PAS_c106	PAS_c106	HisKA
816394	1172	NP_179469.1_phytochrome_B_Arabidopsis_thaliana	PAS_2	GAF	PHY	PAS_c106	PAS_c106	HisKA	HATPase_c
816408	601	NP_565444.2_LOV_KELCH_protein_2_Arabidopsis_thaliana	PAS_9_c11	F-box-like	Kelch_4	Kelch_3	Kelch_4	Kelch_2
816408	611	NP_849983.1_LOV_KELCH_protein_2_Arabidopsis_thaliana	PAS_9_c11	F-box-like	Kelch_4	Kelch_3	Kelch_4	Kelch_2
819841	773	NP_187314.1_PAS_domain-containing_protein_tyrosine_kinase_family_protein_Arabidopsis_thaliana	PAS_c13	PK_Tyr_Ser-Thr
819842	558	NP_001326621.1_protein_kinase_family_protein_Arabidopsis_thaliana	PAS_9_c13	PK_Tyr_Ser-Thr
819842	628	NP_001326623.1_protein_kinase_family_protein_Arabidopsis_thaliana	PAS_c13	PK_Tyr_Ser-Thr
819842	642	NP_001326619.1_protein_kinase_family_protein_Arabidopsis_thaliana	PAS_c13	PK_Tyr_Ser-Thr
819842	642	NP_001326622.1_protein_kinase_family_protein_Arabidopsis_thaliana	PAS_c13	PK_Tyr_Ser-Thr
819842	642	NP_001326624.1_protein_kinase_family_protein_Arabidopsis_thaliana	PAS_c13	PK_Tyr_Ser-Thr
819842	671	NP_187315.1_protein_kinase_family_protein_Arabidopsis_thaliana	PAS_c13	PK_Tyr_Ser-Thr
819842	698	NP_001326620.1_protein_kinase_family_protein_Arabidopsis_thaliana	PAS_c13	PK_Tyr_Ser-Thr
819844	719	NP_001327645.1_PAS_domain-containing_protein_tyrosine_kinase_family_protein_Arabidopsis_thaliana	PAS_c13	PK_Tyr_Ser-Thr
819844	719	NP_001327646.1_PAS_domain-containing_protein_tyrosine_kinase_family_protein_Arabidopsis_thaliana	PAS_c13	PK_Tyr_Ser-Thr
819844	730	NP_187316.2_PAS_domain-containing_protein_tyrosine_kinase_family_protein_Arabidopsis_thaliana	PAS_c13	PK_Tyr_Ser-Thr
823721	996	NP_001030814.1_phototropin_1_Arabidopsis_thaliana	PAS_9_c11	PAS_9_c11	Pkinase
823721	996	NP_190164.1_phototropin_1_Arabidopsis_thaliana	PAS_9_c11	PAS_9_c11	Pkinase
827319	1164	NP_193360.1_phytochrome_D_Arabidopsis_thaliana	PAS_2	GAF	PHY	PAS_c106	PAS_c106	HisKA	HATPase_c
827538	1112	NP_193547.4_phytochrome_E_Arabidopsis_thaliana	PAS_2	GAF	PHY	PAS_c106	PAS_c106	HisKA	HATPase_c
828404	735	NP_567676.1_PAS_domain-containing_protein_tyrosine_kinase_family_protein_Arabidopsis_thaliana	PAS_c13	PK_Tyr_Ser-Thr
828404	736	NP_849424.1_PAS_domain-containing_protein_tyrosine_kinase_family_protein_Arabidopsis_thaliana	PAS_c13	PK_Tyr_Ser-Thr
833570	1111	NP_198433.1_phytochrome_C_Arabidopsis_thaliana	PAS_2	GAF	PHY	PAS_c106	PAS_c106	HATPase_c
835007	643	NP_001331499.1_PAS_domain-containing_protein_tyrosine_kinase_family_protein_Arabidopsis_thaliana	PAS_9_c13	PK_Tyr_Ser-Thr
835007	697	NP_001331498.1_PAS_domain-containing_protein_tyrosine_kinase_family_protein_Arabidopsis_thaliana	PAS_c13	PK_Tyr_Ser-Thr
835007	700	NP_001331497.1_PAS_domain-containing_protein_tyrosine_kinase_family_protein_Arabidopsis_thaliana	PAS_c13	PK_Tyr_Ser-Thr
835007	744	NP_001190500.1_PAS_domain-containing_protein_tyrosine_kinase_family_protein_Arabidopsis_thaliana	PAS_c13	PK_Tyr_Ser-Thr
835007	770	NP_001190501.1_PAS_domain-containing_protein_tyrosine_kinase_family_protein_Arabidopsis_thaliana	PAS_c13	PK_Tyr_Ser-Thr
835007	831	NP_974914.2_PAS_domain-containing_protein_tyrosine_kinase_family_protein_Arabidopsis_thaliana	PAS_c13	PK_Tyr_Ser-Thr
835842	609	NP_568855.1_Galactose_oxidase_kelch_repeat_superfamily_protein_Arabidopsis_thaliana	PAS_9_c11	F-box-like	Kelch_4	Kelch_4	Kelch_3	Kelch_2
835842	626	NP_001154783.1_Galactose_oxidase_kelch_repeat_superfamily_protein_Arabidopsis_thaliana	PAS_9_c11	F-box-like	Kelch_4	Kelch_4	Kelch_3	Kelch_2
835926	689	NP_568874.2_phototropin_2_Arabidopsis_thaliana	PAS_9_c11	PAS_9_c11	Pkinase
835926	898	NP_851212.2_phototropin_2_Arabidopsis_thaliana	PAS_9_c11	PAS_9_c11	Pkinase
835926	915	NP_001318824.1_phototropin_2_Arabidopsis_thaliana	PAS_9_c11	PAS_9_c11	Pkinase
835926	915	NP_001330355.1_phototropin_2_Arabidopsis_thaliana	PAS_9_c11	PAS_9_c11	Pkinase
835926	915	NP_001330356.1_phototropin_2_Arabidopsis_thaliana	PAS_9_c11	PAS_9_c11	Pkinase
835926	915	NP_851210.1_phototropin_2_Arabidopsis_thaliana	PAS_9_c11	PAS_9_c11	Pkinase
835926	915	NP_851211.1_phototropin_2_Arabidopsis_thaliana	PAS_9_c11	PAS_9_c11	Pkinase
837483	1014	NP_001117256.1_phytochrome_A_Arabidopsis_thaliana	PAS_2	GAF	PHY	PAS_c106	PAS_c106	HisKA	HATPase_c
837483	1122	NP_001322907.1_phytochrome_A_Arabidopsis_thaliana	PAS_2	GAF	PHY	PAS_c106	PAS_c106	HisKA	HATPase_c
837483	1122	NP_001322908.1_phytochrome_A_Arabidopsis_thaliana	PAS_2	GAF	PHY	PAS_c106	PAS_c106	HisKA	HATPase_c
837483	1122	NP_001322909.1_phytochrome_A_Arabidopsis_thaliana	PAS_2	GAF	PHY	PAS_c106	PAS_c106	HisKA	HATPase_c
837483	1122	NP_172428.1_phytochrome_A_Arabidopsis_thaliana	PAS_2	GAF	PHY	PAS_c106	PAS_c106	HisKA	HATPase_c
837483	1126	NP_001322906.1_phytochrome_A_Arabidopsis_thaliana	PAS_2	GAF	PHY	PAS_c106	PAS_c106	HisKA	HATPase_c
843117	610	NP_001320569.1_PAS_domain-containing_protein_tyrosine_kinase_family_protein_Arabidopsis_thaliana	PAS_3_c13	PK_Tyr_Ser-Thr
843117	738	NP_001077788.1_PAS_domain-containing_protein_tyrosine_kinase_family_protein_Arabidopsis_thaliana	PAS_c13	PK_Tyr_Ser-Thr
843117	738	NP_001320568.1_PAS_domain-containing_protein_tyrosine_kinase_family_protein_Arabidopsis_thaliana	PAS_c13	PK_Tyr_Ser-Thr
843117	765	NP_564913.1_PAS_domain-containing_protein_tyrosine_kinase_family_protein_Arabidopsis_thaliana	PAS_c13	PK_Tyr_Ser-Thr
843133	619	NP_564919.1_flavin-binding_kelch_repeat_f_box_1_Arabidopsis_thaliana	PAS_9_c11	Kelch_4	Kelch_3	Kelch_3	Kelch_2
839928		NP_174337.1	Homeobox	bZIP	START	MEKHLA
829424		NP_195014.1	Homeobox	bZIP	START	MEKHLA
836190		NP_200877.1	Homeobox	bZIP	START	MEKHLA
818036		NP_181018.1	Homeobox	bZIP	START	MEKHLA

## Sheet: Chlorella
geneID	PROTEINS	DOMAINS
17350696	XP_005843382.1_hypothetical_protein_CHLNCDRAFT_141214_Chlorella_variabilis	PAS_9_c11	PAS_9_c11	Pkinase	Pkinase
17351396	XP_005843985.1_hypothetical_protein_CHLNCDRAFT_54730_Chlorella_variabilis	PAS_c3
17352052	XP_005844701.1_hypothetical_protein_CHLNCDRAFT_14999_partial_Chlorella_variabilis	PAS_9_c11
17356649	XP_005849362.1_hypothetical_protein_CHLNCDRAFT_6687_partial_Chlorella_variabilis	PAS_9_c11	PAS_9_c11	Pkinase	Pkinase
17359442	XP_005852140.1_expressed_protein_Chlorella_variabilis	PAS_4
17359524	XP_005852217.1_hypothetical_protein_CHLNCDRAFT_12895_partial_Chlorella_variabilis	PAS_9_c11
17351664	XP_005844389.1	GAF	PAS?	Pkinase
17355726	XP_005848446.1	GAF	PAS?	Pkinase

[truncated: 5 more sheets: Guillardia, Emiliania, Phytophthora, Perkinsus, Homo sapiens]
