# Supplementary material for: Origin and functional diversification of PAS domain, a ubiquitous intracellular sensor
Source: Sci Adv. 2023 Aug 30;9(35):eadi4517. doi: 10.1126/sciadv.adi4517 (PMC10468136; doi:10.1126/sciadv.adi4517)
Supplement: Supplementary file 2 — Data S1 to S8 [file sciadv.adi4517_data_s1_to_s8.zip › adi4517_Data_S4.xlsx]

## Sheet: SUM
Dataset S4. PAS domains in 43 representative eukaryotic genomes
Representative organisms	Common names	Database	Proteome size	Genome size/Mb	PAS isoforms	PAS genes	#PAS per protein	Average PAS per protein	Comments
Homo sapiens	Human	RefSeq	130184	3099	423	34	1-3	1.63357
Monodelphis domestica	Opossum	RefSeq	49112	3598	98	33	1-3	1.77551
Ornithorhynchus anatinus	Platypus	RefSeq	38747	1859	84	33	1-3	1.66667
Gallus gallus	Chicken	RefSeq	68683	1053	292	32	1-3	1.76027
Alligator sinensis	Alligator	RefSeq	43105	2271	97	34	1-3	1.78351
Python bivittatus	Snake	RefSeq	32724	1435	55	35	1-3	1.63636
Chelonia mydas	Sea turtle	RefSeq	71110	2134	210	35	1-3	1.7
Xenopus tropicalis	Frog	RefSeq	45093	1451	92	33	1-3	1.51087
Latimeria chalumnae	Coelacanth	RefSeq	34251	2861	71	36	1-3	1.87324
Danio rerio	Zebrafish	RefSeq	52829	1373	116	50	1-3	1.62931	bHLH-PAS, KCNH
Scyliorhinus canicula	Shark	RefSeq	49345	4220	94	32	1-3	1.79787
Petromyzon marinus	Lamprey	RefSeq	37576	1089	90	37	1-2	1.62222
Branchiostoma floridae	Lancelet	RefSeq	43041	513.4	63	28	1-3	1.77778
Ciona intestinalis	Sea vase	RefSeq	21096	115.2	23	11	1-3	1.56522
Saccoglossus kowalevskii	Acorn worm	RefSeq	22111	775.8	16	16	1-3	1.75
Strongylocentrotus purpuratus	Urchin	RefSeq	38439	921.8	25	16	1-3	1.8
Crassostrea gigas	Oyster	RefSeq	63341	647.9	63	21	1-3	1.63492
Helobdella robusta	Leech	RefSeq	23426	235.4	21	21	1-2	1.2381
Lingula anatina	Brachiopod	RefSeq	41392	406.3	62	26	1-3	1.74194
Caenorhabditis elegans	The worm	RefSeq	28546	100.3	19	8	1-2	1.52632
Drosophila melanogaster	Fruit fly	RefSeq	30799	143.7	60	16	1-3	1.68333
Schistosoma mansoni	Blood fluke	RefSeq	11713	364.5	11	11	1-2	1.27273
Nematostella vectensis	Sea anemone	RefSeq	32370	269.4	42	14	1-3	1.5
Trichoplax adhaerens	Simplest animal	RefSeq	11520	105.6	12	12	1-2	1.33333	GGDEF
Amphimedon queenslandica	Sponge	RefSeq	23542	164.2	11	10	1-3	1.63636
Monosiga brevicollis MX1	Choanoflagellate	RefSeq	9202	41.63	8	8	1-3	1.125
Capsaspora owczarzaki ATCC 30864	Single cell	RefSeq	8792	27.97	21	19	1-3	1.33333	HK, Zn_clus
Cryptococcus neoformans var. neoformans B-3501A	Fungi	RefSeq	6578	19.7	10	10	1-2	1.2
Aspergillus niger CBS 513.88	Fungi	RefSeq	10609	33.98	11	10	1-3	1.54545
Spizellomyces punctatus DAOM BR117	Fungi	RefSeq	9422	24.13	33	21	1-4	1.69697
Acanthamoeba castellanii str. Neff	Amoeba	RefSeq	14969	42.02	78	78	1-3	1.26923	HK, Zn_clus
Perkinsus marinus ATCC 50983	Parasite	RefSeq	23654	86.61	7	7	1	1
Phytophthora sojae	Water mold	RefSeq	26489	82.6	7	7	1-27	8.14286	HK
Naegleria gruberi	Amoeba-flagellate	RefSeq	15711	40.96	82	82	1-2	1.12195	Guanylate_cyc
Thecamonas trahens	Zooflagellate	RefSeq	10626	28.68	15	15	1-3	1.46667
Plasmodiophora brassicae	Clubroot	NR	9727	24.46	24	24	1-2	1.33333
Reticulomyxa filosa	Foram	NR	39963	101.9	0	0	0	0	*Partial proteins
Leishmania infantum JPCM5	Pathogen	RefSeq	8150	32.12	6	6	1	1
Guillardia theta CCMP2712	Algae	RefSeq	24822	87.15	47	47	1-15	1.97872	HK, PAS_9
Arabidopsis thaliana	Plant	RefSeq	48265	119.1	62	24	1-3	1.43548	TyrK, F-box
Micromonas commoda	Algae	RefSeq	10137	20.99	5	5	1-2	1.2
Chondrus crispus	Irish moss	RefSeq	9807	104.8	0	0	0	0
Cyanophora paradoxa	Algae	UniProtKB	481	-	7	7	1-2	1.85714	*Incomplete genome
Each sheet contains PAS proteins from a model organism, with a column of protein accessions, a column of gene ids, a column of protein annotations, and the rest are domain architectures.
Duplicated gene ids were highlighted and reduced. Protein accessions without a PAS fold were highlighted and removed.

## Sheet: Homo
XP_047288617.1	5151	XP_047288617.1_high_affinity_cAMP-specific_and_IBMX-insensitive_35-cyclic_phosphodiesterase_8A_isoform_X8_Homo_sapiens	PDE8	DUF5894	PAS
NP_001234932.1	56938	NP_001234932.1_aryl_hydrocarbon_receptor_nuclear_translocator-like_protein_2_isoform_3_Homo_sapiens	HLH	PAS	PAS_11
XP_047300459.1	4862	XP_047300459.1_neuronal_PAS_domain-containing_protein_2_isoform_X3_Homo_sapiens	HLH	PAS	PAS_11
XP_011535371.2	64067	XP_011535371.2_neuronal_PAS_domain-containing_protein_3_isoform_X6_Homo_sapiens	HLH	PAS	PAS_3
XP_016858212.1	8863	XP_016858212.1_period_circadian_protein_homolog_3_isoform_X3_Homo_sapiens	PAS_3	DNA_Packaging	Period_C
XP_047295175.1	64344	XP_047295175.1_hypoxia-inducible_factor_3-alpha_isoform_X16_Homo_sapiens	HLH	PAS	PAS_11
NP_001338736.1	406	NP_001338736.1_aryl_hydrocarbon_receptor_nuclear_translocator-like_protein_1_isoform_e_Homo_sapiens	HLH	PAS	PAS_11
XP_047289401.1	8863	XP_047289401.1_period_circadian_protein_homolog_3_isoform_X6_Homo_sapiens	PAS_3	DNA_Packaging	Period_C
NP_002508.2	4861	NP_002508.2_neuronal_PAS_domain-containing_protein_1_isoform_1_Homo_sapiens	HLH	PAS	PAS_3
XP_016856779.1	405	XP_016856779.1_aryl_hydrocarbon_receptor_nuclear_translocator_isoform_X4_Homo_sapiens	HLH	PAS	PAS_11
NP_001337154.1	405	NP_001337154.1_aryl_hydrocarbon_receptor_nuclear_translocator_isoform_8_Homo_sapiens	HLH	PAS	PAS_11
NP_647479.2	27133	NP_647479.2_potassium_voltage-gated_channel_subfamily_H_member_5_isoform_1_Homo_sapiens	PAS_9	Ion_trans	cNMP_binding	NPV_P10
XP_016880666.1	81033	XP_016880666.1_potassium_voltage-gated_channel_subfamily_H_member_6_isoform_X3_Homo_sapiens	PAS_9	Ion_trans	cNMP_binding
XP_047295171.1	64344	XP_047295171.1_hypoxia-inducible_factor_3-alpha_isoform_X10_Homo_sapiens	HLH	PAS	PAS_3	HIF-1
XP_016856780.1	405	XP_016856780.1_aryl_hydrocarbon_receptor_nuclear_translocator_isoform_X5_Homo_sapiens	HLH	PAS	PAS_11
XP_024307294.2	4861	XP_024307294.2_neuronal_PAS_domain-containing_protein_1_isoform_X5_Homo_sapiens	HLH	PAS
NP_001364205.1	8863	NP_001364205.1_period_circadian_protein_homolog_3_isoform_6_Homo_sapiens	PAS_3	DNA_Packaging	Period_C
NP_033664.2	6493	NP_033664.2_single-minded_homolog_2_short_isoform_Homo_sapiens	HLH	PAS	PAS_3	SIM_C
NP_001362999.1	8622	NP_001362999.1_high_affinity_cAMP-specific_and_IBMX-insensitive_35-cyclic_phosphodiesterase_8B_isoform_18_Homo_sapiens	PAS_9	PDEase_I
NP_001308632.1	10499	NP_001308632.1_nuclear_receptor_coactivator_2_isoform_a_Homo_sapiens	HLH	PAS	PAS_11	NCOA_u2	SRC-1	DUF4927	Nuc_rec_co-act	DUF1518
XP_047279498.1	54932	XP_047279498.1_exonuclease_mut-7_homolog_isoform_X1_Homo_sapiens	PAS_7	BURAN	DNA_pol_A_exo1	Mut7-C	Mut7-C
NP_150375.2	90134	NP_150375.2_potassium_voltage-gated_channel_subfamily_H_member_7_isoform_1_Homo_sapiens	PAS_9	Ion_trans	cNMP_binding	ATG16
XP_011518411.1	406	XP_011518411.1_aryl_hydrocarbon_receptor_nuclear_translocator-like_protein_1_isoform_X5_Homo_sapiens	HLH	PAS	PAS_11
NP_001521.1	3091	NP_001521.1_hypoxia-inducible_factor_1-alpha_isoform_1_Homo_sapiens	HLH	PAS	PAS_3	HIF-1	HIF-1a_CTAD
XP_047276653.1	405	XP_047276653.1_aryl_hydrocarbon_receptor_nuclear_translocator_isoform_X7_Homo_sapiens	HLH	PAS	PAS_11
NP_653234.2	131096	NP_653234.2_potassium_voltage-gated_channel_subfamily_H_member_8_Homo_sapiens	PAS_9	Ion_trans	cNMP_binding	Ins_allergen_rp
XP_016856777.1	405	XP_016856777.1_aryl_hydrocarbon_receptor_nuclear_translocator_isoform_X1_Homo_sapiens	HLH	PAS	PAS_11
XP_047294837.1	4861	XP_047294837.1_neuronal_PAS_domain-containing_protein_1_isoform_X1_Homo_sapiens	HLH	PAS	PAS_3	PAS_3
XP_047277220.1	10499	XP_047277220.1_nuclear_receptor_coactivator_2_isoform_X4_Homo_sapiens	HLH	PAS	PAS_11	NCOA_u2	SRC-1	DUF4927	Nuc_rec_co-act	DUF1518
XP_016875157.1	56938	XP_016875157.1_aryl_hydrocarbon_receptor_nuclear_translocator-like_protein_2_isoform_X6_Homo_sapiens	HLH	PAS	PAS_11
XP_016882624.1	64344	XP_016882624.1_hypoxia-inducible_factor_3-alpha_isoform_X5_Homo_sapiens	HLH	PAS	PAS_3	HIF-1
NP_775115.1	81033	NP_775115.1_potassium_voltage-gated_channel_subfamily_H_member_6_isoform_2_Homo_sapiens	PAS_9	Ion_trans	Ion_trans_2	cNMP_binding
XP_047300467.1	4862	XP_047300467.1_neuronal_PAS_domain-containing_protein_2_isoform_X9_Homo_sapiens	HLH	PAS_11
NP_001338747.1	406	NP_001338747.1_aryl_hydrocarbon_receptor_nuclear_translocator-like_protein_1_isoform_b_Homo_sapiens	HLH	PAS	PAS_11
NP_001362997.1	8622	NP_001362997.1_high_affinity_cAMP-specific_and_IBMX-insensitive_35-cyclic_phosphodiesterase_8B_isoform_11_Homo_sapiens	PAS_9	PDEase_I
NP_001362996.1	8622	NP_001362996.1_high_affinity_cAMP-specific_and_IBMX-insensitive_35-cyclic_phosphodiesterase_8B_isoform_11_Homo_sapiens	PAS_9	PDEase_I
XP_011517112.1	54932	XP_011517112.1_exonuclease_mut-7_homolog_isoform_X2_Homo_sapiens	PAS_7	BURAN	DNA_pol_A_exo1	Mut7-C	Mut7-C
XP_005264016.2	4862	XP_005264016.2_neuronal_PAS_domain-containing_protein_2_isoform_X6_Homo_sapiens	HLH	PAS	PAS_11
XP_047276665.1	405	XP_047276665.1_aryl_hydrocarbon_receptor_nuclear_translocator_isoform_X14_Homo_sapiens	HLH	PAS	PAS_11
XP_047277186.1	10499	XP_047277186.1_nuclear_receptor_coactivator_2_isoform_X1_Homo_sapiens	HLH	PAS	PAS_11	NCOA_u2	SRC-1	DUF4927	Nuc_rec_co-act	DUF1518	DUF1518
XP_047294843.1	4861	XP_047294843.1_neuronal_PAS_domain-containing_protein_1_isoform_X9_Homo_sapiens	PAS_3
NP_001381453.1	56938	NP_001381453.1_aryl_hydrocarbon_receptor_nuclear_translocator-like_protein_2_isoform_6_Homo_sapiens	HLH	PAS	PAS_11
XP_047302109.1	8648	XP_047302109.1_nuclear_receptor_coactivator_1_isoform_X1_Homo_sapiens	HLH	PAS	PAS_11	NCOA_u2	SRC-1	DUF4927	Nuc_rec_co-act	DUF1518	DUF1518
XP_011523615.1	81033	XP_011523615.1_potassium_voltage-gated_channel_subfamily_H_member_6_isoform_X15_Homo_sapiens	PAS_9	Ion_trans	cNMP_binding
XP_047289407.1	8863	XP_047289407.1_period_circadian_protein_homolog_3_isoform_X9_Homo_sapiens	PAS_3	DNA_Packaging	Period_C
NP_002229.1	3756	NP_002229.1_potassium_voltage-gated_channel_subfamily_H_member_1_isoform_2_Homo_sapiens	PAS_9	Ion_trans	cNMP_binding	NPV_P10
NP_001338748.1	406	NP_001338748.1_aryl_hydrocarbon_receptor_nuclear_translocator-like_protein_1_isoform_f_Homo_sapiens	HLH	PAS	PAS_11
NP_690007.1	64344	NP_690007.1_hypoxia-inducible_factor_3-alpha_isoform_a_Homo_sapiens	HLH	PAS	PAS_3	HIF-1
NP_001336681.1	8622	NP_001336681.1_high_affinity_cAMP-specific_and_IBMX-insensitive_35-cyclic_phosphodiesterase_8B_isoform_10_Homo_sapiens	PAS_9	PDEase_I
XP_047295172.1	64344	XP_047295172.1_hypoxia-inducible_factor_3-alpha_isoform_X11_Homo_sapiens	PAS_3	HIF-1
XP_047289431.1	8863	XP_047289431.1_period_circadian_protein_homolog_3_isoform_X17_Homo_sapiens	PAS_3	DNA_Packaging	Period_C
NP_003734.3	8648	NP_003734.3_nuclear_receptor_coactivator_1_isoform_1_Homo_sapiens	HLH	PAS	PAS_11	NCOA_u2	SRC-1	DUF4927	Nuc_rec_co-act	DUF1518	DUF1518
XP_047300471.1	4862	XP_047300471.1_neuronal_PAS_domain-containing_protein_2_isoform_X8_Homo_sapiens	HLH	PAS	PAS_11
XP_047273811.1	8622	XP_047273811.1_high_affinity_cAMP-specific_and_IBMX-insensitive_35-cyclic_phosphodiesterase_8B_isoform_X7_Homo_sapiens	PAS_9	PDEase_I
XP_047300466.1	4862	XP_047300466.1_neuronal_PAS_domain-containing_protein_2_isoform_X6_Homo_sapiens	HLH	PAS	PAS_11
NP_001025024.1	8622	NP_001025024.1_high_affinity_cAMP-specific_and_IBMX-insensitive_35-cyclic_phosphodiesterase_8B_isoform_4_Homo_sapiens	PDE8	PAS_9	PDEase_I
XP_016880668.1	81033	XP_016880668.1_potassium_voltage-gated_channel_subfamily_H_member_6_isoform_X5_Homo_sapiens	PAS_9	Ion_trans	Ion_trans_2	cNMP_binding
XP_016873227.1	406	XP_016873227.1_aryl_hydrocarbon_receptor_nuclear_translocator-like_protein_1_isoform_X1_Homo_sapiens	HLH	PAS	PAS_11
XP_016856782.1	405	XP_016856782.1_aryl_hydrocarbon_receptor_nuclear_translocator_isoform_X11_Homo_sapiens	HLH	PAS	PAS_11
XP_016882621.1	64344	XP_016882621.1_hypoxia-inducible_factor_3-alpha_isoform_X1_Homo_sapiens	HLH	PAS	PAS_3	HIF-1
NP_001381917.1	64067	NP_001381917.1_neuronal_PAS_domain-containing_protein_3_isoform_5_Homo_sapiens	HLH	PAS	PAS_3
NP_001308641.1	10499	NP_001308641.1_nuclear_receptor_coactivator_2_isoform_b_Homo_sapiens	HLH	PAS	PAS_11	NCOA_u2	SRC-1	DUF4927	Nuc_rec_co-act	DUF1518
NP_001349879.1	8648	NP_001349879.1_nuclear_receptor_coactivator_1_isoform_2_Homo_sapiens	HLH	PAS	PAS_11	NCOA_u2	SRC-1	DUF4927	Nuc_rec_co-act	DUF1518	DUF1518
XP_047289408.1	8863	XP_047289408.1_period_circadian_protein_homolog_3_isoform_X9_Homo_sapiens	PAS_3	DNA_Packaging	Period_C
XP_047299692.1	23178	XP_047299692.1_PAS_domain-containing_serine_threonine-protein_kinase_isoform_X2_Homo_sapiens	Pullulanase_Ins	PAS_9	PAS_9	Pkinase
XP_024306355.1	8863	XP_024306355.1_period_circadian_protein_homolog_3_isoform_X5_Homo_sapiens	PAS_3	DNA_Packaging	Period_C
XP_047295174.1	64344	XP_047295174.1_hypoxia-inducible_factor_3-alpha_isoform_X14_Homo_sapiens	PAS_11	PAS_3	HIF-1
XP_047288612.1	5151	XP_047288612.1_high_affinity_cAMP-specific_and_IBMX-insensitive_35-cyclic_phosphodiesterase_8A_isoform_X1_Homo_sapiens	DUF5894	PAS	HTH_23	PDEase_I
NP_001338752.1	406	NP_001338752.1_aryl_hydrocarbon_receptor_nuclear_translocator-like_protein_1_isoform_n_Homo_sapiens	HLH	PAS	PAS_11
XP_047272396.1	9575	XP_047272396.1_circadian_locomoter_output_cycles_protein_kaput_isoform_X1_Homo_sapiens	HLH	PAS	PAS_11
XP_011510411.1	90134	XP_011510411.1_potassium_voltage-gated_channel_subfamily_H_member_7_isoform_X1_Homo_sapiens	PAS_9	Ion_trans	cNMP_binding	ATG16
NP_001338737.1	406	NP_001338737.1_aryl_hydrocarbon_receptor_nuclear_translocator-like_protein_1_isoform_d_Homo_sapiens	HLH	PAS	PAS_11
NP_001272964.1	405	NP_001272964.1_aryl_hydrocarbon_receptor_nuclear_translocator_isoform_5_Homo_sapiens	HLH	PAS	PAS_11
XP_047272394.1	9575	XP_047272394.1_circadian_locomoter_output_cycles_protein_kaput_isoform_X1_Homo_sapiens	HLH	PAS	PAS_11
NP_000229.1	3757	NP_000229.1_potassium_voltage-gated_channel_subfamily_H_member_2_isoform_a_Homo_sapiens	PAS_9	Ion_trans	cNMP_binding
NP_001338753.1	406	NP_001338753.1_aryl_hydrocarbon_receptor_nuclear_translocator-like_protein_1_isoform_c_Homo_sapiens	HLH	PAS	PAS_11
XP_047276657.1	405	XP_047276657.1_aryl_hydrocarbon_receptor_nuclear_translocator_isoform_X10_Homo_sapiens	HLH	PAS	PAS_11
XP_047277199.1	10499	XP_047277199.1_nuclear_receptor_coactivator_2_isoform_X2_Homo_sapiens	HLH	PAS	PAS_11	NCOA_u2	SRC-1	DUF4927	Nuc_rec_co-act	DUF1518
XP_024303356.1	54932	XP_024303356.1_exonuclease_mut-7_homolog_isoform_X5_Homo_sapiens	PAS_7	BURAN	DNA_pol_A_exo1	Mut7-C	Mut7-C
XP_047302114.1	8648	XP_047302114.1_nuclear_receptor_coactivator_1_isoform_X3_Homo_sapiens	HLH	PAS	PAS_11	NCOA_u2	SRC-1	DUF4927	Nuc_rec_co-act	DUF1518	DUF1518
XP_024306354.1	8863	XP_024306354.1_period_circadian_protein_homolog_3_isoform_X2_Homo_sapiens	PAS_3	DNA_Packaging	Period_C
XP_047276656.1	405	XP_047276656.1_aryl_hydrocarbon_receptor_nuclear_translocator_isoform_X9_Homo_sapiens	HLH	PAS	PAS_11
NP_848514.1	405	NP_848514.1_aryl_hydrocarbon_receptor_nuclear_translocator_isoform_3_Homo_sapiens	HLH	PAS	PAS_11
XP_005259213.1	64344	XP_005259213.1_hypoxia-inducible_factor_3-alpha_isoform_X15_Homo_sapiens	HLH	PAS	PAS_3
NP_001338740.1	406	NP_001338740.1_aryl_hydrocarbon_receptor_nuclear_translocator-like_protein_1_isoform_m_Homo_sapiens	PAS_11
XP_011518407.2	406	XP_011518407.2_aryl_hydrocarbon_receptor_nuclear_translocator-like_protein_1_isoform_X2_Homo_sapiens	HLH	PAS	PAS_11
XP_011519071.1	56938	XP_011519071.1_aryl_hydrocarbon_receptor_nuclear_translocator-like_protein_2_isoform_X2_Homo_sapiens	HLH	PAS	PAS_11
XP_016882623.1	64344	XP_016882623.1_hypoxia-inducible_factor_3-alpha_isoform_X4_Homo_sapiens	HLH	PAS	PAS_3	HIF-1
XP_016868453.1	10499	XP_016868453.1_nuclear_receptor_coactivator_2_isoform_X1_Homo_sapiens	HLH	PAS	PAS_11	NCOA_u2	SRC-1	DUF4927	Nuc_rec_co-act	DUF1518	DUF1518
XP_047296909.1	6493	XP_047296909.1_single-minded_homolog_2_isoform_X3_Homo_sapiens	HLH	PAS	PAS_3
XP_016861189.1	131096	XP_016861189.1_potassium_voltage-gated_channel_subfamily_H_member_8_isoform_X3_Homo_sapiens	PAS_9	Ion_trans_2	cNMP_binding	Ins_allergen_rp
XP_005245214.1	405	XP_005245214.1_aryl_hydrocarbon_receptor_nuclear_translocator_isoform_X22_Homo_sapiens	HLH	PAS	PAS_11
XP_016868461.1	10499	XP_016868461.1_nuclear_receptor_coactivator_2_isoform_X5_Homo_sapiens	PAS_11	NCOA_u2	SRC-1	DUF4927	Nuc_rec_co-act	DUF1518	DUF1518
XP_016880664.1	81033	XP_016880664.1_potassium_voltage-gated_channel_subfamily_H_member_6_isoform_X1_Homo_sapiens	PAS_9	Ion_trans	cNMP_binding
XP_047282909.1	406	XP_047282909.1_aryl_hydrocarbon_receptor_nuclear_translocator-like_protein_1_isoform_X5_Homo_sapiens	HLH	PAS	PAS_11
XP_047277215.1	10499	XP_047277215.1_nuclear_receptor_coactivator_2_isoform_X4_Homo_sapiens	HLH	PAS	PAS_11	NCOA_u2	SRC-1	DUF4927	Nuc_rec_co-act	DUF1518
NP_001336682.1	8622	NP_001336682.1_high_affinity_cAMP-specific_and_IBMX-insensitive_35-cyclic_phosphodiesterase_8B_isoform_11_Homo_sapiens	PAS_9	PDEase_I
NP_001025025.1	8622	NP_001025025.1_high_affinity_cAMP-specific_and_IBMX-insensitive_35-cyclic_phosphodiesterase_8B_isoform_2_Homo_sapiens	PDE8	PAS_9	PDEase_I
NP_001234934.1	56938	NP_001234934.1_aryl_hydrocarbon_receptor_nuclear_translocator-like_protein_2_isoform_5_Homo_sapiens	HLH	PAS	PAS_11
NP_001284651.1	406	NP_001284651.1_aryl_hydrocarbon_receptor_nuclear_translocator-like_protein_1_isoform_c_Homo_sapiens	HLH	PAS	PAS_11
XP_047289428.1	8863	XP_047289428.1_period_circadian_protein_homolog_3_isoform_X15_Homo_sapiens	PAS_3	DNA_Packaging	Period_C
NP_001381457.1	56938	NP_001381457.1_aryl_hydrocarbon_receptor_nuclear_translocator-like_protein_2_isoform_10_Homo_sapiens	HLH	PAS_11	PAS_11
XP_016877071.1	64067	XP_016877071.1_neuronal_PAS_domain-containing_protein_3_isoform_X1_Homo_sapiens	HLH	PAS	PAS_3
XP_016856781.1	405	XP_016856781.1_aryl_hydrocarbon_receptor_nuclear_translocator_isoform_X8_Homo_sapiens	HLH	PAS	PAS_11
NP_001338749.1	406	NP_001338749.1_aryl_hydrocarbon_receptor_nuclear_translocator-like_protein_1_isoform_d_Homo_sapiens	HLH	PAS	PAS_11
XP_011509545.2	4862	XP_011509545.2_neuronal_PAS_domain-containing_protein_2_isoform_X12_Homo_sapiens	HLH	PAS	PAS_11
XP_047276699.1	405	XP_047276699.1_aryl_hydrocarbon_receptor_nuclear_translocator_isoform_X30_Homo_sapiens	HLH	PAS	PAS_11
NP_001338744.1	406	NP_001338744.1_aryl_hydrocarbon_receptor_nuclear_translocator-like_protein_1_isoform_a_Homo_sapiens	HLH	PAS	PAS_11
NP_849195.2	266743	NP_849195.2_neuronal_PAS_domain-containing_protein_4_isoform_1_Homo_sapiens	HLH	PAS_3	PAS_3
XP_011523613.1	81033	XP_011523613.1_potassium_voltage-gated_channel_subfamily_H_member_6_isoform_X13_Homo_sapiens	PAS_9	Ion_trans	cNMP_binding
XP_047300460.1	4862	XP_047300460.1_neuronal_PAS_domain-containing_protein_2_isoform_X5_Homo_sapiens	HLH	PAS	PAS_11
XP_016877077.1	64067	XP_016877077.1_neuronal_PAS_domain-containing_protein_3_isoform_X12_Homo_sapiens	PAS	PAS_3
NP_001284653.1	406	NP_001284653.1_aryl_hydrocarbon_receptor_nuclear_translocator-like_protein_1_isoform_d_Homo_sapiens	HLH	PAS	PAS_11
NP_001234931.1	56938	NP_001234931.1_aryl_hydrocarbon_receptor_nuclear_translocator-like_protein_2_isoform_2_Homo_sapiens	HLH	PAS	PAS_11
XP_016864343.1	9575	XP_016864343.1_circadian_locomoter_output_cycles_protein_kaput_isoform_X1_Homo_sapiens	HLH	PAS	PAS_11
XP_047289429.1	8863	XP_047289429.1_period_circadian_protein_homolog_3_isoform_X15_Homo_sapiens	PAS_3	DNA_Packaging	Period_C
NP_742053.1	3757	NP_742053.1_potassium_voltage-gated_channel_subfamily_H_member_2_isoform_b_Homo_sapiens	PAS_9	Ion_trans	cNMP_binding
NP_003710.1	8622	NP_003710.1_high_affinity_cAMP-specific_and_IBMX-insensitive_35-cyclic_phosphodiesterase_8B_isoform_1_Homo_sapiens	PDE8	PAS_9	PDEase_I
NP_004889.1	9575	NP_004889.1_circadian_locomoter_output_cycles_protein_kaput_Homo_sapiens	HLH	PAS	PAS_11
XP_047289395.1	8863	XP_047289395.1_period_circadian_protein_homolog_3_isoform_X2_Homo_sapiens	PAS_3	DNA_Packaging	Period_C
NP_001284648.1	406	NP_001284648.1_aryl_hydrocarbon_receptor_nuclear_translocator-like_protein_1_isoform_c_Homo_sapiens	HLH	PAS	PAS_11
XP_016877074.1	64067	XP_016877074.1_neuronal_PAS_domain-containing_protein_3_isoform_X9_Homo_sapiens	HLH	PAS	PAS_3
XP_047272390.1	9575	XP_047272390.1_circadian_locomoter_output_cycles_protein_kaput_isoform_X1_Homo_sapiens	HLH	PAS	PAS_11
XP_047273813.1	8622	XP_047273813.1_high_affinity_cAMP-specific_and_IBMX-insensitive_35-cyclic_phosphodiesterase_8B_isoform_X7_Homo_sapiens	PAS_9	PDEase_I
NP_001234933.1	56938	NP_001234933.1_aryl_hydrocarbon_receptor_nuclear_translocator-like_protein_2_isoform_4_Homo_sapiens	HLH	PAS	PAS_11
NP_001276793.1	8863	NP_001276793.1_period_circadian_protein_homolog_3_isoform_5_Homo_sapiens	PAS_3	DNA_Packaging	Period_C
XP_016859705.2	4862	XP_016859705.2_neuronal_PAS_domain-containing_protein_2_isoform_X7_Homo_sapiens	HLH	PAS	PAS_11
NP_001184254.1	405	NP_001184254.1_aryl_hydrocarbon_receptor_nuclear_translocator_isoform_4_Homo_sapiens	HLH	PAS	PAS_11
XP_047276650.1	405	XP_047276650.1_aryl_hydrocarbon_receptor_nuclear_translocator_isoform_X6_Homo_sapiens	HLH	PAS	PAS_11
NP_001230066.1	5151	NP_001230066.1_high_affinity_cAMP-specific_and_IBMX-insensitive_35-cyclic_phosphodiesterase_8A_isoform_3_Homo_sapiens	DUF5894	PAS	HTH_23	PDEase_I
XP_016860708.1	90134	XP_016860708.1_potassium_voltage-gated_channel_subfamily_H_member_7_isoform_X3_Homo_sapiens	PAS_9	Ion_trans	cNMP_binding	ATG16
NP_001276790.1	8863	NP_001276790.1_period_circadian_protein_homolog_3_isoform_2_Homo_sapiens	PAS_3	DNA_Packaging	Period_C
XP_016861187.1	131096	XP_016861187.1_potassium_voltage-gated_channel_subfamily_H_member_8_isoform_X1_Homo_sapiens	PAS_9	Ion_trans	cNMP_binding	Ins_allergen_rp
XP_047289409.1	8863	XP_047289409.1_period_circadian_protein_homolog_3_isoform_X10_Homo_sapiens	PAS_3	DNA_Packaging	Period_C
XP_005264010.2	4862	XP_005264010.2_neuronal_PAS_domain-containing_protein_2_isoform_X1_Homo_sapiens	HLH	PAS	PAS_11
NP_758872.1	3756	NP_758872.1_potassium_voltage-gated_channel_subfamily_H_member_1_isoform_1_Homo_sapiens	PAS_9	Ion_trans	cNMP_binding	NPV_P10
NP_001381455.1	56938	NP_001381455.1_aryl_hydrocarbon_receptor_nuclear_translocator-like_protein_2_isoform_8_Homo_sapiens	HLH	PAS	PAS_11
XP_047272389.1	9575	XP_047272389.1_circadian_locomoter_output_cycles_protein_kaput_isoform_X1_Homo_sapiens	HLH	PAS	PAS_11
NP_001349881.1	8648	NP_001349881.1_nuclear_receptor_coactivator_1_isoform_2_Homo_sapiens	HLH	PAS	PAS_11	NCOA_u2	SRC-1	DUF4927	Nuc_rec_co-act	DUF1518	DUF1518
NP_001364204.1	8863	NP_001364204.1_period_circadian_protein_homolog_3_isoform_1_Homo_sapiens	PAS_3	DNA_Packaging	Period_C
XP_016858213.1	8863	XP_016858213.1_period_circadian_protein_homolog_3_isoform_X4_Homo_sapiens	PAS_3	DNA_Packaging	Period_C
NP_071406.1	64067	NP_071406.1_neuronal_PAS_domain-containing_protein_3_isoform_2_Homo_sapiens	HLH	PAS	PAS_3
NP_001421.2	2034	NP_001421.2_endothelial_PAS_domain-containing_protein_1_Homo_sapiens	HLH	PAS	PAS_3	HIF-1	HIF-1a_CTAD
XP_016856778.1	405	XP_016856778.1_aryl_hydrocarbon_receptor_nuclear_translocator_isoform_X2_Homo_sapiens	HLH	PAS	PAS_11
NP_001338738.1	406	NP_001338738.1_aryl_hydrocarbon_receptor_nuclear_translocator-like_protein_1_isoform_i_Homo_sapiens	HLH	PAS	PAS_11
XP_011518409.2	406	XP_011518409.2_aryl_hydrocarbon_receptor_nuclear_translocator-like_protein_1_isoform_X4_Homo_sapiens	HLH	PAS	PAS_11
XP_011532713.1	9575	XP_011532713.1_circadian_locomoter_output_cycles_protein_kaput_isoform_X1_Homo_sapiens	HLH	PAS	PAS_11
XP_016861188.1	131096	XP_016861188.1_potassium_voltage-gated_channel_subfamily_H_member_8_isoform_X2_Homo_sapiens	PAS_9	Ion_trans	cNMP_binding	Ins_allergen_rp
XP_047289432.1	8863	XP_047289432.1_period_circadian_protein_homolog_3_isoform_X19_Homo_sapiens	PAS_3	DNA_Packaging	Period_C
XP_011507848.1	405	XP_011507848.1_aryl_hydrocarbon_receptor_nuclear_translocator_isoform_X21_Homo_sapiens	HLH	PAS	PAS_11
XP_047272393.1	9575	XP_047272393.1_circadian_locomoter_output_cycles_protein_kaput_isoform_X1_Homo_sapiens	HLH	PAS	PAS_11
NP_001364165.1	57491	NP_001364165.1_aryl_hydrocarbon_receptor_repressor_Homo_sapiens	HLH	PAS
NP_775764.2	139135	NP_775764.2_circadian_clock_protein_PASD1_Homo_sapiens	PAS
NP_001363000.1	8622	NP_001363000.1_high_affinity_cAMP-specific_and_IBMX-insensitive_35-cyclic_phosphodiesterase_8B_isoform_19_Homo_sapiens	PAS_9	PDEase_I
XP_047282720.1	266743	XP_047282720.1_neuronal_PAS_domain-containing_protein_4_isoform_X1_Homo_sapiens	HLH	PAS_3	PAS_3
XP_047289391.1	8863	XP_047289391.1_period_circadian_protein_homolog_3_isoform_X2_Homo_sapiens	PAS_3	DNA_Packaging	Period_C
XP_047277202.1	10499	XP_047277202.1_nuclear_receptor_coactivator_2_isoform_X2_Homo_sapiens	HLH	PAS	PAS_11	NCOA_u2	SRC-1	DUF4927	Nuc_rec_co-act	DUF1518
NP_001337155.1	405	NP_001337155.1_aryl_hydrocarbon_receptor_nuclear_translocator_isoform_9_Homo_sapiens	HLH	PAS	PAS_11
XP_016873230.1	406	XP_016873230.1_aryl_hydrocarbon_receptor_nuclear_translocator-like_protein_1_isoform_X6_Homo_sapiens	HLH	PAS	PAS_11
NP_001169.3	406	NP_001169.3_aryl_hydrocarbon_receptor_nuclear_translocator-like_protein_1_isoform_a_Homo_sapiens	HLH	PAS	PAS_11
XP_011509544.1	4862	XP_011509544.1_neuronal_PAS_domain-containing_protein_2_isoform_X2_Homo_sapiens	HLH	PAS_11
XP_016860709.1	90134	XP_016860709.1_potassium_voltage-gated_channel_subfamily_H_member_7_isoform_X4_Homo_sapiens	PAS_9	Ion_trans	cNMP_binding	ATG16
XP_047277210.1	10499	XP_047277210.1_nuclear_receptor_coactivator_2_isoform_X3_Homo_sapiens	HLH	PAS	PAS_11	NCOA_u2	SRC-1	DUF4927	Nuc_rec_co-act	DUF1518	DUF1518
XP_011519070.1	56938	XP_011519070.1_aryl_hydrocarbon_receptor_nuclear_translocator-like_protein_2_isoform_X1_Homo_sapiens	HLH	PAS_11	PAS_11
XP_016868451.1	10499	XP_016868451.1_nuclear_receptor_coactivator_2_isoform_X1_Homo_sapiens	HLH	PAS	PAS_11	NCOA_u2	SRC-1	DUF4927	Nuc_rec_co-act	DUF1518	DUF1518
XP_047276648.1	405	XP_047276648.1_aryl_hydrocarbon_receptor_nuclear_translocator_isoform_X3_Homo_sapiens	HLH	PAS	PAS_11
XP_047289400.1	8863	XP_047289400.1_period_circadian_protein_homolog_3_isoform_X5_Homo_sapiens	PAS_3	DNA_Packaging	Period_C
XP_005259209.1	64344	XP_005259209.1_hypoxia-inducible_factor_3-alpha_isoform_X3_Homo_sapiens	HLH	PAS	PAS_3	HIF-1
NP_005060.1	6493	NP_005060.1_single-minded_homolog_2_long_isoform_Homo_sapiens	HLH	PAS	PAS_3	SIM_C
XP_016868450.1	10499	XP_016868450.1_nuclear_receptor_coactivator_2_isoform_X1_Homo_sapiens	HLH	PAS	PAS_11	NCOA_u2	SRC-1	DUF4927	Nuc_rec_co-act	DUF1518	DUF1518
XP_016883931.1	6493	XP_016883931.1_single-minded_homolog_2_isoform_X2_Homo_sapiens	HLH	PAS	PAS_3
NP_001338734.1	406	NP_001338734.1_aryl_hydrocarbon_receptor_nuclear_translocator-like_protein_1_isoform_g_Homo_sapiens	HLH	PAS	PAS_11
XP_047289422.1	8863	XP_047289422.1_period_circadian_protein_homolog_3_isoform_X13_Homo_sapiens	PAS_3	DNA_Packaging	Period_C
XP_016858215.1	8863	XP_016858215.1_period_circadian_protein_homolog_3_isoform_X9_Homo_sapiens	PAS_3	DNA_Packaging	Period_C
NP_001308642.1	10499	NP_001308642.1_nuclear_receptor_coactivator_2_isoform_c_Homo_sapiens	PAS_11	NCOA_u2	SRC-1	DUF4927	Nuc_rec_co-act	DUF1518
NP_775656.1	5151	NP_775656.1_high_affinity_cAMP-specific_and_IBMX-insensitive_35-cyclic_phosphodiesterase_8A_isoform_2_Homo_sapiens	PDE8	DUF5894	PAS_9	HTH_23	PDEase_I
XP_047282910.1	406	XP_047282910.1_aryl_hydrocarbon_receptor_nuclear_translocator-like_protein_1_isoform_X5_Homo_sapiens	HLH	PAS	PAS_11
XP_016868460.1	10499	XP_016868460.1_nuclear_receptor_coactivator_2_isoform_X1_Homo_sapiens	HLH	PAS	PAS_11	NCOA_u2	SRC-1	DUF4927	Nuc_rec_co-act	DUF1518	DUF1518
XP_016879889.1	23415	XP_016879889.1_potassium_voltage-gated_channel_subfamily_H_member_4_isoform_X1_Homo_sapiens	PAS_9	Ion_trans	UBM	cNMP_binding	K-box
NP_001362995.1	8622	NP_001362995.1_high_affinity_cAMP-specific_and_IBMX-insensitive_35-cyclic_phosphodiesterase_8B_isoform_16_Homo_sapiens	PAS_9	PDEase_I
NP_001362998.1	8622	NP_001362998.1_high_affinity_cAMP-specific_and_IBMX-insensitive_35-cyclic_phosphodiesterase_8B_isoform_17_Homo_sapiens	PAS_9	PDEase_I
XP_047289403.1	8863	XP_047289403.1_period_circadian_protein_homolog_3_isoform_X7_Homo_sapiens	PAS_3	DNA_Packaging	Period_C
NP_006525.2	8202	NP_006525.2_nuclear_receptor_coactivator_3_isoform_b_Homo_sapiens	HLH	PAS	PAS_11	NCOA_u2	SRC-1	DUF4927	Nuc_rec_co-act	AIM3	DUF1518
NP_071907.4	64344	NP_071907.4_hypoxia-inducible_factor_3-alpha_isoform_b_Homo_sapiens	PAS_11	PAS_3	HIF-1
NP_001300959.1	23416	NP_001300959.1_potassium_voltage-gated_channel_subfamily_H_member_3_isoform_2_Homo_sapiens	PAS_9	Ion_trans	UBM	cNMP_binding	DUF6468
XP_011507845.1	405	XP_011507845.1_aryl_hydrocarbon_receptor_nuclear_translocator_isoform_X13_Homo_sapiens	HLH	PAS	PAS_11
XP_016860710.1	90134	XP_016860710.1_potassium_voltage-gated_channel_subfamily_H_member_7_isoform_X5_Homo_sapiens	PAS_9	Ion_trans
NP_036416.1	23416	NP_036416.1_potassium_voltage-gated_channel_subfamily_H_member_3_isoform_1_Homo_sapiens	PAS_9	Ion_trans	UBM	cNMP_binding	DUF6468
NP_002596.1	5151	NP_002596.1_high_affinity_cAMP-specific_and_IBMX-insensitive_35-cyclic_phosphodiesterase_8A_isoform_1_Homo_sapiens	PDE8	DUF5894	PAS	HTH_23	PDEase_I
NP_775185.1	90134	NP_775185.1_potassium_voltage-gated_channel_subfamily_H_member_7_isoform_2_Homo_sapiens	PAS_9	Ion_trans
XP_016882627.1	64344	XP_016882627.1_hypoxia-inducible_factor_3-alpha_isoform_X9_Homo_sapiens	HLH	PAS	PAS_3	HIF-1
NP_001159365.1	64067	NP_001159365.1_neuronal_PAS_domain-containing_protein_3_isoform_4_Homo_sapiens	HLH	PAS	PAS_3
XP_005268048.2	64067	XP_005268048.2_neuronal_PAS_domain-containing_protein_3_isoform_X4_Homo_sapiens	HLH	PAS	PAS_3
XP_047299691.1	23178	XP_047299691.1_PAS_domain-containing_serine_threonine-protein_kinase_isoform_X1_Homo_sapiens	Pullulanase_Ins	PAS_9	PAS_9	Pkinase
NP_001308636.1	10499	NP_001308636.1_nuclear_receptor_coactivator_2_isoform_a_Homo_sapiens	HLH	PAS	PAS_11	NCOA_u2	SRC-1	DUF4927	Nuc_rec_co-act	DUF1518
XP_047285127.1	56938	XP_047285127.1_aryl_hydrocarbon_receptor_nuclear_translocator-like_protein_2_isoform_X3_Homo_sapiens	HLH	PAS_11	PAS_11
NP_001363001.1	8622	NP_001363001.1_high_affinity_cAMP-specific_and_IBMX-insensitive_35-cyclic_phosphodiesterase_8B_isoform_20_Homo_sapiens	PAS_9	PDEase_I
XP_047277196.1	10499	XP_047277196.1_nuclear_receptor_coactivator_2_isoform_X1_Homo_sapiens	HLH	PAS	PAS_11	NCOA_u2	SRC-1	DUF4927	Nuc_rec_co-act	DUF1518	DUF1518
XP_047276675.1	405	XP_047276675.1_aryl_hydrocarbon_receptor_nuclear_translocator_isoform_X25_Homo_sapiens	HLH	PAS	PAS_11
XP_047272392.1	9575	XP_047272392.1_circadian_locomoter_output_cycles_protein_kaput_isoform_X1_Homo_sapiens	HLH	PAS	PAS_11
XP_047276305.1	3757	XP_047276305.1_potassium_voltage-gated_channel_subfamily_H_member_2_isoform_X5_Homo_sapiens	PAS_9	Ion_trans	cNMP_binding
XP_047285130.1	56938	XP_047285130.1_aryl_hydrocarbon_receptor_nuclear_translocator-like_protein_2_isoform_X9_Homo_sapiens	HLH	PAS_11	PAS_11
NP_001349884.1	8648	NP_001349884.1_nuclear_receptor_coactivator_1_isoform_2_Homo_sapiens	HLH	PAS	PAS_11	NCOA_u2	SRC-1	DUF4927	Nuc_rec_co-act	DUF1518	DUF1518
XP_047277219.1	10499	XP_047277219.1_nuclear_receptor_coactivator_2_isoform_X4_Homo_sapiens	HLH	PAS	PAS_11	NCOA_u2	SRC-1	DUF4927	Nuc_rec_co-act	DUF1518
XP_005264018.1	4862	XP_005264018.1_neuronal_PAS_domain-containing_protein_2_isoform_X11_Homo_sapiens	PAS_11
XP_047288613.1	5151	XP_047288613.1_high_affinity_cAMP-specific_and_IBMX-insensitive_35-cyclic_phosphodiesterase_8A_isoform_X2_Homo_sapiens	DUF5894	PAS_9	HTH_23	PDEase_I
XP_016882629.1	64344	XP_016882629.1_hypoxia-inducible_factor_3-alpha_isoform_X11_Homo_sapiens	PAS_3	HIF-1
XP_047277214.1	10499	XP_047277214.1_nuclear_receptor_coactivator_2_isoform_X4_Homo_sapiens	HLH	PAS	PAS_11	NCOA_u2	SRC-1	DUF4927	Nuc_rec_co-act	DUF1518
NP_001336680.1	8622	NP_001336680.1_high_affinity_cAMP-specific_and_IBMX-insensitive_35-cyclic_phosphodiesterase_8B_isoform_9_Homo_sapiens	PDE8	PAS_9	PDEase_I
XP_047302108.1	8648	XP_047302108.1_nuclear_receptor_coactivator_1_isoform_X1_Homo_sapiens	HLH	PAS	PAS_11	NCOA_u2	SRC-1	DUF4927	Nuc_rec_co-act	DUF1518	DUF1518
NP_001272965.1	405	NP_001272965.1_aryl_hydrocarbon_receptor_nuclear_translocator_isoform_6_Homo_sapiens	HLH	PAS	PAS_11
NP_001167558.1	8202	NP_001167558.1_nuclear_receptor_coactivator_3_isoform_c_Homo_sapiens	HLH	PAS	PAS_11	NCOA_u2	SRC-1	DUF4927	Nuc_rec_co-act	TERB2	DUF1518
XP_011535369.1	64067	XP_011535369.1_neuronal_PAS_domain-containing_protein_3_isoform_X8_Homo_sapiens	HLH	PAS	PAS_3
NP_001338743.1	406	NP_001338743.1_aryl_hydrocarbon_receptor_nuclear_translocator-like_protein_1_isoform_e_Homo_sapiens	HLH	PAS	PAS_11
NP_001612.1	196	NP_001612.1_aryl_hydrocarbon_receptor_Homo_sapiens	HLH	PAS	PAS_3
XP_005259210.3	64344	XP_005259210.3_hypoxia-inducible_factor_3-alpha_isoform_X12_Homo_sapiens	PAS_11	PAS_3	HIF-1
XP_016859703.2	4862	XP_016859703.2_neuronal_PAS_domain-containing_protein_2_isoform_X4_Homo_sapiens	HLH	PAS	PAS_11
NP_001381456.1	56938	NP_001381456.1_aryl_hydrocarbon_receptor_nuclear_translocator-like_protein_2_isoform_9_Homo_sapiens	HLH	PAS	PAS_11
XP_016882333.1	4861	XP_016882333.1_neuronal_PAS_domain-containing_protein_1_isoform_X4_Homo_sapiens	PAS_3	PAS_3
NP_001308015.1	4861	NP_001308015.1_neuronal_PAS_domain-containing_protein_1_isoform_2_Homo_sapiens	PAS_3
XP_047302188.1	8864	XP_047302188.1_period_circadian_protein_homolog_2_isoform_X1_Homo_sapiens	PAS_3	Period_C
XP_047272391.1	9575	XP_047272391.1_circadian_locomoter_output_cycles_protein_kaput_isoform_X1_Homo_sapiens	HLH	PAS	PAS_11
XP_016868455.1	10499	XP_016868455.1_nuclear_receptor_coactivator_2_isoform_X1_Homo_sapiens	HLH	PAS	PAS_11	NCOA_u2	SRC-1	DUF4927	Nuc_rec_co-act	DUF1518	DUF1518
NP_001158221.1	64067	NP_001158221.1_neuronal_PAS_domain-containing_protein_3_isoform_1_Homo_sapiens	HLH	PAS	PAS_3
XP_047302112.1	8648	XP_047302112.1_nuclear_receptor_coactivator_1_isoform_X1_Homo_sapiens	HLH	PAS	PAS_11	NCOA_u2	SRC-1	DUF4927	Nuc_rec_co-act	DUF1518	DUF1518
XP_047302107.1	8648	XP_047302107.1_nuclear_receptor_coactivator_1_isoform_X1_Homo_sapiens	HLH	PAS	PAS_11	NCOA_u2	SRC-1	DUF4927	Nuc_rec_co-act	DUF1518	DUF1518
XP_016877799.1	5151	XP_016877799.1_high_affinity_cAMP-specific_and_IBMX-insensitive_35-cyclic_phosphodiesterase_8A_isoform_X4_Homo_sapiens	PDE8	DUF5894	PAS	HTH_23	PDEase_I
XP_024304290.1	406	XP_024304290.1_aryl_hydrocarbon_receptor_nuclear_translocator-like_protein_1_isoform_X7_Homo_sapiens	HLH	PAS	PAS_11
XP_016856784.1	405	XP_016856784.1_aryl_hydrocarbon_receptor_nuclear_translocator_isoform_X24_Homo_sapiens	HLH	PAS	PAS_11
XP_047296908.1	6493	XP_047296908.1_single-minded_homolog_2_isoform_X1_Homo_sapiens	PAS	PAS_3	SIM_C
NP_006531.1	10499	NP_006531.1_nuclear_receptor_coactivator_2_isoform_a_Homo_sapiens	HLH	PAS	PAS_11	NCOA_u2	SRC-1	DUF4927	Nuc_rec_co-act	DUF1518
XP_047277205.1	10499	XP_047277205.1_nuclear_receptor_coactivator_2_isoform_X2_Homo_sapiens	HLH	PAS	PAS_11	NCOA_u2	SRC-1	DUF4927	Nuc_rec_co-act	DUF1518
XP_047289399.1	8863	XP_047289399.1_period_circadian_protein_homolog_3_isoform_X5_Homo_sapiens	PAS_3	DNA_Packaging	Period_C
XP_016868457.1	10499	XP_016868457.1_nuclear_receptor_coactivator_2_isoform_X1_Homo_sapiens	HLH	PAS	PAS_11	NCOA_u2	SRC-1	DUF4927	Nuc_rec_co-act	DUF1518	DUF1518
XP_011523610.1	81033	XP_011523610.1_potassium_voltage-gated_channel_subfamily_H_member_6_isoform_X7_Homo_sapiens	PAS_9	Ion_trans	cNMP_binding
XP_047277209.1	10499	XP_047277209.1_nuclear_receptor_coactivator_2_isoform_X2_Homo_sapiens	HLH	PAS	PAS_11	NCOA_u2	SRC-1	DUF4927	Nuc_rec_co-act	DUF1518
XP_047275779.1	3756	XP_047275779.1_potassium_voltage-gated_channel_subfamily_H_member_1_isoform_X1_Homo_sapiens	PAS_9	Ion_trans	cNMP_binding
NP_001276792.1	8863	NP_001276792.1_period_circadian_protein_homolog_3_isoform_3_Homo_sapiens	PAS_3	DNA_Packaging	Period_C
NP_055677.3	9915	NP_055677.3_aryl_hydrocarbon_receptor_nuclear_translocator_2_Homo_sapiens	HLH	PAS	PAS_11
XP_047276672.1	405	XP_047276672.1_aryl_hydrocarbon_receptor_nuclear_translocator_isoform_X20_Homo_sapiens	HLH	PAS	PAS_11
XP_016856785.1	405	XP_016856785.1_aryl_hydrocarbon_receptor_nuclear_translocator_isoform_X26_Homo_sapiens	HLH	PAS	PAS_11
XP_016877076.1	64067	XP_016877076.1_neuronal_PAS_domain-containing_protein_3_isoform_X12_Homo_sapiens	PAS	PAS_3
NP_001276791.1	8863	NP_001276791.1_period_circadian_protein_homolog_3_isoform_1_Homo_sapiens	PAS_3	DNA_Packaging	Period_C
NP_690009.1	64344	NP_690009.1_hypoxia-inducible_factor_3-alpha_isoform_d_Homo_sapiens	PAS_11	PAS_3
XP_011542001.1	8622	XP_011542001.1_high_affinity_cAMP-specific_and_IBMX-insensitive_35-cyclic_phosphodiesterase_8B_isoform_X2_Homo_sapiens	PDE8	PAS_9	PDEase_I
XP_047277193.1	10499	XP_047277193.1_nuclear_receptor_coactivator_2_isoform_X1_Homo_sapiens	HLH	PAS	PAS_11	NCOA_u2	SRC-1	DUF4927	Nuc_rec_co-act	DUF1518	DUF1518
XP_005246168.1	8864	XP_005246168.1_period_circadian_protein_homolog_2_isoform_X1_Homo_sapiens	PAS_3	Period_C
XP_016880665.1	81033	XP_016880665.1_potassium_voltage-gated_channel_subfamily_H_member_6_isoform_X2_Homo_sapiens	PAS_9	Ion_trans	cNMP_binding
NP_001230013.1	3091	NP_001230013.1_hypoxia-inducible_factor_1-alpha_isoform_3_Homo_sapiens	HLH	PAS	PAS_3	HIF-1	HIF-1a_CTAD
XP_016859706.2	4862	XP_016859706.2_neuronal_PAS_domain-containing_protein_2_isoform_X10_Homo_sapiens	HLH	PAS	PAS_11
NP_001308640.1	10499	NP_001308640.1_nuclear_receptor_coactivator_2_isoform_b_Homo_sapiens	HLH	PAS	PAS_11	NCOA_u2	SRC-1	DUF4927	Nuc_rec_co-act	DUF1518
NP_690008.2	64344	NP_690008.2_hypoxia-inducible_factor_3-alpha_isoform_c_Homo_sapiens	HLH	PAS	PAS_3	HIF-1
XP_016882625.1	64344	XP_016882625.1_hypoxia-inducible_factor_3-alpha_isoform_X6_Homo_sapiens	HLH	PAS	PAS_3	HIF-1
XP_016882626.1	64344	XP_016882626.1_hypoxia-inducible_factor_3-alpha_isoform_X8_Homo_sapiens	HLH	PAS	PAS_3	HIF-1
XP_047282914.1	406	XP_047282914.1_aryl_hydrocarbon_receptor_nuclear_translocator-like_protein_1_isoform_X9_Homo_sapiens	HLH	PAS
XP_047277217.1	10499	XP_047277217.1_nuclear_receptor_coactivator_2_isoform_X4_Homo_sapiens	HLH	PAS	PAS_11	NCOA_u2	SRC-1	DUF4927	Nuc_rec_co-act	DUF1518
NP_001338750.1	406	NP_001338750.1_aryl_hydrocarbon_receptor_nuclear_translocator-like_protein_1_isoform_d_Homo_sapiens	HLH	PAS	PAS_11
XP_016868459.1	10499	XP_016868459.1_nuclear_receptor_coactivator_2_isoform_X1_Homo_sapiens	HLH	PAS	PAS_11	NCOA_u2	SRC-1	DUF4927	Nuc_rec_co-act	DUF1518	DUF1518
NP_001338745.1	406	NP_001338745.1_aryl_hydrocarbon_receptor_nuclear_translocator-like_protein_1_isoform_d_Homo_sapiens	HLH	PAS	PAS_11
XP_016882630.1	64344	XP_016882630.1_hypoxia-inducible_factor_3-alpha_isoform_X11_Homo_sapiens	PAS_3	HIF-1
XP_005265844.1	9575	XP_005265844.1_circadian_locomoter_output_cycles_protein_kaput_isoform_X1_Homo_sapiens	HLH	PAS	PAS_11
XP_047282913.1	406	XP_047282913.1_aryl_hydrocarbon_receptor_nuclear_translocator-like_protein_1_isoform_X8_Homo_sapiens	HLH	PAS	PAS_11
XP_047288614.1	5151	XP_047288614.1_high_affinity_cAMP-specific_and_IBMX-insensitive_35-cyclic_phosphodiesterase_8A_isoform_X3_Homo_sapiens	PAS	HTH_23	PDEase_I
XP_011523612.1	81033	XP_011523612.1_potassium_voltage-gated_channel_subfamily_H_member_6_isoform_X9_Homo_sapiens	PAS_9	Ion_trans	Ion_trans_2	cNMP_binding
NP_775182.1	64067	NP_775182.1_neuronal_PAS_domain-containing_protein_3_isoform_3_Homo_sapiens	HLH	PAS	PAS_3
XP_006714789.1	8622	XP_006714789.1_high_affinity_cAMP-specific_and_IBMX-insensitive_35-cyclic_phosphodiesterase_8B_isoform_X1_Homo_sapiens	PDE8	PAS_9	PDEase_I
XP_047272387.1	9575	XP_047272387.1_circadian_locomoter_output_cycles_protein_kaput_isoform_X1_Homo_sapiens	HLH	PAS	PAS_11
NP_671766.1	8648	NP_671766.1_nuclear_receptor_coactivator_1_isoform_3_Homo_sapiens	HLH	PAS	PAS_11	NCOA_u2	SRC-1	DUF4927	Nuc_rec_co-act	DUF1518	DUF1518
XP_047276304.1	3757	XP_047276304.1_potassium_voltage-gated_channel_subfamily_H_member_2_isoform_X1_Homo_sapiens	PAS_9	Ion_trans	cNMP_binding
XP_011531000.1	2034	XP_011531000.1_endothelial_PAS_domain-containing_protein_1_isoform_X1_Homo_sapiens	HLH	PAS	PAS_3	HIF-1	HIF-1a_CTAD
NP_001336677.1	8622	NP_001336677.1_high_affinity_cAMP-specific_and_IBMX-insensitive_35-cyclic_phosphodiesterase_8B_isoform_6_Homo_sapiens	PDE8	PAS_9	PDEase_I
NP_001239049.1	23178	NP_001239049.1_PAS_domain-containing_serine_threonine-protein_kinase_isoform_2_Homo_sapiens	Pullulanase_Ins	PAS_9	PAS_9	Pkinase
XP_016856783.1	405	XP_016856783.1_aryl_hydrocarbon_receptor_nuclear_translocator_isoform_X23_Homo_sapiens	HLH	PAS	PAS_11
NP_001362991.1	8622	NP_001362991.1_high_affinity_cAMP-specific_and_IBMX-insensitive_35-cyclic_phosphodiesterase_8B_isoform_12_Homo_sapiens	PAS_9	PDEase_I
XP_016873028.1	266743	XP_016873028.1_neuronal_PAS_domain-containing_protein_4_isoform_X3_Homo_sapiens	HLH	PAS_3
XP_047282721.1	266743	XP_047282721.1_neuronal_PAS_domain-containing_protein_4_isoform_X1_Homo_sapiens	HLH	PAS_3	PAS_3
XP_047287634.1	64067	XP_047287634.1_neuronal_PAS_domain-containing_protein_3_isoform_X2_Homo_sapiens	HLH	PAS	PAS_3
XP_047282911.1	406	XP_047282911.1_aryl_hydrocarbon_receptor_nuclear_translocator-like_protein_1_isoform_X5_Homo_sapiens	HLH	PAS	PAS_11
XP_024306358.1	8863	XP_024306358.1_period_circadian_protein_homolog_3_isoform_X11_Homo_sapiens	PAS_3	DNA_Packaging	Period_C
XP_047276683.1	405	XP_047276683.1_aryl_hydrocarbon_receptor_nuclear_translocator_isoform_X27_Homo_sapiens	HLH	PAS	PAS_11
NP_001025023.1	8622	NP_001025023.1_high_affinity_cAMP-specific_and_IBMX-insensitive_35-cyclic_phosphodiesterase_8B_isoform_5_Homo_sapiens	PDE8	PAS_9	PDEase_I
XP_047276690.1	405	XP_047276690.1_aryl_hydrocarbon_receptor_nuclear_translocator_isoform_X28_Homo_sapiens	HLH	PAS	PAS_11
NP_758963.1	27133	NP_758963.1_potassium_voltage-gated_channel_subfamily_H_member_5_isoform_3_Homo_sapiens	PAS_9	Ion_trans	cNMP_binding
XP_016875158.1	56938	XP_016875158.1_aryl_hydrocarbon_receptor_nuclear_translocator-like_protein_2_isoform_X7_Homo_sapiens	HLH	PAS	PAS_11
NP_002509.2	4862	NP_002509.2_neuronal_PAS_domain-containing_protein_2_Homo_sapiens	HLH	PAS	PAS_11
XP_047289397.1	8863	XP_047289397.1_period_circadian_protein_homolog_3_isoform_X4_Homo_sapiens	PAS_3	DNA_Packaging	Period_C
XP_047294840.1	4861	XP_047294840.1_neuronal_PAS_domain-containing_protein_1_isoform_X6_Homo_sapiens	PAS_3	PAS_3
NP_001338741.1	406	NP_001338741.1_aryl_hydrocarbon_receptor_nuclear_translocator-like_protein_1_isoform_i_Homo_sapiens	HLH	PAS	PAS_11
XP_047282912.1	406	XP_047282912.1_aryl_hydrocarbon_receptor_nuclear_translocator-like_protein_1_isoform_X5_Homo_sapiens	HLH	PAS	PAS_11
XP_016867685.1	3757	XP_016867685.1_potassium_voltage-gated_channel_subfamily_H_member_2_isoform_X3_Homo_sapiens	PAS_9	Ion_trans	cNMP_binding
XP_047277198.1	10499	XP_047277198.1_nuclear_receptor_coactivator_2_isoform_X1_Homo_sapiens	HLH	PAS	PAS_11	NCOA_u2	SRC-1	DUF4927	Nuc_rec_co-act	DUF1518	DUF1518
XP_005245210.1	405	XP_005245210.1_aryl_hydrocarbon_receptor_nuclear_translocator_isoform_X15_Homo_sapiens	HLH	PAS	PAS_11
XP_024310052.1	9575	XP_024310052.1_circadian_locomoter_output_cycles_protein_kaput_isoform_X1_Homo_sapiens	HLH	PAS	PAS_11
XP_047292811.1	81033	XP_047292811.1_potassium_voltage-gated_channel_subfamily_H_member_6_isoform_X10_Homo_sapiens	PAS_9	Ion_trans	Ion_trans_2	cNMP_binding
XP_047288615.1	5151	XP_047288615.1_high_affinity_cAMP-specific_and_IBMX-insensitive_35-cyclic_phosphodiesterase_8A_isoform_X5_Homo_sapiens	PAS_9	HTH_23	PDEase_I
XP_047273810.1	8622	XP_047273810.1_high_affinity_cAMP-specific_and_IBMX-insensitive_35-cyclic_phosphodiesterase_8B_isoform_X6_Homo_sapiens	PAS_9	PDEase_I
NP_001167559.1	8202	NP_001167559.1_nuclear_receptor_coactivator_3_isoform_d_Homo_sapiens	HLH	PAS	PAS_11	NCOA_u2	SRC-1	DUF4927	Nuc_rec_co-act	AIM3	DUF1518
XP_047277218.1	10499	XP_047277218.1_nuclear_receptor_coactivator_2_isoform_X4_Homo_sapiens	HLH	PAS	PAS_11	NCOA_u2	SRC-1	DUF4927	Nuc_rec_co-act	DUF1518
XP_047300468.1	4862	XP_047300468.1_neuronal_PAS_domain-containing_protein_2_isoform_X10_Homo_sapiens	HLH	PAS	PAS_11
NP_002607.2	5187	NP_002607.2_period_circadian_protein_homolog_1_Homo_sapiens	PAS_3	Period_C
XP_047277204.1	10499	XP_047277204.1_nuclear_receptor_coactivator_2_isoform_X2_Homo_sapiens	HLH	PAS	PAS_11	NCOA_u2	SRC-1	DUF4927	Nuc_rec_co-act	DUF1518
XP_047289413.1	8863	XP_047289413.1_period_circadian_protein_homolog_3_isoform_X12_Homo_sapiens	PAS_3	DNA_Packaging	Period_C
XP_047289414.1	8863	XP_047289414.1_period_circadian_protein_homolog_3_isoform_X13_Homo_sapiens	PAS_3	DNA_Packaging	Period_C
XP_047276667.1	405	XP_047276667.1_aryl_hydrocarbon_receptor_nuclear_translocator_isoform_X16_Homo_sapiens	HLH	PAS	PAS_11
XP_047277192.1	10499	XP_047277192.1_nuclear_receptor_coactivator_2_isoform_X1_Homo_sapiens	HLH	PAS	PAS_11	NCOA_u2	SRC-1	DUF4927	Nuc_rec_co-act	DUF1518	DUF1518
XP_047272395.1	9575	XP_047272395.1_circadian_locomoter_output_cycles_protein_kaput_isoform_X1_Homo_sapiens	HLH	PAS	PAS_11
XP_047289415.1	8863	XP_047289415.1_period_circadian_protein_homolog_3_isoform_X13_Homo_sapiens	PAS_3	DNA_Packaging	Period_C
XP_047277208.1	10499	XP_047277208.1_nuclear_receptor_coactivator_2_isoform_X2_Homo_sapiens	HLH	PAS	PAS_11	NCOA_u2	SRC-1	DUF4927	Nuc_rec_co-act	DUF1518
NP_001362992.1	8622	NP_001362992.1_high_affinity_cAMP-specific_and_IBMX-insensitive_35-cyclic_phosphodiesterase_8B_isoform_13_Homo_sapiens	PDE8	PAS_9	PDEase_I
XP_047289411.1	8863	XP_047289411.1_period_circadian_protein_homolog_3_isoform_X11_Homo_sapiens	PAS_3	DNA_Packaging	Period_C
NP_001338742.1	406	NP_001338742.1_aryl_hydrocarbon_receptor_nuclear_translocator-like_protein_1_isoform_j_Homo_sapiens	HLH	PAS	PAS_11
XP_047300462.1	4862	XP_047300462.1_neuronal_PAS_domain-containing_protein_2_isoform_X1_Homo_sapiens	HLH	PAS	PAS_11
XP_011532712.1	9575	XP_011532712.1_circadian_locomoter_output_cycles_protein_kaput_isoform_X1_Homo_sapiens	HLH	PAS	PAS_11
XP_047294839.1	4861	XP_047294839.1_neuronal_PAS_domain-containing_protein_1_isoform_X3_Homo_sapiens	HLH	PAS	PAS_3
XP_011536387.1	23416	XP_011536387.1_potassium_voltage-gated_channel_subfamily_H_member_3_isoform_X1_Homo_sapiens	PAS_9	Ion_trans	UBM	cNMP_binding	DUF6468
XP_047274100.1	11329	XP_047274100.1_serine_threonine-protein_kinase_38_isoform_X3_Homo_sapiens	MEKHLA	Pkinase
XP_047289410.1	8863	XP_047289410.1_period_circadian_protein_homolog_3_isoform_X11_Homo_sapiens	PAS_3	DNA_Packaging	Period_C
XP_047277212.1	10499	XP_047277212.1_nuclear_receptor_coactivator_2_isoform_X3_Homo_sapiens	HLH	PAS	PAS_11	NCOA_u2	SRC-1	DUF4927	Nuc_rec_co-act	DUF1518	DUF1518
XP_047294838.1	4861	XP_047294838.1_neuronal_PAS_domain-containing_protein_1_isoform_X2_Homo_sapiens	HLH	PAS	PAS_3
XP_011523614.1	81033	XP_011523614.1_potassium_voltage-gated_channel_subfamily_H_member_6_isoform_X14_Homo_sapiens	PAS_9	Ion_trans	cNMP_binding
NP_001338735.1	406	NP_001338735.1_aryl_hydrocarbon_receptor_nuclear_translocator-like_protein_1_isoform_h_Homo_sapiens	HLH	PAS	PAS_11
NP_001025443.1	406	NP_001025443.1_aryl_hydrocarbon_receptor_nuclear_translocator-like_protein_1_isoform_a_Homo_sapiens	HLH	PAS	PAS_11
XP_047273809.1	8622	XP_047273809.1_high_affinity_cAMP-specific_and_IBMX-insensitive_35-cyclic_phosphodiesterase_8B_isoform_X5_Homo_sapiens	PAS_9	PDEase_I
XP_047289396.1	8863	XP_047289396.1_period_circadian_protein_homolog_3_isoform_X4_Homo_sapiens	PAS_3	DNA_Packaging	Period_C
NP_001239051.1	23178	NP_001239051.1_PAS_domain-containing_serine_threonine-protein_kinase_isoform_3_Homo_sapiens	Pullulanase_Ins	PAS_9	PAS_9	Pkinase
NP_001381918.1	64067	NP_001381918.1_neuronal_PAS_domain-containing_protein_3_isoform_6_Homo_sapiens	HLH	PAS	PAS_3
XP_047289394.1	8863	XP_047289394.1_period_circadian_protein_homolog_3_isoform_X3_Homo_sapiens	PAS_3	DNA_Packaging	Period_C
NP_001337153.1	405	NP_001337153.1_aryl_hydrocarbon_receptor_nuclear_translocator_isoform_7_Homo_sapiens	HLH	PAS	PAS_11
XP_047289393.1	8863	XP_047289393.1_period_circadian_protein_homolog_3_isoform_X3_Homo_sapiens	PAS_3	DNA_Packaging	Period_C
XP_047277191.1	10499	XP_047277191.1_nuclear_receptor_coactivator_2_isoform_X1_Homo_sapiens	HLH	PAS	PAS_11	NCOA_u2	SRC-1	DUF4927	Nuc_rec_co-act	DUF1518	DUF1518
XP_047277190.1	10499	XP_047277190.1_nuclear_receptor_coactivator_2_isoform_X1_Homo_sapiens	HLH	PAS	PAS_11	NCOA_u2	SRC-1	DUF4927	Nuc_rec_co-act	DUF1518	DUF1518
XP_047277213.1	10499	XP_047277213.1_nuclear_receptor_coactivator_2_isoform_X3_Homo_sapiens	HLH	PAS	PAS_11	NCOA_u2	SRC-1	DUF4927	Nuc_rec_co-act	DUF1518	DUF1518
XP_047277189.1	10499	XP_047277189.1_nuclear_receptor_coactivator_2_isoform_X1_Homo_sapiens	HLH	PAS	PAS_11	NCOA_u2	SRC-1	DUF4927	Nuc_rec_co-act	DUF1518	DUF1518
XP_047300469.1	4862	XP_047300469.1_neuronal_PAS_domain-containing_protein_2_isoform_X7_Homo_sapiens	HLH	PAS	PAS_11
XP_047294841.1	4861	XP_047294841.1_neuronal_PAS_domain-containing_protein_1_isoform_X7_Homo_sapiens	HLH	PAS	PAS_3
XP_047295170.1	64344	XP_047295170.1_hypoxia-inducible_factor_3-alpha_isoform_X7_Homo_sapiens	HLH	PAS	PAS_3	HIF-1
XP_047289430.1	8863	XP_047289430.1_period_circadian_protein_homolog_3_isoform_X16_Homo_sapiens	PAS_3	DNA_Packaging	Period_C
NP_858045.1	8202	NP_858045.1_nuclear_receptor_coactivator_3_isoform_a_Homo_sapiens	HLH	PAS	PAS_11	NCOA_u2	SRC-1	DUF4927	Nuc_rec_co-act	TERB2	DUF1518
XP_047276669.1	405	XP_047276669.1_aryl_hydrocarbon_receptor_nuclear_translocator_isoform_X18_Homo_sapiens	HLH	PAS	PAS_11
XP_011527996.1	6493	XP_011527996.1_single-minded_homolog_2_isoform_X1_Homo_sapiens	PAS	PAS_3	SIM_C
XP_047294842.1	4861	XP_047294842.1_neuronal_PAS_domain-containing_protein_1_isoform_X8_Homo_sapiens	HLH	PAS	PAS_3
XP_047273808.1	8622	XP_047273808.1_high_affinity_cAMP-specific_and_IBMX-insensitive_35-cyclic_phosphodiesterase_8B_isoform_X4_Homo_sapiens	PAS_9	PDEase_I
XP_047277211.1	10499	XP_047277211.1_nuclear_receptor_coactivator_2_isoform_X3_Homo_sapiens	HLH	PAS	PAS_11	NCOA_u2	SRC-1	DUF4927	Nuc_rec_co-act	DUF1518	DUF1518
XP_047277200.1	10499	XP_047277200.1_nuclear_receptor_coactivator_2_isoform_X2_Homo_sapiens	HLH	PAS	PAS_11	NCOA_u2	SRC-1	DUF4927	Nuc_rec_co-act	DUF1518
XP_047284569.1	23416	XP_047284569.1_potassium_voltage-gated_channel_subfamily_H_member_3_isoform_X2_Homo_sapiens	PAS_9	Ion_trans
XP_047303386.1	131096	XP_047303386.1_potassium_voltage-gated_channel_subfamily_H_member_8_isoform_X5_Homo_sapiens	PAS_9	Ion_trans
XP_005245208.1	405	XP_005245208.1_aryl_hydrocarbon_receptor_nuclear_translocator_isoform_X12_Homo_sapiens	HLH	PAS	PAS_11
XP_047302110.1	8648	XP_047302110.1_nuclear_receptor_coactivator_1_isoform_X1_Homo_sapiens	HLH	PAS	PAS_11	NCOA_u2	SRC-1	DUF4927	Nuc_rec_co-act	DUF1518	DUF1518
NP_001349883.1	8648	NP_001349883.1_nuclear_receptor_coactivator_1_isoform_2_Homo_sapiens	HLH	PAS	PAS_11	NCOA_u2	SRC-1	DUF4927	Nuc_rec_co-act	DUF1518	DUF1518
XP_016877072.1	64067	XP_016877072.1_neuronal_PAS_domain-containing_protein_3_isoform_X3_Homo_sapiens	HLH	PAS	PAS_3
XP_047277206.1	10499	XP_047277206.1_nuclear_receptor_coactivator_2_isoform_X2_Homo_sapiens	HLH	PAS	PAS_11	NCOA_u2	SRC-1	DUF4927	Nuc_rec_co-act	DUF1518
XP_047277216.1	10499	XP_047277216.1_nuclear_receptor_coactivator_2_isoform_X4_Homo_sapiens	HLH	PAS	PAS_11	NCOA_u2	SRC-1	DUF4927	Nuc_rec_co-act	DUF1518
XP_047272388.1	9575	XP_047272388.1_circadian_locomoter_output_cycles_protein_kaput_isoform_X1_Homo_sapiens	HLH	PAS	PAS_11
NP_001025444.1	406	NP_001025444.1_aryl_hydrocarbon_receptor_nuclear_translocator-like_protein_1_isoform_b_Homo_sapiens	HLH	PAS	PAS_11
XP_005264017.2	4862	XP_005264017.2_neuronal_PAS_domain-containing_protein_2_isoform_X8_Homo_sapiens	HLH	PAS	PAS_11
XP_047277197.1	10499	XP_047277197.1_nuclear_receptor_coactivator_2_isoform_X1_Homo_sapiens	HLH	PAS	PAS_11	NCOA_u2	SRC-1	DUF4927	Nuc_rec_co-act	DUF1518	DUF1518
NP_001336678.1	8622	NP_001336678.1_high_affinity_cAMP-specific_and_IBMX-insensitive_35-cyclic_phosphodiesterase_8B_isoform_7_Homo_sapiens	PDE8	PAS_9	PDEase_I
NP_001659.1	405	NP_001659.1_aryl_hydrocarbon_receptor_nuclear_translocator_isoform_1_Homo_sapiens	HLH	PAS	PAS_11
XP_016880667.1	81033	XP_016880667.1_potassium_voltage-gated_channel_subfamily_H_member_6_isoform_X4_Homo_sapiens	PAS_9	Ion_trans	cNMP_binding
XP_011535373.2	64067	XP_011535373.2_neuronal_PAS_domain-containing_protein_3_isoform_X10_Homo_sapiens	HLH	PAS	PAS_3
NP_110406.1	81033	NP_110406.1_potassium_voltage-gated_channel_subfamily_H_member_6_isoform_1_Homo_sapiens	PAS_9	Ion_trans	cNMP_binding
NP_001381458.1	56938	NP_001381458.1_aryl_hydrocarbon_receptor_nuclear_translocator-like_protein_2_isoform_11_Homo_sapiens	HLH	PAS_11	PAS_11
NP_001338746.1	406	NP_001338746.1_aryl_hydrocarbon_receptor_nuclear_translocator-like_protein_1_isoform_k_Homo_sapiens	HLH	PAS	PAS_11
XP_047276668.1	405	XP_047276668.1_aryl_hydrocarbon_receptor_nuclear_translocator_isoform_X17_Homo_sapiens	HLH	PAS	PAS_11
XP_006712887.1	8864	XP_006712887.1_period_circadian_protein_homolog_2_isoform_X1_Homo_sapiens	PAS_3	Period_C
XP_016858218.2	8863	XP_016858218.2_period_circadian_protein_homolog_3_isoform_X18_Homo_sapiens	PAS_3	DNA_Packaging	Period_C
XP_006719177.1	56938	XP_006719177.1_aryl_hydrocarbon_receptor_nuclear_translocator-like_protein_2_isoform_X8_Homo_sapiens	HLH	PAS	PAS_11
XP_047289412.1	8863	XP_047289412.1_period_circadian_protein_homolog_3_isoform_X12_Homo_sapiens	PAS_3	DNA_Packaging	Period_C
XP_047289398.1	8863	XP_047289398.1_period_circadian_protein_homolog_3_isoform_X5_Homo_sapiens	PAS_3	DNA_Packaging	Period_C
NP_001338733.1	406	NP_001338733.1_aryl_hydrocarbon_receptor_nuclear_translocator-like_protein_1_isoform_a_Homo_sapiens	HLH	PAS	PAS_11
NP_001381454.1	56938	NP_001381454.1_aryl_hydrocarbon_receptor_nuclear_translocator-like_protein_2_isoform_7_Homo_sapiens	HLH	PAS	PAS_11
XP_047277203.1	10499	XP_047277203.1_nuclear_receptor_coactivator_2_isoform_X2_Homo_sapiens	HLH	PAS	PAS_11	NCOA_u2	SRC-1	DUF4927	Nuc_rec_co-act	DUF1518
NP_851397.1	3091	NP_851397.1_hypoxia-inducible_factor_1-alpha_isoform_2_Homo_sapiens	HLH	PAS	PAS_3	HIF-1
XP_047292810.1	81033	XP_047292810.1_potassium_voltage-gated_channel_subfamily_H_member_6_isoform_X6_Homo_sapiens	PAS_9	Ion_trans	Ion_trans_2	cNMP_binding
XP_047289390.1	8863	XP_047289390.1_period_circadian_protein_homolog_3_isoform_X1_Homo_sapiens	PAS_3	DNA_Packaging	Period_C
XP_047295173.1	64344	XP_047295173.1_hypoxia-inducible_factor_3-alpha_isoform_X13_Homo_sapiens	PAS_11	PAS_3	HIF-1
XP_047277201.1	10499	XP_047277201.1_nuclear_receptor_coactivator_2_isoform_X2_Homo_sapiens	HLH	PAS	PAS_11	NCOA_u2	SRC-1	DUF4927	Nuc_rec_co-act	DUF1518
XP_047276696.1	405	XP_047276696.1_aryl_hydrocarbon_receptor_nuclear_translocator_isoform_X29_Homo_sapiens	HLH	PAS	PAS_11
XP_047277207.1	10499	XP_047277207.1_nuclear_receptor_coactivator_2_isoform_X2_Homo_sapiens	HLH	PAS	PAS_11	NCOA_u2	SRC-1	DUF4927	Nuc_rec_co-act	DUF1518
NP_073728.1	8864	NP_073728.1_period_circadian_protein_homolog_2_Homo_sapiens	PAS_3	Period_C
XP_047289405.1	8863	XP_047289405.1_period_circadian_protein_homolog_3_isoform_X8_Homo_sapiens	PAS_3	DNA_Packaging	Period_C
XP_016882622.1	64344	XP_016882622.1_hypoxia-inducible_factor_3-alpha_isoform_X2_Homo_sapiens	HLH	PAS	PAS_3	HIF-1
XP_047273812.1	8622	XP_047273812.1_high_affinity_cAMP-specific_and_IBMX-insensitive_35-cyclic_phosphodiesterase_8B_isoform_X7_Homo_sapiens	PAS_9	PDEase_I
NP_001239048.1	23178	NP_001239048.1_PAS_domain-containing_serine_threonine-protein_kinase_isoform_1_Homo_sapiens	Pullulanase_Ins	PAS_9	PAS_9	Pkinase
XP_047287636.1	64067	XP_047287636.1_neuronal_PAS_domain-containing_protein_3_isoform_X11_Homo_sapiens	HLH	PAS	PAS_3
XP_011529404.1	139135	XP_011529404.1_circadian_clock_protein_PASD1_isoform_X1_Homo_sapiens	PAS	RasGAP_C
XP_005263581.1	8863	XP_005263581.1_period_circadian_protein_homolog_3_isoform_X6_Homo_sapiens	PAS_3	DNA_Packaging	Period_C
XP_047302113.1	8648	XP_047302113.1_nuclear_receptor_coactivator_1_isoform_X2_Homo_sapiens	HLH	PAS	PAS_11	NCOA_u2	SRC-1	DUF4927	Nuc_rec_co-act	DUF1518	DUF1518
NP_001239053.1	23178	NP_001239053.1_PAS_domain-containing_serine_threonine-protein_kinase_isoform_4_Homo_sapiens	Pullulanase_Ins	PAS_9	PAS_9	Pkinase
XP_047289402.1	8863	XP_047289402.1_period_circadian_protein_homolog_3_isoform_X7_Homo_sapiens	PAS_3	DNA_Packaging	Period_C
NP_671756.1	8648	NP_671756.1_nuclear_receptor_coactivator_1_isoform_2_Homo_sapiens	HLH	PAS	PAS_11	NCOA_u2	SRC-1	DUF4927	Nuc_rec_co-act	DUF1518	DUF1518
NP_001265848.1	81033	NP_001265848.1_potassium_voltage-gated_channel_subfamily_H_member_6_isoform_3_Homo_sapiens	PAS_9	Ion_trans	cNMP_binding
XP_016868452.1	10499	XP_016868452.1_nuclear_receptor_coactivator_2_isoform_X1_Homo_sapiens	HLH	PAS	PAS_11	NCOA_u2	SRC-1	DUF4927	Nuc_rec_co-act	DUF1518	DUF1518
XP_047302187.1	8864	XP_047302187.1_period_circadian_protein_homolog_2_isoform_X1_Homo_sapiens	PAS_3	Period_C
XP_016873228.1	406	XP_016873228.1_aryl_hydrocarbon_receptor_nuclear_translocator-like_protein_1_isoform_X3_Homo_sapiens	HLH	PAS	PAS_11
NP_001362993.1	8622	NP_001362993.1_high_affinity_cAMP-specific_and_IBMX-insensitive_35-cyclic_phosphodiesterase_8B_isoform_14_Homo_sapiens	PDE8	PAS_9	PDEase_I
NP_055963.2	23178	NP_055963.2_PAS_domain-containing_serine_threonine-protein_kinase_isoform_2_Homo_sapiens	Pullulanase_Ins	PAS_9	PAS_9	Pkinase
NP_001338751.1	406	NP_001338751.1_aryl_hydrocarbon_receptor_nuclear_translocator-like_protein_1_isoform_d_Homo_sapiens	HLH	PAS	PAS_11
NP_001364168.1	57491	NP_001364168.1_aryl_hydrocarbon_receptor_repressor_Homo_sapiens	HLH	PAS
XP_016860707.1	90134	XP_016860707.1_potassium_voltage-gated_channel_subfamily_H_member_7_isoform_X2_Homo_sapiens	PAS_9	Ion_trans	cNMP_binding	ATG16
XP_047302111.1	8648	XP_047302111.1_nuclear_receptor_coactivator_1_isoform_X1_Homo_sapiens	HLH	PAS	PAS_11	NCOA_u2	SRC-1	DUF4927	Nuc_rec_co-act	DUF1518	DUF1518
NP_036417.1	23415	NP_036417.1_potassium_voltage-gated_channel_subfamily_H_member_4_Homo_sapiens	PAS_9	Ion_trans	UBM	cNMP_binding	K-box
NP_001361698.1	6492	NP_001361698.1_single-minded_homolog_1_Homo_sapiens	HLH	PAS	PAS_3	SIM_C
XP_047282908.1	406	XP_047282908.1_aryl_hydrocarbon_receptor_nuclear_translocator-like_protein_1_isoform_X5_Homo_sapiens	HLH	PAS	PAS_11
XP_047276671.1	405	XP_047276671.1_aryl_hydrocarbon_receptor_nuclear_translocator_isoform_X19_Homo_sapiens	HLH	PAS	PAS_11
NP_001338739.1	406	NP_001338739.1_aryl_hydrocarbon_receptor_nuclear_translocator-like_protein_1_isoform_k_Homo_sapiens	HLH	PAS	PAS_11
XP_047277195.1	10499	XP_047277195.1_nuclear_receptor_coactivator_2_isoform_X1_Homo_sapiens	HLH	PAS	PAS_11	NCOA_u2	SRC-1	DUF4927	Nuc_rec_co-act	DUF1518	DUF1518
XP_047287231.1	27133	XP_047287231.1_potassium_voltage-gated_channel_subfamily_H_member_5_isoform_X1_Homo_sapiens	PAS_9	Ion_trans	cNMP_binding
XP_016877073.1	64067	XP_016877073.1_neuronal_PAS_domain-containing_protein_3_isoform_X7_Homo_sapiens	HLH	PAS	PAS_3
XP_047285128.1	56938	XP_047285128.1_aryl_hydrocarbon_receptor_nuclear_translocator-like_protein_2_isoform_X4_Homo_sapiens	HLH	PAS_11	PAS_11
XP_047294844.1	4861	XP_047294844.1_neuronal_PAS_domain-containing_protein_1_isoform_X10_Homo_sapiens	PAS_3
XP_047277188.1	10499	XP_047277188.1_nuclear_receptor_coactivator_2_isoform_X1_Homo_sapiens	HLH	PAS	PAS_11	NCOA_u2	SRC-1	DUF4927	Nuc_rec_co-act	DUF1518	DUF1518
NP_005059.2	6492	NP_005059.2_single-minded_homolog_1_Homo_sapiens	HLH	PAS	PAS_3	SIM_C
XP_005268049.2	64067	XP_005268049.2_neuronal_PAS_domain-containing_protein_3_isoform_X5_Homo_sapiens	HLH	PAS	PAS_3
XP_047300461.1	4862	XP_047300461.1_neuronal_PAS_domain-containing_protein_2_isoform_X1_Homo_sapiens	HLH	PAS	PAS_11
NP_058515.1	8863	NP_058515.1_period_circadian_protein_homolog_3_isoform_4_Homo_sapiens	PAS_3	DNA_Packaging	Period_C
XP_011523611.1	81033	XP_011523611.1_potassium_voltage-gated_channel_subfamily_H_member_6_isoform_X8_Homo_sapiens	PAS_9	Ion_trans	cNMP_binding
XP_047285129.1	56938	XP_047285129.1_aryl_hydrocarbon_receptor_nuclear_translocator-like_protein_2_isoform_X5_Homo_sapiens	HLH	PAS_11	PAS_11
XP_047292812.1	81033	XP_047292812.1_potassium_voltage-gated_channel_subfamily_H_member_6_isoform_X11_Homo_sapiens	PAS_9	Ion_trans	cNMP_binding
XP_047289424.1	8863	XP_047289424.1_period_circadian_protein_homolog_3_isoform_X14_Homo_sapiens	PAS_3	DNA_Packaging	Period_C
XP_047289392.1	8863	XP_047289392.1_period_circadian_protein_homolog_3_isoform_X2_Homo_sapiens	PAS_3	DNA_Packaging	Period_C
XP_047289404.1	8863	XP_047289404.1_period_circadian_protein_homolog_3_isoform_X8_Homo_sapiens	PAS_3	DNA_Packaging	Period_C
NP_064568.3	56938	NP_064568.3_aryl_hydrocarbon_receptor_nuclear_translocator-like_protein_2_isoform_1_Homo_sapiens	HLH	PAS	PAS_11
XP_047300458.1	4862	XP_047300458.1_neuronal_PAS_domain-containing_protein_2_isoform_X2_Homo_sapiens	HLH	PAS_11
NP_001254772.1	9575	NP_001254772.1_circadian_locomoter_output_cycles_protein_kaput_Homo_sapiens	HLH	PAS	PAS_11
XP_016868458.1	10499	XP_016868458.1_nuclear_receptor_coactivator_2_isoform_X1_Homo_sapiens	HLH	PAS	PAS_11	NCOA_u2	SRC-1	DUF4927	Nuc_rec_co-act	DUF1518	DUF1518
NP_001336679.1	8622	NP_001336679.1_high_affinity_cAMP-specific_and_IBMX-insensitive_35-cyclic_phosphodiesterase_8B_isoform_8_Homo_sapiens	PAS_9	PDEase_I

## Sheet: Monodelphis
XP_007472569.1	100012567	XP_007472569.1_PREDICTED_neuronal_PAS_domain-containing_protein_3_isoform_X3_Monodelphis_domestica	HLH	PAS	PAS_3	CsiV
XP_007482247.1	100012463	XP_007482247.1_PREDICTED_potassium_voltage-gated_channel_subfamily_H_member_4_isoform_X1_Monodelphis_domestica	PAS_9	Ion_trans	cNMP_binding	LegC3_N
XP_016282009.1	100021129	XP_016282009.1_PREDICTED_aryl_hydrocarbon_receptor_isoform_X1_Monodelphis_domestica	HLH	PAS	PAS_3
XP_001371362.1	100017968	XP_001371362.1_PREDICTED_potassium_voltage-gated_channel_subfamily_H_member_2_isoform_X1_Monodelphis_domestica	PAS_9	Ion_trans	cNMP_binding
XP_007492172.1	100027169	XP_007492172.1_PREDICTED_period_circadian_protein_homolog_3_isoform_X1_Monodelphis_domestica	PAS_3	DNA_Packaging	Period_C
XP_007484428.1	100020833	XP_007484428.1_PREDICTED_single-minded_homolog_1_Monodelphis_domestica	HLH	PAS	PAS_3	SIM_C
XP_007487060.1	100028678	XP_007487060.1_PREDICTED_nuclear_receptor_coactivator_2_isoform_X1_Monodelphis_domestica	HLH	PAS	PAS_11	NCOA_u2	SRC-1	DUF4927	Nuc_rec_co-act	DUF1518
XP_007497184.1	100021673	XP_007497184.1_PREDICTED_aryl_hydrocarbon_receptor_nuclear_translocator-like_protein_1_isoform_X1_Monodelphis_domestica	HLH	PAS	PAS_11
XP_007472570.1	100012567	XP_007472570.1_PREDICTED_neuronal_PAS_domain-containing_protein_3_isoform_X4_Monodelphis_domestica	HLH	PAS	PAS_3	CsiV
XP_007479341.1	100013571	XP_007479341.1_PREDICTED_aryl_hydrocarbon_receptor_nuclear_translocator_2_isoform_X4_Monodelphis_domestica	HLH	PAS	PAS_11
XP_007496505.1	100017022	XP_007496505.1_PREDICTED_circadian_locomoter_output_cycles_protein_kaput_isoform_X3_Monodelphis_domestica	PAS	PAS_11	ThiD2	DUF6080
XP_016288777.1	100020988	XP_016288777.1_PREDICTED_neuronal_PAS_domain-containing_protein_1_Monodelphis_domestica	HLH	PAS	PAS_3
XP_007501200.1	100015652	XP_007501200.1_PREDICTED_neuronal_PAS_domain-containing_protein_2_isoform_X2_Monodelphis_domestica	CENP-B_dimeris	HLH	PAS	PAS_11
XP_007483197.1	100014506	XP_007483197.1_PREDICTED_period_circadian_protein_homolog_1_Monodelphis_domestica	PAS_3	Period_C
XP_007502731.1	100029618	XP_007502731.1_PREDICTED_neuronal_PAS_domain-containing_protein_4_isoform_X2_Monodelphis_domestica	HLH	PAS_3	PAS_3	Apolipoprotein
XP_007497188.1	100021673	XP_007497188.1_PREDICTED_aryl_hydrocarbon_receptor_nuclear_translocator-like_protein_1_isoform_X4_Monodelphis_domestica	HLH	PAS	PAS_11
XP_007497192.1	100021673	XP_007497192.1_PREDICTED_aryl_hydrocarbon_receptor_nuclear_translocator-like_protein_1_isoform_X5_Monodelphis_domestica	HLH	PAS	PAS_11
XP_007472567.1	100012567	XP_007472567.1_PREDICTED_neuronal_PAS_domain-containing_protein_3_isoform_X1_Monodelphis_domestica	HLH	PAS	PAS_3	CsiV
XP_007487056.1	100028678	XP_007487056.1_PREDICTED_nuclear_receptor_coactivator_2_isoform_X1_Monodelphis_domestica	HLH	PAS	PAS_11	NCOA_u2	SRC-1	DUF4927	Nuc_rec_co-act	DUF1518
XP_016285096.1	100029605	XP_016285096.1_PREDICTED_nuclear_receptor_coactivator_3_Monodelphis_domestica	HLH	PAS	PAS_11	NCOA_u2	SRC-1	DUF4927	Nuc_rec_co-act	DUF1518
XP_016278728.1	100017022	XP_016278728.1_PREDICTED_circadian_locomoter_output_cycles_protein_kaput_isoform_X1_Monodelphis_domestica	HLH	PAS	PAS_11	DUF6080
XP_007485450.1	100017492	XP_007485450.1_PREDICTED_aryl_hydrocarbon_receptor_nuclear_translocator_isoform_X1_Monodelphis_domestica	HLH	PAS	PAS_11
XP_007492173.1	100027169	XP_007492173.1_PREDICTED_period_circadian_protein_homolog_3_isoform_X2_Monodelphis_domestica	PAS_3	DNA_Packaging	Period_C
XP_007496502.1	100017022	XP_007496502.1_PREDICTED_circadian_locomoter_output_cycles_protein_kaput_isoform_X1_Monodelphis_domestica	HLH	PAS	PAS_11	DUF6080
XP_007487059.1	100028678	XP_007487059.1_PREDICTED_nuclear_receptor_coactivator_2_isoform_X1_Monodelphis_domestica	HLH	PAS	PAS_11	NCOA_u2	SRC-1	DUF4927	Nuc_rec_co-act	DUF1518
XP_007493217.1	100022495	XP_007493217.1_PREDICTED_single-minded_homolog_2_isoform_X1_Monodelphis_domestica	HLH	PAS	PAS_3	SIM_C	SIM_C
XP_007486117.1	100011653	XP_007486117.1_PREDICTED_aryl_hydrocarbon_receptor-like_Monodelphis_domestica	HLH	PAS	PAS_3
XP_007485451.1	100017492	XP_007485451.1_PREDICTED_aryl_hydrocarbon_receptor_nuclear_translocator_isoform_X2_Monodelphis_domestica	HLH	PAS	PAS_11
XP_007487053.1	100028678	XP_007487053.1_PREDICTED_nuclear_receptor_coactivator_2_isoform_X1_Monodelphis_domestica	HLH	PAS	PAS_11	NCOA_u2	SRC-1	DUF4927	Nuc_rec_co-act	DUF1518
XP_001369685.1	100024410	XP_001369685.1_PREDICTED_potassium_voltage-gated_channel_subfamily_H_member_8_Monodelphis_domestica	PAS_9	Ion_trans	cNMP_binding	BAR_3
XP_016288619.1	100022495	XP_016288619.1_PREDICTED_single-minded_homolog_2_isoform_X3_Monodelphis_domestica	PAS	PAS_3	SIM_C	SIM_C
XP_007487057.1	100028678	XP_007487057.1_PREDICTED_nuclear_receptor_coactivator_2_isoform_X1_Monodelphis_domestica	HLH	PAS	PAS_11	NCOA_u2	SRC-1	DUF4927	Nuc_rec_co-act	DUF1518
XP_003340184.1	100022125	XP_003340184.1_PREDICTED_potassium_voltage-gated_channel_subfamily_H_member_1_Monodelphis_domestica	PAS_9	Ion_trans	cNMP_binding
XP_007487055.1	100028678	XP_007487055.1_PREDICTED_nuclear_receptor_coactivator_2_isoform_X1_Monodelphis_domestica	HLH	PAS	PAS_11	NCOA_u2	SRC-1	DUF4927	Nuc_rec_co-act	DUF1518
XP_007502730.1	100029618	XP_007502730.1_PREDICTED_neuronal_PAS_domain-containing_protein_4_isoform_X1_Monodelphis_domestica	HLH	PAS_3	PAS_3	Apolipoprotein
XP_016278729.1	100017022	XP_016278729.1_PREDICTED_circadian_locomoter_output_cycles_protein_kaput_isoform_X1_Monodelphis_domestica	HLH	PAS	PAS_11	DUF6080
XP_007479339.1	100013571	XP_007479339.1_PREDICTED_aryl_hydrocarbon_receptor_nuclear_translocator_2_isoform_X3_Monodelphis_domestica	HLH	PAS	PAS_11
XP_007487061.1	100028678	XP_007487061.1_PREDICTED_nuclear_receptor_coactivator_2_isoform_X2_Monodelphis_domestica	HLH	PAS	PAS_11	NCOA_u2	SRC-1	DUF4927	Nuc_rec_co-act	DUF1518
XP_007497189.1	100021673	XP_007497189.1_PREDICTED_aryl_hydrocarbon_receptor_nuclear_translocator-like_protein_1_isoform_X5_Monodelphis_domestica	HLH	PAS	PAS_11
XP_007508008.1	100010524	XP_007508008.1_PREDICTED_LOW_QUALITY_PROTEIN_aryl_hydrocarbon_receptor_nuclear_translocator-like_protein_2_Monodelphis_domestica	PAS	PAS_11
XP_016278727.1	100017022	XP_016278727.1_PREDICTED_circadian_locomoter_output_cycles_protein_kaput_isoform_X1_Monodelphis_domestica	HLH	PAS	PAS_11	DUF6080
XP_001367899.1	100020833	XP_001367899.1_PREDICTED_single-minded_homolog_1_Monodelphis_domestica	HLH	PAS	PAS_3	SIM_C
XP_007483198.1	100014506	XP_007483198.1_PREDICTED_period_circadian_protein_homolog_1_Monodelphis_domestica	PAS_3	Period_C
XP_007483200.1	100014506	XP_007483200.1_PREDICTED_period_circadian_protein_homolog_1_Monodelphis_domestica	PAS_3	Period_C
XP_007473044.1	100027212	XP_007473044.1_PREDICTED_hypoxia-inducible_factor_1-alpha_Monodelphis_domestica	HLH	PAS	PAS_3	HIF-1	HIF-1a_CTAD
XP_016278422.1	100033364	XP_016278422.1_PREDICTED_endothelial_PAS_domain-containing_protein_1_isoform_X1_Monodelphis_domestica	HLH	PAS	PAS_3	HIF-1	HIF-1a_CTAD
XP_007501201.1	100015652	XP_007501201.1_PREDICTED_neuronal_PAS_domain-containing_protein_2_isoform_X3_Monodelphis_domestica	HLH	PAS	PAS_11	DehI
XP_007476987.1	100025270	XP_007476987.1_PREDICTED_nuclear_receptor_coactivator_1_Monodelphis_domestica	HLH	PAS	PAS_11	NCOA_u2	SRC-1	DUF4927	DUF1518	DUF1518
XP_007487058.1	100028678	XP_007487058.1_PREDICTED_nuclear_receptor_coactivator_2_isoform_X1_Monodelphis_domestica	HLH	PAS	PAS_11	NCOA_u2	SRC-1	DUF4927	Nuc_rec_co-act	DUF1518
XP_007501199.1	100015652	XP_007501199.1_PREDICTED_neuronal_PAS_domain-containing_protein_2_isoform_X1_Monodelphis_domestica	CENP-B_dimeris	HLH	PAS	PAS_11
XP_007483201.1	100014506	XP_007483201.1_PREDICTED_period_circadian_protein_homolog_1_Monodelphis_domestica	PAS_3	Period_C
XP_016278731.1	100017022	XP_016278731.1_PREDICTED_circadian_locomoter_output_cycles_protein_kaput_isoform_X1_Monodelphis_domestica	HLH	PAS	PAS_11	DUF6080
XP_007505488.1	100021129	XP_007505488.1_PREDICTED_aryl_hydrocarbon_receptor_isoform_X2_Monodelphis_domestica	HLH	PAS	PAS_3
XP_007482248.1	100012463	XP_007482248.1_PREDICTED_potassium_voltage-gated_channel_subfamily_H_member_4_isoform_X2_Monodelphis_domestica	PAS_9	Ion_trans	cNMP_binding	LegC3_N
XP_007504674.1	100017968	XP_007504674.1_PREDICTED_potassium_voltage-gated_channel_subfamily_H_member_2_isoform_X2_Monodelphis_domestica	PAS_9	Ion_trans	cNMP_binding
XP_016278933.1	100021673	XP_016278933.1_PREDICTED_aryl_hydrocarbon_receptor_nuclear_translocator-like_protein_1_isoform_X5_Monodelphis_domestica	HLH	PAS	PAS_11
XP_007504675.1	100017968	XP_007504675.1_PREDICTED_potassium_voltage-gated_channel_subfamily_H_member_2_isoform_X2_Monodelphis_domestica	PAS_9	Ion_trans	cNMP_binding
XP_007493218.1	100022495	XP_007493218.1_PREDICTED_single-minded_homolog_2_isoform_X2_Monodelphis_domestica	PAS	PAS_3	SIM_C	SIM_C
XP_016280010.1	100010222	XP_016280010.1_PREDICTED_high_affinity_cAMP-specific_and_IBMX-insensitive_35-cyclic_phosphodiesterase_8A_isoform_X3_Monodelphis_domestica	PDE8	Response_reg	PAS_9	HTH_Mga	PDEase_I
XP_007497190.1	100021673	XP_007497190.1_PREDICTED_aryl_hydrocarbon_receptor_nuclear_translocator-like_protein_1_isoform_X5_Monodelphis_domestica	HLH	PAS	PAS_11
XP_001366914.1	100015980	XP_001366914.1_PREDICTED_potassium_voltage-gated_channel_subfamily_H_member_7_Monodelphis_domestica	PAS_9	Ion_trans	cNMP_binding
XP_007486825.1	100014395	XP_007486825.1_PREDICTED_aryl_hydrocarbon_receptor_repressor_Monodelphis_domestica	PAS	PAS_11
XP_007507401.1	100617889	XP_007507401.1_PREDICTED_circadian_clock_protein_PASD1_Monodelphis_domestica	HLH	PAS	PAS_11	RNase_H2_suC
XP_007485452.1	100017492	XP_007485452.1_PREDICTED_aryl_hydrocarbon_receptor_nuclear_translocator_isoform_X3_Monodelphis_domestica	HLH	PAS	PAS_11
XP_007497186.1	100021673	XP_007497186.1_PREDICTED_aryl_hydrocarbon_receptor_nuclear_translocator-like_protein_1_isoform_X2_Monodelphis_domestica	HLH	PAS	PAS_11
XP_007484429.1	100020833	XP_007484429.1_PREDICTED_single-minded_homolog_1_Monodelphis_domestica	HLH	PAS	PAS_3	SIM_C
XP_007485453.1	100017492	XP_007485453.1_PREDICTED_aryl_hydrocarbon_receptor_nuclear_translocator_isoform_X4_Monodelphis_domestica	HLH	PAS	PAS_11
XP_007496503.1	100017022	XP_007496503.1_PREDICTED_circadian_locomoter_output_cycles_protein_kaput_isoform_X2_Monodelphis_domestica	HLH	PAS	PAS_11	ThiD2	DUF6080
XP_016278730.1	100017022	XP_016278730.1_PREDICTED_circadian_locomoter_output_cycles_protein_kaput_isoform_X1_Monodelphis_domestica	HLH	PAS	PAS_11	DUF6080
XP_016282682.1	100013571	XP_016282682.1_PREDICTED_aryl_hydrocarbon_receptor_nuclear_translocator_2_isoform_X3_Monodelphis_domestica	HLH	PAS	PAS_11
XP_007506390.2	103096612	XP_007506390.2_PREDICTED_ras_GTPase-activating-like_protein_IQGAP2_Monodelphis_domestica	MEKHLA	DUF5338
XP_007472568.1	100012567	XP_007472568.1_PREDICTED_neuronal_PAS_domain-containing_protein_3_isoform_X2_Monodelphis_domestica	HLH	PAS	PAS_3	CsiV
XP_016289384.1	100011216	XP_016289384.1_PREDICTED_LOW_QUALITY_PROTEIN_cytoplasmic_dynein_2_heavy_chain_1_Monodelphis_domestica	DHC_N1	DHC_N2	PAS_3	AAA_6	AAA_23	AAA_7	AAA_8	MT	AAA_9	Dynein_heavy	AAA_lid_11	Dynein_C
XP_007497185.1	100021673	XP_007497185.1_PREDICTED_aryl_hydrocarbon_receptor_nuclear_translocator-like_protein_1_isoform_X1_Monodelphis_domestica	HLH	PAS	PAS_11
XP_001367955.2	100013571	XP_001367955.2_PREDICTED_aryl_hydrocarbon_receptor_nuclear_translocator_2_isoform_X2_Monodelphis_domestica	HLH	PAS	PAS_11
XP_007476934.1	100033364	XP_007476934.1_PREDICTED_endothelial_PAS_domain-containing_protein_1_isoform_X2_Monodelphis_domestica	HLH	PAS	PAS_3	HIF-1	HIF-1a_CTAD
XP_007479338.1	100013571	XP_007479338.1_PREDICTED_aryl_hydrocarbon_receptor_nuclear_translocator_2_isoform_X1_Monodelphis_domestica	HLH	PAS	PAS_11
XP_007487051.1	100028678	XP_007487051.1_PREDICTED_nuclear_receptor_coactivator_2_isoform_X1_Monodelphis_domestica	HLH	PAS	PAS_11	NCOA_u2	SRC-1	DUF4927	Nuc_rec_co-act	DUF1518
XP_016286958.1	100028678	XP_016286958.1_PREDICTED_nuclear_receptor_coactivator_2_isoform_X1_Monodelphis_domestica	HLH	PAS	PAS_11	NCOA_u2	SRC-1	DUF4927	Nuc_rec_co-act	DUF1518
XP_007486119.1	103093117	XP_007486119.1_PREDICTED_aryl_hydrocarbon_receptor-like_isoform_X2_Monodelphis_domestica	PAS	PAS_3
XP_007492170.1	100027169	XP_007492170.1_PREDICTED_period_circadian_protein_homolog_3_isoform_X1_Monodelphis_domestica	PAS_3	DNA_Packaging	Period_C
XP_007497183.1	100021673	XP_007497183.1_PREDICTED_aryl_hydrocarbon_receptor_nuclear_translocator-like_protein_1_isoform_X1_Monodelphis_domestica	HLH	PAS	PAS_11
XP_007486118.1	103093117	XP_007486118.1_PREDICTED_aryl_hydrocarbon_receptor-like_isoform_X1_Monodelphis_domestica	HLH	PAS	PAS_3
XP_007479290.1	100010222	XP_007479290.1_PREDICTED_high_affinity_cAMP-specific_and_IBMX-insensitive_35-cyclic_phosphodiesterase_8A_isoform_X1_Monodelphis_domestica	PDE8	Response_reg	PAS_9	HTH_Mga	PDEase_I
XP_007497187.1	100021673	XP_007497187.1_PREDICTED_aryl_hydrocarbon_receptor_nuclear_translocator-like_protein_1_isoform_X3_Monodelphis_domestica	HLH	PAS	PAS_11
XP_007486524.1	100020085	XP_007486524.1_PREDICTED_high_affinity_cAMP-specific_and_IBMX-insensitive_35-cyclic_phosphodiesterase_8B_Monodelphis_domestica	PAS_9	PDEase_I
XP_007483199.1	100014506	XP_007483199.1_PREDICTED_period_circadian_protein_homolog_1_Monodelphis_domestica	PAS_3	Period_C
XP_016288620.1	100022495	XP_016288620.1_PREDICTED_single-minded_homolog_2_isoform_X3_Monodelphis_domestica	PAS	PAS_3	SIM_C	SIM_C
XP_007502472.1	100022039	XP_007502472.1_PREDICTED_PAS_domain-containing_serine_threonine-protein_kinase_Monodelphis_domestica	PAS_9	PAS_9	PAS_9	Pkinase
XP_007479291.1	100010222	XP_007479291.1_PREDICTED_high_affinity_cAMP-specific_and_IBMX-insensitive_35-cyclic_phosphodiesterase_8A_isoform_X2_Monodelphis_domestica	PDE8	Response_reg	PAS_9	HTH_Mga	PDEase_I
XP_007487054.1	100028678	XP_007487054.1_PREDICTED_nuclear_receptor_coactivator_2_isoform_X1_Monodelphis_domestica	HLH	PAS	PAS_11	NCOA_u2	SRC-1	DUF4927	Nuc_rec_co-act	DUF1518
XP_007482611.1	100025873	XP_007482611.1_PREDICTED_potassium_voltage-gated_channel_subfamily_H_member_6_Monodelphis_domestica	PAS_9	Ion_trans	cNMP_binding
XP_007496501.1	100017022	XP_007496501.1_PREDICTED_circadian_locomoter_output_cycles_protein_kaput_isoform_X1_Monodelphis_domestica	HLH	PAS	PAS_11	DUF6080
XP_007505487.1	100021129	XP_007505487.1_PREDICTED_aryl_hydrocarbon_receptor_isoform_X1_Monodelphis_domestica	HLH	PAS	PAS_3
XP_007497191.1	100021673	XP_007497191.1_PREDICTED_aryl_hydrocarbon_receptor_nuclear_translocator-like_protein_1_isoform_X5_Monodelphis_domestica	HLH	PAS	PAS_11
XP_007487062.1	100028678	XP_007487062.1_PREDICTED_nuclear_receptor_coactivator_2_isoform_X3_Monodelphis_domestica	HLH	PAS	PAS_11	NCOA_u2	SRC-1	DUF4927	Nuc_rec_co-act	DUF1518
XP_016278726.1	100017022	XP_016278726.1_PREDICTED_circadian_locomoter_output_cycles_protein_kaput_isoform_X1_Monodelphis_domestica	HLH	PAS	PAS_11	DUF6080
XP_007492171.1	100027169	XP_007492171.1_PREDICTED_period_circadian_protein_homolog_3_isoform_X1_Monodelphis_domestica	PAS_3	DNA_Packaging	Period_C
XP_001369384.1	100022093	XP_001369384.1_PREDICTED_potassium_voltage-gated_channel_subfamily_H_member_5_Monodelphis_domestica	PAS_9	Ion_trans	cNMP_binding	Cep57_MT_bd
XP_016278932.1	100021673	XP_016278932.1_PREDICTED_aryl_hydrocarbon_receptor_nuclear_translocator-like_protein_1_isoform_X5_Monodelphis_domestica	HLH	PAS	PAS_11

## Sheet: Ornithorhynchus
XP_039768724.1	100074740	XP_039768724.1_period_circadian_protein_homolog_2_isoform_X2_Ornithorhynchus_anatinus	PAS_3	Period_C
XP_028917021.1	100076088	XP_028917021.1_aryl_hydrocarbon_receptor_nuclear_translocator-like_protein_1_isoform_X1_Ornithorhynchus_anatinus	HLH	PAS	PAS_11
XP_028926961.1	100074963	XP_028926961.1_nuclear_receptor_coactivator_3_isoform_X1_Ornithorhynchus_anatinus	HLH	PAS	PAS_11	NCOA_u2	SRC-1	DUF4927	Nuc_rec_co-act	DUF4471
XP_039768559.1	100082701	XP_039768559.1_PAS_domain-containing_serine_threonine-protein_kinase_isoform_X1_Ornithorhynchus_anatinus	PAS	PAS_9	PAS_9	Pkinase
XP_028928367.1	100077253	XP_028928367.1_potassium_voltage-gated_channel_subfamily_H_member_7_isoform_X1_Ornithorhynchus_anatinus	PAS_9	Ion_trans	cNMP_binding	Tropomyosin
XP_028932562.1	100075694	XP_028932562.1_circadian_locomoter_output_cycles_protein_kaput_isoform_X4_Ornithorhynchus_anatinus	PAS	PAS_11	ThiD2
XP_028926960.1	100074963	XP_028926960.1_nuclear_receptor_coactivator_3_isoform_X1_Ornithorhynchus_anatinus	HLH	PAS	PAS_11	NCOA_u2	SRC-1	DUF4927	Nuc_rec_co-act	DUF4471
XP_007669911.2	100074740	XP_007669911.2_period_circadian_protein_homolog_2_isoform_X1_Ornithorhynchus_anatinus	ATP_bind_3	PAS_3	Period_C
XP_028911476.1	100088277	XP_028911476.1_aryl_hydrocarbon_receptor_nuclear_translocator_isoform_X4_Ornithorhynchus_anatinus	HLH	PAS	PAS_11
XP_039770046.1	100080406	XP_039770046.1_LOW_QUALITY_PROTEIN_potassium_voltage-gated_channel_subfamily_H_member_5_Ornithorhynchus_anatinus	PAS_9	Ion_trans	cNMP_binding
XP_028903631.1	100076285	XP_028903631.1_neuronal_PAS_domain-containing_protein_2_Ornithorhynchus_anatinus	HLH	PAS	PAS_11
XP_028926672.1	100084126	XP_028926672.1_aryl_hydrocarbon_receptor_Ornithorhynchus_anatinus	HLH	PAS	PAS_3
XP_028920821.1	100083444	XP_028920821.1_high_affinity_cAMP-specific_and_IBMX-insensitive_35-cyclic_phosphodiesterase_8B_isoform_X1_Ornithorhynchus_anatinus	PAS_9	PDEase_I
XP_028924123.1	100089041	XP_028924123.1_nuclear_receptor_coactivator_2_Ornithorhynchus_anatinus	HLH	PAS	PAS_11	NCOA_u2	SRC-1	DUF4927	Nuc_rec_co-act	DUF1518
XP_028932560.1	100075694	XP_028932560.1_circadian_locomoter_output_cycles_protein_kaput_isoform_X2_Ornithorhynchus_anatinus	HLH	PAS	PAS_11	ThiD2
XP_028908533.1	100086436	XP_028908533.1_LOW_QUALITY_PROTEIN_nuclear_receptor_coactivator_1_Ornithorhynchus_anatinus	HLH	PAS	PAS_11	NCOA_u2	SRC-1	DUF4927	Nuc_rec_co-act	DUF1518	DUF1518
XP_028926962.1	100074963	XP_028926962.1_nuclear_receptor_coactivator_3_isoform_X1_Ornithorhynchus_anatinus	HLH	PAS	PAS_11	NCOA_u2	SRC-1	DUF4927	Nuc_rec_co-act	DUF4471
XP_028928370.1	100077253	XP_028928370.1_potassium_voltage-gated_channel_subfamily_H_member_7_isoform_X3_Ornithorhynchus_anatinus	PAS_9	Ion_trans	cNMP_binding	Tropomyosin
XP_028926959.1	100074963	XP_028926959.1_nuclear_receptor_coactivator_3_isoform_X1_Ornithorhynchus_anatinus	HLH	PAS	PAS_11	NCOA_u2	SRC-1	DUF4927	Nuc_rec_co-act	DUF4471
XP_028928372.1	100077253	XP_028928372.1_potassium_voltage-gated_channel_subfamily_H_member_7_isoform_X5_Ornithorhynchus_anatinus	PAS_9	Ion_trans	cNMP_binding	Tropomyosin
XP_007659179.2	100083243	XP_007659179.2_aryl_hydrocarbon_receptor-like_Ornithorhynchus_anatinus	HLH	PAS	PAS_3
XP_028927505.1	100091752	XP_028927505.1_LOW_QUALITY_PROTEIN_endothelial_PAS_domain-containing_protein_1_Ornithorhynchus_anatinus	HLH	PAS	PAS_3	HIF-1	HIF-1a_CTAD
XP_028924125.1	100089041	XP_028924125.1_nuclear_receptor_coactivator_2_Ornithorhynchus_anatinus	HLH	PAS	PAS_11	NCOA_u2	SRC-1	DUF4927	Nuc_rec_co-act	DUF1518
XP_028923961.1	100082318	XP_028923961.1_circadian_clock_protein_PASD1_isoform_X3_Ornithorhynchus_anatinus	PAS_11
XP_039770029.1	100081556	XP_039770029.1_neuronal_PAS_domain-containing_protein_3_isoform_X3_Ornithorhynchus_anatinus	HLH	PAS	PAS_3
XP_039770746.1	100075792	XP_039770746.1_potassium_voltage-gated_channel_subfamily_H_member_1_isoform_X1_Ornithorhynchus_anatinus	PAS_9	Ion_trans	cNMP_binding
XP_028926966.1	100074963	XP_028926966.1_nuclear_receptor_coactivator_3_isoform_X4_Ornithorhynchus_anatinus	HLH	PAS	PAS_11	NCOA_u2	SRC-1	DUF4927	Nuc_rec_co-act	DUF4471
XP_028920850.1	100083444	XP_028920850.1_high_affinity_cAMP-specific_and_IBMX-insensitive_35-cyclic_phosphodiesterase_8B_isoform_X4_Ornithorhynchus_anatinus	PAS_9	PDEase_I
XP_028917022.1	100076088	XP_028917022.1_aryl_hydrocarbon_receptor_nuclear_translocator-like_protein_1_isoform_X1_Ornithorhynchus_anatinus	HLH	PAS	PAS_11
XP_028911475.1	100088277	XP_028911475.1_aryl_hydrocarbon_receptor_nuclear_translocator_isoform_X3_Ornithorhynchus_anatinus	HLH	PAS	PAS_11
XP_016083746.2	100074740	XP_016083746.2_period_circadian_protein_homolog_2_isoform_X3_Ornithorhynchus_anatinus	PAS_3	Period_C
XP_039770028.1	100081556	XP_039770028.1_neuronal_PAS_domain-containing_protein_3_isoform_X2_Ornithorhynchus_anatinus	HLH	PAS	PAS_3
XP_007669912.2	100074740	XP_007669912.2_period_circadian_protein_homolog_2_isoform_X1_Ornithorhynchus_anatinus	ATP_bind_3	PAS_3	Period_C
XP_028926968.1	100074963	XP_028926968.1_nuclear_receptor_coactivator_3_isoform_X6_Ornithorhynchus_anatinus	HLH	PAS	PAS_11	NCOA_u2	SRC-1	DUF4927	Nuc_rec_co-act	AIM3
XP_028925334.1	100082701	XP_028925334.1_PAS_domain-containing_serine_threonine-protein_kinase_isoform_X2_Ornithorhynchus_anatinus	PAS	PAS_9	PAS_9	Pkinase
XP_001507170.3	100075694	XP_001507170.3_circadian_locomoter_output_cycles_protein_kaput_isoform_X1_Ornithorhynchus_anatinus	HLH	PAS	PAS_11	ThiD2
XP_028927122.1	100076882	XP_028927122.1_potassium_voltage-gated_channel_subfamily_H_member_8_isoform_X3_Ornithorhynchus_anatinus	PAS_9	Ion_trans	cNMP_binding	LPP
XP_028911389.1	100088483	XP_028911389.1_period_circadian_protein_homolog_1_Ornithorhynchus_anatinus	PAS_4	PAS_3	Period_C
XP_028928369.1	100077253	XP_028928369.1_potassium_voltage-gated_channel_subfamily_H_member_7_isoform_X2_Ornithorhynchus_anatinus	PAS_9	Ion_trans	cNMP_binding	Tropomyosin
XP_028926958.1	100074963	XP_028926958.1_nuclear_receptor_coactivator_3_isoform_X1_Ornithorhynchus_anatinus	HLH	PAS	PAS_11	NCOA_u2	SRC-1	DUF4927	Nuc_rec_co-act	DUF4471
XP_028926965.1	100074963	XP_028926965.1_nuclear_receptor_coactivator_3_isoform_X3_Ornithorhynchus_anatinus	HLH	PAS	PAS_11	NCOA_u2	SRC-1	DUF4927	Nuc_rec_co-act	DUF4471
XP_028921831.1	103165599	XP_028921831.1_high_affinity_cAMP-specific_and_IBMX-insensitive_35-cyclic_phosphodiesterase_8A_isoform_X1_Ornithorhynchus_anatinus	DUF5894	PAS	PDEase_I
XP_028933620.1	100077925	XP_028933620.1_potassium_voltage-gated_channel_subfamily_H_member_2_isoform_X1_Ornithorhynchus_anatinus	PAS_9	Ion_trans	cNMP_binding
XP_028922119.1	100092280	XP_028922119.1_aryl_hydrocarbon_receptor_nuclear_translocator_2_isoform_X3_Ornithorhynchus_anatinus	HLH	PAS	PAS_11
XP_028920839.1	100083444	XP_028920839.1_high_affinity_cAMP-specific_and_IBMX-insensitive_35-cyclic_phosphodiesterase_8B_isoform_X4_Ornithorhynchus_anatinus	PAS_9	PDEase_I
XP_028930090.1	100073530	XP_028930090.1_interleukin-6_receptor_subunit_beta_isoform_X1_Ornithorhynchus_anatinus	Lep_receptor_Ig	EpoR_lig-bind	fn3	PAS_3	fn3	fn3
XP_028930398.1	100091916	XP_028930398.1_potassium_voltage-gated_channel_subfamily_H_member_6_Ornithorhynchus_anatinus	PAS_9	Ion_trans	cNMP_binding
XP_028924122.1	100089041	XP_028924122.1_nuclear_receptor_coactivator_2_Ornithorhynchus_anatinus	HLH	PAS	PAS_11	NCOA_u2	SRC-1	DUF4927	Nuc_rec_co-act	DUF1518
XP_028926967.1	100074963	XP_028926967.1_nuclear_receptor_coactivator_3_isoform_X5_Ornithorhynchus_anatinus	HLH	PAS	PAS_11	NCOA_u2	SRC-1	DUF4927	Nuc_rec_co-act	Snu56_snRNP
XP_028911474.1	100088277	XP_028911474.1_aryl_hydrocarbon_receptor_nuclear_translocator_isoform_X2_Ornithorhynchus_anatinus	HLH	PAS	PAS_11
XP_007667366.2	100082701	XP_007667366.2_PAS_domain-containing_serine_threonine-protein_kinase_isoform_X1_Ornithorhynchus_anatinus	PAS	PAS_9	PAS_9	Pkinase
XP_028932558.1	100075694	XP_028932558.1_circadian_locomoter_output_cycles_protein_kaput_isoform_X1_Ornithorhynchus_anatinus	HLH	PAS	PAS_11	ThiD2
XP_028921204.1	100085579	XP_028921204.1_LOW_QUALITY_PROTEIN_hypoxia-inducible_factor_3-alpha_Ornithorhynchus_anatinus	HLH	PAS	PAS_3	HIF-1
XP_028933621.1	100077925	XP_028933621.1_potassium_voltage-gated_channel_subfamily_H_member_2_isoform_X2_Ornithorhynchus_anatinus	PAS_9	Ion_trans	cNMP_binding
XP_028926957.1	100074963	XP_028926957.1_nuclear_receptor_coactivator_3_isoform_X1_Ornithorhynchus_anatinus	HLH	PAS	PAS_11	NCOA_u2	SRC-1	DUF4927	Nuc_rec_co-act	DUF4471
XP_028923959.1	100082318	XP_028923959.1_circadian_clock_protein_PASD1_isoform_X2_Ornithorhynchus_anatinus	HLH	PAS	PAS_11
XP_028904370.1	100078673	XP_028904370.1_probable_ATP-dependent_RNA_helicase_DDX10_Ornithorhynchus_anatinus	DEAD	PAS_11	Helicase_C	DUF4217
XP_028935305.1	100080039	XP_028935305.1_hypoxia-inducible_factor_1-alpha_isoform_X1_Ornithorhynchus_anatinus	HLH	PAS	PAS_3	HIF-1	HIF-1a_CTAD
XP_039768104.1	100083887	XP_039768104.1_neuronal_PAS_domain-containing_protein_1_Ornithorhynchus_anatinus	HLH	PAS	PAS_3
XP_028927118.1	100076882	XP_028927118.1_potassium_voltage-gated_channel_subfamily_H_member_8_isoform_X1_Ornithorhynchus_anatinus	PAS_9	Ion_trans	cNMP_binding	LPP
XP_028917023.1	100076088	XP_028917023.1_aryl_hydrocarbon_receptor_nuclear_translocator-like_protein_1_isoform_X2_Ornithorhynchus_anatinus	HLH	PAS	PAS_11
XP_039770042.1	100080039	XP_039770042.1_hypoxia-inducible_factor_1-alpha_isoform_X3_Ornithorhynchus_anatinus	PAS	PAS_3	HIF-1	HIF-1a_CTAD
XP_028923958.1	100082318	XP_028923958.1_circadian_clock_protein_PASD1_isoform_X1_Ornithorhynchus_anatinus	HLH	PAS	PAS_11
XP_016083745.2	100074740	XP_016083745.2_period_circadian_protein_homolog_2_isoform_X1_Ornithorhynchus_anatinus	ATP_bind_3	PAS_3	Period_C
XP_039770747.1	100075792	XP_039770747.1_potassium_voltage-gated_channel_subfamily_H_member_1_isoform_X2_Ornithorhynchus_anatinus	PAS_9	Ion_trans	cNMP_binding
XP_001506044.1	100073850	XP_001506044.1_single-minded_homolog_1_Ornithorhynchus_anatinus	HLH	PAS	PAS_3	SIM_C
XP_028909375.1	100083570	XP_028909375.1_LOW_QUALITY_PROTEIN_aryl_hydrocarbon_receptor_repressor_Ornithorhynchus_anatinus	HLH	PAS	PAS_11
XP_039768215.1	100092280	XP_039768215.1_aryl_hydrocarbon_receptor_nuclear_translocator_2_isoform_X2_Ornithorhynchus_anatinus	HLH	PAS	PAS_11
XP_039770041.1	100080039	XP_039770041.1_hypoxia-inducible_factor_1-alpha_isoform_X2_Ornithorhynchus_anatinus	HLH	PAS	PAS_3	HIF-1	HIF-1a_CTAD
XP_028932561.1	100075694	XP_028932561.1_circadian_locomoter_output_cycles_protein_kaput_isoform_X3_Ornithorhynchus_anatinus	HLH	PAS	PAS_11	ThiD2
XP_028920845.1	100083444	XP_028920845.1_high_affinity_cAMP-specific_and_IBMX-insensitive_35-cyclic_phosphodiesterase_8B_isoform_X4_Ornithorhynchus_anatinus	PAS_9	PDEase_I
XP_028915971.1	114810130	XP_028915971.1_neuronal_PAS_domain-containing_protein_4_Ornithorhynchus_anatinus	HLH	PAS_3	PAS_3
XP_028927119.1	100076882	XP_028927119.1_potassium_voltage-gated_channel_subfamily_H_member_8_isoform_X2_Ornithorhynchus_anatinus	PAS_9	Ion_trans	cNMP_binding	LPP
XP_028929498.1	100081204	XP_028929498.1_potassium_voltage-gated_channel_subfamily_H_member_3_Ornithorhynchus_anatinus	PAS_9	Ion_trans	UBM	cNMP_binding
XP_028920830.1	100083444	XP_028920830.1_high_affinity_cAMP-specific_and_IBMX-insensitive_35-cyclic_phosphodiesterase_8B_isoform_X2_Ornithorhynchus_anatinus	PAS_9	PDEase_I
XP_028911473.1	100088277	XP_028911473.1_aryl_hydrocarbon_receptor_nuclear_translocator_isoform_X1_Ornithorhynchus_anatinus	HLH	PAS	PAS_11
XP_039767273.1	100083444	XP_039767273.1_high_affinity_cAMP-specific_and_IBMX-insensitive_35-cyclic_phosphodiesterase_8B_isoform_X3_Ornithorhynchus_anatinus	PAS_9	PDEase_I
XP_039768214.1	100092280	XP_039768214.1_aryl_hydrocarbon_receptor_nuclear_translocator_2_isoform_X1_Ornithorhynchus_anatinus	HLH	PAS	PAS_11
XP_028920858.1	100083444	XP_028920858.1_high_affinity_cAMP-specific_and_IBMX-insensitive_35-cyclic_phosphodiesterase_8B_isoform_X4_Ornithorhynchus_anatinus	PAS_9	PDEase_I
XP_028921832.1	103165599	XP_028921832.1_high_affinity_cAMP-specific_and_IBMX-insensitive_35-cyclic_phosphodiesterase_8A_isoform_X2_Ornithorhynchus_anatinus	DUF5894	PAS	PDEase_I
XP_028926964.1	100074963	XP_028926964.1_nuclear_receptor_coactivator_3_isoform_X2_Ornithorhynchus_anatinus	HLH	PAS	PAS_11	NCOA_u2	SRC-1	DUF4927	Nuc_rec_co-act	DUF4471
XP_039768560.1	100082701	XP_039768560.1_PAS_domain-containing_serine_threonine-protein_kinase_isoform_X3_Ornithorhynchus_anatinus	PAS_9	PAS_9	Pkinase
XP_028928371.1	100077253	XP_028928371.1_potassium_voltage-gated_channel_subfamily_H_member_7_isoform_X4_Ornithorhynchus_anatinus	PAS_9	Ion_trans	Ion_trans	cNMP_binding	Tropomyosin
XP_039770027.1	100081556	XP_039770027.1_neuronal_PAS_domain-containing_protein_3_isoform_X1_Ornithorhynchus_anatinus	HLH	PAS	PAS_3
XP_039770490.1	100081545	XP_039770490.1_LOW_QUALITY_PROTEIN_single-minded_homolog_2_Ornithorhynchus_anatinus	HLH	PAS	PAS_3	SIM_C

## Sheet: Gallus
XP_046755106.1	415455	XP_046755106.1 high affinity cAMP-specific and IBMX-insensitive 3',5'-cyclic phosphodiesterase 8A isoform X4 [Gallus gallus]	DUF5894	PAS	PDEase_I
XP_046773040.1	373907	XP_046773040.1 aryl hydrocarbon receptor isoform X1 [Gallus gallus]	HLH	PAS	PAS_3
XP_025003764.2	420176	XP_025003764.2 nuclear receptor coactivator 2 [Gallus gallus]	HLH	PAS	PAS_11	NCOA_u2	SRC-1	DUF4927	Nuc_rec_co-act	Cryptochrome_C	DUF1518
XP_046794919.1	422016	XP_046794919.1 nuclear receptor coactivator 1 isoform X1 [Gallus gallus]	HLH	PAS	PAS_11	NCOA_u2	SRC-1	DUF4927	Nuc_rec_co-act	DUF1518	DUF1518
XP_015135484.1	374026	XP_015135484.1 aryl hydrocarbon receptor nuclear translocator isoform X28 [Gallus gallus]	HLH	PAS	PAS_11
XP_040553312.1	421381	XP_040553312.1 potassium voltage-gated channel subfamily H member 1 [Gallus gallus]	PAS_9	Ion_trans	cNMP_binding
XP_015132281.2	374116	XP_015132281.2 period circadian protein homolog 2 isoform X1 [Gallus gallus]	PAS_3	Period_C
XP_046773035.1	373907	XP_046773035.1 aryl hydrocarbon receptor isoform X1 [Gallus gallus]	HLH	PAS	PAS_3
XP_040507055.1	419366	XP_040507055.1 period circadian protein homolog 3 isoform X10 [Gallus gallus]	PAS_9	PAS_3	Period_C
XP_025003050.1	420989	XP_025003050.1 aryl hydrocarbon receptor repressor isoform X1 [Gallus gallus]	HLH	PAS	PAS_11
XP_040553302.1	421381	XP_040553302.1 potassium voltage-gated channel subfamily H member 1 [Gallus gallus]	PAS_9	Ion_trans	cNMP_binding
XP_046795057.1	373925	XP_046795057.1 aryl hydrocarbon receptor nuclear translocator-like protein 2 isoform X3 [Gallus gallus]	HLH	PAS	PAS_11
XP_040508231.1	374026	XP_040508231.1 aryl hydrocarbon receptor nuclear translocator isoform X27 [Gallus gallus]	HLH	PAS	PAS_11
XP_015140879.2	373991	XP_015140879.2 circadian locomoter output cycles protein kaput isoform X1 [Gallus gallus]	HLH	PAS	PAS_11	Hormone_1
XP_417528.4	419366	XP_417528.4 period circadian protein homolog 3 isoform X6 [Gallus gallus]	PAS_9	PAS_3	Period_C	Period_C
XP_046794917.1	422016	XP_046794917.1 nuclear receptor coactivator 1 isoform X1 [Gallus gallus]	HLH	PAS	PAS_11	NCOA_u2	SRC-1	DUF4927	Nuc_rec_co-act	DUF1518	DUF1518
XP_004943894.1	415481	XP_004943894.1 aryl hydrocarbon receptor nuclear translocator 2 isoform X2 [Gallus gallus]	HLH	PAS	PAS_11
NP_989464.1	373925	NP_989464.1 aryl hydrocarbon receptor nuclear translocator-like protein 2 [Gallus gallus]	HLH	PAS	PAS_11
XP_040553675.1	396129	XP_040553675.1 single-minded homolog 1 isoform X1 [Gallus gallus]	HLH	PAS	PAS_3	SIM_C
XP_015140880.2	373991	XP_015140880.2 circadian locomoter output cycles protein kaput isoform X1 [Gallus gallus]	HLH	PAS	PAS_11	Hormone_1
XP_040553296.1	421381	XP_040553296.1 potassium voltage-gated channel subfamily H member 1 [Gallus gallus]	PAS_9	Ion_trans	cNMP_binding
XP_040553294.1	421381	XP_040553294.1 potassium voltage-gated channel subfamily H member 1 [Gallus gallus]	PAS_9	Ion_trans	cNMP_binding
XP_024998162.2	419208	XP_024998162.2 nuclear receptor coactivator 3 isoform X3 [Gallus gallus]	HLH	PAS	PAS_11	NCOA_u2	SRC-1	DUF4927	Nuc_rec_co-act	DUF1518
XP_046794998.1	373925	XP_046794998.1 aryl hydrocarbon receptor nuclear translocator-like protein 2 isoform X3 [Gallus gallus]	HLH	PAS	PAS_11
XP_015134128.2	422384	XP_015134128.2 circadian clock protein PASD1 isoform X1 [Gallus gallus]	HLH	PAS	PAS_11
XP_046759862.1	374026	XP_046759862.1 aryl hydrocarbon receptor nuclear translocator isoform X16 [Gallus gallus]	HLH	PAS	PAS_11
XP_040559160.1	100859347	XP_040559160.1 aryl hydrocarbon receptor 1 beta isoform X1 [Gallus gallus]	HLH	PAS	PAS_3
XP_015132283.2	374116	XP_015132283.2 period circadian protein homolog 2 isoform X1 [Gallus gallus]	PAS_3	Period_C
XP_025009058.2	374116	XP_025009058.2 period circadian protein homolog 2 isoform X1 [Gallus gallus]	PAS_3	Period_C
XP_046799512.1	424033	XP_046799512.1 aryl hydrocarbon receptor 2 isoform X3 [Gallus gallus]	HLH	PAS	PAS_3
NP_001384605.1	374115	NP_001384605.1 aryl hydrocarbon receptor nuclear translocator-like protein 1 isoform 3 [Gallus gallus]	HLH	PAS	PAS_11
XP_040547411.1	420176	XP_040547411.1 nuclear receptor coactivator 2 [Gallus gallus]	HLH	PAS	PAS_11	NCOA_u2	SRC-1	DUF4927	Nuc_rec_co-act	Cryptochrome_C	DUF1518
XP_046759860.1	374026	XP_046759860.1 aryl hydrocarbon receptor nuclear translocator isoform X13 [Gallus gallus]	HLH	PAS	PAS_11
XP_046773028.1	373907	XP_046773028.1 aryl hydrocarbon receptor isoform X1 [Gallus gallus]	HLH	PAS	PAS_3
XP_004937385.2	427645	XP_004937385.2 high affinity cAMP-specific and IBMX-insensitive 3',5'-cyclic phosphodiesterase 8B isoform X1 [Gallus gallus]	PDE8	PAS_9	HGTP_anticodon2	PDEase_I
XP_046795623.1	421381	XP_046795623.1 potassium voltage-gated channel subfamily H member 1 [Gallus gallus]	PAS_9	Ion_trans	cNMP_binding
XP_046795622.1	421381	XP_046795622.1 potassium voltage-gated channel subfamily H member 1 [Gallus gallus]	PAS_9	Ion_trans	cNMP_binding
XP_004947372.1	419366	XP_004947372.1 period circadian protein homolog 3 isoform X1 [Gallus gallus]	PAS_9	PAS_3	Period_C
XP_040508233.1	374026	XP_040508233.1 aryl hydrocarbon receptor nuclear translocator isoform X29 [Gallus gallus]	HLH	PAS	PAS_11
XP_040553293.1	421381	XP_040553293.1 potassium voltage-gated channel subfamily H member 1 [Gallus gallus]	PAS_9	Ion_trans	cNMP_binding
XP_040553303.1	421381	XP_040553303.1 potassium voltage-gated channel subfamily H member 1 [Gallus gallus]	PAS_9	Ion_trans	cNMP_binding
XP_015133169.1	395433	XP_015133169.1 neuronal PAS domain-containing protein 2 isoform X1 [Gallus gallus]	HLH	PAS	PAS_11
XP_040508228.1	374026	XP_040508228.1 aryl hydrocarbon receptor nuclear translocator isoform X24 [Gallus gallus]	HLH	PAS	PAS_11
XP_046755101.1	415455	XP_046755101.1 high affinity cAMP-specific and IBMX-insensitive 3',5'-cyclic phosphodiesterase 8A isoform X1 [Gallus gallus]	PDE8	HSD3	DUF5894	PAS	PDEase_I
XP_040530018.1	373907	XP_040530018.1 aryl hydrocarbon receptor isoform X1 [Gallus gallus]	HLH	PAS	PAS_3
XP_015135486.1	374026	XP_015135486.1 aryl hydrocarbon receptor nuclear translocator isoform X34 [Gallus gallus]	HLH	PAS	PAS_11
XP_004947374.1	419366	XP_004947374.1 period circadian protein homolog 3 isoform X3 [Gallus gallus]	PAS_9	PAS_3	Period_C
XP_015135478.1	374026	XP_015135478.1 aryl hydrocarbon receptor nuclear translocator isoform X14 [Gallus gallus]	HLH	PAS	PAS_3	PAS_11
NP_989531.1	374026	NP_989531.1 aryl hydrocarbon receptor nuclear translocator [Gallus gallus]	HLH	PAS	PAS_11
XP_040554590.1	373991	XP_040554590.1 circadian locomoter output cycles protein kaput isoform X1 [Gallus gallus]	HLH	PAS	PAS_11	Hormone_1
XP_040553299.1	421381	XP_040553299.1 potassium voltage-gated channel subfamily H member 1 [Gallus gallus]	PAS_9	Ion_trans	cNMP_binding
XP_040508238.1	374026	XP_040508238.1 aryl hydrocarbon receptor nuclear translocator isoform X36 [Gallus gallus]	HLH	PAS	PAS_11
NP_001276708.1	419366	NP_001276708.1 period circadian protein homolog 3 [Gallus gallus]	PAS_9	PAS_3	Period_C
XP_015133165.1	395433	XP_015133165.1 neuronal PAS domain-containing protein 2 isoform X4 [Gallus gallus]	HLH	PAS	PAS_11
XP_004947376.1	419366	XP_004947376.1 period circadian protein homolog 3 isoform X7 [Gallus gallus]	PAS_9	PAS_3	Period_C	Period_C
XP_046759868.1	374026	XP_046759868.1 aryl hydrocarbon receptor nuclear translocator isoform X23 [Gallus gallus]	HLH	PAS	PAS_11
XP_040562700.1	415455	XP_040562700.1 high affinity cAMP-specific and IBMX-insensitive 3',5'-cyclic phosphodiesterase 8A isoform X1 [Gallus gallus]	PDE8	HSD3	DUF5894	PAS	PDEase_I
XP_046773010.1	373907	XP_046773010.1 aryl hydrocarbon receptor isoform X1 [Gallus gallus]	HLH	PAS	PAS_3
XP_015143132.2	423315	XP_015143132.2 neuronal PAS domain-containing protein 3 isoform X2 [Gallus gallus]	HLH	PAS	PAS_3
XP_046795772.1	373991	XP_046795772.1 circadian locomoter output cycles protein kaput isoform X1 [Gallus gallus]	HLH	PAS	PAS_11	Hormone_1
XP_046794387.1	395596	XP_046794387.1 endothelial PAS domain-containing protein 1 isoform X3 [Gallus gallus]	PAS	PAS_3	HIF-1	HIF-1a_CTAD
XP_046795775.1	373991	XP_046795775.1 circadian locomoter output cycles protein kaput isoform X1 [Gallus gallus]	HLH	PAS	PAS_11	Hormone_1
XP_015135475.2	374026	XP_015135475.2 aryl hydrocarbon receptor nuclear translocator isoform X5 [Gallus gallus]	HLH	PAS	PAS_3	PAS_11
XP_040554596.1	373991	XP_040554596.1 circadian locomoter output cycles protein kaput isoform X4 [Gallus gallus]	HLH	PAS	PAS_11	ThiD2	DUF6080
XP_015152336.1	419366	XP_015152336.1 period circadian protein homolog 3 isoform X8 [Gallus gallus]	PAS_9	PAS_3	Period_C
XP_015133163.1	395433	XP_015133163.1 neuronal PAS domain-containing protein 2 isoform X3 [Gallus gallus]	HLH	PAS	PAS_11
XP_004940413.1	396129	XP_004940413.1 single-minded homolog 1 isoform X2 [Gallus gallus]	HLH	PAS	PAS_3	SIM_C
XP_046797305.1	374115	XP_046797305.1 aryl hydrocarbon receptor nuclear translocator-like protein 1 isoform X2 [Gallus gallus]	HLH	PAS	PAS_11
XP_046759866.1	374026	XP_046759866.1 aryl hydrocarbon receptor nuclear translocator isoform X20 [Gallus gallus]	HLH	PAS	PAS_11
XP_040507056.1	419366	XP_040507056.1 period circadian protein homolog 3 isoform X11 [Gallus gallus]	PAS_9	PAS_3
XP_040530019.1	373907	XP_040530019.1 aryl hydrocarbon receptor isoform X1 [Gallus gallus]	HLH	PAS	PAS_3
XP_040559734.1	424184	XP_040559734.1 potassium voltage-gated channel subfamily H member 7 isoform X5 [Gallus gallus]	PAS_9	Ion_trans	cNMP_binding
XP_015145351.2	373925	XP_015145351.2 aryl hydrocarbon receptor nuclear translocator-like protein 2 isoform X3 [Gallus gallus]	HLH	PAS	PAS_11
XP_046797309.1	374115	XP_046797309.1 aryl hydrocarbon receptor nuclear translocator-like protein 1 isoform X2 [Gallus gallus]	HLH	PAS	PAS_11
NP_989449.3	373907	NP_989449.3 aryl hydrocarbon receptor [Gallus gallus]	HLH	PAS	PAS_3
XP_025009715.2	415481	XP_025009715.2 aryl hydrocarbon receptor nuclear translocator 2 isoform X5 [Gallus gallus]	HLH	PAS	PAS_11
XP_015147529.1	415481	XP_015147529.1 aryl hydrocarbon receptor nuclear translocator 2 isoform X2 [Gallus gallus]	HLH	PAS	PAS_11
XP_015132284.2	374116	XP_015132284.2 period circadian protein homolog 2 isoform X1 [Gallus gallus]	PAS_3	Period_C
XP_015140878.2	373991	XP_015140878.2 circadian locomoter output cycles protein kaput isoform X1 [Gallus gallus]	HLH	PAS	PAS_11	Hormone_1
XP_015135485.1	374026	XP_015135485.1 aryl hydrocarbon receptor nuclear translocator isoform X33 [Gallus gallus]	HLH	PAS	PAS_11
XP_024998263.1	419366	XP_024998263.1 period circadian protein homolog 3 isoform X5 [Gallus gallus]	PAS_9	PAS_3	Period_C
XP_015133164.2	395433	XP_015133164.2 neuronal PAS domain-containing protein 2 isoform X2 [Gallus gallus]	HLH	PAS	PAS_11
XP_046795105.1	373925	XP_046795105.1 aryl hydrocarbon receptor nuclear translocator-like protein 2 isoform X3 [Gallus gallus]	HLH	PAS	PAS_11
XP_040552964.1	373925	XP_040552964.1 aryl hydrocarbon receptor nuclear translocator-like protein 2 isoform X3 [Gallus gallus]	HLH	PAS	PAS_11
XP_040559733.1	424184	XP_040559733.1 potassium voltage-gated channel subfamily H member 7 isoform X4 [Gallus gallus]	PAS_9	Ion_trans	cNMP_binding
XP_046759855.1	374026	XP_046759855.1 aryl hydrocarbon receptor nuclear translocator isoform X6 [Gallus gallus]	HLH	PAS	PAS_3	PAS_11
XP_015145330.2	373925	XP_015145330.2 aryl hydrocarbon receptor nuclear translocator-like protein 2 isoform X1 [Gallus gallus]	HLH	PAS	PAS_11
XP_040556478.1	374177	XP_040556478.1 hypoxia-inducible factor 1-alpha isoform X4 [Gallus gallus]	HLH	PAS	PAS_3	HIF-1	HIF-1a_CTAD
XP_040554594.1	373991	XP_040554594.1 circadian locomoter output cycles protein kaput isoform X1 [Gallus gallus]	HLH	PAS	PAS_11	Hormone_1
XP_025003763.2	420176	XP_025003763.2 nuclear receptor coactivator 2 [Gallus gallus]	HLH	PAS	PAS_11	NCOA_u2	SRC-1	DUF4927	Nuc_rec_co-act	Cryptochrome_C	DUF1518
XP_004940909.2	422384	XP_004940909.2 circadian clock protein PASD1 isoform X3 [Gallus gallus]	PAS_11
XP_040554597.1	373991	XP_040554597.1 circadian locomoter output cycles protein kaput isoform X4 [Gallus gallus]	HLH	PAS	PAS_11	ThiD2	DUF6080
XP_040508241.1	374026	XP_040508241.1 aryl hydrocarbon receptor nuclear translocator isoform X38 [Gallus gallus]	HLH	PAS	PAS_11
XP_040559325.1	424033	XP_040559325.1 aryl hydrocarbon receptor 2 isoform X1 [Gallus gallus]	HLH	PAS	PAS_3
NP_989593.2	374116	NP_989593.2 period circadian protein homolog 2 [Gallus gallus]	PAS_3	Period_C
XP_040512026.1	427645	XP_040512026.1 high affinity cAMP-specific and IBMX-insensitive 3',5'-cyclic phosphodiesterase 8B isoform X4 [Gallus gallus]	PDE8	PAS_9	HGTP_anticodon2	PDEase_I
XP_040553313.1	421381	XP_040553313.1 potassium voltage-gated channel subfamily H member 1 [Gallus gallus]	PAS_9	Ion_trans	cNMP_binding
XP_046755102.1	415455	XP_046755102.1 high affinity cAMP-specific and IBMX-insensitive 3',5'-cyclic phosphodiesterase 8A isoform X1 [Gallus gallus]	PDE8	HSD3	DUF5894	PAS	PDEase_I
XP_046794384.1	395596	XP_046794384.1 endothelial PAS domain-containing protein 1 isoform X3 [Gallus gallus]	PAS	PAS_3	HIF-1	HIF-1a_CTAD
XP_015140886.2	373991	XP_015140886.2 circadian locomoter output cycles protein kaput isoform X5 [Gallus gallus]	PAS	PAS_11	Hormone_1
XP_015152337.1	419366	XP_015152337.1 period circadian protein homolog 3 isoform X9 [Gallus gallus]	PAS_9	PAS_3	Period_C
XP_015142751.2	374177	XP_015142751.2 hypoxia-inducible factor 1-alpha isoform X3 [Gallus gallus]	HLH	PAS	PAS_3	HIF-1	HIF-1a_CTAD
XP_046755108.1	415455	XP_046755108.1 high affinity cAMP-specific and IBMX-insensitive 3',5'-cyclic phosphodiesterase 8A isoform X4 [Gallus gallus]	DUF5894	PAS	PDEase_I
XP_046794915.1	422016	XP_046794915.1 nuclear receptor coactivator 1 isoform X1 [Gallus gallus]	HLH	PAS	PAS_11	NCOA_u2	SRC-1	DUF4927	Nuc_rec_co-act	DUF1518	DUF1518
XP_015134130.2	422384	XP_015134130.2 circadian clock protein PASD1 isoform X2 [Gallus gallus]	HLH	PAS	PAS_11
XP_024999160.3	374026	XP_024999160.3 aryl hydrocarbon receptor nuclear translocator isoform X9 [Gallus gallus]	HLH	PAS	PAS_3	PAS_11
XP_421414.3	423514	XP_421414.3 potassium voltage-gated channel subfamily H member 5 [Gallus gallus]	PAS_9	Ion_trans	cNMP_binding	NPV_P10
XP_040559326.1	424033	XP_040559326.1 aryl hydrocarbon receptor 2 isoform X4 [Gallus gallus]	PAS	PAS_3
XP_046795086.1	373925	XP_046795086.1 aryl hydrocarbon receptor nuclear translocator-like protein 2 isoform X3 [Gallus gallus]	HLH	PAS	PAS_11
XP_040561374.1	374116	XP_040561374.1 period circadian protein homolog 2 isoform X3 [Gallus gallus]	PAS_3	Period_C
XP_046795626.1	421381	XP_046795626.1 potassium voltage-gated channel subfamily H member 1 [Gallus gallus]	PAS_9	Ion_trans	cNMP_binding
XP_015133167.1	395433	XP_015133167.1 neuronal PAS domain-containing protein 2 isoform X6 [Gallus gallus]	HLH	PAS	PAS_11
XP_046797315.1	374177	XP_046797315.1 hypoxia-inducible factor 1-alpha isoform X5 [Gallus gallus]	PAS	PAS_3	HIF-1	HIF-1a_CTAD
XP_040553301.1	421381	XP_040553301.1 potassium voltage-gated channel subfamily H member 1 [Gallus gallus]	PAS_9	Ion_trans	cNMP_binding
NP_001188316.1	420989	NP_001188316.1 aryl hydrocarbon receptor repressor [Gallus gallus]	HLH	PAS	PAS_11
XP_040509293.1	772091	XP_040509293.1 potassium voltage-gated channel subfamily H member 4 isoform X1 [Gallus gallus]	PAS_9	MBR1	Ion_trans	UBM	cNMP_binding	SlyX
XP_046784493.1	420176	XP_046784493.1 nuclear receptor coactivator 2 [Gallus gallus]	HLH	PAS	PAS_11	NCOA_u2	SRC-1	DUF4927	Nuc_rec_co-act	Cryptochrome_C	DUF1518
XP_046794385.1	395596	XP_046794385.1 endothelial PAS domain-containing protein 1 isoform X3 [Gallus gallus]	PAS	PAS_3	HIF-1	HIF-1a_CTAD
XP_015145366.2	373925	XP_015145366.2 aryl hydrocarbon receptor nuclear translocator-like protein 2 isoform X4 [Gallus gallus]	HLH	PAS	PAS_11
XP_004934598.2	418515	XP_004934598.2 single-minded homolog 2 isoform X1 [Gallus gallus]	HLH	PAS	PAS_3	SIM_C	SIM_C
XP_015145343.2	373925	XP_015145343.2 aryl hydrocarbon receptor nuclear translocator-like protein 2 isoform X3 [Gallus gallus]	HLH	PAS	PAS_11
XP_040561368.1	374116	XP_040561368.1 period circadian protein homolog 2 isoform X1 [Gallus gallus]	PAS_3	Period_C
XP_040512025.1	427645	XP_040512025.1 high affinity cAMP-specific and IBMX-insensitive 3',5'-cyclic phosphodiesterase 8B isoform X3 [Gallus gallus]	PAS_9	HGTP_anticodon2	PDEase_I
XP_040553164.1	422016	XP_040553164.1 nuclear receptor coactivator 1 isoform X2 [Gallus gallus]	HLH	PAS	PAS_11	NCOA_u2	SRC-1	DUF4927	Nuc_rec_co-act	DUF1518	DUF1518
XP_046795624.1	421381	XP_046795624.1 potassium voltage-gated channel subfamily H member 1 [Gallus gallus]	PAS_9	Ion_trans	cNMP_binding
XP_015140884.2	373991	XP_015140884.2 circadian locomoter output cycles protein kaput isoform X2 [Gallus gallus]	HLH	PAS	PAS_11	ThiD2
XP_040554592.1	373991	XP_040554592.1 circadian locomoter output cycles protein kaput isoform X1 [Gallus gallus]	HLH	PAS	PAS_11	Hormone_1
XP_040508236.1	374026	XP_040508236.1 aryl hydrocarbon receptor nuclear translocator isoform X32 [Gallus gallus]	HLH	PAS	PAS_11
XP_046773037.1	373907	XP_046773037.1 aryl hydrocarbon receptor isoform X1 [Gallus gallus]	HLH	PAS	PAS_3
XP_046755103.1	415455	XP_046755103.1 high affinity cAMP-specific and IBMX-insensitive 3',5'-cyclic phosphodiesterase 8A isoform X1 [Gallus gallus]	PDE8	HSD3	DUF5894	PAS	PDEase_I
NP_001012900.1	422016	NP_001012900.1 nuclear receptor coactivator 1 [Gallus gallus]	HLH	PAS	PAS_11	NCOA_u2	SRC-1	DUF4927	Nuc_rec_co-act	DUF1518	DUF1518
XP_015132292.2	374116	XP_015132292.2 period circadian protein homolog 2 isoform X2 [Gallus gallus]	PAS_3	Period_C
XP_015143134.2	423315	XP_015143134.2 neuronal PAS domain-containing protein 3 isoform X4 [Gallus gallus]	HLH	PAS	PAS_3
XP_046759857.1	374026	XP_046759857.1 aryl hydrocarbon receptor nuclear translocator isoform X8 [Gallus gallus]	HLH	PAS	PAS_3	PAS_11
XP_015133168.1	395433	XP_015133168.1 neuronal PAS domain-containing protein 2 isoform X1 [Gallus gallus]	HLH	PAS	PAS_11
XP_040530021.1	373907	XP_040530021.1 aryl hydrocarbon receptor isoform X2 [Gallus gallus]	PAS	PAS_3
XP_040559736.1	424184	XP_040559736.1 potassium voltage-gated channel subfamily H member 7 isoform X3 [Gallus gallus]	PAS_9	Ion_trans	cNMP_binding
XP_046759856.1	374026	XP_046759856.1 aryl hydrocarbon receptor nuclear translocator isoform X7 [Gallus gallus]	HLH	PAS	PAS_11
XP_046759865.1	374026	XP_046759865.1 aryl hydrocarbon receptor nuclear translocator isoform X19 [Gallus gallus]	HLH	PAS	PAS_11
XP_046795625.1	421381	XP_046795625.1 potassium voltage-gated channel subfamily H member 1 [Gallus gallus]	PAS_9	Ion_trans	cNMP_binding
XP_025009062.2	374116	XP_025009062.2 period circadian protein homolog 2 isoform X1 [Gallus gallus]	PAS_3	Period_C
XP_015138887.2	101750093	XP_015138887.2 neuronal PAS domain-containing protein 4 isoform X2 [Gallus gallus]	HLH	PAS_11	Zn_ribbon_recom
XP_040508235.1	374026	XP_040508235.1 aryl hydrocarbon receptor nuclear translocator isoform X31 [Gallus gallus]	HLH	PAS	PAS_11
XP_015140592.1	422016	XP_015140592.1 nuclear receptor coactivator 1 isoform X3 [Gallus gallus]	HLH	PAS	PAS_11	NCOA_u2	SRC-1	DUF4927	Nuc_rec_co-act	DUF1518	DUF1518
XP_040553305.1	421381	XP_040553305.1 potassium voltage-gated channel subfamily H member 1 [Gallus gallus]	PAS_9	Ion_trans	cNMP_binding
XP_040553068.1	373925	XP_040553068.1 aryl hydrocarbon receptor nuclear translocator-like protein 2 isoform X5 [Gallus gallus]	HLH	PAS	PAS_11
XP_040553163.1	422016	XP_040553163.1 nuclear receptor coactivator 1 isoform X1 [Gallus gallus]	HLH	PAS	PAS_11	NCOA_u2	SRC-1	DUF4927	Nuc_rec_co-act	DUF1518	DUF1518
XP_046797088.1	422384	XP_046797088.1 circadian clock protein PASD1 isoform X1 [Gallus gallus]	HLH	PAS	PAS_11
XP_040553297.1	421381	XP_040553297.1 potassium voltage-gated channel subfamily H member 1 [Gallus gallus]	PAS_9	Ion_trans	cNMP_binding
XP_015147526.1	415481	XP_015147526.1 aryl hydrocarbon receptor nuclear translocator 2 isoform X4 [Gallus gallus]	HLH	PAS	PAS_11
XP_046797302.1	374115	XP_046797302.1 aryl hydrocarbon receptor nuclear translocator-like protein 1 isoform X2 [Gallus gallus]	HLH	PAS	PAS_11
XP_046759858.1	374026	XP_046759858.1 aryl hydrocarbon receptor nuclear translocator isoform X10 [Gallus gallus]	HLH	PAS	PAS_11
XP_040508239.1	374026	XP_040508239.1 aryl hydrocarbon receptor nuclear translocator isoform X37 [Gallus gallus]	HLH	PAS	PAS_11
XP_046773020.1	373907	XP_046773020.1 aryl hydrocarbon receptor isoform X1 [Gallus gallus]	HLH	PAS	PAS_3
XP_025000690.2	427645	XP_025000690.2 high affinity cAMP-specific and IBMX-insensitive 3',5'-cyclic phosphodiesterase 8B isoform X5 [Gallus gallus]	PAS_9	HGTP_anticodon2	PDEase_I
NP_001384604.1	374115	NP_001384604.1 aryl hydrocarbon receptor nuclear translocator-like protein 1 isoform 2 [Gallus gallus]	HLH	PAS	PAS_11
NP_001305922.2	100859347	NP_001305922.2 aryl hydrocarbon receptor 1 beta [Gallus gallus]	HLH	PAS	PAS_3
NP_001384147.1	373991	NP_001384147.1 circadian locomoter output cycles protein kaput [Gallus gallus]	HLH	PAS	PAS_11	Hormone_1
XP_413854.3	415481	XP_413854.3 aryl hydrocarbon receptor nuclear translocator 2 isoform X1 [Gallus gallus]	HLH	PAS	PAS_11
XP_040554595.1	373991	XP_040554595.1 circadian locomoter output cycles protein kaput isoform X2 [Gallus gallus]	HLH	PAS	PAS_11	ThiD2
NP_990138.2	395596	NP_990138.2 endothelial PAS domain-containing protein 1 [Gallus gallus]	HLH	PAS	PAS_3	HIF-1	HIF-1a_CTAD
XP_046773048.1	373907	XP_046773048.1 aryl hydrocarbon receptor isoform X2 [Gallus gallus]	PAS	PAS_3
XP_046797306.1	374115	XP_046797306.1 aryl hydrocarbon receptor nuclear translocator-like protein 1 isoform X2 [Gallus gallus]	HLH	PAS	PAS_11
XP_004940908.2	422384	XP_004940908.2 circadian clock protein PASD1 isoform X1 [Gallus gallus]	HLH	PAS	PAS_11
XP_040559327.1	424033	XP_040559327.1 aryl hydrocarbon receptor 2 isoform X5 [Gallus gallus]	PAS_3
XP_015144732.1	424033	XP_015144732.1 aryl hydrocarbon receptor 2 isoform X2 [Gallus gallus]	HLH	PAS_3
XP_025003760.2	420176	XP_025003760.2 nuclear receptor coactivator 2 [Gallus gallus]	HLH	PAS	PAS_11	NCOA_u2	SRC-1	DUF4927	Nuc_rec_co-act	Cryptochrome_C	DUF1518
XP_046797310.1	374115	XP_046797310.1 aryl hydrocarbon receptor nuclear translocator-like protein 1 isoform X2 [Gallus gallus]	HLH	PAS	PAS_11
XP_046795773.1	373991	XP_046795773.1 circadian locomoter output cycles protein kaput isoform X1 [Gallus gallus]	HLH	PAS	PAS_11	Hormone_1
XP_040553304.1	421381	XP_040553304.1 potassium voltage-gated channel subfamily H member 1 [Gallus gallus]	PAS_9	Ion_trans	cNMP_binding
NP_989628.2	374177	NP_989628.2 hypoxia-inducible factor 1-alpha isoform 1 [Gallus gallus]	HLH	PAS	PAS_3	HIF-1	HIF-1a_CTAD
XP_015140885.2	373991	XP_015140885.2 circadian locomoter output cycles protein kaput isoform X3 [Gallus gallus]	HLH	PAS	PAS_11	Hormone_1	DUF6080
XP_046755104.1	415455	XP_046755104.1 high affinity cAMP-specific and IBMX-insensitive 3',5'-cyclic phosphodiesterase 8A isoform X2 [Gallus gallus]	DUF5894	PAS	PDEase_I
XP_046797303.1	374115	XP_046797303.1 aryl hydrocarbon receptor nuclear translocator-like protein 1 isoform X2 [Gallus gallus]	HLH	PAS	PAS_11
XP_046797304.1	374115	XP_046797304.1 aryl hydrocarbon receptor nuclear translocator-like protein 1 isoform X2 [Gallus gallus]	HLH	PAS	PAS_11
XP_015140593.1	422016	XP_015140593.1 nuclear receptor coactivator 1 isoform X3 [Gallus gallus]	HLH	PAS	PAS_11	NCOA_u2	SRC-1	DUF4927	Nuc_rec_co-act	DUF1518	DUF1518
XP_040553292.1	421381	XP_040553292.1 potassium voltage-gated channel subfamily H member 1 [Gallus gallus]	PAS_9	Ion_trans	cNMP_binding
NP_001001463.1	374115	NP_001001463.1 aryl hydrocarbon receptor nuclear translocator-like protein 1 isoform 1 [Gallus gallus]	HLH	PAS	PAS_11
XP_046797307.1	374115	XP_046797307.1 aryl hydrocarbon receptor nuclear translocator-like protein 1 isoform X2 [Gallus gallus]	HLH	PAS	PAS_11
XP_046755107.1	415455	XP_046755107.1 high affinity cAMP-specific and IBMX-insensitive 3',5'-cyclic phosphodiesterase 8A isoform X4 [Gallus gallus]	DUF5894	PAS	PDEase_I
XP_046773014.1	373907	XP_046773014.1 aryl hydrocarbon receptor isoform X1 [Gallus gallus]	HLH	PAS	PAS_3
XP_046773032.1	373907	XP_046773032.1 aryl hydrocarbon receptor isoform X1 [Gallus gallus]	HLH	PAS	PAS_3
XP_040508229.1	374026	XP_040508229.1 aryl hydrocarbon receptor nuclear translocator isoform X25 [Gallus gallus]	HLH	PAS	PAS_11
XP_040559161.1	100859347	XP_040559161.1 aryl hydrocarbon receptor 1 beta isoform X2 [Gallus gallus]	PAS_3
XP_046797312.1	374115	XP_046797312.1 aryl hydrocarbon receptor nuclear translocator-like protein 1 isoform X4 [Gallus gallus]	PAS_11
XP_046772990.1	373907	XP_046772990.1 aryl hydrocarbon receptor isoform X1 [Gallus gallus]	HLH	PAS	PAS_3
XP_046794920.1	422016	XP_046794920.1 nuclear receptor coactivator 1 isoform X1 [Gallus gallus]	HLH	PAS	PAS_11	NCOA_u2	SRC-1	DUF4927	Nuc_rec_co-act	DUF1518	DUF1518
XP_015136740.2	373907	XP_015136740.2 aryl hydrocarbon receptor isoform X3 [Gallus gallus]	PAS_3
XP_015139105.2	395596	XP_015139105.2 endothelial PAS domain-containing protein 1 isoform X2 [Gallus gallus]	HLH	PAS	PAS_3	HIF-1	HIF-1a_CTAD
XP_046799784.1	424184	XP_046799784.1 potassium voltage-gated channel subfamily H member 7 isoform X2 [Gallus gallus]	PAS_9	Ion_trans	cNMP_binding
XP_040509294.1	772091	XP_040509294.1 potassium voltage-gated channel subfamily H member 4 isoform X2 [Gallus gallus]	PAS_9	MBR1	Ion_trans	UBM	cNMP_binding	SlyX
XP_046794386.1	395596	XP_046794386.1 endothelial PAS domain-containing protein 1 isoform X3 [Gallus gallus]	PAS	PAS_3	HIF-1	HIF-1a_CTAD
XP_015132572.2	424845	XP_015132572.2 PAS domain-containing serine/threonine-protein kinase isoform X1 [Gallus gallus]	PAS	PAS_9	Pkinase
XP_025009061.2	374116	XP_025009061.2 period circadian protein homolog 2 isoform X1 [Gallus gallus]	PAS_3	Period_C
XP_015138382.3	420176	XP_015138382.3 nuclear receptor coactivator 2 [Gallus gallus]	HLH	PAS	PAS_11	NCOA_u2	SRC-1	DUF4927	Nuc_rec_co-act	Cryptochrome_C	DUF1518
XP_015133166.1	395433	XP_015133166.1 neuronal PAS domain-containing protein 2 isoform X5 [Gallus gallus]	HLH	PAS	PAS_11
NP_001384606.1	374115	NP_001384606.1 aryl hydrocarbon receptor nuclear translocator-like protein 1 isoform 4 [Gallus gallus]	HLH	PAS	PAS_11
NP_001305937.2	424033	NP_001305937.2 aryl hydrocarbon receptor 2 [Gallus gallus]	HLH	PAS	PAS_3
XP_046759867.1	374026	XP_046759867.1 aryl hydrocarbon receptor nuclear translocator isoform X22 [Gallus gallus]	HLH	PAS	PAS_11
NP_001383256.1	374177	NP_001383256.1 hypoxia-inducible factor 1-alpha isoform 2 [Gallus gallus]	HLH	PAS	PAS_3	HIF-1	HIF-1a_CTAD
XP_046772991.1	373907	XP_046772991.1 aryl hydrocarbon receptor isoform X1 [Gallus gallus]	HLH	PAS	PAS_3
XP_004947373.1	419366	XP_004947373.1 period circadian protein homolog 3 isoform X2 [Gallus gallus]	PAS_9	PAS_3	Period_C
XP_040562702.1	415455	XP_040562702.1 high affinity cAMP-specific and IBMX-insensitive 3',5'-cyclic phosphodiesterase 8A isoform X1 [Gallus gallus]	PDE8	HSD3	DUF5894	PAS	PDEase_I
XP_046796724.1	124418363	XP_046796724.1 uncharacterized protein LOC124418363 [Gallus gallus]	PAS_4
NP_001025713.2	395433	NP_001025713.2 neuronal PAS domain-containing protein 2 [Gallus gallus]	HLH	PAS	PAS_11
XP_040508234.1	374026	XP_040508234.1 aryl hydrocarbon receptor nuclear translocator isoform X30 [Gallus gallus]	HLH	PAS	PAS_11
XP_046773003.1	373907	XP_046773003.1 aryl hydrocarbon receptor isoform X1 [Gallus gallus]	HLH	PAS	PAS_3
XP_046784473.1	420176	XP_046784473.1 nuclear receptor coactivator 2 [Gallus gallus]	HLH	PAS	PAS_11	NCOA_u2	SRC-1	DUF4927	Nuc_rec_co-act	Cryptochrome_C	DUF1518
XP_040512027.1	427645	XP_040512027.1 high affinity cAMP-specific and IBMX-insensitive 3',5'-cyclic phosphodiesterase 8B isoform X6 [Gallus gallus]	PDE8	PAS_9	HGTP_anticodon2	PDEase_I
XP_025004563.1	422016	XP_025004563.1 nuclear receptor coactivator 1 isoform X2 [Gallus gallus]	HLH	PAS	PAS_11	NCOA_u2	SRC-1	DUF4927	Nuc_rec_co-act	DUF1518	DUF1518
XP_040561371.1	374116	XP_040561371.1 period circadian protein homolog 2 isoform X2 [Gallus gallus]	PAS_3	Period_C
XP_004947113.3	419208	XP_004947113.3 nuclear receptor coactivator 3 isoform X2 [Gallus gallus]	HLH	PAS	PAS_11	NCOA_u2	SRC-1	DUF4927	Nuc_rec_co-act	DUF1518
XP_040553311.1	421381	XP_040553311.1 potassium voltage-gated channel subfamily H member 1 [Gallus gallus]	PAS_9	Ion_trans	cNMP_binding
XP_046795774.1	373991	XP_046795774.1 circadian locomoter output cycles protein kaput isoform X1 [Gallus gallus]	HLH	PAS	PAS_11	Hormone_1
XP_046784501.1	420176	XP_046784501.1 nuclear receptor coactivator 2 [Gallus gallus]	HLH	PAS	PAS_11	NCOA_u2	SRC-1	DUF4927	Nuc_rec_co-act	Cryptochrome_C	DUF1518
XP_015135479.1	374026	XP_015135479.1 aryl hydrocarbon receptor nuclear translocator isoform X17 [Gallus gallus]	HLH	PAS	PAS_3	PAS_11
XP_025004562.1	422016	XP_025004562.1 nuclear receptor coactivator 1 isoform X1 [Gallus gallus]	HLH	PAS	PAS_11	NCOA_u2	SRC-1	DUF4927	Nuc_rec_co-act	DUF1518	DUF1518
XP_015147528.1	415481	XP_015147528.1 aryl hydrocarbon receptor nuclear translocator 2 isoform X3 [Gallus gallus]	HLH	PAS	PAS_11
XP_015139104.2	395596	XP_015139104.2 endothelial PAS domain-containing protein 1 isoform X1 [Gallus gallus]	HLH	PAS	PAS_3	HIF-1	HIF-1a_CTAD
NP_001384146.1	373991	NP_001384146.1 circadian locomoter output cycles protein kaput [Gallus gallus]	HLH	PAS	PAS_11	ThiD2
XP_046773024.1	373907	XP_046773024.1 aryl hydrocarbon receptor isoform X1 [Gallus gallus]	HLH	PAS	PAS_3
XP_422397.5	424559	XP_422397.5 cilia- and flagella-associated protein 57 [Gallus gallus]	ANAPC4_WD40	WD40	WD40	PAS	Cnn_1N
XP_015138381.3	420176	XP_015138381.3 nuclear receptor coactivator 2 [Gallus gallus]	HLH	PAS	PAS_11	NCOA_u2	SRC-1	DUF4927	Nuc_rec_co-act	Cryptochrome_C	DUF1518
XP_418747.2	420648	XP_418747.2 potassium voltage-gated channel subfamily H member 8 isoform X1 [Gallus gallus]	PAS_9	Ion_trans	cNMP_binding	Dynamitin
XP_004947108.3	419208	XP_004947108.3 nuclear receptor coactivator 3 isoform X1 [Gallus gallus]	HLH	PAS	PAS_11	NCOA_u2	SRC-1	DUF4927	Nuc_rec_co-act	DUF1518
XP_046759853.1	374026	XP_046759853.1 aryl hydrocarbon receptor nuclear translocator isoform X1 [Gallus gallus]	HLH	PAS	PAS_3	PAS_11
XP_015132286.2	374116	XP_015132286.2 period circadian protein homolog 2 isoform X1 [Gallus gallus]	PAS_3	Period_C
XP_015138384.3	420176	XP_015138384.3 nuclear receptor coactivator 2 [Gallus gallus]	HLH	PAS	PAS_11	NCOA_u2	SRC-1	DUF4927	Nuc_rec_co-act	Cryptochrome_C	DUF1518
XP_040553308.1	421381	XP_040553308.1 potassium voltage-gated channel subfamily H member 1 [Gallus gallus]	PAS_9	Ion_trans	cNMP_binding
XP_046755105.1	415455	XP_046755105.1 high affinity cAMP-specific and IBMX-insensitive 3',5'-cyclic phosphodiesterase 8A isoform X3 [Gallus gallus]	DUF5894	PAS	PDEase_I
XP_046795777.1	373991	XP_046795777.1 circadian locomoter output cycles protein kaput isoform X2 [Gallus gallus]	HLH	PAS	PAS_11	ThiD2
XP_046797301.1	374115	XP_046797301.1 aryl hydrocarbon receptor nuclear translocator-like protein 1 isoform X1 [Gallus gallus]	HLH	PAS	PAS_11
XP_015135473.2	374026	XP_015135473.2 aryl hydrocarbon receptor nuclear translocator isoform X2 [Gallus gallus]	HLH	PAS	PAS_3	PAS_11
XP_015135481.1	374026	XP_015135481.1 aryl hydrocarbon receptor nuclear translocator isoform X21 [Gallus gallus]	HLH	PAS	PAS_11
XP_015138886.2	101750093	XP_015138886.2 neuronal PAS domain-containing protein 4 isoform X1 [Gallus gallus]	HLH	PAS_11	Zn_ribbon_recom
XP_015145354.2	373925	XP_015145354.2 aryl hydrocarbon receptor nuclear translocator-like protein 2 isoform X3 [Gallus gallus]	HLH	PAS	PAS_11
XP_025009060.2	374116	XP_025009060.2 period circadian protein homolog 2 isoform X1 [Gallus gallus]	PAS_3	Period_C
XP_015135474.2	374026	XP_015135474.2 aryl hydrocarbon receptor nuclear translocator isoform X4 [Gallus gallus]	HLH	PAS	PAS_3	PAS_11
XP_046772999.1	373907	XP_046772999.1 aryl hydrocarbon receptor isoform X1 [Gallus gallus]	HLH	PAS	PAS_3
XP_046759861.1	374026	XP_046759861.1 aryl hydrocarbon receptor nuclear translocator isoform X15 [Gallus gallus]	HLH	PAS	PAS_11
XP_015136636.3	100858122	XP_015136636.3 LOW QUALITY PROTEIN: potassium voltage-gated channel subfamily H member 2 [Gallus gallus]	PAS_9	Ion_trans	cNMP_binding
XP_046759864.1	374026	XP_046759864.1 aryl hydrocarbon receptor nuclear translocator isoform X18 [Gallus gallus]	HLH	PAS	PAS_11
XP_040561372.1	374116	XP_040561372.1 period circadian protein homolog 2 isoform X2 [Gallus gallus]	PAS_3	Period_C
XP_040507058.1	419366	XP_040507058.1 period circadian protein homolog 3 isoform X12 [Gallus gallus]	PAS_3	Period_C
XP_046795134.1	373925	XP_046795134.1 aryl hydrocarbon receptor nuclear translocator-like protein 2 isoform X3 [Gallus gallus]	HLH	PAS	PAS_11
XP_015145339.2	373925	XP_015145339.2 aryl hydrocarbon receptor nuclear translocator-like protein 2 isoform X2 [Gallus gallus]	HLH	PAS	PAS_11
XP_046759854.1	374026	XP_046759854.1 aryl hydrocarbon receptor nuclear translocator isoform X3 [Gallus gallus]	HLH	PAS	PAS_3	PAS_11
XP_040561370.1	374116	XP_040561370.1 period circadian protein homolog 2 isoform X2 [Gallus gallus]	PAS_3	Period_C
XP_040552161.1	420648	XP_040552161.1 potassium voltage-gated channel subfamily H member 8 isoform X2 [Gallus gallus]	PAS_9	Ion_trans	cNMP_binding	Dynamitin
XP_040562701.1	415455	XP_040562701.1 high affinity cAMP-specific and IBMX-insensitive 3',5'-cyclic phosphodiesterase 8A isoform X1 [Gallus gallus]	PDE8	HSD3	DUF5894	PAS	PDEase_I
XP_015154795.2	414871	XP_015154795.2 potassium voltage-gated channel subfamily H member 6 isoform X1 [Gallus gallus]	PAS_9	Ion_trans	cNMP_binding
XP_040561373.1	374116	XP_040561373.1 period circadian protein homolog 2 isoform X2 [Gallus gallus]	PAS_3	Period_C
XP_004937386.2	427645	XP_004937386.2 high affinity cAMP-specific and IBMX-insensitive 3',5'-cyclic phosphodiesterase 8B isoform X2 [Gallus gallus]	PDE8	PAS_9	HGTP_anticodon2	PDEase_I
XP_024998264.1	419366	XP_024998264.1 period circadian protein homolog 3 isoform X14 [Gallus gallus]	PAS_9	PAS_3
XP_025004551.2	373925	XP_025004551.2 aryl hydrocarbon receptor nuclear translocator-like protein 2 isoform X3 [Gallus gallus]	HLH	PAS	PAS_11
XP_040507059.1	419366	XP_040507059.1 period circadian protein homolog 3 isoform X13 [Gallus gallus]	PAS_3	Period_C
NP_001292042.3	414871	NP_001292042.3 potassium voltage-gated channel subfamily H member 6 [Gallus gallus]	PAS_9	Ion_trans	cNMP_binding
XP_046797308.1	374115	XP_046797308.1 aryl hydrocarbon receptor nuclear translocator-like protein 1 isoform X2 [Gallus gallus]	HLH	PAS	PAS_11
XP_046759859.1	374026	XP_046759859.1 aryl hydrocarbon receptor nuclear translocator isoform X12 [Gallus gallus]	HLH	PAS	PAS_11
XP_040556477.1	374177	XP_040556477.1 hypoxia-inducible factor 1-alpha isoform X1 [Gallus gallus]	HLH	PAS	PAS_3	HIF-1	HIF-1a_CTAD
XP_040553307.1	421381	XP_040553307.1 potassium voltage-gated channel subfamily H member 1 [Gallus gallus]	PAS_9	Ion_trans	cNMP_binding
XP_046795135.1	396129	XP_046795135.1 single-minded homolog 1 isoform X3 [Gallus gallus]	PAS	PAS_3	SIM_C
XP_046784485.1	420176	XP_046784485.1 nuclear receptor coactivator 2 [Gallus gallus]	HLH	PAS	PAS_11	NCOA_u2	SRC-1	DUF4927	Nuc_rec_co-act	Cryptochrome_C	DUF1518
XP_040554591.1	373991	XP_040554591.1 circadian locomoter output cycles protein kaput isoform X1 [Gallus gallus]	HLH	PAS	PAS_11	Hormone_1
XP_046799783.1	424184	XP_046799783.1 potassium voltage-gated channel subfamily H member 7 isoform X1 [Gallus gallus]	PAS_9	Ion_trans	cNMP_binding
XP_040508237.1	374026	XP_040508237.1 aryl hydrocarbon receptor nuclear translocator isoform X35 [Gallus gallus]	HLH	PAS	PAS_11
XP_015142750.2	374177	XP_015142750.2 hypoxia-inducible factor 1-alpha isoform X2 [Gallus gallus]	HLH	PAS	PAS_3	HIF-1	HIF-1a_CTAD
XP_046772989.1	373907	XP_046772989.1 aryl hydrocarbon receptor isoform X1 [Gallus gallus]	HLH	PAS	PAS_3
XP_046795776.1	373991	XP_046795776.1 circadian locomoter output cycles protein kaput isoform X1 [Gallus gallus]	HLH	PAS	PAS_11	Hormone_1
XP_046794916.1	422016	XP_046794916.1 nuclear receptor coactivator 1 isoform X1 [Gallus gallus]	HLH	PAS	PAS_11	NCOA_u2	SRC-1	DUF4927	Nuc_rec_co-act	DUF1518	DUF1518
XP_004940414.1	396129	XP_004940414.1 single-minded homolog 1 isoform X4 [Gallus gallus]	PAS_3	PAS_3	SIM_C
XP_015143133.2	423315	XP_015143133.2 neuronal PAS domain-containing protein 3 isoform X3 [Gallus gallus]	HLH	PAS	PAS_3
XP_046784468.1	420176	XP_046784468.1 nuclear receptor coactivator 2 [Gallus gallus]	HLH	PAS	PAS_11	NCOA_u2	SRC-1	DUF4927	Nuc_rec_co-act	Cryptochrome_C	DUF1518
XP_040507993.1	418515	XP_040507993.1 single-minded homolog 2 isoform X2 [Gallus gallus]	HLH	PAS	PAS_3	SIM_C
XP_025003761.2	420176	XP_025003761.2 nuclear receptor coactivator 2 [Gallus gallus]	HLH	PAS	PAS_11	NCOA_u2	SRC-1	DUF4927	Nuc_rec_co-act	Cryptochrome_C	DUF1518
XP_025009059.2	374116	XP_025009059.2 period circadian protein homolog 2 isoform X1 [Gallus gallus]	PAS_3	Period_C
XP_046795067.1	373925	XP_046795067.1 aryl hydrocarbon receptor nuclear translocator-like protein 2 isoform X3 [Gallus gallus]	HLH	PAS	PAS_11
XP_004947111.2	419208	XP_004947111.2 nuclear receptor coactivator 3 isoform X1 [Gallus gallus]	HLH	PAS	PAS_11	NCOA_u2	SRC-1	DUF4927	Nuc_rec_co-act	DUF1518
XP_040507053.1	419366	XP_040507053.1 period circadian protein homolog 3 isoform X4 [Gallus gallus]	PAS_9	PAS_3	Period_C
XP_015132282.2	374116	XP_015132282.2 period circadian protein homolog 2 isoform X1 [Gallus gallus]	PAS_3	Period_C
XP_046797311.1	374115	XP_046797311.1 aryl hydrocarbon receptor nuclear translocator-like protein 1 isoform X3 [Gallus gallus]	PAS	PAS_11
XP_015143131.2	423315	XP_015143131.2 neuronal PAS domain-containing protein 3 isoform X1 [Gallus gallus]	HLH	PAS	PAS_3
XP_015132573.2	424845	XP_015132573.2 PAS domain-containing serine/threonine-protein kinase isoform X2 [Gallus gallus]	PAS	PAS_9	Pkinase
XP_040530017.1	373907	XP_040530017.1 aryl hydrocarbon receptor isoform X1 [Gallus gallus]	HLH	PAS	PAS_3
XP_015132285.2	374116	XP_015132285.2 period circadian protein homolog 2 isoform X1 [Gallus gallus]	PAS_3	Period_C
XP_046794918.1	422016	XP_046794918.1 nuclear receptor coactivator 1 isoform X1 [Gallus gallus]	HLH	PAS	PAS_11	NCOA_u2	SRC-1	DUF4927	Nuc_rec_co-act	DUF1518	DUF1518
XP_046773005.1	373907	XP_046773005.1 aryl hydrocarbon receptor isoform X1 [Gallus gallus]	HLH	PAS	PAS_3
XP_040508242.1	374026	XP_040508242.1 aryl hydrocarbon receptor nuclear translocator isoform X39 [Gallus gallus]	HLH	PAS	PAS_11
XP_046795771.1	373991	XP_046795771.1 circadian locomoter output cycles protein kaput isoform X1 [Gallus gallus]	HLH	PAS	PAS_11	Hormone_1
XP_015135477.2	374026	XP_015135477.2 aryl hydrocarbon receptor nuclear translocator isoform X11 [Gallus gallus]	HLH	PAS	PAS_3	PAS_11
XP_015145345.2	373925	XP_015145345.2 aryl hydrocarbon receptor nuclear translocator-like protein 2 isoform X3 [Gallus gallus]	HLH	PAS	PAS_11
XP_040553310.1	421381	XP_040553310.1 potassium voltage-gated channel subfamily H member 1 [Gallus gallus]	PAS_9	Ion_trans	cNMP_binding
XP_040556479.1	374177	XP_040556479.1 hypoxia-inducible factor 1-alpha isoform X6 [Gallus gallus]	HLH	PAS	PAS_3	HIF-1
XP_040508230.1	374026	XP_040508230.1 aryl hydrocarbon receptor nuclear translocator isoform X26 [Gallus gallus]	HLH	PAS	PAS_11

## Sheet: Alligator
XP_006029120.1	102368886	XP_006029120.1_potassium_voltage-gated_channel_subfamily_H_member_8_Alligator_sinensis	PAS_9	Ion_trans	cNMP_binding	Baculo_PEP_C
XP_025052657.1	102384497	XP_025052657.1_potassium_voltage-gated_channel_subfamily_H_member_6_isoform_X4_Alligator_sinensis	PAS_9	Ion_trans	cNMP_binding
XP_025056198.1	102387638	XP_025056198.1_nuclear_receptor_coactivator_2_isoform_X1_Alligator_sinensis	HLH	PAS	PAS_11	NCOA_u2	SRC-1	DUF4927	Nuc_rec_co-act	DUF1518
XP_025071030.1	102371242	XP_025071030.1_aryl_hydrocarbon_receptor_nuclear_translocator_2_isoform_X3_Alligator_sinensis	HLH	PAS	PAS_11
XP_006023165.1	102386418	XP_006023165.1_hypoxia-inducible_factor_1-alpha_Alligator_sinensis	HLH	PAS	PAS_3	HIF-1	HIF-1a_CTAD
XP_025055858.1	102384017	XP_025055858.1_single-minded_homolog_1_isoform_X1_Alligator_sinensis	HLH	PAS	PAS_3	SIM_C
XP_025055862.1	102384017	XP_025055862.1_single-minded_homolog_1_isoform_X5_Alligator_sinensis	PAS	PAS_3	SIM_C
XP_025050551.1	102370039	XP_025050551.1_aryl_hydrocarbon_receptor_nuclear_translocator-like_protein_1_isoform_X1_Alligator_sinensis	HLH	PAS	PAS_11
XP_025054135.1	102379511	XP_025054135.1_circadian_locomoter_output_cycles_protein_kaput_Alligator_sinensis	HLH	PAS	PAS_11
XP_025052659.1	102384497	XP_025052659.1_potassium_voltage-gated_channel_subfamily_H_member_6_isoform_X6_Alligator_sinensis	PAS_9	Ion_trans	cNMP_binding
XP_006028050.1	102371317	XP_006028050.1_potassium_voltage-gated_channel_subfamily_H_member_1_Alligator_sinensis	PAS_9	Ion_trans	cNMP_binding
XP_006020016.1	102381221	XP_006020016.1_aryl_hydrocarbon_receptor-like_isoform_X2_Alligator_sinensis	HLH	PAS	PAS_3
XP_025051538.1	102383342	XP_025051538.1_period_circadian_protein_homolog_1_isoform_X1_Alligator_sinensis	BRX_N	PAS_3	Period_C
XP_025054012.1	102378764	XP_025054012.1_LOW_QUALITY_PROTEIN_aryl_hydrocarbon_receptor_Alligator_sinensis	PAS	PAS_3	DFF40
XP_025047491.1	102380608	XP_025047491.1_nuclear_receptor_coactivator_3_isoform_X5_Alligator_sinensis	HLH	PAS	PAS_11	NCOA_u2	SRC-1	DUF4927	Nuc_rec_co-act	SUIM_assoc	DUF1518
XP_025056191.1	102387638	XP_025056191.1_nuclear_receptor_coactivator_2_isoform_X1_Alligator_sinensis	HLH	PAS	PAS_11	NCOA_u2	SRC-1	DUF4927	Nuc_rec_co-act	DUF1518
XP_006020524.1	102384017	XP_006020524.1_single-minded_homolog_1_isoform_X1_Alligator_sinensis	HLH	PAS	PAS_3	SIM_C
XP_025047447.1	102380608	XP_025047447.1_nuclear_receptor_coactivator_3_isoform_X1_Alligator_sinensis	HLH	PAS	PAS_11	NCOA_u2	SRC-1	DUF4927	Nuc_rec_co-act	DUF1518
XP_025056206.1	102387638	XP_025056206.1_nuclear_receptor_coactivator_2_isoform_X1_Alligator_sinensis	HLH	PAS	PAS_11	NCOA_u2	SRC-1	DUF4927	Nuc_rec_co-act	DUF1518
XP_025055861.1	102384017	XP_025055861.1_single-minded_homolog_1_isoform_X4_Alligator_sinensis	PAS	PAS_3	SIM_C
XP_025050921.1	102382787	XP_025050921.1_aryl_hydrocarbon_receptor_nuclear_translocator_isoform_X2_Alligator_sinensis	HLH	PAS	PAS_11
XP_025067827.1	102383066	XP_025067827.1_potassium_voltage-gated_channel_subfamily_H_member_7_Alligator_sinensis	PAS_9	Ion_trans	cNMP_binding	BACK
XP_025060379.1	102375013	XP_025060379.1_endothelial_PAS_domain-containing_protein_1_isoform_X3_Alligator_sinensis	PAS	PAS_3	HIF-1	HIF-1a_CTAD
XP_025051540.1	102383342	XP_025051540.1_period_circadian_protein_homolog_1_isoform_X3_Alligator_sinensis	BRX_N	PAS_3	Period_C
XP_006034949.1	102368399	XP_006034949.1_PAS_domain-containing_serine_threonine-protein_kinase_isoform_X1_Alligator_sinensis	PAS	PAS_9	Pkinase
XP_025047461.1	102380608	XP_025047461.1_nuclear_receptor_coactivator_3_isoform_X1_Alligator_sinensis	HLH	PAS	PAS_11	NCOA_u2	SRC-1	DUF4927	Nuc_rec_co-act	DUF1518
XP_014372472.1	102384497	XP_014372472.1_potassium_voltage-gated_channel_subfamily_H_member_6_isoform_X3_Alligator_sinensis	PAS_9	Ion_trans	cNMP_binding
XP_025054134.1	102379511	XP_025054134.1_circadian_locomoter_output_cycles_protein_kaput_Alligator_sinensis	HLH	PAS	PAS_11
XP_006029312.1	102375151	XP_006029312.1_nuclear_receptor_coactivator_1_isoform_X6_Alligator_sinensis	HLH	PAS	PAS_11	NCOA_u2	SRC-1	DUF4927	Nuc_rec_co-act	DUF1518	DUF1518
XP_014373674.1	102384928	XP_014373674.1_aryl_hydrocarbon_receptor-like_Alligator_sinensis	HLH	PAS	PAS_3
XP_014378035.1	102375151	XP_014378035.1_nuclear_receptor_coactivator_1_isoform_X5_Alligator_sinensis	HLH	PAS	PAS_11	NCOA_u2	SRC-1	DUF4927	Nuc_rec_co-act	DUF1518	DUF1518
XP_025066503.1	102375151	XP_025066503.1_nuclear_receptor_coactivator_1_isoform_X1_Alligator_sinensis	HLH	PAS	PAS_11	NCOA_u2	SRC-1	DUF4927	Nuc_rec_co-act	DUF1518	DUF1518
XP_006037581.2	102382695	XP_006037581.2_neuronal_PAS_domain-containing_protein_2_Alligator_sinensis	HLH	PAS	PAS_11
XP_006027147.1	102374067	XP_006027147.1_high_affinity_cAMP-specific_and_IBMX-insensitive_35-cyclic_phosphodiesterase_8B_Alligator_sinensis	PAS_9	PDEase_I
XP_025060337.1	102375013	XP_025060337.1_endothelial_PAS_domain-containing_protein_1_isoform_X2_Alligator_sinensis	PAS	PAS_3	HIF-1	HIF-1a_CTAD
XP_025047455.1	102380608	XP_025047455.1_nuclear_receptor_coactivator_3_isoform_X1_Alligator_sinensis	HLH	PAS	PAS_11	NCOA_u2	SRC-1	DUF4927	Nuc_rec_co-act	DUF1518
XP_025055145.1	102381221	XP_025055145.1_aryl_hydrocarbon_receptor-like_isoform_X1_Alligator_sinensis	HLH	PAS	PAS_3
XP_025067704.1	112551355	XP_025067704.1_neuronal_PAS_domain-containing_protein_4-like_Alligator_sinensis	HLH	PAS	PAS_3
XP_025068178.1	112551417	XP_025068178.1_neuronal_PAS_domain-containing_protein_4_Alligator_sinensis	HLH	PAS_11
XP_025052655.1	102384497	XP_025052655.1_potassium_voltage-gated_channel_subfamily_H_member_6_isoform_X1_Alligator_sinensis	PAS_9	Ion_trans	cNMP_binding
XP_025055857.1	102384017	XP_025055857.1_single-minded_homolog_1_isoform_X1_Alligator_sinensis	HLH	PAS	PAS_3	SIM_C
XP_025047480.1	102380608	XP_025047480.1_nuclear_receptor_coactivator_3_isoform_X3_Alligator_sinensis	HLH	PAS	PAS_11	NCOA_u2	SRC-1	DUF4927	Nuc_rec_co-act	DUF1518
XP_025047460.1	102380608	XP_025047460.1_nuclear_receptor_coactivator_3_isoform_X1_Alligator_sinensis	HLH	PAS	PAS_11	NCOA_u2	SRC-1	DUF4927	Nuc_rec_co-act	DUF1518
XP_025056194.1	102387638	XP_025056194.1_nuclear_receptor_coactivator_2_isoform_X1_Alligator_sinensis	HLH	PAS	PAS_11	NCOA_u2	SRC-1	DUF4927	Nuc_rec_co-act	DUF1518
XP_014374325.1	102387638	XP_014374325.1_nuclear_receptor_coactivator_2_isoform_X2_Alligator_sinensis	HLH	PAS	PAS_11	NCOA_u2	SRC-1	DUF4927	Nuc_rec_co-act	DUF1518
XP_025060301.1	102375013	XP_025060301.1_endothelial_PAS_domain-containing_protein_1_isoform_X1_Alligator_sinensis	PAS	PAS_3	HIF-1	HIF-1a_CTAD
XP_014380552.2	102383395	XP_014380552.2_neuronal_PAS_domain-containing_protein_2_isoform_X1_Alligator_sinensis	HLH	PAS	PAS_11
XP_025050887.1	102377864	XP_025050887.1_potassium_voltage-gated_channel_subfamily_H_member_4_Alligator_sinensis	PAS_9	Ion_trans	UBM	cNMP_binding	DUF4618
XP_006028139.1	102372737	XP_006028139.1_LOW_QUALITY_PROTEIN_period_circadian_protein_homolog_2-like_Alligator_sinensis	Prp18	PAS_3	Period_C
XP_025072777.1	102368399	XP_025072777.1_PAS_domain-containing_serine_threonine-protein_kinase_isoform_X1_Alligator_sinensis	PAS	PAS_9	Pkinase
XP_025068803.1	106722625	XP_025068803.1_LOW_QUALITY_PROTEIN_period_circadian_protein_homolog_3_partial_Alligator_sinensis	PAS_3
XP_025055146.1	102381221	XP_025055146.1_aryl_hydrocarbon_receptor-like_isoform_X3_Alligator_sinensis	HLH	PAS_3
XP_025056223.1	102387638	XP_025056223.1_nuclear_receptor_coactivator_2_isoform_X3_Alligator_sinensis	PAS	PAS_11	NCOA_u2	SRC-1	DUF4927	Nuc_rec_co-act	DUF1518
XP_014378036.1	102375151	XP_014378036.1_nuclear_receptor_coactivator_1_isoform_X7_Alligator_sinensis	HLH	PAS	PAS_11	NCOA_u2	SRC-1	DUF4927	Nuc_rec_co-act	DUF1518	DUF1518
XP_014380553.1	102383395	XP_014380553.1_neuronal_PAS_domain-containing_protein_2_isoform_X2_Alligator_sinensis	PAS	PAS_11
XP_025056217.1	102387638	XP_025056217.1_nuclear_receptor_coactivator_2_isoform_X3_Alligator_sinensis	PAS	PAS_11	NCOA_u2	SRC-1	DUF4927	Nuc_rec_co-act	DUF1518
XP_025050922.1	102382787	XP_025050922.1_aryl_hydrocarbon_receptor_nuclear_translocator_isoform_X3_Alligator_sinensis	HLH	PAS	PAS_11
XP_025047469.1	102380608	XP_025047469.1_nuclear_receptor_coactivator_3_isoform_X2_Alligator_sinensis	HLH	PAS	PAS_11	NCOA_u2	SRC-1	DUF4927	Nuc_rec_co-act	DUF1518
XP_025050552.1	102370039	XP_025050552.1_aryl_hydrocarbon_receptor_nuclear_translocator-like_protein_1_isoform_X3_Alligator_sinensis	HLH	PAS	PAS_11
XP_025047500.1	102380608	XP_025047500.1_nuclear_receptor_coactivator_3_isoform_X7_Alligator_sinensis	HLH	PAS	PAS_11	NCOA_u2	SRC-1	DUF4927	Nuc_rec_co-act	DUF1518
XP_025055859.1	102384017	XP_025055859.1_single-minded_homolog_1_isoform_X2_Alligator_sinensis	PAS	PAS_3	SIM_C
XP_025066502.1	102375151	XP_025066502.1_nuclear_receptor_coactivator_1_isoform_X1_Alligator_sinensis	HLH	PAS	PAS_11	NCOA_u2	SRC-1	DUF4927	Nuc_rec_co-act	DUF1518	DUF1518
XP_025047439.1	102380608	XP_025047439.1_nuclear_receptor_coactivator_3_isoform_X1_Alligator_sinensis	HLH	PAS	PAS_11	NCOA_u2	SRC-1	DUF4927	Nuc_rec_co-act	DUF1518
XP_025066507.1	102375151	XP_025066507.1_nuclear_receptor_coactivator_1_isoform_X6_Alligator_sinensis	HLH	PAS	PAS_11	NCOA_u2	SRC-1	DUF4927	Nuc_rec_co-act	DUF1518	DUF1518
XP_025047487.1	102380608	XP_025047487.1_nuclear_receptor_coactivator_3_isoform_X4_Alligator_sinensis	HLH	PAS	PAS_11	NCOA_u2	SRC-1	DUF4927	Nuc_rec_co-act	DUF1518
XP_006038329.1	102370039	XP_006038329.1_aryl_hydrocarbon_receptor_nuclear_translocator-like_protein_1_isoform_X2_Alligator_sinensis	HLH	PAS	PAS_11
XP_025055856.1	102384017	XP_025055856.1_single-minded_homolog_1_isoform_X1_Alligator_sinensis	HLH	PAS	PAS_3	SIM_C
XP_025047504.1	102380608	XP_025047504.1_nuclear_receptor_coactivator_3_isoform_X8_Alligator_sinensis	HLH	PAS	PAS_11	NCOA_u2	SRC-1	DUF4927	Nuc_rec_co-act	DUF1518
XP_025070122.1	102373342	XP_025070122.1_neuronal_PAS_domain-containing_protein_1_Alligator_sinensis	HLH	PAS	PAS_3
XP_014372915.1	102371018	XP_014372915.1_potassium_voltage-gated_channel_subfamily_H_member_5_Alligator_sinensis	PAS_9	Ion_trans	cNMP_binding	NPV_P10
XP_025051539.1	102383342	XP_025051539.1_period_circadian_protein_homolog_1_isoform_X2_Alligator_sinensis	BRX_N	PAS_3	Period_C
XP_025047452.1	102380608	XP_025047452.1_nuclear_receptor_coactivator_3_isoform_X1_Alligator_sinensis	HLH	PAS	PAS_11	NCOA_u2	SRC-1	DUF4927	Nuc_rec_co-act	DUF1518
XP_025055860.1	102384017	XP_025055860.1_single-minded_homolog_1_isoform_X3_Alligator_sinensis	PAS	PAS_3	SIM_C
XP_025072778.1	102368399	XP_025072778.1_PAS_domain-containing_serine_threonine-protein_kinase_isoform_X2_Alligator_sinensis	PAS	PAS_9	Pkinase
XP_025054136.1	102379511	XP_025054136.1_circadian_locomoter_output_cycles_protein_kaput_Alligator_sinensis	HLH	PAS	PAS_11
XP_006033507.1	102371242	XP_006033507.1_aryl_hydrocarbon_receptor_nuclear_translocator_2_isoform_X2_Alligator_sinensis	HLH	PAS	PAS_11
XP_025066506.1	102375151	XP_025066506.1_nuclear_receptor_coactivator_1_isoform_X4_Alligator_sinensis	HLH	PAS	PAS_11	NCOA_u2	SRC-1	DUF4927	Nuc_rec_co-act	DUF1518	DUF1518
XP_025062005.1	112550561	XP_025062005.1_uncharacterized_protein_LOC112550561_Alligator_sinensis	PAS_5
XP_025056184.1	102387638	XP_025056184.1_nuclear_receptor_coactivator_2_isoform_X1_Alligator_sinensis	HLH	PAS	PAS_11	NCOA_u2	SRC-1	DUF4927	Nuc_rec_co-act	DUF1518
XP_025047497.1	102380608	XP_025047497.1_nuclear_receptor_coactivator_3_isoform_X6_Alligator_sinensis	HLH	PAS	PAS_11	NCOA_u2	SRC-1	DUF4927	Nuc_rec_co-act	SUIM_assoc	DUF1518
XP_025066501.1	102375151	XP_025066501.1_nuclear_receptor_coactivator_1_isoform_X1_Alligator_sinensis	HLH	PAS	PAS_11	NCOA_u2	SRC-1	DUF4927	Nuc_rec_co-act	DUF1518	DUF1518
XP_025050553.1	102370039	XP_025050553.1_aryl_hydrocarbon_receptor_nuclear_translocator-like_protein_1_isoform_X4_Alligator_sinensis	HLH	PAS	PAS_11
XP_025050920.1	102382787	XP_025050920.1_aryl_hydrocarbon_receptor_nuclear_translocator_isoform_X1_Alligator_sinensis	HLH	PAS	PAS_11
XP_025055865.1	102384017	XP_025055865.1_single-minded_homolog_1_isoform_X6_Alligator_sinensis	PAS_3	PAS_3	SIM_C
XP_025055863.1	102384017	XP_025055863.1_single-minded_homolog_1_isoform_X6_Alligator_sinensis	PAS_3	PAS_3	SIM_C
XP_025057497.1	102371433	XP_025057497.1_neuronal_PAS_domain-containing_protein_3_isoform_X2_Alligator_sinensis	PAS_3	CsiV
XP_025055866.1	102384017	XP_025055866.1_single-minded_homolog_1_isoform_X6_Alligator_sinensis	PAS_3	PAS_3	SIM_C
XP_006034948.1	102368399	XP_006034948.1_PAS_domain-containing_serine_threonine-protein_kinase_isoform_X1_Alligator_sinensis	PAS	PAS_9	Pkinase
XP_025071029.1	102371242	XP_025071029.1_aryl_hydrocarbon_receptor_nuclear_translocator_2_isoform_X1_Alligator_sinensis	HLH	PAS	PAS_11
XP_025067866.1	102388033	XP_025067866.1_LOW_QUALITY_PROTEIN_high_affinity_cAMP-specific_and_IBMX-insensitive_35-cyclic_phosphodiesterase_8A_Alligator_sinensis	PDE8	DUF5894	PAS_9	PDEase_I
XP_025057490.1	102371433	XP_025057490.1_neuronal_PAS_domain-containing_protein_3_isoform_X1_Alligator_sinensis	PAS_3	CsiV
XP_025047450.1	102380608	XP_025047450.1_nuclear_receptor_coactivator_3_isoform_X1_Alligator_sinensis	HLH	PAS	PAS_11	NCOA_u2	SRC-1	DUF4927	Nuc_rec_co-act	DUF1518
XP_025066504.1	102375151	XP_025066504.1_nuclear_receptor_coactivator_1_isoform_X2_Alligator_sinensis	HLH	PAS	PAS_11	NCOA_u2	SRC-1	DUF4927	Nuc_rec_co-act	DUF1518	DUF1518
XP_006021556.1	102380733	XP_006021556.1_aryl_hydrocarbon_receptor_repressor_Alligator_sinensis	HLH	PAS	PAS_11
XP_025047153.1	102374599	XP_025047153.1_LOW_QUALITY_PROTEIN_potassium_voltage-gated_channel_subfamily_H_member_3_Alligator_sinensis	PAS_9	Ion_trans	UBM	cNMP_binding	DUF2730
XP_025047443.1	102380608	XP_025047443.1_nuclear_receptor_coactivator_3_isoform_X1_Alligator_sinensis	HLH	PAS	PAS_11	NCOA_u2	SRC-1	DUF4927	Nuc_rec_co-act	DUF1518
XP_025066505.1	102375151	XP_025066505.1_nuclear_receptor_coactivator_1_isoform_X3_Alligator_sinensis	HLH	PAS	PAS_11	NCOA_u2	SRC-1	DUF4927	Nuc_rec_co-act	DUF1518	DUF1518
XP_025067837.1	102386445	XP_025067837.1_single-minded_homolog_2_Alligator_sinensis	PAS	PAS_3	SIM_C	SIM_C

## Sheet: Python
XP_025019267.1	103055114	XP_025019267.1 coiled-coil domain-containing protein 40 [Python bivittatus]	MLTR_LBD	BRE1	BRE1
XP_025029724.1	103058888	XP_025029724.1 hypoxia-inducible factor 3-alpha isoform X2 [Python bivittatus]	HLH	PAS	PAS_3	HIF-1
XP_025023366.1	103049650	XP_025023366.1 aryl hydrocarbon receptor nuclear translocator-like protein 2 [Python bivittatus]	HLH	PAS	PAS_11
XP_025028986.1	103063053	XP_025028986.1 zinc finger protein 436-like isoform X1 [Python bivittatus]	PAS_6	DUF6161	KRAB	zf-C2H2	zf-H2C2_2	zf-C2H2	zf-H2C2_2	zf-C2H2	zf-H2C2_2	zf-C2H2	zf-H2C2_2	zf-C2H2	zf-H2C2_2	zf-C2H2	zf-H2C2_2	zf-C2H2	zf-H2C2_2
XP_007424504.1	103067836	XP_007424504.1 potassium voltage-gated channel subfamily H member 6 isoform X1 [Python bivittatus]	PAS_9	Ion_trans	cNMP_binding
XP_025026189.1	103054110	XP_025026189.1 nuclear receptor coactivator 1 isoform X2 [Python bivittatus]	PAS_11	NCOA_u2	SRC-1	DUF4927	Nuc_rec_co-act	DUF1518	DUF1518
XP_007445573.1	103066619	XP_007445573.1 LOW QUALITY PROTEIN: potassium voltage-gated channel subfamily H member 1, partial [Python bivittatus]	PAS_9	Ion_trans
XP_025022005.1	103065962	XP_025022005.1 PAS domain-containing serine/threonine-protein kinase [Python bivittatus]	PAS	PAS_9	PAS_9	Pkinase
XP_025020611.1	103063171	XP_025020611.1 circadian locomoter output cycles protein kaput isoform X2 [Python bivittatus]	HLH	PAS_11
XP_025029751.1	103051207	XP_025029751.1 aryl hydrocarbon receptor nuclear translocator-like protein 1 isoform X3 [Python bivittatus]	HLH	PAS	PAS_11
XP_007439002.3	103055479	XP_007439002.3 endothelial PAS domain-containing protein 1, partial [Python bivittatus]	PAS	PAS_3	HIF-1	HIF-1a_CTAD
XP_007427092.1	103059976	XP_007427092.1 nuclear receptor coactivator 2 isoform X3 [Python bivittatus]	HLH	PAS	PAS_11	NCOA_u2	SRC-1	DUF4927	Nuc_rec_co-act	DUF1518
XP_007421649.1	103065534	XP_007421649.1 single-minded homolog 1 [Python bivittatus]	HLH	PAS	PAS_3	SIM_C
XP_007441852.1	103052159	XP_007441852.1 nuclear receptor coactivator 3 isoform X1 [Python bivittatus]	HLH	PAS	PAS_11	NCOA_u2	SRC-1	DUF4927	Nuc_rec_co-act	DUF1518
XP_025020965.1	103059408	XP_025020965.1 potassium voltage-gated channel subfamily H member 8 [Python bivittatus]	PAS_9	Ion_trans	cNMP_binding	G_path_suppress
XP_015745580.1	103058888	XP_015745580.1 hypoxia-inducible factor 3-alpha isoform X1 [Python bivittatus]	HLH	PAS	PAS_3	HIF-1
XP_007436100.1	103062880	XP_007436100.1 potassium voltage-gated channel subfamily H member 5 [Python bivittatus]	PAS_9	Ion_trans
XP_025030999.1	103050831	XP_025030999.1 period circadian protein homolog 1 [Python bivittatus]	BRX_N	PAS_3	Period_C
XP_007442975.1	103057466	XP_007442975.1 neuronal PAS domain-containing protein 4, partial [Python bivittatus]	HLH	PAS_3	PAS_11
XP_025023065.1	103064767	XP_025023065.1 aryl hydrocarbon receptor repressor [Python bivittatus]	HLH	PAS
XP_025029752.1	103051207	XP_025029752.1 aryl hydrocarbon receptor nuclear translocator-like protein 1 isoform X4 [Python bivittatus]	HLH	PAS	PAS_11
XP_025031845.1	103047959	XP_025031845.1 neuronal PAS domain-containing protein 2-like, partial [Python bivittatus]	HLH	PAS	PAS_11
XP_025029750.1	103051207	XP_025029750.1 aryl hydrocarbon receptor nuclear translocator-like protein 1 isoform X1 [Python bivittatus]	HLH	PAS	PAS_11
XP_007425389.1	103063171	XP_007425389.1 circadian locomoter output cycles protein kaput isoform X1 [Python bivittatus]	HLH	PAS	PAS_11
XP_025022239.1	103053367	XP_025022239.1 aryl hydrocarbon receptor nuclear translocator isoform X1 [Python bivittatus]	HLH	PAS	PAS_11
XP_025026920.1	103063119	XP_025026920.1 neuronal PAS domain-containing protein 3-like, partial [Python bivittatus]	PAS_3
XP_025020336.1	103049563	XP_025020336.1 potassium voltage-gated channel subfamily H member 4 [Python bivittatus]	PAS_9	Ion_trans	cNMP_binding	DUF4618
XP_025019022.1	103052659	XP_025019022.1 serine/threonine-protein kinase 38 isoform X2 [Python bivittatus]	MEKHLA	Pkinase	Pkinase_C
XP_025019998.1	103067836	XP_025019998.1 potassium voltage-gated channel subfamily H member 6 isoform X2 [Python bivittatus]	PAS_9	Ion_trans	cNMP_binding
XP_025028433.1	103048182	XP_025028433.1 period circadian protein homolog 2 [Python bivittatus]	PAS_3	Period_C
XP_015743356.1	103059976	XP_015743356.1 nuclear receptor coactivator 2 isoform X2 [Python bivittatus]	HLH	PAS	PAS_11	NCOA_u2	SRC-1	DUF4927	Nuc_rec_co-act	DUF1518
XP_015743353.1	103059976	XP_015743353.1 nuclear receptor coactivator 2 isoform X1 [Python bivittatus]	HLH	PAS	PAS_11	NCOA_u2	SRC-1	DUF4927	Nuc_rec_co-act	DUF1518
XP_025029114.1	112541910	XP_025029114.1 potassium voltage-gated channel subfamily H member 7-like [Python bivittatus]	PAS_9
XP_015743354.1	103059976	XP_015743354.1 nuclear receptor coactivator 2 isoform X1 [Python bivittatus]	HLH	PAS	PAS_11	NCOA_u2	SRC-1	DUF4927	Nuc_rec_co-act	DUF1518
XP_007427271.1	103059081	XP_007427271.1 hypoxia-inducible factor 1-alpha [Python bivittatus]	HLH	PAS	PAS_3	HIF-1	HIF-1a_CTAD
XP_025026188.1	103054110	XP_025026188.1 nuclear receptor coactivator 1 isoform X1 [Python bivittatus]	PAS_11	NCOA_u2	SRC-1	DUF4927	Nuc_rec_co-act	DUF1518	DUF1518
XP_007423398.1	103048448	XP_007423398.1 single-minded homolog 2 [Python bivittatus]	HLH	PAS	PAS_3	SIM_C	SIM_C
XP_025026155.1	103064294	XP_025026155.1 high affinity cAMP-specific and IBMX-insensitive 3',5'-cyclic phosphodiesterase 8B [Python bivittatus]	PDE8	PAS_9	PDEase_I
XP_007435497.2	103065909	XP_007435497.2 potassium voltage-gated channel subfamily H member 3, partial [Python bivittatus]	PAS_9	Ion_trans	UBM	cNMP_binding
XP_007432173.2	103059986	XP_007432173.2 aryl hydrocarbon receptor nuclear translocator 2 [Python bivittatus]	HLH	PAS	PAS_11
XP_025028985.1	103063053	XP_025028985.1 zinc finger protein 436-like isoform X1 [Python bivittatus]	PAS_6	DUF6161	KRAB	zf-C2H2	zf-H2C2_2	zf-C2H2	zf-H2C2_2	zf-C2H2	zf-H2C2_2	zf-C2H2	zf-H2C2_2	zf-C2H2	zf-H2C2_2	zf-C2H2	zf-H2C2_2	zf-C2H2	zf-H2C2_2
XP_007441853.1	103052159	XP_007441853.1 nuclear receptor coactivator 3 isoform X2 [Python bivittatus]	HLH	PAS	PAS_11	NCOA_u2	SRC-1	DUF4927	Nuc_rec_co-act	DUF1518
XP_007423055.1	103052659	XP_007423055.1 serine/threonine-protein kinase 38 isoform X1 [Python bivittatus]	MEKHLA	Pkinase	Pkinase_C
XP_025022240.1	103053367	XP_025022240.1 aryl hydrocarbon receptor nuclear translocator isoform X2 [Python bivittatus]	HLH	PAS	PAS_11
XP_007432477.1	103066535	XP_007432477.1 neuronal PAS domain-containing protein 3 [Python bivittatus]	PAS_3	CsiV
XP_007437889.1	103058883	XP_007437889.1 aryl hydrocarbon receptor isoform X1 [Python bivittatus]	HLH	PAS	PAS_3	DUF2015
XP_007433563.1	103051113	XP_007433563.1 high affinity cAMP-specific and IBMX-insensitive 3',5'-cyclic phosphodiesterase 8A [Python bivittatus]	DUF5894	PAS_9	HTH_23	PDEase_I
XP_025032873.1	112543027	XP_025032873.1 potassium voltage-gated channel subfamily H member 1-like [Python bivittatus]	PAS_9
XP_025029726.1	103058888	XP_025029726.1 hypoxia-inducible factor 3-alpha isoform X4 [Python bivittatus]	PAS	PAS_3	HIF-1
XP_025020361.1	103055986	XP_025020361.1 LOW QUALITY PROTEIN: period circadian protein homolog 3 [Python bivittatus]	PAS_3
XP_025028701.1	103058883	XP_025028701.1 aryl hydrocarbon receptor isoform X2 [Python bivittatus]	HLH	PAS	PAS_3	DUF2015
XP_025028987.1	103063053	XP_025028987.1 zinc finger protein 436-like isoform X2 [Python bivittatus]	PAS_6	KRAB	zf-C2H2	zf-H2C2_2	zf-C2H2	zf-H2C2_2	zf-C2H2	zf-H2C2_2	zf-C2H2	zf-H2C2_2	zf-C2H2	zf-H2C2_2	zf-C2H2	zf-H2C2_2	zf-C2H2	zf-H2C2_2
XP_007439584.1	103051207	XP_007439584.1 aryl hydrocarbon receptor nuclear translocator-like protein 1 isoform X5 [Python bivittatus]	HLH	PAS	PAS_11
XP_025023955.1	103052984	XP_025023955.1 neuronal PAS domain-containing protein 2 [Python bivittatus]	HLH	PAS	PAS_11
XP_007427096.1	103059976	XP_007427096.1 nuclear receptor coactivator 2 isoform X4 [Python bivittatus]	HLH	PAS	PAS_11	NCOA_u2	SRC-1	DUF4927	Nuc_rec_co-act	DUF1518
XP_015743352.1	103059976	XP_015743352.1 nuclear receptor coactivator 2 isoform X1 [Python bivittatus]	HLH	PAS	PAS_11	NCOA_u2	SRC-1	DUF4927	Nuc_rec_co-act	DUF1518
XP_025018748.1	112540038	XP_025018748.1 neuronal PAS domain-containing protein 4-like [Python bivittatus]	HLH	PAS	PAS_11
XP_015743355.1	103059976	XP_015743355.1 nuclear receptor coactivator 2 isoform X1 [Python bivittatus]	HLH	PAS	PAS_11	NCOA_u2	SRC-1	DUF4927	Nuc_rec_co-act	DUF1518
XP_025028510.1	103054444	XP_025028510.1 neuronal PAS domain-containing protein 1, partial [Python bivittatus]	HLH	PAS
XP_007439582.1	103051207	XP_007439582.1 aryl hydrocarbon receptor nuclear translocator-like protein 1 isoform X2 [Python bivittatus]	HLH	PAS	PAS_11
XP_025029725.1	103058888	XP_025029725.1 hypoxia-inducible factor 3-alpha isoform X3 [Python bivittatus]	HLH	PAS	PAS_3	HIF-1

## Sheet: Chelonia
XP_043405449.1	102945291	XP_043405449.1_potassium_voltage-gated_channel_subfamily_H_member_5_isoform_X4_Chelonia_mydas	PAS_9	Ion_trans	cNMP_binding
XP_037749744.1	102943217	XP_037749744.1_nuclear_receptor_coactivator_1_isoform_X10_Chelonia_mydas	HLH	PAS	PAS_11	NCOA_u2	SRC-1	DUF4927	Nuc_rec_co-act	DUF1518	DUF1518
XP_043404832.1	102931605	XP_043404832.1_aryl_hydrocarbon_receptor_nuclear_translocator-like_protein_1_isoform_X2_Chelonia_mydas	HLH	PAS	PAS_11
XP_027684881.2	102935480	XP_027684881.2_N-acetylgalactosamine_kinase_isoform_X2_Chelonia_mydas	GalKase_gal_bdg	GHMP_kinases_N	PAS	GHMP_kinases_C
XP_043378653.1	102936723	XP_043378653.1_period_circadian_protein_homolog_2_isoform_X1_Chelonia_mydas	PAS_3	Period_C
XP_037765647.1	102936723	XP_037765647.1_period_circadian_protein_homolog_2_isoform_X1_Chelonia_mydas	PAS_3	Period_C
XP_037749726.1	102943217	XP_037749726.1_nuclear_receptor_coactivator_1_isoform_X1_Chelonia_mydas	HLH	PAS	PAS_11	NCOA_u2	SRC-1	DUF4927	Nuc_rec_co-act	DUF1518	DUF1518
XP_037765686.1	102933949	XP_037765686.1_circadian_clock_protein_PASD1_isoform_X2_Chelonia_mydas	PAS_11
XP_037748381.1	102937245	XP_037748381.1_nuclear_receptor_coactivator_2_Chelonia_mydas	HLH	PAS	PAS_11	NCOA_u2	SRC-1	DUF4927	Nuc_rec_co-act	DUF1518
XP_037749732.1	102943217	XP_037749732.1_nuclear_receptor_coactivator_1_isoform_X1_Chelonia_mydas	HLH	PAS	PAS_11	NCOA_u2	SRC-1	DUF4927	Nuc_rec_co-act	DUF1518	DUF1518
XP_037749727.1	102943217	XP_037749727.1_nuclear_receptor_coactivator_1_isoform_X1_Chelonia_mydas	HLH	PAS	PAS_11	NCOA_u2	SRC-1	DUF4927	Nuc_rec_co-act	DUF1518	DUF1518
XP_027688994.2	102941363	XP_027688994.2_circadian_locomoter_output_cycles_protein_kaput_isoform_X1_Chelonia_mydas	HLH	PAS	PAS_11	DUF6080
XP_043390479.1	102944468	XP_043390479.1_neuronal_PAS_domain-containing_protein_1_isoform_X1_Chelonia_mydas	HLH	PAS	PAS_3
XP_043378674.1	102936723	XP_043378674.1_period_circadian_protein_homolog_2_isoform_X3_Chelonia_mydas	PAS_3	Period_C
XP_037749737.1	102943217	XP_037749737.1_nuclear_receptor_coactivator_1_isoform_X4_Chelonia_mydas	HLH	PAS	PAS_11	NCOA_u2	SRC-1	DUF4927	Nuc_rec_co-act	DUF1518	DUF1518
XP_043378660.1	102936723	XP_043378660.1_period_circadian_protein_homolog_2_isoform_X1_Chelonia_mydas	PAS_3	Period_C
XP_043402940.1	102929786	XP_043402940.1_high_affinity_cAMP-specific_and_IBMX-insensitive_35-cyclic_phosphodiesterase_8B_isoform_X2_Chelonia_mydas	PAS_9	FAM131	PDEase_I
XP_037756508.1	102932829	XP_037756508.1_neuronal_PAS_domain-containing_protein_3_isoform_X4_Chelonia_mydas	HLH	PAS	PAS_3
XP_043378669.1	102936723	XP_043378669.1_period_circadian_protein_homolog_2_isoform_X2_Chelonia_mydas	PAS_3	Period_C
XP_037753683.1	102941363	XP_037753683.1_circadian_locomoter_output_cycles_protein_kaput_isoform_X1_Chelonia_mydas	HLH	PAS	PAS_11	DUF6080
XP_037771936.1	102947226	XP_037771936.1_nuclear_receptor_coactivator_3_isoform_X1_Chelonia_mydas	HLH	PAS	PAS_11	NCOA_u2	SRC-1	DUF4927	Nuc_rec_co-act	DUF1518
XP_043378679.1	102936723	XP_043378679.1_period_circadian_protein_homolog_2_isoform_X3_Chelonia_mydas	PAS_3	Period_C
XP_043394189.1	102944332	XP_043394189.1_single-minded_homolog_2_isoform_X3_Chelonia_mydas	HLH	PAS	PAS_3	SIM_C
XP_043382621.1	102947226	XP_043382621.1_nuclear_receptor_coactivator_3_isoform_X1_Chelonia_mydas	HLH	PAS	PAS_11	NCOA_u2	SRC-1	DUF4927	Nuc_rec_co-act	DUF1518
XP_037771939.1	102947226	XP_037771939.1_nuclear_receptor_coactivator_3_isoform_X5_Chelonia_mydas	PAS_11	NCOA_u2	SRC-1	DUF4927	Nuc_rec_co-act	DUF1518
XP_043395437.1	102937245	XP_043395437.1_nuclear_receptor_coactivator_2_Chelonia_mydas	HLH	PAS	PAS_11	NCOA_u2	SRC-1	DUF4927	Nuc_rec_co-act	DUF1518
XP_037749725.1	102943217	XP_037749725.1_nuclear_receptor_coactivator_1_isoform_X1_Chelonia_mydas	HLH	PAS	PAS_11	NCOA_u2	SRC-1	DUF4927	Nuc_rec_co-act	DUF1518	DUF1518
XP_037749740.1	102943217	XP_037749740.1_nuclear_receptor_coactivator_1_isoform_X7_Chelonia_mydas	HLH	PAS	PAS_11	NCOA_u2	SRC-1	DUF4927	Nuc_rec_co-act	DUF1518	DUF1518
XP_037749745.1	102943217	XP_037749745.1_nuclear_receptor_coactivator_1_isoform_X10_Chelonia_mydas	HLH	PAS	PAS_11	NCOA_u2	SRC-1	DUF4927	Nuc_rec_co-act	DUF1518	DUF1518
XP_043390947.1	102948385	XP_043390947.1_aryl_hydrocarbon_receptor_nuclear_translocator_isoform_X5_Chelonia_mydas	HLH	PAS	PAS_11	CtaG_Cox11
XP_043390643.1	102946043	XP_043390643.1_hypoxia-inducible_factor_3-alpha_isoform_X3_Chelonia_mydas	HLH	PAS	PAS_3	HIF-1
XP_007053300.1	102944423	XP_007053300.1_potassium_voltage-gated_channel_subfamily_H_member_8_Chelonia_mydas	PAS_9	Ion_trans	cNMP_binding	Dynamitin	DUF725
XP_043378683.1	102936723	XP_043378683.1_period_circadian_protein_homolog_2_isoform_X6_Chelonia_mydas	PAS_3	Period_C
XP_037749724.1	102943217	XP_037749724.1_nuclear_receptor_coactivator_1_isoform_X1_Chelonia_mydas	HLH	PAS	PAS_11	NCOA_u2	SRC-1	DUF4927	Nuc_rec_co-act	DUF1518	DUF1518
XP_043379733.1	102943440	XP_043379733.1_aryl_hydrocarbon_receptor_nuclear_translocator_2_isoform_X3_Chelonia_mydas	HLH	PAS	PAS_11
XP_043378663.1	102936723	XP_043378663.1_period_circadian_protein_homolog_2_isoform_X1_Chelonia_mydas	PAS_3	Period_C
XP_037738568.1	102948385	XP_037738568.1_aryl_hydrocarbon_receptor_nuclear_translocator_isoform_X1_Chelonia_mydas	HLH	PAS	PAS_11	CtaG_Cox11
XP_043399629.1	102945319	XP_043399629.1_potassium_voltage-gated_channel_subfamily_H_member_1_isoform_X2_Chelonia_mydas	PAS_9	Ion_trans	cNMP_binding
XP_037765639.1	102936723	XP_037765639.1_period_circadian_protein_homolog_2_isoform_X1_Chelonia_mydas	PAS_3	Period_C
XP_037765651.1	102936723	XP_037765651.1_period_circadian_protein_homolog_2_isoform_X1_Chelonia_mydas	PAS_3	Period_C
XP_037749735.1	102943217	XP_037749735.1_nuclear_receptor_coactivator_1_isoform_X2_Chelonia_mydas	HLH	PAS	PAS_11	NCOA_u2	SRC-1	DUF4927	Nuc_rec_co-act	DUF1518	DUF1518
XP_037756510.1	102932829	XP_037756510.1_neuronal_PAS_domain-containing_protein_3_isoform_X7_Chelonia_mydas	HLH	PAS	PAS_3
XP_037768872.1	102946148	XP_037768872.1_aryl_hydrocarbon_receptor-like_isoform_X1_Chelonia_mydas	HLH	PAS	PAS_3
XP_037765645.1	102936723	XP_037765645.1_period_circadian_protein_homolog_2_isoform_X1_Chelonia_mydas	PAS_3	Period_C
XP_037765635.1	102936723	XP_037765635.1_period_circadian_protein_homolog_2_isoform_X1_Chelonia_mydas	PAS_3	Period_C
XP_037743532.2	119564639	XP_037743532.2_LOW_QUALITY_PROTEIN_period_circadian_protein_homolog_1_Chelonia_mydas	BRX_N	PAS_3	Period_C
XP_043395443.1	102937245	XP_043395443.1_nuclear_receptor_coactivator_2_Chelonia_mydas	HLH	PAS	PAS_11	NCOA_u2	SRC-1	DUF4927	Nuc_rec_co-act	DUF1518
XP_043378656.1	102936723	XP_043378656.1_period_circadian_protein_homolog_2_isoform_X1_Chelonia_mydas	PAS_3	Period_C
XP_043398004.1	102943217	XP_043398004.1_nuclear_receptor_coactivator_1_isoform_X12_Chelonia_mydas	PAS	PAS_11	NCOA_u2	SRC-1	DUF4927	Nuc_rec_co-act	DUF1518	DUF1518
XP_043397792.1	102936775	XP_043397792.1_potassium_voltage-gated_channel_subfamily_H_member_2_isoform_X2_Chelonia_mydas	PAS_9	HJURP_mid	Ion_trans	cNMP_binding
XP_043381442.1	102946148	XP_043381442.1_aryl_hydrocarbon_receptor-like_isoform_X2_Chelonia_mydas	PAS_3
XP_037767114.2	102943440	XP_037767114.2_aryl_hydrocarbon_receptor_nuclear_translocator_2_isoform_X1_Chelonia_mydas	HLH	PAS	PAS_11
XP_037771938.1	102947226	XP_037771938.1_nuclear_receptor_coactivator_3_isoform_X2_Chelonia_mydas	HLH	PAS	PAS_11	NCOA_u2	SRC-1	DUF4927	Nuc_rec_co-act	DUF1518
XP_037753675.1	102941363	XP_037753675.1_circadian_locomoter_output_cycles_protein_kaput_isoform_X1_Chelonia_mydas	HLH	PAS	PAS_11	DUF6080
XP_043378677.1	102936723	XP_043378677.1_period_circadian_protein_homolog_2_isoform_X3_Chelonia_mydas	PAS_3	Period_C
XP_037755773.1	102931605	XP_037755773.1_aryl_hydrocarbon_receptor_nuclear_translocator-like_protein_1_isoform_X1_Chelonia_mydas	HLH	PAS	PAS_11
XP_037748384.1	102937245	XP_037748384.1_nuclear_receptor_coactivator_2_Chelonia_mydas	HLH	PAS	PAS_11	NCOA_u2	SRC-1	DUF4927	Nuc_rec_co-act	DUF1518
XP_037741086.1	102939144	XP_037741086.1_serine_threonine-protein_kinase_38_isoform_X2_Chelonia_mydas	MEKHLA	Pkinase	Pkinase_C
XP_043394188.1	102944332	XP_043394188.1_single-minded_homolog_2_isoform_X2_Chelonia_mydas	PAS	PAS_3	SIM_C	SIM_C
XP_027688992.2	102941363	XP_027688992.2_circadian_locomoter_output_cycles_protein_kaput_isoform_X1_Chelonia_mydas	HLH	PAS	PAS_11	DUF6080
XP_043405448.1	102945291	XP_043405448.1_potassium_voltage-gated_channel_subfamily_H_member_5_isoform_X3_Chelonia_mydas	PAS_9	Ion_trans	cNMP_binding
XP_037749738.1	102943217	XP_037749738.1_nuclear_receptor_coactivator_1_isoform_X5_Chelonia_mydas	HLH	PAS	PAS_11	NCOA_u2	SRC-1	DUF4927	Nuc_rec_co-act	DUF1518	DUF1518
XP_007068309.2	102944332	XP_007068309.2_single-minded_homolog_2_isoform_X1_Chelonia_mydas	HLH	PAS	PAS_3	SIM_C	SIM_C
XP_043382618.1	102947226	XP_043382618.1_nuclear_receptor_coactivator_3_isoform_X1_Chelonia_mydas	HLH	PAS	PAS_11	NCOA_u2	SRC-1	DUF4927	Nuc_rec_co-act	DUF1518
XP_027681023.2	102935901	XP_027681023.2_endothelial_PAS_domain-containing_protein_1_isoform_X2_Chelonia_mydas	HLH	PAS	PAS_3	HIF-1	HEXIM	HIF-1a_CTAD
XP_043378673.1	102936723	XP_043378673.1_period_circadian_protein_homolog_2_isoform_X3_Chelonia_mydas	PAS_3	Period_C
XP_043378664.1	102936723	XP_043378664.1_period_circadian_protein_homolog_2_isoform_X1_Chelonia_mydas	PAS_3	Period_C
XP_043378675.1	102936723	XP_043378675.1_period_circadian_protein_homolog_2_isoform_X3_Chelonia_mydas	PAS_3	Period_C
XP_043379263.1	102935480	XP_043379263.1_N-acetylgalactosamine_kinase_isoform_X5_Chelonia_mydas	GalKase_gal_bdg	GHMP_kinases_N	PAS	GHMP_kinases_C
XP_043404306.1	102932829	XP_043404306.1_neuronal_PAS_domain-containing_protein_3_isoform_X2_Chelonia_mydas	HLH	PAS	PAS_3
XP_037749741.1	102943217	XP_037749741.1_nuclear_receptor_coactivator_1_isoform_X9_Chelonia_mydas	HLH	PAS	PAS_11	NCOA_u2	SRC-1	DUF4927	Nuc_rec_co-act	DUF1518	DUF1518
XP_037753680.1	102941363	XP_037753680.1_circadian_locomoter_output_cycles_protein_kaput_isoform_X1_Chelonia_mydas	HLH	PAS	PAS_11	DUF6080
XP_037738571.1	102948385	XP_037738571.1_aryl_hydrocarbon_receptor_nuclear_translocator_isoform_X6_Chelonia_mydas	HLH	PAS	PAS_11	CtaG_Cox11
XP_037771933.1	102947226	XP_037771933.1_nuclear_receptor_coactivator_3_isoform_X1_Chelonia_mydas	HLH	PAS	PAS_11	NCOA_u2	SRC-1	DUF4927	Nuc_rec_co-act	DUF1518
XP_027681234.1	102930430	XP_027681234.1_aryl_hydrocarbon_receptor_nuclear_translocator-like_protein_2_isoform_X4_Chelonia_mydas	HLH	PAS	PAS_11
XP_037771148.1	102930430	XP_037771148.1_aryl_hydrocarbon_receptor_nuclear_translocator-like_protein_2_isoform_X3_Chelonia_mydas	HLH	PAS
XP_043378671.1	102936723	XP_043378671.1_period_circadian_protein_homolog_2_isoform_X3_Chelonia_mydas	PAS_3	Period_C
XP_007063091.3	102930430	XP_007063091.3_aryl_hydrocarbon_receptor_nuclear_translocator-like_protein_2_isoform_X1_Chelonia_mydas	HLH	PAS	PAS_11
XP_043399630.1	102945319	XP_043399630.1_potassium_voltage-gated_channel_subfamily_H_member_1_isoform_X2_Chelonia_mydas	PAS_9	Ion_trans	cNMP_binding
XP_037749723.1	102943217	XP_037749723.1_nuclear_receptor_coactivator_1_isoform_X1_Chelonia_mydas	HLH	PAS	PAS_11	NCOA_u2	SRC-1	DUF4927	Nuc_rec_co-act	DUF1518	DUF1518
XP_043378666.1	102936723	XP_043378666.1_period_circadian_protein_homolog_2_isoform_X1_Chelonia_mydas	PAS_3	Period_C
XP_037753681.1	102941363	XP_037753681.1_circadian_locomoter_output_cycles_protein_kaput_isoform_X1_Chelonia_mydas	HLH	PAS	PAS_11	DUF6080
XP_007058080.1	102945319	XP_007058080.1_potassium_voltage-gated_channel_subfamily_H_member_1_isoform_X1_Chelonia_mydas	PAS_9	Ion_trans	cNMP_binding
XP_037747397.1	102936775	XP_037747397.1_potassium_voltage-gated_channel_subfamily_H_member_2_isoform_X1_Chelonia_mydas	PAS_9	HJURP_mid	Ion_trans	cNMP_binding
XP_007068074.1	102945291	XP_007068074.1_potassium_voltage-gated_channel_subfamily_H_member_5_isoform_X2_Chelonia_mydas	PAS_9	Ion_trans	cNMP_binding	NPV_P10
XP_043378658.1	102936723	XP_043378658.1_period_circadian_protein_homolog_2_isoform_X1_Chelonia_mydas	PAS_3	Period_C
XP_043394767.1	102932741	XP_043394767.1_aryl_hydrocarbon_receptor_repressor_Chelonia_mydas	HLH	PAS	Herpes_U5	PRD_Mga
XP_043390946.1	102948385	XP_043390946.1_aryl_hydrocarbon_receptor_nuclear_translocator_isoform_X2_Chelonia_mydas	HLH	PAS	PAS_11	CtaG_Cox11
XP_037765649.1	102936723	XP_037765649.1_period_circadian_protein_homolog_2_isoform_X1_Chelonia_mydas	PAS_3	Period_C
XP_037740580.1	102946043	XP_037740580.1_hypoxia-inducible_factor_3-alpha_isoform_X4_Chelonia_mydas	HLH	PAS	PAS_3	HIF-1
XP_037749728.1	102943217	XP_037749728.1_nuclear_receptor_coactivator_1_isoform_X1_Chelonia_mydas	HLH	PAS	PAS_11	NCOA_u2	SRC-1	DUF4927	Nuc_rec_co-act	DUF1518	DUF1518
XP_043378670.1	102936723	XP_043378670.1_period_circadian_protein_homolog_2_isoform_X2_Chelonia_mydas	PAS_3	Period_C
XP_043395440.1	102937245	XP_043395440.1_nuclear_receptor_coactivator_2_Chelonia_mydas	HLH	PAS	PAS_11	NCOA_u2	SRC-1	DUF4927	Nuc_rec_co-act	DUF1518
XP_043402142.1	102941363	XP_043402142.1_circadian_locomoter_output_cycles_protein_kaput_isoform_X3_Chelonia_mydas	PAS	PAS_11	DUF6080
XP_043381473.1	102942733	XP_043381473.1_potassium_voltage-gated_channel_subfamily_H_member_7_isoform_X3_Chelonia_mydas	PAS_9	Ion_trans	cNMP_binding	DUF3896
XP_037743073.1	102934187	XP_037743073.1_potassium_voltage-gated_channel_subfamily_H_member_6_Chelonia_mydas	PAS_9	Ion_trans	cNMP_binding
XP_037753676.1	102941363	XP_037753676.1_circadian_locomoter_output_cycles_protein_kaput_isoform_X1_Chelonia_mydas	HLH	PAS	PAS_11	DUF6080
XP_037741087.1	102939144	XP_037741087.1_serine_threonine-protein_kinase_38_isoform_X2_Chelonia_mydas	MEKHLA	Pkinase	Pkinase_C
XP_043378659.1	102936723	XP_043378659.1_period_circadian_protein_homolog_2_isoform_X1_Chelonia_mydas	PAS_3	Period_C
XP_043404833.1	102931605	XP_043404833.1_aryl_hydrocarbon_receptor_nuclear_translocator-like_protein_1_isoform_X2_Chelonia_mydas	HLH	PAS	PAS_11
XP_043381474.1	102942733	XP_043381474.1_potassium_voltage-gated_channel_subfamily_H_member_7_isoform_X4_Chelonia_mydas	PAS_9	Ion_trans	cNMP_binding	DUF3896
XP_037753679.1	102941363	XP_037753679.1_circadian_locomoter_output_cycles_protein_kaput_isoform_X1_Chelonia_mydas	HLH	PAS	PAS_11	DUF6080
XP_043399726.1	102935901	XP_043399726.1_endothelial_PAS_domain-containing_protein_1_isoform_X1_Chelonia_mydas	HLH	PAS	PAS_3	HIF-1	HEXIM	HIF-1a_CTAD
XP_037766864.1	102930003	XP_037766864.1_high_affinity_cAMP-specific_and_IBMX-insensitive_35-cyclic_phosphodiesterase_8A_isoform_X2_Chelonia_mydas	PDE8	DUF5894	PAS	PDEase_I
XP_037756509.1	102932829	XP_037756509.1_neuronal_PAS_domain-containing_protein_3_isoform_X5_Chelonia_mydas	HLH	PAS	PAS_3
XP_037757062.1	102942025	XP_037757062.1_hypoxia-inducible_factor_1-alpha_Chelonia_mydas	HLH	PAS	PAS_3	HIF-1	HIF-1a_CTAD
XP_043402137.1	102941363	XP_043402137.1_circadian_locomoter_output_cycles_protein_kaput_isoform_X1_Chelonia_mydas	HLH	PAS	PAS_11	DUF6080
XP_007066932.1	102930003	XP_007066932.1_high_affinity_cAMP-specific_and_IBMX-insensitive_35-cyclic_phosphodiesterase_8A_isoform_X1_Chelonia_mydas	PDE8	DUF5894	PAS	PDEase_I
XP_037753682.1	102941363	XP_037753682.1_circadian_locomoter_output_cycles_protein_kaput_isoform_X1_Chelonia_mydas	HLH	PAS	PAS_11	DUF6080
XP_037771934.1	102947226	XP_037771934.1_nuclear_receptor_coactivator_3_isoform_X1_Chelonia_mydas	HLH	PAS	PAS_11	NCOA_u2	SRC-1	DUF4927	Nuc_rec_co-act	DUF1518
XP_043378662.1	102936723	XP_043378662.1_period_circadian_protein_homolog_2_isoform_X1_Chelonia_mydas	PAS_3	Period_C
XP_043378678.1	102936723	XP_043378678.1_period_circadian_protein_homolog_2_isoform_X3_Chelonia_mydas	PAS_3	Period_C
XP_043390948.1	102948385	XP_043390948.1_aryl_hydrocarbon_receptor_nuclear_translocator_isoform_X7_Chelonia_mydas	HLH	PAS	PAS_11	CtaG_Cox11
XP_037749746.1	102943217	XP_037749746.1_nuclear_receptor_coactivator_1_isoform_X11_Chelonia_mydas	HLH	PAS	PAS_11	NCOA_u2	SRC-1	DUF4927	Nuc_rec_co-act	DUF1518	DUF1518
XP_007054098.2	102937245	XP_007054098.2_nuclear_receptor_coactivator_2_Chelonia_mydas	HLH	PAS	PAS_11	NCOA_u2	SRC-1	DUF4927	Nuc_rec_co-act	DUF1518
XP_043404829.1	102931605	XP_043404829.1_aryl_hydrocarbon_receptor_nuclear_translocator-like_protein_1_isoform_X1_Chelonia_mydas	HLH	PAS	PAS_11
XP_037755775.1	102931605	XP_037755775.1_aryl_hydrocarbon_receptor_nuclear_translocator-like_protein_1_isoform_X1_Chelonia_mydas	HLH	PAS	PAS_11
XP_037739903.1	102946567	XP_037739903.1_potassium_voltage-gated_channel_subfamily_H_member_3_Chelonia_mydas	PAS_9	Ion_trans	UBM	cNMP_binding
XP_043381472.1	102942733	XP_043381472.1_potassium_voltage-gated_channel_subfamily_H_member_7_isoform_X2_Chelonia_mydas	PAS_9	Ion_trans	cNMP_binding	DUF3896
XP_037765640.1	102936723	XP_037765640.1_period_circadian_protein_homolog_2_isoform_X1_Chelonia_mydas	PAS_3	Period_C
XP_037738569.1	102948385	XP_037738569.1_aryl_hydrocarbon_receptor_nuclear_translocator_isoform_X3_Chelonia_mydas	HLH	PAS	PAS_11	CtaG_Cox11
XP_043379264.1	102935480	XP_043379264.1_N-acetylgalactosamine_kinase_isoform_X6_Chelonia_mydas	GalKase_gal_bdg	GHMP_kinases_N	PAS	GHMP_kinases_C
XP_043394187.1	102944332	XP_043394187.1_single-minded_homolog_2_isoform_X2_Chelonia_mydas	PAS	PAS_3	SIM_C	SIM_C
XP_043382620.1	102947226	XP_043382620.1_nuclear_receptor_coactivator_3_isoform_X1_Chelonia_mydas	HLH	PAS	PAS_11	NCOA_u2	SRC-1	DUF4927	Nuc_rec_co-act	DUF1518
XP_037752219.2	114019317	XP_037752219.2_neuronal_PAS_domain-containing_protein_4_Chelonia_mydas	PAS_3
XP_037746509.1	102939242	XP_037746509.1_aryl_hydrocarbon_receptor_Chelonia_mydas	HLH	PAS	PAS_3
XP_043377891.1	102933949	XP_043377891.1_circadian_clock_protein_PASD1_isoform_X2_Chelonia_mydas	PAS_11
XP_043397790.1	102936775	XP_043397790.1_potassium_voltage-gated_channel_subfamily_H_member_2_isoform_X2_Chelonia_mydas	PAS_9	HJURP_mid	Ion_trans	cNMP_binding
XP_043402143.1	102941363	XP_043402143.1_circadian_locomoter_output_cycles_protein_kaput_isoform_X3_Chelonia_mydas	PAS	PAS_11	DUF6080
XP_037765841.1	102935480	XP_037765841.1_N-acetylgalactosamine_kinase_isoform_X1_Chelonia_mydas	GalKase_gal_bdg	GHMP_kinases_N	PAS	GHMP_kinases_C
XP_037765655.1	102936723	XP_037765655.1_period_circadian_protein_homolog_2_isoform_X5_Chelonia_mydas	PAS_3	Period_C
XP_037765630.1	102936723	XP_037765630.1_period_circadian_protein_homolog_2_isoform_X1_Chelonia_mydas	PAS_3	Period_C
XP_037740587.1	102944468	XP_037740587.1_neuronal_PAS_domain-containing_protein_1_isoform_X2_Chelonia_mydas	HLH	PAS_3
XP_043378676.1	102936723	XP_043378676.1_period_circadian_protein_homolog_2_isoform_X3_Chelonia_mydas	PAS_3	Period_C
XP_007069027.3	102939239	XP_007069027.3_neuronal_PAS_domain-containing_protein_2_isoform_X1_Chelonia_mydas	HLH	PAS	PAS_11
XP_043382623.1	102947226	XP_043382623.1_nuclear_receptor_coactivator_3_isoform_X3_Chelonia_mydas	HLH	PAS	PAS_11	NCOA_u2	SRC-1	DUF4927	Nuc_rec_co-act
XP_043381475.1	102942733	XP_043381475.1_potassium_voltage-gated_channel_subfamily_H_member_7_isoform_X5_Chelonia_mydas	PAS_9	Ion_trans	cNMP_binding	DUF3896
XP_043379734.1	102943440	XP_043379734.1_aryl_hydrocarbon_receptor_nuclear_translocator_2_isoform_X3_Chelonia_mydas	HLH	PAS	PAS_11
XP_037749733.1	102943217	XP_037749733.1_nuclear_receptor_coactivator_1_isoform_X1_Chelonia_mydas	HLH	PAS	PAS_11	NCOA_u2	SRC-1	DUF4927	Nuc_rec_co-act	DUF1518	DUF1518
XP_037741085.1	102939144	XP_037741085.1_serine_threonine-protein_kinase_38_isoform_X1_Chelonia_mydas	MEKHLA	Pkinase	Pkinase_C
XP_043402139.1	102941363	XP_043402139.1_circadian_locomoter_output_cycles_protein_kaput_isoform_X1_Chelonia_mydas	HLH	PAS	PAS_11	DUF6080
XP_043378667.1	102936723	XP_043378667.1_period_circadian_protein_homolog_2_isoform_X1_Chelonia_mydas	PAS_3	Period_C
XP_043378652.1	102936723	XP_043378652.1_period_circadian_protein_homolog_2_isoform_X1_Chelonia_mydas	PAS_3	Period_C
XP_037765646.1	102936723	XP_037765646.1_period_circadian_protein_homolog_2_isoform_X1_Chelonia_mydas	PAS_3	Period_C
XP_043404308.1	102932829	XP_043404308.1_neuronal_PAS_domain-containing_protein_3_isoform_X8_Chelonia_mydas	HLH	PAS	PAS_3
XP_043392835.1	102939239	XP_043392835.1_neuronal_PAS_domain-containing_protein_2_isoform_X2_Chelonia_mydas	HLH	PAS	PAS_11
XP_037750451.1	102943364	XP_037750451.1_single-minded_homolog_1_isoform_X1_Chelonia_mydas	HLH	PAS	PAS_3	SIM_C
XP_043395439.1	102937245	XP_043395439.1_nuclear_receptor_coactivator_2_Chelonia_mydas	HLH	PAS	PAS_11	NCOA_u2	SRC-1	DUF4927	Nuc_rec_co-act	DUF1518
XP_043378668.1	102936723	XP_043378668.1_period_circadian_protein_homolog_2_isoform_X1_Chelonia_mydas	PAS_3	Period_C
XP_043394186.1	102944332	XP_043394186.1_single-minded_homolog_2_isoform_X2_Chelonia_mydas	PAS	PAS_3	SIM_C	SIM_C
XP_037749730.1	102943217	XP_037749730.1_nuclear_receptor_coactivator_1_isoform_X1_Chelonia_mydas	HLH	PAS	PAS_11	NCOA_u2	SRC-1	DUF4927	Nuc_rec_co-act	DUF1518	DUF1518
XP_037753689.1	102941363	XP_037753689.1_circadian_locomoter_output_cycles_protein_kaput_isoform_X4_Chelonia_mydas	PAS	PAS_11	DUF6080
XP_037755777.1	102931605	XP_037755777.1_aryl_hydrocarbon_receptor_nuclear_translocator-like_protein_1_isoform_X2_Chelonia_mydas	HLH	PAS	PAS_11
XP_037749736.1	102943217	XP_037749736.1_nuclear_receptor_coactivator_1_isoform_X3_Chelonia_mydas	HLH	PAS	PAS_11	NCOA_u2	SRC-1	DUF4927	Nuc_rec_co-act	DUF1518	DUF1518
XP_037765658.1	102936723	XP_037765658.1_period_circadian_protein_homolog_2_isoform_X7_Chelonia_mydas	PAS_3	Period_C
XP_043390642.1	102946043	XP_043390642.1_hypoxia-inducible_factor_3-alpha_isoform_X2_Chelonia_mydas	HLH	PAS	PAS_3	HIF-1
XP_037756507.1	102932829	XP_037756507.1_neuronal_PAS_domain-containing_protein_3_isoform_X3_Chelonia_mydas	HLH	PAS	PAS_3
XP_043378672.1	102936723	XP_043378672.1_period_circadian_protein_homolog_2_isoform_X3_Chelonia_mydas	PAS_3	Period_C
XP_043378682.1	102936723	XP_043378682.1_period_circadian_protein_homolog_2_isoform_X6_Chelonia_mydas	PAS_3	Period_C
XP_043395441.1	102937245	XP_043395441.1_nuclear_receptor_coactivator_2_Chelonia_mydas	HLH	PAS	PAS_11	NCOA_u2	SRC-1	DUF4927	Nuc_rec_co-act	DUF1518
XP_043378661.1	102936723	XP_043378661.1_period_circadian_protein_homolog_2_isoform_X1_Chelonia_mydas	PAS_3	Period_C
XP_037771147.1	102930430	XP_037771147.1_aryl_hydrocarbon_receptor_nuclear_translocator-like_protein_2_isoform_X2_Chelonia_mydas	HLH	PAS	PAS_11
XP_043402140.1	102941363	XP_043402140.1_circadian_locomoter_output_cycles_protein_kaput_isoform_X1_Chelonia_mydas	HLH	PAS	PAS_11	DUF6080
XP_043405447.1	102945291	XP_043405447.1_potassium_voltage-gated_channel_subfamily_H_member_5_isoform_X1_Chelonia_mydas	PAS_9	Ion_trans	cNMP_binding	NPV_P10
XP_037765642.1	102936723	XP_037765642.1_period_circadian_protein_homolog_2_isoform_X1_Chelonia_mydas	PAS_3	Period_C
XP_027681236.2	102930430	XP_027681236.2_aryl_hydrocarbon_receptor_nuclear_translocator-like_protein_2_isoform_X5_Chelonia_mydas	HLH	PAS	PAS_11
XP_043404831.1	102931605	XP_043404831.1_aryl_hydrocarbon_receptor_nuclear_translocator-like_protein_1_isoform_X2_Chelonia_mydas	HLH	PAS	PAS_11
XP_043402141.1	102941363	XP_043402141.1_circadian_locomoter_output_cycles_protein_kaput_isoform_X2_Chelonia_mydas	HLH	PAS_11	DUF6080
XP_037749729.1	102943217	XP_037749729.1_nuclear_receptor_coactivator_1_isoform_X1_Chelonia_mydas	HLH	PAS	PAS_11	NCOA_u2	SRC-1	DUF4927	Nuc_rec_co-act	DUF1518	DUF1518
XP_043378657.1	102936723	XP_043378657.1_period_circadian_protein_homolog_2_isoform_X1_Chelonia_mydas	PAS_3	Period_C
XP_043392798.1	102941157	XP_043392798.1_potassium_voltage-gated_channel_subfamily_H_member_4_Chelonia_mydas	PAS_9	Ion_trans	UBM	cNMP_binding	CLZ
XP_043378681.1	102936723	XP_043378681.1_period_circadian_protein_homolog_2_isoform_X4_Chelonia_mydas	PAS_3	Period_C
XP_037765648.1	102936723	XP_037765648.1_period_circadian_protein_homolog_2_isoform_X1_Chelonia_mydas	PAS_3	Period_C
XP_037753678.1	102941363	XP_037753678.1_circadian_locomoter_output_cycles_protein_kaput_isoform_X1_Chelonia_mydas	HLH	PAS	PAS_11	DUF6080
XP_043378655.1	102936723	XP_043378655.1_period_circadian_protein_homolog_2_isoform_X1_Chelonia_mydas	PAS_3	Period_C
XP_037765650.1	102936723	XP_037765650.1_period_circadian_protein_homolog_2_isoform_X1_Chelonia_mydas	PAS_3	Period_C
XP_007056238.3	102931288	XP_007056238.3_neuronal_PAS_domain-containing_protein_4_Chelonia_mydas	HLH	PAS_3	PAS_11
XP_043378654.1	102936723	XP_043378654.1_period_circadian_protein_homolog_2_isoform_X1_Chelonia_mydas	PAS_3	Period_C
XP_037765643.1	102936723	XP_037765643.1_period_circadian_protein_homolog_2_isoform_X1_Chelonia_mydas	PAS_3	Period_C
XP_043382624.1	102947226	XP_043382624.1_nuclear_receptor_coactivator_3_isoform_X4_Chelonia_mydas	HLH	PAS	PAS_11	NCOA_u2	SRC-1	DUF4927	Nuc_rec_co-act
XP_037765652.1	102936723	XP_037765652.1_period_circadian_protein_homolog_2_isoform_X1_Chelonia_mydas	PAS_3	Period_C
XP_037750452.1	102943364	XP_037750452.1_single-minded_homolog_1_isoform_X2_Chelonia_mydas	PAS	PAS_3	SIM_C
XP_043395438.1	102937245	XP_043395438.1_nuclear_receptor_coactivator_2_Chelonia_mydas	HLH	PAS	PAS_11	NCOA_u2	SRC-1	DUF4927	Nuc_rec_co-act	DUF1518
XP_043402138.1	102941363	XP_043402138.1_circadian_locomoter_output_cycles_protein_kaput_isoform_X1_Chelonia_mydas	HLH	PAS	PAS_11	DUF6080
XP_043390645.1	102946043	XP_043390645.1_hypoxia-inducible_factor_3-alpha_isoform_X5_Chelonia_mydas	PAS	PAS_3	HIF-1
XP_037740586.1	102944468	XP_037740586.1_neuronal_PAS_domain-containing_protein_1_isoform_X1_Chelonia_mydas	HLH	PAS	PAS_3
XP_043390644.1	102946043	XP_043390644.1_hypoxia-inducible_factor_3-alpha_isoform_X5_Chelonia_mydas	PAS	PAS_3	HIF-1
XP_037748382.1	102937245	XP_037748382.1_nuclear_receptor_coactivator_2_Chelonia_mydas	HLH	PAS	PAS_11	NCOA_u2	SRC-1	DUF4927	Nuc_rec_co-act	DUF1518
XP_043398002.1	102943217	XP_043398002.1_nuclear_receptor_coactivator_1_isoform_X8_Chelonia_mydas	HLH	PAS	PAS_11	NCOA_u2	SRC-1	DUF4927	Nuc_rec_co-act	DUF1518	DUF1518
XP_043404830.1	102931605	XP_043404830.1_aryl_hydrocarbon_receptor_nuclear_translocator-like_protein_1_isoform_X1_Chelonia_mydas	HLH	PAS	PAS_11
XP_037748385.1	102937245	XP_037748385.1_nuclear_receptor_coactivator_2_Chelonia_mydas	HLH	PAS	PAS_11	NCOA_u2	SRC-1	DUF4927	Nuc_rec_co-act	DUF1518
XP_037765634.1	102936723	XP_037765634.1_period_circadian_protein_homolog_2_isoform_X1_Chelonia_mydas	PAS_3	Period_C
XP_037767115.2	102943440	XP_037767115.2_aryl_hydrocarbon_receptor_nuclear_translocator_2_isoform_X2_Chelonia_mydas	HLH	PAS	PAS_11
XP_043398636.1	102943364	XP_043398636.1_single-minded_homolog_1_isoform_X3_Chelonia_mydas	PAS_3	PAS_3	SIM_C
XP_037765843.1	102935480	XP_037765843.1_N-acetylgalactosamine_kinase_isoform_X3_Chelonia_mydas	GalKase_gal_bdg	GHMP_kinases_N	PAS	GHMP_kinases_C
XP_037768897.1	102942733	XP_037768897.1_potassium_voltage-gated_channel_subfamily_H_member_7_isoform_X1_Chelonia_mydas	PAS_9	Ion_trans	cNMP_binding	DUF3896
XP_043378680.1	102936723	XP_043378680.1_period_circadian_protein_homolog_2_isoform_X3_Chelonia_mydas	PAS_3	Period_C
XP_037749743.1	102943217	XP_037749743.1_nuclear_receptor_coactivator_1_isoform_X9_Chelonia_mydas	HLH	PAS	PAS_11	NCOA_u2	SRC-1	DUF4927	Nuc_rec_co-act	DUF1518	DUF1518
XP_027678380.2	102933949	XP_027678380.2_circadian_clock_protein_PASD1_isoform_X1_Chelonia_mydas	HLH	PAS	PAS_11
XP_037750453.1	102943364	XP_037750453.1_single-minded_homolog_1_isoform_X3_Chelonia_mydas	PAS_3	PAS_3	SIM_C
XP_043382622.1	102947226	XP_043382622.1_nuclear_receptor_coactivator_3_isoform_X1_Chelonia_mydas	HLH	PAS	PAS_11	NCOA_u2	SRC-1	DUF4927	Nuc_rec_co-act	DUF1518
XP_043398001.1	102943217	XP_043398001.1_nuclear_receptor_coactivator_1_isoform_X6_Chelonia_mydas	HLH	PAS	PAS_11	NCOA_u2	SRC-1	DUF4927	Nuc_rec_co-act	DUF1518	DUF1518
XP_043404307.1	102932829	XP_043404307.1_neuronal_PAS_domain-containing_protein_3_isoform_X6_Chelonia_mydas	HLH	PAS	PAS_3
XP_037749734.1	102943217	XP_037749734.1_nuclear_receptor_coactivator_1_isoform_X1_Chelonia_mydas	HLH	PAS	PAS_11	NCOA_u2	SRC-1	DUF4927	Nuc_rec_co-act	DUF1518	DUF1518
XP_037756511.1	102932829	XP_037756511.1_neuronal_PAS_domain-containing_protein_3_isoform_X1_Chelonia_mydas	HLH	PAS	PAS_3
XP_037771937.1	102947226	XP_037771937.1_nuclear_receptor_coactivator_3_isoform_X1_Chelonia_mydas	HLH	PAS	PAS_11	NCOA_u2	SRC-1	DUF4927	Nuc_rec_co-act	DUF1518
XP_043381476.1	102942733	XP_043381476.1_potassium_voltage-gated_channel_subfamily_H_member_7_isoform_X6_Chelonia_mydas	PAS_9	Ion_trans
XP_043378665.1	102936723	XP_043378665.1_period_circadian_protein_homolog_2_isoform_X1_Chelonia_mydas	PAS_3	Period_C
XP_043382619.1	102947226	XP_043382619.1_nuclear_receptor_coactivator_3_isoform_X1_Chelonia_mydas	HLH	PAS	PAS_11	NCOA_u2	SRC-1	DUF4927	Nuc_rec_co-act	DUF1518
XP_037749747.1	102943217	XP_037749747.1_nuclear_receptor_coactivator_1_isoform_X13_Chelonia_mydas	PAS	PAS_11	NCOA_u2	SRC-1	DUF4927	Nuc_rec_co-act	DUF1518	DUF1518
XP_037755774.1	102931605	XP_037755774.1_aryl_hydrocarbon_receptor_nuclear_translocator-like_protein_1_isoform_X1_Chelonia_mydas	HLH	PAS	PAS_11
XP_037765844.1	102935480	XP_037765844.1_N-acetylgalactosamine_kinase_isoform_X4_Chelonia_mydas	GalKase_gal_bdg	GHMP_kinases_N	PAS	GHMP_kinases_C
XP_037765653.1	102936723	XP_037765653.1_period_circadian_protein_homolog_2_isoform_X1_Chelonia_mydas	PAS_3	Period_C
XP_037755776.1	102931605	XP_037755776.1_aryl_hydrocarbon_receptor_nuclear_translocator-like_protein_1_isoform_X1_Chelonia_mydas	HLH	PAS	PAS_11
XP_043402939.1	102929786	XP_043402939.1_high_affinity_cAMP-specific_and_IBMX-insensitive_35-cyclic_phosphodiesterase_8B_isoform_X1_Chelonia_mydas	PDE8	PAS_9	PDEase_I
XP_037738570.1	102948385	XP_037738570.1_aryl_hydrocarbon_receptor_nuclear_translocator_isoform_X4_Chelonia_mydas	HLH	PAS	PAS_11	CtaG_Cox11
XP_037753688.1	102941363	XP_037753688.1_circadian_locomoter_output_cycles_protein_kaput_isoform_X3_Chelonia_mydas	PAS	PAS_11	DUF6080
XP_043378419.1	102934051	XP_043378419.1_LOW_QUALITY_PROTEIN_PAS_domain-containing_serine_threonine-protein_kinase_Chelonia_mydas	PAS	PAS_9	Pkinase
XP_043390641.1	102946043	XP_043390641.1_hypoxia-inducible_factor_3-alpha_isoform_X1_Chelonia_mydas	HLH	PAS	PAS_3	HIF-1

## Sheet: Xenopus
XP_031758408.1	100488299	XP_031758408.1_PAS_domain-containing_serine_threonine-protein_kinase_isoform_X2_Xenopus_tropicalis	PAS_9	PAS_9	PAS_9	Pkinase
NP_001072906.2	780368	NP_001072906.2_neuronal_PAS_domain-containing_protein_4_Xenopus_tropicalis	HLH	PAS_3	PAS_3
XP_031746084.1	100151738	XP_031746084.1_potassium_voltage-gated_channel_subfamily_H_member_5_isoform_X2_Xenopus_tropicalis	PAS_9	Ion_trans	cNMP_binding	NPV_P10
XP_031757331.1	100127189	XP_031757331.1_nuclear_receptor_coactivator_1_isoform_X6_Xenopus_tropicalis	HLH	PAS	PAS_11	NCOA_u2	NCOA_u2	SRC-1	DUF4927	Nuc_rec_co-act	DUF1518	DUF1518
XP_017951834.2	100486786	XP_017951834.2_circadian_clock_protein_PASD1_Xenopus_tropicalis	HLH	PAS	PAS_11
XP_002932187.2	100486719	XP_002932187.2_single-minded_homolog_1_isoform_X2_Xenopus_tropicalis	PAS	PAS_3	SIM_C
XP_031750620.1	733554	XP_031750620.1_nuclear_receptor_coactivator_3_Xenopus_tropicalis	HLH	PAS	PAS_11	NCOA_u2	SRC-1	DUF4927	Nuc_rec_co-act	DUF1518
XP_004917848.1	100488299	XP_004917848.1_PAS_domain-containing_serine_threonine-protein_kinase_isoform_X2_Xenopus_tropicalis	PAS_9	PAS_9	PAS_9	Pkinase
XP_017953081.2	100492237	XP_017953081.2_potassium_voltage-gated_channel_subfamily_H_member_8_Xenopus_tropicalis	PAS_9	Ion_trans	UBM	cNMP_binding
XP_012825564.2	100151702	XP_012825564.2_period_circadian_protein_homolog_2_isoform_X3_Xenopus_tropicalis	Collagen_trimer	PAS_3	Period_C
XP_002942364.2	100488431	XP_002942364.2_potassium_voltage-gated_channel_subfamily_H_member_4_Xenopus_tropicalis	PAS_9	Ion_trans	cNMP_binding	CENP-F_leu_zip
XP_004910446.1	100490787	XP_004910446.1_high_affinity_cAMP-specific_and_IBMX-insensitive_35-cyclic_phosphodiesterase_8B_isoform_X2_Xenopus_tropicalis	PDE8	PAS_9	PDEase_I
XP_031760363.1	100490406	XP_031760363.1_potassium_voltage-gated_channel_subfamily_H_member_8_Xenopus_tropicalis	PAS_9	Ion_trans	cNMP_binding	DUF5660
XP_031757330.1	100127189	XP_031757330.1_nuclear_receptor_coactivator_1_isoform_X5_Xenopus_tropicalis	HLH	PAS	PAS_11	NCOA_u2	NCOA_u2	SRC-1	DUF4927	Nuc_rec_co-act	DUF1518	DUF1518
XP_031752412.1	100492082	XP_031752412.1_single-minded_homolog_2_isoform_X1_Xenopus_tropicalis	HLH	PAS	PAS_3	SIM_C	SIM_C
XP_031758759.1	100496157	XP_031758759.1_potassium_voltage-gated_channel_subfamily_H_member_1_Xenopus_tropicalis	PAS_9	Ion_trans	cNMP_binding	Prefoldin_2
XP_031757399.1	100151702	XP_031757399.1_period_circadian_protein_homolog_2_isoform_X4_Xenopus_tropicalis	Collagen_trimer	PAS_3	Period_C
XP_012823505.2	100151738	XP_012823505.2_potassium_voltage-gated_channel_subfamily_H_member_5_isoform_X1_Xenopus_tropicalis	PAS_9	Ion_trans	cNMP_binding	NPV_P10
XP_031756277.1	100422809	XP_031756277.1_aryl_hydrocarbon_receptor_nuclear_translocator-like_protein_1_Xenopus_tropicalis	HLH	PAS	PAS_11
XP_017950411.2	100485488	XP_017950411.2_aryl_hydrocarbon_receptor_repressor_isoform_X1_Xenopus_tropicalis	HLH	PAS
XP_031746087.1	100151738	XP_031746087.1_potassium_voltage-gated_channel_subfamily_H_member_5_isoform_X4_Xenopus_tropicalis	PAS_9	Ion_trans	cNMP_binding	NPV_P10
XP_031753882.1	779488	XP_031753882.1_period_circadian_protein_homolog_1_isoform_X1_Xenopus_tropicalis	PAS_3	Period_C
XP_031753016.1	100494380	XP_031753016.1_potassium_voltage-gated_channel_subfamily_H_member_3_Xenopus_tropicalis	PAS_9	Ion_trans	UBM	cNMP_binding	LPP
XP_004910447.1	100490787	XP_004910447.1_high_affinity_cAMP-specific_and_IBMX-insensitive_35-cyclic_phosphodiesterase_8B_isoform_X3_Xenopus_tropicalis	PAS_9	PDEase_I
NP_001184158.1	779488	NP_001184158.1_period_circadian_protein_homolog_1_Xenopus_tropicalis	PAS_3	Period_C
XP_031759590.1	100491983	XP_031759590.1_potassium_voltage-gated_channel_subfamily_H_member_2_isoform_X1_Xenopus_tropicalis	PAS_9	Ion_trans	cNMP_binding
XP_031757327.1	100127189	XP_031757327.1_nuclear_receptor_coactivator_1_isoform_X2_Xenopus_tropicalis	HLH	PAS	PAS_11	NCOA_u2	NCOA_u2	SRC-1	DUF4927	Nuc_rec_co-act	DUF1518	DUF1518
NP_001120909.1	100151738	NP_001120909.1_potassium_voltage-gated_channel_subfamily_H_member_5_Xenopus_tropicalis	PAS_9	Ion_trans	cNMP_binding	NPV_P10
NP_001106383.1	100127189	NP_001106383.1_nuclear_receptor_coactivator_1_Xenopus_tropicalis	HLH	PAS	PAS_11	NCOA_u2	NCOA_u2	SRC-1	DUF4927	Nuc_rec_co-act	DUF1518	DUF1518
XP_012825276.1	100144695	XP_012825276.1_aryl_hydrocarbon_receptor_nuclear_translocator_isoform_X2_Xenopus_tropicalis	HLH	PAS	PAS_11
NP_001122127.1	100038163	NP_001122127.1_circadian_locomoter_output_cycles_protein_kaput_Xenopus_tropicalis	HLH	PAS	PAS_11
XP_031750621.1	733554	XP_031750621.1_nuclear_receptor_coactivator_3_Xenopus_tropicalis	HLH	PAS	PAS_11	NCOA_u2	SRC-1	DUF4927	Nuc_rec_co-act	DUF1518
XP_012824102.2	780104	XP_012824102.2_neuronal_PAS_domain-containing_protein_3_isoform_X3_Xenopus_tropicalis	HLH	PAS	PAS_3
XP_031752413.1	100492082	XP_031752413.1_single-minded_homolog_2_isoform_X2_Xenopus_tropicalis	HLH	PAS	PAS_3	SIM_C	SIM_C
XP_017944810.2	100485121	XP_017944810.2_potassium_voltage-gated_channel_subfamily_H_member_6_isoform_X2_Xenopus_tropicalis	PAS_9	Ion_trans	cNMP_binding	DegS
XP_031757328.1	100127189	XP_031757328.1_nuclear_receptor_coactivator_1_isoform_X3_Xenopus_tropicalis	HLH	PAS	PAS_11	NCOA_u2	NCOA_u2	SRC-1	DUF4927	Nuc_rec_co-act	DUF1518	DUF1518
XP_031759591.1	100491983	XP_031759591.1_potassium_voltage-gated_channel_subfamily_H_member_2_isoform_X2_Xenopus_tropicalis	PAS_9	Ion_trans	cNMP_binding
XP_031759593.1	100491983	XP_031759593.1_potassium_voltage-gated_channel_subfamily_H_member_2_isoform_X4_Xenopus_tropicalis	PAS_9	Ion_trans	cNMP_binding
XP_031753377.1	100101693	XP_031753377.1_aryl_hydrocarbon_receptor_nuclear_translocator_2_isoform_X2_Xenopus_tropicalis	HLH	PAS	PAS_11
XP_004914603.1	100486719	XP_004914603.1_single-minded_homolog_1_isoform_X3_Xenopus_tropicalis	PAS_3	PAS_3	SIM_C
NP_001096298.1	100124875	NP_001096298.1_aryl_hydrocarbon_receptor_nuclear_translocator-like_protein_2_Xenopus_tropicalis	HLH	PAS	PAS_11
XP_031757329.1	100127189	XP_031757329.1_nuclear_receptor_coactivator_1_isoform_X4_Xenopus_tropicalis	HLH	PAS	PAS_11	NCOA_u2	NCOA_u2	SRC-1	DUF4927	Nuc_rec_co-act	DUF1518	DUF1518
NP_001120882.1	100151702	NP_001120882.1_period_circadian_protein_homolog_2_Xenopus_tropicalis	Collagen_trimer	PAS_3
XP_012825563.2	100151702	XP_012825563.2_period_circadian_protein_homolog_2_isoform_X2_Xenopus_tropicalis	Collagen_trimer	PAS_3	Period_C
XP_017949286.2	100151702	XP_017949286.2_period_circadian_protein_homolog_2_isoform_X1_Xenopus_tropicalis	Collagen_trimer	PAS_3	Period_C
XP_031758407.1	100488299	XP_031758407.1_PAS_domain-containing_serine_threonine-protein_kinase_isoform_X1_Xenopus_tropicalis	PAS_9	PAS_9	PAS_9	Pkinase
XP_031755069.1	100497070	XP_031755069.1_high_affinity_cAMP-specific_and_IBMX-insensitive_35-cyclic_phosphodiesterase_8A_isoform_X4_Xenopus_tropicalis	DUF5894	PAS_9	PDEase_I
XP_031749026.1	100486080	XP_031749026.1_potassium_voltage-gated_channel_subfamily_H_member_7_isoform_X4_Xenopus_tropicalis	PAS_9	Ion_trans	cNMP_binding
XP_031753883.1	779488	XP_031753883.1_period_circadian_protein_homolog_1_isoform_X2_Xenopus_tropicalis	PAS_3	Period_C
XP_002940920.1	100490787	XP_002940920.1_high_affinity_cAMP-specific_and_IBMX-insensitive_35-cyclic_phosphodiesterase_8B_isoform_X1_Xenopus_tropicalis	PDE8	PAS_9	PDEase_I
XP_031757324.1	100127189	XP_031757324.1_nuclear_receptor_coactivator_1_isoform_X1_Xenopus_tropicalis	HLH	PAS	PAS_11	NCOA_u2	NCOA_u2	SRC-1	DUF4927	Nuc_rec_co-act	DUF1518	DUF1518
XP_031757332.1	100127189	XP_031757332.1_nuclear_receptor_coactivator_1_isoform_X7_Xenopus_tropicalis	HLH	PAS	PAS_11	NCOA_u2	NCOA_u2	SRC-1	DUF4927	Nuc_rec_co-act	DUF1518	DUF1518
NP_001093686.1	100101693	NP_001093686.1_aryl_hydrocarbon_receptor_nuclear_translocator_2_Xenopus_tropicalis	HLH	PAS	PAS_11
XP_012808358.2	100485121	XP_012808358.2_potassium_voltage-gated_channel_subfamily_H_member_6_isoform_X1_Xenopus_tropicalis	PAS_9	Ion_trans	cNMP_binding	DegS
XP_012824103.2	780104	XP_012824103.2_neuronal_PAS_domain-containing_protein_3_isoform_X4_Xenopus_tropicalis	HLH	PAS_3
XP_031749025.1	100486080	XP_031749025.1_potassium_voltage-gated_channel_subfamily_H_member_7_isoform_X3_Xenopus_tropicalis	PAS_9	Ion_trans	cNMP_binding
XP_002939668.3	100497070	XP_002939668.3_high_affinity_cAMP-specific_and_IBMX-insensitive_35-cyclic_phosphodiesterase_8A_isoform_X2_Xenopus_tropicalis	PDE8	DUF5894	PAS_9	PDEase_I
XP_012824100.2	780104	XP_012824100.2_neuronal_PAS_domain-containing_protein_3_isoform_X2_Xenopus_tropicalis	HLH	PAS	PAS_3
XP_031746085.1	100151738	XP_031746085.1_potassium_voltage-gated_channel_subfamily_H_member_5_isoform_X3_Xenopus_tropicalis	PAS_9	Ion_trans	cNMP_binding	NPV_P10
XP_031760318.1	100485488	XP_031760318.1_aryl_hydrocarbon_receptor_repressor_isoform_X4_Xenopus_tropicalis	PAS
XP_031760317.1	100485488	XP_031760317.1_aryl_hydrocarbon_receptor_repressor_isoform_X3_Xenopus_tropicalis	PAS
XP_002933348.2	613065	XP_002933348.2_aryl_hydrocarbon_receptor_isoform_X1_Xenopus_tropicalis	HLH	PAS	PAS_3
XP_012824098.2	780104	XP_012824098.2_neuronal_PAS_domain-containing_protein_3_isoform_X1_Xenopus_tropicalis	HLH	PAS	PAS_3
XP_012825562.2	100151702	XP_012825562.2_period_circadian_protein_homolog_2_isoform_X1_Xenopus_tropicalis	Collagen_trimer	PAS_3	Period_C
XP_031749023.1	100486080	XP_031749023.1_potassium_voltage-gated_channel_subfamily_H_member_7_isoform_X1_Xenopus_tropicalis	PAS_9	Ion_trans	cNMP_binding
XP_012814960.2	100497070	XP_012814960.2_high_affinity_cAMP-specific_and_IBMX-insensitive_35-cyclic_phosphodiesterase_8A_isoform_X3_Xenopus_tropicalis	PDE8	DUF5894	PAS_9	PDEase_I
XP_031759588.1	100491983	XP_031759588.1_potassium_voltage-gated_channel_subfamily_H_member_2_isoform_X1_Xenopus_tropicalis	PAS_9	Ion_trans	cNMP_binding
XP_031760316.1	100485488	XP_031760316.1_aryl_hydrocarbon_receptor_repressor_isoform_X2_Xenopus_tropicalis	HLH	PAS
XP_012813827.1	100101693	XP_012813827.1_aryl_hydrocarbon_receptor_nuclear_translocator_2_isoform_X1_Xenopus_tropicalis	HLH	PAS	PAS_11
NP_001072696.1	780153	NP_001072696.1_period_circadian_protein_homolog_3_Xenopus_tropicalis	PAS_3	Period_C
XP_031757326.1	100127189	XP_031757326.1_nuclear_receptor_coactivator_1_isoform_X1_Xenopus_tropicalis	HLH	PAS	PAS_11	NCOA_u2	NCOA_u2	SRC-1	DUF4927	Nuc_rec_co-act	DUF1518	DUF1518
XP_004914602.1	100486719	XP_004914602.1_single-minded_homolog_1_isoform_X1_Xenopus_tropicalis	HLH	PAS	PAS_3	SIM_C
XP_031749024.1	100486080	XP_031749024.1_potassium_voltage-gated_channel_subfamily_H_member_7_isoform_X2_Xenopus_tropicalis	PAS_9	Ion_trans	cNMP_binding
NP_001116925.1	100144695	NP_001116925.1_aryl_hydrocarbon_receptor_nuclear_translocator_Xenopus_tropicalis	HLH	PAS	PAS_11
XP_031746086.1	100151738	XP_031746086.1_potassium_voltage-gated_channel_subfamily_H_member_5_isoform_X4_Xenopus_tropicalis	PAS_9	Ion_trans	cNMP_binding	NPV_P10
XP_012814959.2	100497070	XP_012814959.2_high_affinity_cAMP-specific_and_IBMX-insensitive_35-cyclic_phosphodiesterase_8A_isoform_X1_Xenopus_tropicalis	PDE8	DUF5894	PAS_9	PDEase_I
XP_031761054.1	780153	XP_031761054.1_period_circadian_protein_homolog_3_isoform_X1_Xenopus_tropicalis	PAS_3	Period_C
XP_031756279.1	100422809	XP_031756279.1_aryl_hydrocarbon_receptor_nuclear_translocator-like_protein_1_Xenopus_tropicalis	HLH	PAS	PAS_11
XP_031761055.1	780153	XP_031761055.1_period_circadian_protein_homolog_3_isoform_X2_Xenopus_tropicalis	PAS_3	Period_C
NP_001135631.1	100216190	NP_001135631.1_nuclear_receptor_coactivator_2_Xenopus_tropicalis	HLH	PAS	PAS_11	NCOA_u2	SRC-1	DUF4927	Nuc_rec_co-act	DUF1518
XP_031756278.1	100422809	XP_031756278.1_aryl_hydrocarbon_receptor_nuclear_translocator-like_protein_1_Xenopus_tropicalis	HLH	PAS	PAS_11
NP_001005647.1	448117	NP_001005647.1_endothelial_PAS_domain-containing_protein_1_Xenopus_tropicalis	HLH	PAS	PAS_3	HIF-1	HIF-1a_CTAD
XP_012822831.1	100490787	XP_012822831.1_high_affinity_cAMP-specific_and_IBMX-insensitive_35-cyclic_phosphodiesterase_8B_isoform_X4_Xenopus_tropicalis	PAS_9	PDEase_I
XP_031759385.1	613065	XP_031759385.1_aryl_hydrocarbon_receptor_isoform_X2_Xenopus_tropicalis	HLH	PAS	PAS_3
XP_012816890.1	780368	XP_012816890.1_neuronal_PAS_domain-containing_protein_4_isoform_X1_Xenopus_tropicalis	HLH	PAS_3	PAS_3
XP_031746581.1	496583	XP_031746581.1_hypoxia-inducible_factor_1-alpha_Xenopus_tropicalis	HLH	PAS	PAS_3	HIF-1	HIF-1a_CTAD
NP_001072647.1	780104	NP_001072647.1_neuronal_PAS_domain-containing_protein_3_Xenopus_tropicalis	HLH	PAS	PAS_3
XP_004911838.1	101731519	XP_004911838.1_neuronal_PAS_domain-containing_protein_2_Xenopus_tropicalis	HLH	PAS	PAS_11	YscW
XP_031757325.1	100127189	XP_031757325.1_nuclear_receptor_coactivator_1_isoform_X1_Xenopus_tropicalis	HLH	PAS	PAS_11	NCOA_u2	NCOA_u2	SRC-1	DUF4927	Nuc_rec_co-act	DUF1518	DUF1518
XP_031759592.1	100491983	XP_031759592.1_potassium_voltage-gated_channel_subfamily_H_member_2_isoform_X3_Xenopus_tropicalis	PAS_9	Ion_trans	cNMP_binding
XP_012825275.1	100144695	XP_012825275.1_aryl_hydrocarbon_receptor_nuclear_translocator_isoform_X1_Xenopus_tropicalis	HLH	PAS	PAS_11
XP_031759589.1	100491983	XP_031759589.1_potassium_voltage-gated_channel_subfamily_H_member_2_isoform_X1_Xenopus_tropicalis	PAS_9	Ion_trans	cNMP_binding

## Sheet: Latimeria
XP_005996095.2	102360030	XP_005996095.2_PREDICTED_hypoxia-inducible_factor_3-alpha-like_Latimeria_chalumnae	HLH	PAS	PAS_11	HIF-1	HIF-1a_CTAD
XP_014349768.1	106705292	XP_014349768.1_PREDICTED_uncharacterized_protein_LOC106705292_isoform_X2_Latimeria_chalumnae	THAP	SIP	MLTR_LBD	HTH_Tnp_4
XP_005989658.1	102367193	XP_005989658.1_PREDICTED_aryl_hydrocarbon_receptor_nuclear_translocator_2_isoform_X2_Latimeria_chalumnae	HLH	PAS	PAS_11
XP_005992085.1	102352470	XP_005992085.1_PREDICTED_nuclear_receptor_coactivator_3_isoform_X1_Latimeria_chalumnae	HLH	PAS	PAS_11	NCOA_u2	SRC-1	DUF4927	Nuc_rec_co-act	DUF1518
XP_014341615.1	102352470	XP_014341615.1_PREDICTED_nuclear_receptor_coactivator_3_isoform_X3_Latimeria_chalumnae	HLH	PAS	PAS_11	NCOA_u2	SRC-1	DUF4927	Nuc_rec_co-act	DUF1518
XP_014342834.1	102362221	XP_014342834.1_PREDICTED_period_circadian_protein_homolog_3_Latimeria_chalumnae	PAS_3	Period_C
XP_005992088.1	102352470	XP_005992088.1_PREDICTED_nuclear_receptor_coactivator_3_isoform_X3_Latimeria_chalumnae	HLH	PAS	PAS_11	NCOA_u2	SRC-1	DUF4927	Nuc_rec_co-act	DUF1518
XP_014347489.1	102360703	XP_014347489.1_PREDICTED_serine_threonine-protein_kinase_38_isoform_X2_Latimeria_chalumnae	MEKHLA	Pkinase	Pkinase_C
XP_005992087.1	102352470	XP_005992087.1_PREDICTED_nuclear_receptor_coactivator_3_isoform_X2_Latimeria_chalumnae	HLH	PAS	PAS_11	NCOA_u2	SRC-1	DUF4927	Nuc_rec_co-act	DUF1518
XP_005988927.1	102354477	XP_005988927.1_PREDICTED_hypoxia-inducible_factor_1-alpha-like_isoform_X2_Latimeria_chalumnae	HLH	PAS	PAS_3	HIF-1	HIF-1a_CTAD
XP_014349486.1	102347130	XP_014349486.1_PREDICTED_aryl_hydrocarbon_receptor-like_isoform_X2_Latimeria_chalumnae	HLH	PAS	PAS_3
XP_005999039.1	102345945	XP_005999039.1_PREDICTED_neuronal_PAS_domain-containing_protein_2_isoform_X4_Latimeria_chalumnae	HLH	PAS	PAS_11
XP_014346497.1	102354607	XP_014346497.1_PREDICTED_PAS_domain-containing_serine_threonine-protein_kinase-like_Latimeria_chalumnae	PAS_9	PAS_9	Pkinase
XP_014352561.1	102353685	XP_014352561.1_PREDICTED_potassium_voltage-gated_channel_subfamily_H_member_1_Latimeria_chalumnae	PAS_9	Ion_trans	cNMP_binding
XP_014348972.1	102364642	XP_014348972.1_PREDICTED_aryl_hydrocarbon_receptor_nuclear_translocator-like_protein_1_isoform_X1_Latimeria_chalumnae	HLH	PAS	PAS_11
XP_006002521.1	102354715	XP_006002521.1_PREDICTED_neuronal_PAS_domain-containing_protein_4_Latimeria_chalumnae	HLH	PAS_3	PAS_3
XP_014340864.1	102348279	XP_014340864.1_PREDICTED_hypoxia-inducible_factor_1-alpha_isoform_X2_Latimeria_chalumnae	HLH	PAS	PAS_3	HIF-1
XP_014348973.1	102364642	XP_014348973.1_PREDICTED_aryl_hydrocarbon_receptor_nuclear_translocator-like_protein_1_isoform_X1_Latimeria_chalumnae	HLH	PAS	PAS_11
XP_005988926.1	102354477	XP_005988926.1_PREDICTED_hypoxia-inducible_factor_1-alpha-like_isoform_X2_Latimeria_chalumnae	HLH	PAS	PAS_3	HIF-1	HIF-1a_CTAD
XP_014349820.1	102367348	XP_014349820.1_PREDICTED_potassium_voltage-gated_channel_subfamily_H_member_8_partial_Latimeria_chalumnae	PAS_9	Ion_trans	cNMP_binding	LPP
XP_014353922.1	102353441	XP_014353922.1_PREDICTED_period_circadian_protein_homolog_2_isoform_X1_Latimeria_chalumnae	PAS_3	Period_C
XP_006009398.1	102354023	XP_006009398.1_PREDICTED_aryl_hydrocarbon_receptor_Latimeria_chalumnae	HLH	PAS	PAS_3
XP_014353923.1	102353441	XP_014353923.1_PREDICTED_period_circadian_protein_homolog_2_isoform_X1_Latimeria_chalumnae	PAS_3	Period_C
XP_014341047.1	102354127	XP_014341047.1_PREDICTED_nuclear_receptor_coactivator_1_Latimeria_chalumnae	HLH	PAS	PAS_11	NCOA_u2	SRC-1	DUF4927	Nuc_rec_co-act	DUF1518	DUF1518
XP_006008840.1	102359453	XP_006008840.1_PREDICTED_neuronal_PAS_domain-containing_protein_4-like_isoform_X1_Latimeria_chalumnae	HLH	DUF5496	PAS_3
XP_014348667.1	102361624	XP_014348667.1_PREDICTED_aryl_hydrocarbon_receptor_nuclear_translocator-like_protein_2_Latimeria_chalumnae	HLH	PAS	PAS_11	OGFr_III
XP_014340305.1	102351643	XP_014340305.1_PREDICTED_high_affinity_cAMP-specific_and_IBMX-insensitive_35-cyclic_phosphodiesterase_8A_isoform_X2_Latimeria_chalumnae	DUF5894	PAS_9	HGTP_anticodon2	PDEase_I
XP_005988025.2	102347130	XP_005988025.2_PREDICTED_aryl_hydrocarbon_receptor-like_isoform_X1_Latimeria_chalumnae	HLH	PAS	PAS_3
XP_005992931.1	102367030	XP_005992931.1_PREDICTED_nuclear_receptor_coactivator_2_partial_Latimeria_chalumnae	HLH	PAS	PAS_11	NCOA_u2	SRC-1	DUF4927
XP_005989267.1	102355538	XP_005989267.1_PREDICTED_neuronal_PAS_domain-containing_protein_3_Latimeria_chalumnae	PAS	PAS_3
XP_014348974.1	102364642	XP_014348974.1_PREDICTED_aryl_hydrocarbon_receptor_nuclear_translocator-like_protein_1_isoform_X2_Latimeria_chalumnae	HLH	PAS	PAS_11
XP_006008841.1	102359453	XP_006008841.1_PREDICTED_neuronal_PAS_domain-containing_protein_4-like_isoform_X2_Latimeria_chalumnae	DUF5496	PAS_3
XP_005999037.1	102345945	XP_005999037.1_PREDICTED_neuronal_PAS_domain-containing_protein_2_isoform_X2_Latimeria_chalumnae	HLH	PAS	PAS_11
XP_014346104.1	102350372	XP_014346104.1_PREDICTED_aryl_hydrocarbon_receptor_repressor_Latimeria_chalumnae	HLH	PAS	PAS_3
XP_014343852.1	102363485	XP_014343852.1_PREDICTED_aryl_hydrocarbon_receptor-like_Latimeria_chalumnae	HLH	PAS
XP_005988925.1	102354477	XP_005988925.1_PREDICTED_hypoxia-inducible_factor_1-alpha-like_isoform_X2_Latimeria_chalumnae	HLH	PAS	PAS_3	HIF-1	HIF-1a_CTAD
XP_014340184.1	102355340	XP_014340184.1_PREDICTED_potassium_voltage-gated_channel_subfamily_H_member_3_Latimeria_chalumnae	PAS_9	Ion_trans	cNMP_binding	RasGAP_C
XP_014349767.1	106705292	XP_014349767.1_PREDICTED_uncharacterized_protein_LOC106705292_isoform_X1_Latimeria_chalumnae	THAP	SIP	MLTR_LBD	HTH_Tnp_4	DDE_Tnp_4
XP_014340290.1	102367193	XP_014340290.1_PREDICTED_aryl_hydrocarbon_receptor_nuclear_translocator_2_isoform_X1_Latimeria_chalumnae	HLH	PAS	PAS_11
XP_005996103.1	102362137	XP_005996103.1_PREDICTED_neuronal_PAS_domain-containing_protein_1_Latimeria_chalumnae	HLH	PAS	PAS_3
XP_006012248.1	102353441	XP_006012248.1_PREDICTED_period_circadian_protein_homolog_2_isoform_X1_Latimeria_chalumnae	PAS_3	Period_C
XP_006012250.1	102353441	XP_006012250.1_PREDICTED_period_circadian_protein_homolog_2_isoform_X3_Latimeria_chalumnae	PAS_3	Period_C
XP_006007553.1	102357464	XP_006007553.1_PREDICTED_endothelial_PAS_domain-containing_protein_1_Latimeria_chalumnae	HLH	PAS	PAS_3	HIF-1	HIF-1a_CTAD
XP_014349498.1	102347130	XP_014349498.1_PREDICTED_aryl_hydrocarbon_receptor-like_isoform_X3_Latimeria_chalumnae	HLH	PAS	PAS_3
XP_014353921.1	102353441	XP_014353921.1_PREDICTED_period_circadian_protein_homolog_2_isoform_X1_Latimeria_chalumnae	PAS_3	Period_C
XP_014351789.1	102359453	XP_014351789.1_PREDICTED_neuronal_PAS_domain-containing_protein_4-like_isoform_X1_Latimeria_chalumnae	HLH	DUF5496	PAS_3
XP_005988923.1	102354477	XP_005988923.1_PREDICTED_hypoxia-inducible_factor_1-alpha-like_isoform_X2_Latimeria_chalumnae	HLH	PAS	PAS_3	HIF-1	HIF-1a_CTAD
XP_014340497.1	102346574	XP_014340497.1_PREDICTED_potassium_voltage-gated_channel_subfamily_H_member_5_Latimeria_chalumnae	PAS_9	Ion_trans	cNMP_binding	NPV_P10
XP_005999038.1	102345945	XP_005999038.1_PREDICTED_neuronal_PAS_domain-containing_protein_2_isoform_X3_Latimeria_chalumnae	HLH	PAS	PAS_11
XP_005995311.1	102358495	XP_005995311.1_PREDICTED_single-minded_homolog_1_Latimeria_chalumnae	HLH	PAS	PAS_3	SIM_C
XP_005989688.1	102351643	XP_005989688.1_PREDICTED_high_affinity_cAMP-specific_and_IBMX-insensitive_35-cyclic_phosphodiesterase_8A_isoform_X3_Latimeria_chalumnae	DUF5894	PAS_9	HGTP_anticodon2	PDEase_I
XP_014343047.1	102361344	XP_014343047.1_PREDICTED_potassium_voltage-gated_channel_subfamily_H_member_6_Latimeria_chalumnae	PAS_9	Ion_trans	cNMP_binding	DUF3375
XP_006008839.1	102359453	XP_006008839.1_PREDICTED_neuronal_PAS_domain-containing_protein_4-like_isoform_X1_Latimeria_chalumnae	HLH	DUF5496	PAS_3
XP_014340865.1	102348279	XP_014340865.1_PREDICTED_hypoxia-inducible_factor_1-alpha_isoform_X3_Latimeria_chalumnae	HLH	PAS	PAS_3	HIF-1
XP_005999036.1	102345945	XP_005999036.1_PREDICTED_neuronal_PAS_domain-containing_protein_2_isoform_X1_Latimeria_chalumnae	HLH	PAS	PAS_11
XP_005987642.1	102360703	XP_005987642.1_PREDICTED_serine_threonine-protein_kinase_38_isoform_X1_Latimeria_chalumnae	MEKHLA	Pkinase	Pkinase_C
XP_005992082.1	102352470	XP_005992082.1_PREDICTED_nuclear_receptor_coactivator_3_isoform_X1_Latimeria_chalumnae	HLH	PAS	PAS_11	NCOA_u2	SRC-1	DUF4927	Nuc_rec_co-act	DUF1518
XP_006012249.1	102353441	XP_006012249.1_PREDICTED_period_circadian_protein_homolog_2_isoform_X2_Latimeria_chalumnae	PAS_3	Period_C
XP_014345650.1	102348414	XP_014345650.1_PREDICTED_potassium_voltage-gated_channel_subfamily_H_member_4_Latimeria_chalumnae	PAS_9	Ion_trans	cNMP_binding
XP_014341936.1	102355737	XP_014341936.1_PREDICTED_high_affinity_cAMP-specific_and_IBMX-insensitive_35-cyclic_phosphodiesterase_8B_Latimeria_chalumnae	eIF3_N	PAS_9	PDEase_I
XP_005986474.1	102348279	XP_005986474.1_PREDICTED_hypoxia-inducible_factor_1-alpha_isoform_X1_Latimeria_chalumnae	HLH	PAS	PAS_3	HIF-1	HIF-1a_CTAD
XP_014347149.1	102363676	XP_014347149.1_PREDICTED_circadian_locomoter_output_cycles_protein_kaput_Latimeria_chalumnae	HLH	PAS	PAS_11	ThiD2
XP_014341507.1	102356983	XP_014341507.1_PREDICTED_circadian_clock_protein_PASD1_Latimeria_chalumnae	HLH	PAS	PAS_11
XP_014347039.1	102355678	XP_014347039.1_PREDICTED_LOW_QUALITY_PROTEIN_aryl_hydrocarbon_receptor_nuclear_translocator_Latimeria_chalumnae	HLH	PAS	PAS_11	SUIM_assoc
XP_005988922.1	102354477	XP_005988922.1_PREDICTED_hypoxia-inducible_factor_1-alpha-like_isoform_X1_Latimeria_chalumnae	HLH	PAS	PAS_3	HIF-1	HIF-1a_CTAD
XP_005998531.1	102347173	XP_005998531.1_PREDICTED_single-minded_homolog_2_Latimeria_chalumnae	HLH	PAS	PAS_3	SIM_C
XP_005988924.1	102354477	XP_005988924.1_PREDICTED_hypoxia-inducible_factor_1-alpha-like_isoform_X2_Latimeria_chalumnae	HLH	PAS	PAS_3	HIF-1	HIF-1a_CTAD
XP_014351897.1	102367273	XP_014351897.1_PREDICTED_uncharacterized_protein_LOC102367273_partial_Latimeria_chalumnae	PAS	PAS_3
XP_014351790.1	102359453	XP_014351790.1_PREDICTED_neuronal_PAS_domain-containing_protein_4-like_isoform_X2_Latimeria_chalumnae	DUF5496	PAS_3
XP_005992083.1	102352470	XP_005992083.1_PREDICTED_nuclear_receptor_coactivator_3_isoform_X1_Latimeria_chalumnae	HLH	PAS	PAS_11	NCOA_u2	SRC-1	DUF4927	Nuc_rec_co-act	DUF1518
XP_005992084.1	102352470	XP_005992084.1_PREDICTED_nuclear_receptor_coactivator_3_isoform_X1_Latimeria_chalumnae	HLH	PAS	PAS_11	NCOA_u2	SRC-1	DUF4927	Nuc_rec_co-act	DUF1518
XP_014349501.1	102347130	XP_014349501.1_PREDICTED_aryl_hydrocarbon_receptor-like_isoform_X3_Latimeria_chalumnae	HLH	PAS	PAS_3
XP_014349492.1	102347130	XP_014349492.1_PREDICTED_aryl_hydrocarbon_receptor-like_isoform_X3_Latimeria_chalumnae	HLH	PAS	PAS_3
XP_014353703.1	102363005	XP_014353703.1_PREDICTED_period_circadian_protein_homolog_1_Latimeria_chalumnae	PAS_3	Period_C
XP_005989687.2	102351643	XP_005989687.2_PREDICTED_high_affinity_cAMP-specific_and_IBMX-insensitive_35-cyclic_phosphodiesterase_8A_isoform_X1_Latimeria_chalumnae	PDE8	DUF5894	PAS_9	HGTP_anticodon2	PDEase_I

[truncated: 34 more sheets: Danio, Scyliorhinus, Petromyzon, Branchiostoma, Ciona, Saccoglossus, Strongylocentrotus, Crassostrea, Helobdella, Lingula, Caenorhabditidis, Drosophila, Schistosoma, Nematostella, Trichoplax, Amphimedon, Monosiga, Capsaspora, Cryptococcus, Aspergillus …]
