# Supplementary material for: Origin and functional diversification of PAS domain, a ubiquitous intracellular sensor
Source: Sci Adv. 2023 Aug 30;9(35):eadi4517. doi: 10.1126/sciadv.adi4517 (PMC10468136; doi:10.1126/sciadv.adi4517)
Supplement: Supplementary file 2 — Data S1 to S8 [file sciadv.adi4517_data_s1_to_s8.zip › adi4517_Data_S5.xlsx]

## Sheet: Sheet1
Dataset S5. RefSeq accession numbers for proteins with PAS domains assigned to MCL clusters.
Cluster1	Cluster2	Cluster3	Cluster4	Cluster5	Cluster6	Cluster7	Cluster8	Cluster9	Cluster10	Cluster11	Cluster12	Cluster13	Cluster14	Cluster15	Cluster16	Cluster17	Cluster18	Cluster19	Cluster20	Cluster21	Cluster22	Cluster23	Cluster24	Cluster25	Cluster26	Cluster27	Cluster28	Cluster29	Cluster30	Cluster31	Cluster32	Cluster33	Cluster34	Cluster35	Cluster36	Cluster37	Cluster38	Cluster39	Cluster40	Cluster41	Cluster42	Cluster43	Cluster44	Cluster45	Cluster46	Cluster47	Cluster48	Cluster49	Cluster50
WP_002108536.1/136-244	WP_000402103.1/22-132	WP_000004980.1/163-273	NP_001074096.1/204-306	NP_588379.1/1680-1761	WP_002564667.1/318-419	WP_001097646.1/12-124	WP_002102055.1/11-120	WP_000270226.1/31-135	WP_002631127.1/27-124	NP_001075853.1/37-111	WP_002541992.1/635-749	WP_002169598.1/322-432	WP_000098068.1/8-111	WP_000328892.1/262-360	WP_002617830.1/185-300	WP_000262318.1/217-271	WP_002440855.1/22-124	WP_000947577.1/344-443	WP_000180849.1/9-114	WP_000429211.1/22-121	WP_002536670.1/691-798	WP_002618649.1/491-599	WP_002612736.1/400-512	WP_001097646.1/159-252	WP_002095099.1/342-450	WP_002612121.1/380-495	WP_001135921.1/10-105	WP_002685839.1/251-367	WP_002618133.1/291-398	WP_000128957.1/93-196	WP_002652204.1/459-571	WP_002696362.1/796-901	WP_002611326.1/176-288	WP_002628584.1/165-284	WP_002655839.1/767-870	WP_002649265.1/368-486	WP_002616575.1/66-158	WP_002609527.1/40-137	WP_002770849.1/267-369	WP_002685843.1/522-633	WP_002684788.1/628-726	WP_002107731.1/160-257	WP_002179707.1/360-425	NP_001182844.1/112-219	WP_002617830.1/10-133	WP_002683812.1/535-646	WP_003986192.1/15-110	WP_003331319.1/214-317	WP_003476134.1/20-131
WP_002619923.1/153-261	WP_001256600.1/478-587	WP_001135921.1/131-242	WP_000778563.1/139-240	NP_594687.1/720-829	WP_002572507.1/139-248	WP_001288618.1/150-253	WP_002685030.1/417-533	WP_002210238.1/17-123	WP_002649940.1/346-451	NP_001353878.1/253-358	WP_002692173.1/676-785	WP_002616310.1/310-421	WP_001277445.1/11-114	WP_002564683.1/11-108	WP_002625139.1/609-721	WP_000551057.1/14-111	WP_002611692.1/26-137	WP_002623053.1/290-390	WP_000872978.1/11-101	WP_002612315.1/471-570	WP_002683287.1/581-694	WP_002633266.1/184-294	WP_002613246.1/275-380	WP_001097646.1/419-525	WP_003249903.1/154-259	WP_002627681.1/223-339	WP_002650063.1/55-152	WP_002685839.1/531-639	WP_002626934.1/882-996	WP_002717181.1/364-405	WP_002684810.1/370-475	WP_002718706.1/22-125	WP_002623222.1/330-437	WP_002649940.1/481-592	WP_004076250.1/755-860	WP_002696362.1/646-768	WP_002627154.1/63-157	WP_002772686.1/547-647	WP_002975240.1/231-333	WP_002689959.1/324-436	WP_002686160.1/718-828	WP_002685476.1/507-615	WP_002621924.1/293-401	WP_002620778.1/314-425	WP_002640323.1/11-136	WP_002726553.1/466-574	WP_003987145.1/157-199	WP_003353972.1/212-313	WP_003603746.1/64-151
WP_002623053.1/155-269	WP_002564914.1/131-246	WP_002538385.1/215-328	WP_002539118.1/357-452	WP_002609695.1/31-140	WP_002605799.1/214-307	WP_002629301.1/34-145	WP_002685090.1/733-844	WP_002540595.1/159-265	WP_002649940.1/727-835	NP_565288.1/253-360	WP_002713340.1/100-206	WP_002620778.1/529-634	WP_001805522.1/2-102	WP_002571251.1/182-283	WP_002627085.1/135-247	WP_001216441.1/222-323	WP_002622310.1/543-657	WP_002623053.1/428-527	WP_002129521.1/4-110	WP_002615415.1/239-345	WP_002729897.1/214-328	WP_002725283.1/167-220	WP_002622310.1/425-536	WP_001097646.1/553-654	WP_003332938.1/255-363	WP_002628777.1/65-178	WP_002684427.1/455-551	WP_002694035.1/1083-1180	WP_002682702.1/175-290	WP_002728344.1/46-154	WP_002685030.1/295-402	WP_002729897.1/605-706	WP_002650987.1/380-485	WP_002772432.1/202-319	WP_004358198.1/764-869	WP_002972810.1/314-437	WP_002632109.1/70-162	WP_003287726.1/210-316	WP_002975789.1/196-298	WP_002813894.1/385-487	WP_002772734.1/655-764	WP_002694035.1/569-674	WP_002683812.1/153-263	WP_002690553.1/53-152	WP_002657030.1/3-73	WP_003181062.1/1457-1570	WP_003988698.1/12-108	WP_003545372.1/211-315	WP_004031948.1/760-863
WP_002623222.1/455-562	WP_002597195.1/136-243	WP_002538912.1/333-444	WP_002615529.1/215-322	WP_002609695.1/330-439	WP_002649940.1/600-712	WP_002684646.1/267-375	WP_002693982.1/16-126	WP_002540595.1/282-387	WP_002684646.1/908-1012	WP_002619285.1/306-409	WP_002713457.1/219-331	WP_002655839.1/888-991	WP_002644021.1/23-127	WP_002573963.1/994-1093	WP_002630719.1/314-421	WP_002444103.1/223-325	WP_002623472.1/154-255	WP_002627085.1/20-118	WP_002629200.1/786-888	WP_002618214.1/259-366	WP_002812647.1/38-152	WP_002931203.1/38-144	WP_002633790.1/207-314	WP_002684462.1/981-1089	WP_003348032.1/212-316	WP_002638096.1/318-432	WP_002692738.1/272-369	WP_002694533.1/9-115	WP_002684214.1/13-125	WP_005766478.1/392-495	WP_002690090.1/348-460	WP_002975036.1/264-355	WP_002974353.1/167-273	WP_004030419.1/140-242	WP_004513525.1/759-864	WP_002975036.1/389-503	WP_003614860.1/59-166	WP_003300040.1/203-312	WP_003567940.1/27-133	WP_003183217.1/307-416	WP_004070454.1/46-148	WP_002700350.1/328-423	WP_002685476.1/632-741	WP_003047121.1/12-109	WP_002974675.1/21-143	WP_005559844.1/92-196	WP_004004043.1/6-93	WP_004030415.1/159-266	WP_004075781.1/279-388
WP_002625139.1/303-411	WP_002597195.1/9-105	WP_002613246.1/2-106	WP_002650667.1/326-431	WP_002611326.1/436-546	WP_002650419.1/181-295	WP_002684710.1/163-269	WP_002695999.1/652-767	WP_002540595.1/30-135	WP_002685174.1/22-124	WP_002694035.1/439-553	WP_002716455.1/660-771	WP_002717982.1/8-122	WP_002649265.1/643-746	WP_002575006.1/26-110	WP_002633266.1/337-445	WP_002577035.1/14-108	WP_002626587.1/145-254	WP_002632109.1/348-460	WP_002632109.1/470-573	WP_002621153.1/273-367	WP_002930374.1/394-503	WP_002934291.1/190-299	WP_002773249.1/29-139	WP_002689868.1/1512-1605	WP_003348729.1/23-132	WP_002649265.1/504-593	WP_002726373.1/34-133	WP_002729897.1/730-835	WP_002729897.1/1120-1235	WP_006014099.1/153-200	WP_002690372.1/257-370	WP_003449886.1/852-957	WP_003282007.1/174-285	WP_004214497.1/305-418	WP_004580166.1/707-808	WP_003291891.1/185-308	WP_004665441.1/53-150	WP_003441302.1/147-250	WP_003933819.1/17-127	WP_003287587.1/319-421	WP_004370660.1/603-712	WP_002715314.1/274-387	WP_002696737.1/301-408	WP_003292847.1/633-740	WP_003290484.1/10-110	WP_006079496.1/544-654	WP_004060688.1/21-104	WP_004036998.1/33-138	WP_004077331.1/355-470
WP_002644730.1/1932-2039	WP_002609321.1/119-232	WP_002638129.1/231-343	WP_002651354.1/606-717	WP_002612315.1/31-141	WP_002652016.1/142-242	WP_002684788.1/262-371	WP_002703146.1/239-340	WP_002540595.1/397-501	WP_002692480.1/250-360	WP_002710300.1/15-127	WP_002716507.1/364-474	WP_002775957.1/239-337	WP_002680770.1/21-123	WP_002575165.1/152-256	WP_003089017.1/27-139	WP_002616310.1/524-630	WP_002626587.1/270-382	WP_002633690.1/24-129	WP_002684646.1/11-99	WP_002625769.1/150-262	WP_002974675.1/200-314	WP_002941616.1/25-133	WP_003955267.1/146-256	WP_002692142.1/1510-1607	WP_003350667.1/425-532	WP_002684462.1/848-964	WP_002729897.1/473-573	WP_003218149.1/46-154	WP_003931450.1/10-76	WP_006030548.1/21-132	WP_002692257.1/306-409	WP_004041382.1/565-664	WP_003292847.1/370-455	WP_004255838.1/13-128	WP_004583040.1/750-855	WP_003456373.1/496-622	WP_006615567.1/75-171	WP_004029818.1/162-271	WP_004030770.1/172-276	WP_003606026.1/52-104	WP_004722910.1/5-98	WP_003296418.1/140-251	WP_002709399.1/292-401	WP_004076853.1/514-621	WP_003293719.1/3-130	WP_006086092.1/274-367	WP_005307506.1/16-120	WP_004038376.1/22-125	WP_005001124.1/1033-1139
WP_002645597.1/301-392	WP_002615617.1/300-408	WP_002644730.1/1386-1498	WP_002683031.1/63-171	WP_002619923.1/18-127	WP_002683773.1/270-378	WP_002685143.1/130-241	WP_002716325.1/208-305	WP_002651149.1/161-267	WP_002695615.1/350-449	WP_002726747.1/511-618	WP_002717181.1/418-531	WP_002813894.1/136-246	WP_002693260.1/402-505	WP_002599876.1/16-123	WP_006728202.1/160-272	WP_002653920.1/252-322	WP_002626587.1/526-637	WP_002704570.1/1654-1734	WP_002684788.1/12-116	WP_002629372.1/402-503	WP_002995143.1/138-245	WP_003067424.1/376-481	WP_003986192.1/137-251	WP_002757865.1/544-630	WP_003351002.1/203-312	WP_003181960.1/28-144	WP_002730379.1/279-384	WP_003242423.1/36-145	WP_003988518.1/23-133	WP_006299058.1/15-127	WP_002692480.1/501-606	WP_004045802.1/172-282	WP_004570316.1/276-378	WP_004345240.1/452-561	WP_005001124.1/776-889	WP_004579373.1/363-484	WP_007183349.1/53-157	WP_004264728.1/207-312	WP_004076853.1/141-237	WP_003942894.1/225-337	WP_005033998.1/265-370	WP_003444131.1/694-802	WP_002769457.1/279-389	WP_005005385.1/18-120	WP_003295401.1/7-120	WP_006455358.1/519-616	WP_005320873.1/21-109	WP_004039098.1/156-262	WP_005032633.1/150-255
WP_002647829.1/162-266	WP_002616299.1/145-254	WP_002646523.1/20-131	WP_002683504.1/132-237	WP_002621778.1/499-609	WP_002684788.1/155-243	WP_002685165.1/279-390	WP_002974706.1/5-114	WP_002651149.1/31-137	WP_002701803.1/539-634	WP_002923992.1/531-642	WP_002718727.1/96-200	WP_002935707.1/57-166	WP_002693260.1/530-633	WP_002605160.1/144-238	WP_006988090.1/148-261	WP_002843470.1/144-244	WP_002715073.1/10-115	WP_002770849.1/141-245	WP_002684788.1/377-471	WP_002638438.1/10-117	WP_003067424.1/231-345	WP_004039298.1/378-487	WP_004029803.1/400-512	WP_002770878.1/401-510	WP_003351313.1/55-138	WP_003575346.1/28-144	WP_002772734.1/525-623	WP_003351366.1/135-242	WP_004039298.1/138-239	WP_006299075.1/421-532	WP_002693839.1/86-184	WP_004046866.1/485-553	WP_004627966.1/391-491	WP_005554909.1/36-152	WP_005225064.1/747-845	WP_005032439.1/395-515	WP_007184211.1/61-152	WP_004309497.1/140-248	WP_004077360.1/357-465	WP_004037351.1/199-307	WP_005034404.1/182-282	WP_003613445.1/275-369	WP_002769457.1/425-533	WP_005005385.1/9-51	WP_004179312.1/16-137	WP_006458299.1/54-157	WP_005476162.1/29-116	WP_004071194.1/4-103	WP_005660580.1/261-373
WP_002649114.1/1267-1370	WP_002616511.1/219-332	WP_002647831.1/553-665	WP_002685476.1/754-863	WP_002628584.1/300-406	WP_002684869.1/255-361	WP_002685670.1/448-559	WP_003332938.1/379-490	WP_002651181.1/32-138	WP_002718744.1/251-349	WP_003230825.1/7-119	WP_002728344.1/297-383	WP_002972992.1/14-120	WP_002703146.1/506-605	WP_002605160.1/268-360	WP_006988090.1/407-514	WP_002936293.1/200-305	WP_002715073.1/126-238	WP_002809921.1/22-117	WP_002685030.1/36-109	WP_002649942.1/150-258	WP_003286806.1/264-370	WP_004298366.1/183-293	WP_004948252.1/25-136	WP_002773909.1/196-302	WP_003351366.1/261-370	WP_004030419.1/411-526	WP_003242428.1/295-396	WP_004029818.1/661-775	WP_004079318.1/403-494	WP_006328027.1/479-602	WP_004029803.1/142-246	WP_004050200.1/242-352	WP_004783822.1/165-271	WP_005576223.1/194-309	WP_005857085.1/758-866	WP_005034836.1/358-480	WP_007257020.1/53-161	WP_004359025.1/207-311	WP_004621185.1/14-108	WP_004077153.1/193-305	WP_005035712.1/551-657	WP_004076711.1/59-156	WP_002769457.1/559-669	WP_006101616.1/472-578	WP_005553554.1/100-212	WP_006562783.1/168-259	WP_005483935.1/13-103	WP_004075781.1/161-266	WP_006272379.1/179-296
WP_002650063.1/175-280	WP_002616781.1/290-399	WP_002647856.1/20-134	WP_002685843.1/273-382	WP_002635049.1/179-290	WP_002686297.1/149-257	WP_002686160.1/584-695	WP_003351366.1/19-127	WP_002695572.1/530-642	WP_002727573.1/329-440	WP_003296418.1/378-488	WP_002773909.1/324-435	WP_003250172.1/128-240	WP_002704882.1/317-419	WP_002605162.1/156-260	WP_006989234.1/869-980	WP_003323212.1/13-66	WP_003300501.1/79-189	WP_002990845.1/41-141	WP_002685090.1/489-586	WP_002690088.1/8-104	WP_003294413.1/574-692	WP_004403142.1/395-500	WP_005307506.1/139-248	WP_003180497.1/276-371	WP_003353877.1/270-375	WP_004092148.1/79-132	WP_003444131.1/317-413	WP_004049197.1/125-231	WP_004430889.1/285-399	WP_006610817.1/242-354	WP_004030138.1/112-211	WP_004050467.1/521-620	WP_006076905.1/163-260	WP_005580078.1/36-153	WP_005861690.1/722-828	WP_005222085.1/168-272	WP_007403666.1/52-161	WP_004369174.1/140-248	WP_005036830.1/54-161	WP_005995397.1/375-486	WP_005669284.1/46-149	WP_004078463.1/143-246	WP_002769457.1/699-809	WP_006198443.1/139-245	WP_005990568.1/138-249	WP_006964576.1/71-164	WP_006140387.1/20-124	WP_004076827.1/30-135	WP_006300302.1/479-597
WP_002650667.1/199-304	WP_002622310.1/161-269	WP_002649114.1/1011-1124	WP_002686160.1/464-564	WP_002636050.1/48-155	WP_002689959.1/200-304	WP_002692173.1/220-330	WP_003352146.1/119-226	WP_002695572.1/733-846	WP_002769626.1/226-317	WP_004048308.1/270-381	WP_002926126.1/154-269	WP_003291719.1/157-261	WP_002725398.1/146-251	WP_002605162.1/280-381	WP_006989283.1/645-756	WP_003323212.1/24-112	WP_004046382.1/288-393	WP_003329237.1/37-130	WP_002694035.1/687-779	WP_002729913.1/29-128	WP_003458157.1/260-366	WP_004416881.1/16-119	WP_005316064.1/143-259	WP_003436723.1/556-667	WP_003464427.1/151-247	WP_004512151.1/413-530	WP_003458247.1/297-398	WP_004050467.1/152-260	WP_004512158.1/90-202	WP_006881001.1/94-195	WP_004030138.1/248-341	WP_004071194.1/116-224	WP_006102255.1/56-166	WP_005991923.1/258-373	WP_005986170.1/726-834	WP_006101228.1/151-275	WP_007607793.1/65-157	WP_004624537.1/44-154	WP_005959765.1/18-127	WP_006101767.1/164-274	WP_005793136.1/14-117	WP_004319059.1/237-346	WP_002772686.1/416-526	WP_006274278.1/69-175	WP_006131391.1/13-134	WP_007155200.1/465-574	WP_006381624.1/17-58	WP_004077065.1/777-883	WP_006786300.1/493-601
WP_002664793.1/223-327	WP_002625903.1/152-261	WP_002683287.1/453-559	WP_002690875.1/370-476	WP_002644730.1/1679-1789	WP_002690553.1/321-424	WP_002692173.1/93-196	WP_003353877.1/506-614	WP_002695572.1/889-991	WP_002770384.1/6-114	WP_004050722.1/499-609	WP_002926126.1/23-141	WP_003329941.1/19-122	WP_002769038.1/10-114	WP_002605359.1/537-627	WP_007003628.1/179-296	WP_003338480.1/262-356	WP_004057020.1/209-318	WP_003352146.1/12-113	WP_002696342.1/12-68	WP_002770384.1/132-239	WP_003512710.1/303-414	WP_004623071.1/26-133	WP_005343488.1/28-138	WP_003598480.1/286-377	WP_003472636.1/138-246	WP_004581153.1/152-271	WP_004370660.1/350-449	WP_004050722.1/383-485	WP_004578740.1/149-258	WP_007066997.1/387-488	WP_004030443.1/345-439	WP_004074672.1/416-483	WP_006780491.1/21-131	WP_005991974.1/10-119	WP_006454881.1/830-936	WP_006316092.1/233-335	WP_007684443.1/62-159	WP_005036820.1/369-474	WP_005993370.1/23-130	WP_006786885.1/581-688	WP_005793565.1/489-597	WP_004513776.1/112-220	WP_002809028.1/190-301	WP_006457926.1/938-1046	WP_006380426.1/12-136	WP_007355861.1/525-626	WP_007499343.1/20-77	WP_004078279.1/160-264	WP_006968155.1/948-1045
WP_002664793.1/365-460	WP_002635049.1/312-420	WP_002683916.1/252-362	WP_002695269.1/178-285	WP_002644730.1/829-939	WP_002692738.1/404-513	WP_002692480.1/130-227	WP_003354659.1/13-112	WP_002696362.1/211-316	WP_002770849.1/21-125	WP_004060927.1/307-411	WP_003596931.1/352-470	WP_003352146.1/241-351	WP_002797624.1/8-111	WP_002608423.1/978-1080	WP_007068483.1/217-332	WP_003364074.1/204-293	WP_004160380.1/19-118	WP_003441462.1/919-1023	WP_002696342.1/128-222	WP_002773909.1/76-176	WP_003543358.1/139-253	WP_005598035.1/16-119	WP_005476162.1/140-244	WP_004031948.1/638-744	WP_003472636.1/262-370	WP_005556797.1/535-652	WP_004579373.1/508-607	WP_004071185.1/360-471	WP_004749369.1/384-498	WP_007118917.1/484-594	WP_004059823.1/138-231	WP_004515434.1/613-697	WP_006981221.1/143-248	WP_006000077.1/89-133	WP_006457207.1/716-822	WP_006530218.1/594-718	WP_007687028.1/52-156	WP_005036988.1/160-264	WP_006454182.1/199-295	WP_006787877.1/139-250	WP_005794476.1/155-250	WP_004633357.1/379-476	WP_002812219.1/428-537	WP_006458015.1/740-844	WP_006524755.1/16-125	WP_007356331.1/955-1061	WP_007500274.1/17-123	WP_004078922.1/178-278	WP_007041682.1/402-516
WP_002683204.1/145-256	WP_002636093.1/153-262	WP_002685165.1/407-520	WP_002700856.1/453-562	WP_002650987.1/264-366	WP_002699034.1/1042-1146	WP_002692480.1/376-483	WP_003444131.1/447-553	WP_002696362.1/361-464	WP_002773045.1/142-254	WP_004362938.1/369-481	WP_003606097.1/68-163	WP_003352146.1/372-483	WP_002811530.1/35-138	WP_002626587.1/19-116	WP_007079698.1/176-290	WP_003364380.1/210-303	WP_004581120.1/173-279	WP_003449886.1/977-1049	WP_002926692.1/295-396	WP_002812942.1/147-221	WP_003632096.1/351-462	WP_005990579.1/132-236	WP_005990666.1/20-123	WP_004075773.1/156-258	WP_004030121.1/263-374	WP_005559971.1/434-548	WP_004901119.1/342-443	WP_004513986.1/158-262	WP_005034499.1/473-585	WP_007119564.1/303-415	WP_004078279.1/675-778	WP_004591323.1/284-371	WP_006987405.1/392-499	WP_006090010.1/31-148	WP_006459895.1/728-833	WP_006610679.1/508-632	WP_007755365.1/64-143	WP_005675295.1/47-151	WP_006514633.1/1025-1123	WP_006912314.1/125-228	WP_005794476.1/29-135	WP_005984604.1/300-414	WP_004037351.1/594-697	WP_006458117.1/345-449	WP_006978002.1/488-609	WP_007358377.1/1114-1216	WP_007500324.1/6-92	WP_004079713.1/517-626	WP_007042338.1/526-632
WP_002683579.1/468-574	WP_002650987.1/686-794	WP_002690088.1/151-263	WP_002704882.1/179-282	WP_002650987.1/813-922	WP_002699034.1/1372-1479	WP_002693982.1/142-253	WP_003464427.1/261-371	WP_002696362.1/483-588	WP_002773987.1/298-400	WP_004364285.1/462-574	WP_004208353.1/231-339	WP_003365664.1/244-339	WP_002834696.1/3-108	WP_002655094.1/55-144	WP_007103677.1/183-292	WP_003385800.1/8-105	WP_004709495.1/14-123	WP_003595943.1/318-418	WP_002937525.1/18-102	WP_002923584.1/38-132	WP_004029558.1/146-250	WP_005995385.1/372-477	WP_005993956.1/15-117	WP_004076559.1/8-105	WP_004030443.1/454-565	WP_005576223.1/822-939	WP_005144571.1/17-115	WP_004599703.1/133-229	WP_005223797.1/595-712	WP_007196262.1/26-143	WP_004078415.1/418-526	WP_004966422.1/149-249	WP_006987407.1/1158-1266	WP_006100620.1/478-569	WP_006460434.1/726-826	WP_006635647.1/54-162	WP_007821011.1/58-156	WP_005905148.1/14-132	WP_006561976.1/379-477	WP_007006048.1/39-149	WP_005992770.1/154-245	WP_005986375.1/416-519	WP_004077153.1/454-557	WP_006512736.1/349-459	WP_007003628.1/20-136	WP_007418776.1/427-534	WP_007500360.1/23-107	WP_004511832.1/267-377	WP_007043198.1/151-273
WP_002683812.1/408-516	WP_002654939.1/6-116	WP_002707438.1/28-141	WP_002728611.1/606-711	WP_002651470.1/152-263	WP_002699034.1/1502-1611	WP_002710613.1/610-718	WP_003467756.1/33-130	WP_002697503.1/569-675	WP_002773987.1/412-525	WP_004401115.1/283-392	WP_004582724.1/656-770	WP_003436200.1/401-509	WP_002924006.1/11-113	WP_002685090.1/357-463	WP_007120226.1/172-283	WP_003414751.1/235-329	WP_004966631.1/129-239	WP_003958511.1/125-211	WP_002996522.1/18-119	WP_003097382.1/6-112	WP_004037091.1/544-659	WP_006014099.1/326-432	WP_006102255.1/575-685	WP_004078463.1/296-383	WP_004030618.1/258-369	WP_005982710.1/41-154	WP_005221951.1/49-119	WP_004965181.1/803-913	WP_005224973.1/270-386	WP_007196400.1/244-355	WP_004078464.1/418-517	WP_005033992.1/1228-1300	WP_007137660.1/560-667	WP_006100620.1/617-731	WP_006460576.1/214-290	WP_006890789.1/246-372	WP_007995939.1/61-159	WP_005959096.1/86-192	WP_006563170.1/530-640	WP_007011143.1/258-359	WP_005995624.1/825-935	WP_005988779.1/19-113	WP_004077336.1/288-394	WP_006576160.1/123-231	WP_007065513.1/14-137	WP_007419251.1/733-843	WP_008741451.1/14-112	WP_004512478.1/308-417	WP_007064005.1/259-372
WP_002690252.1/422-508	WP_002683773.1/403-513	WP_002707706.1/154-267	WP_002729282.1/333-441	WP_002685447.1/159-264	WP_002699034.1/778-891	WP_002730060.1/144-256	WP_003598974.1/450-561	WP_002697503.1/683-787	WP_002938700.1/331-437	WP_004408767.1/432-538	WP_004615912.1/282-395	WP_003445706.1/117-226	WP_002937205.1/11-114	WP_002685165.1/155-256	WP_007136422.1/313-423	WP_003445029.1/16-106	WP_005556074.1/215-318	WP_004030138.1/484-584	WP_002996554.1/18-114	WP_003245779.1/267-377	WP_004037621.1/246-349	WP_006102255.1/321-430	WP_006297131.1/20-124	WP_004079713.1/271-374	WP_004030835.1/14-112	WP_005987280.1/159-273	WP_005488153.1/24-123	WP_005959189.1/500-612	WP_006002744.1/391-508	WP_007197508.1/92-203	WP_004078467.1/148-255	WP_005537142.1/586-689	WP_007355738.1/328-432	WP_006101307.1/457-603	WP_006508324.1/731-836	WP_006914470.1/312-436	WP_008118096.1/59-151	WP_006098756.1/230-332	WP_006836979.1/9-107	WP_007021324.1/56-139	WP_006002045.1/1096-1205	WP_005994899.1/310-418	WP_004078369.1/310-417	WP_006618670.1/333-440	WP_007136422.1/10-133	WP_007903873.1/878-982	WP_008870986.1/626-713	WP_004513777.1/156-250	WP_007358307.1/869-981
WP_002690372.1/132-242	WP_002684869.1/760-863	WP_002713328.1/809-910	WP_002729897.1/981-1091	WP_002693984.1/142-254	WP_002705741.1/18-114	WP_002772837.1/220-332	WP_003867378.1/151-255	WP_002697503.1/832-929	WP_003441851.1/146-246	WP_004514539.1/334-446	WP_005859198.1/15-130	WP_003789321.1/6-117	WP_002947680.1/7-111	WP_002690875.1/245-350	WP_007183349.1/203-317	WP_003448054.1/114-215	WP_005581152.1/41-131	WP_004030419.1/538-641	WP_003008488.1/550-601	WP_003253020.1/280-345	WP_004039993.1/147-252	WP_006103667.1/1639-1747	WP_006376401.1/112-215	WP_004373552.1/562-671	WP_004032045.1/279-391	WP_005987280.1/297-411	WP_005993185.1/360-461	WP_005991029.1/54-155	WP_006003320.1/362-470	WP_007349751.1/107-209	WP_004272149.1/46-158	WP_005557152.1/373-474	WP_007419376.1/543-653	WP_006106526.1/148-264	WP_006514633.1/734-839	WP_006965251.1/56-181	WP_008369720.1/57-153	WP_006098908.1/829-933	WP_006929578.1/706-811	WP_007089992.1/133-238	WP_006530218.1/733-835	WP_006002045.1/365-473	WP_004078369.1/635-745	WP_006929607.1/980-1087	WP_007165248.1/17-139	WP_007904486.1/641-741	WP_009713150.1/21-118	WP_004513928.1/792-889	WP_007413494.1/557-674
WP_002693260.1/278-385	WP_002685030.1/159-267	WP_002716921.1/141-252	WP_002730060.1/273-383	WP_002696737.1/164-270	WP_002726553.1/341-448	WP_002772837.1/353-465	WP_004030289.1/30-130	WP_002697503.1/948-1053	WP_003472636.1/15-122	WP_004570421.1/91-177	WP_005863153.1/225-338	WP_004031858.1/246-354	WP_002974706.1/165-265	WP_002699034.1/1169-1261	WP_007254316.1/172-282	WP_003486166.1/201-309	WP_006066899.1/287-399	WP_004032045.1/14-121	WP_003289249.1/18-119	WP_003322833.1/250-348	WP_004071184.1/141-250	WP_006159104.1/366-472	WP_006381624.1/142-250	WP_004472540.1/280-387	WP_004335648.1/164-282	WP_005987840.1/306-420	WP_006103667.1/2135-2235	WP_005995707.1/275-390	WP_006140049.1/15-126	WP_007350469.1/30-134	WP_004384619.1/631-742	WP_005578274.1/562-653	WP_007686046.1/446-553	WP_006109360.1/244-361	WP_006529023.1/734-838	WP_006966509.1/18-143	WP_009541783.1/34-143	WP_006100769.1/766-869	WP_006964441.1/287-397	WP_007191517.1/668-779	WP_006764514.1/17-119	WP_006275330.1/25-126	WP_004078468.1/189-299	WP_006978035.1/400-507	WP_007254316.1/11-128	WP_007905483.1/159-260	WP_009719605.1/21-112	WP_004514448.1/56-159	WP_007413494.1/684-796
WP_002695269.1/48-155	WP_002685843.1/395-506	WP_002726333.1/202-309	WP_002769834.1/14-123	WP_002718863.1/157-264	WP_002926586.1/368-474	WP_002772901.1/141-251	WP_004030415.1/532-650	WP_002697845.1/1036-1140	WP_003543367.1/155-252	WP_004580316.1/312-414	WP_005979763.1/384-490	WP_004038376.1/138-246	WP_002990677.1/3-103	WP_002769390.1/287-390	WP_007657735.1/193-306	WP_003521619.1/251-356	WP_006067873.1/34-132	WP_004050200.1/12-112	WP_003371255.1/205-300	WP_003329791.1/23-130	WP_004077065.1/262-378	WP_006458239.1/841-950	WP_006611611.1/33-103	WP_004472540.1/561-652	WP_004368408.1/166-284	WP_005988160.1/52-163	WP_006221039.1/144-256	WP_006035927.1/15-126	WP_006297743.1/24-139	WP_007557406.1/388-487	WP_004404907.1/493-599	WP_005578274.1/695-798	WP_008238828.1/271-374	WP_006238748.1/373-486	WP_006635737.1/756-860	WP_006968101.1/88-198	WP_009762912.1/55-162	WP_006100916.1/357-461	WP_006966844.1/348-456	WP_007192922.1/170-280	WP_006964337.1/335-446	WP_006632829.1/482-590	WP_004080164.1/244-350	WP_006980317.1/226-335	WP_007419959.1/11-134	WP_007907971.1/767-884	WP_010041745.1/16-117	WP_004623748.1/43-148	WP_007418144.1/68-157
WP_002700125.1/431-538	WP_002685890.1/359-472	WP_002730226.1/467-576	WP_002770073.1/172-281	WP_002929977.1/1-104	WP_002927147.1/400-507	WP_002773543.1/240-351	WP_004031858.1/372-480	WP_002697845.1/1202-1306	WP_003543877.1/69-175	WP_004594204.1/280-392	WP_006002510.1/646-760	WP_004045918.1/79-187	WP_003322833.1/19-104	WP_002775271.1/13-120	WP_007657735.1/358-470	WP_003540008.1/83-187	WP_006087960.1/288-399	WP_004058142.1/141-216	WP_003436200.1/282-387	WP_003332938.1/1-101	WP_004077065.1/521-635	WP_006510939.1/882-994	WP_006633620.1/34-143	WP_004514618.1/262-371	WP_004379012.1/224-333	WP_005989560.1/55-169	WP_006458015.1/283-388	WP_006066899.1/770-881	WP_006474796.1/182-300	WP_007621958.1/19-131	WP_004513175.1/215-319	WP_005578274.1/824-927	WP_008241262.1/9-114	WP_006245799.1/249-339	WP_006786600.1/733-834	WP_006991809.1/407-519	WP_009798222.1/72-166	WP_006101687.1/181-284	WP_007006361.1/24-132	WP_007194803.1/1003-1109	WP_006965680.1/27-120	WP_006929492.1/153-257	WP_004579422.1/96-210	WP_006981116.1/139-248	WP_007497442.1/13-135	WP_007909613.1/152-251	WP_010982492.1/20-125	WP_004628585.1/33-120	WP_007564509.1/174-288
WP_002703146.1/367-473	WP_002703146.1/786-847	WP_002730379.1/148-257	WP_002770384.1/415-530	WP_002938625.1/68-136	WP_002927235.1/391-499	WP_002774057.1/135-243	WP_004037079.1/391-500	WP_002697845.1/1315-1418	WP_003934818.1/7-113	WP_004871847.1/207-311	WP_006002937.1/617-730	WP_004056897.1/563-672	WP_003330238.1/47-151	WP_002923747.1/124-230	WP_007755365.1/159-271	WP_003540849.1/11-108	WP_006088356.1/308-411	WP_004214207.1/153-253	WP_003449886.1/16-101	WP_003409640.1/231-329	WP_004177628.1/174-284	WP_006511570.1/353-459	WP_006634875.1/308-419	WP_005800583.1/163-271	WP_004583164.1/155-253	WP_005998634.1/89-205	WP_006619313.1/337-441	WP_006098756.1/382-496	WP_006520245.1/415-531	WP_007676385.1/248-343	WP_004871477.1/98-206	WP_005579209.1/418-487	WP_008241262.1/963-1070	WP_006366914.1/880-974	WP_006833723.1/402-505	WP_007020175.1/4-108	WP_009806834.1/48-149	WP_006102128.1/168-271	WP_007412962.1/380-485	WP_007638656.1/304-422	WP_007020278.1/216-322	WP_006978035.1/152-253	WP_004704185.1/113-222	WP_006981116.1/389-495	WP_007657735.1/48-159	WP_007909692.1/509-625	WP_010988567.1/16-122	WP_004819253.1/29-113	WP_007679805.1/151-265
WP_002703146.1/655-762	WP_002713340.1/225-328	WP_002759903.1/8-66	WP_002770595.1/304-409	WP_003530876.1/7-113	WP_002932042.1/79-183	WP_002944158.1/393-505	WP_004039293.1/136-246	WP_002697845.1/643-748	WP_004029803.1/278-378	WP_004900880.1/301-412	WP_006010474.1/624-738	WP_004060850.1/85-194	WP_003804583.1/10-114	WP_002927235.1/263-368	WP_007805490.1/176-290	WP_003541043.1/142-233	WP_006092150.1/54-165	WP_004215932.1/488-591	WP_003893621.1/218-305	WP_003446594.1/232-330	WP_004392821.1/81-148	WP_006514647.1/301-406	WP_006635427.1/466-578	WP_005800583.1/413-521	WP_004900880.1/182-288	WP_006088356.1/790-907	WP_006619322.1/437-541	WP_006099156.1/1-102	WP_006530554.1/40-158	WP_007794154.1/85-196	WP_005033185.1/359-458	WP_005800583.1/289-393	WP_008242241.1/993-1097	WP_006429276.1/190-307	WP_006889770.1/739-843	WP_007021251.1/9-132	WP_010123672.1/21-126	WP_006103667.1/1764-1867	WP_007550250.1/12-107	WP_007638978.1/319-402	WP_007020278.1/348-451	WP_006987405.1/144-250	WP_005005139.1/196-310	WP_006981969.1/551-656	WP_007660148.1/7-127	WP_007911128.1/510-616	WP_012784973.1/45-147	WP_004826182.1/17-114	WP_007784169.1/554-643
WP_002703409.1/300-407	WP_002713340.1/342-440	WP_002808992.1/11-126	WP_002772901.1/20-127	WP_003574495.1/732-844	WP_002943804.1/42-128	WP_002976790.1/188-291	WP_004043089.1/336-445	WP_002697845.1/757-860	WP_004029818.1/286-380	WP_004966422.1/266-379	WP_006013835.1/614-727	WP_004071131.1/4-119	WP_004076124.1/12-95	WP_002935581.1/285-388	WP_007909636.1/187-296	WP_003541162.1/413-519	WP_006092700.1/16-126	WP_004216169.1/191-292	WP_004176672.1/298-386	WP_003803705.1/261-359	WP_004513472.1/10-118	WP_006631753.1/680-789	WP_007041323.1/380-487	WP_005988475.1/211-321	WP_005107680.1/181-288	WP_006100916.1/186-302	WP_006635768.1/168-268	WP_006100440.1/183-289	WP_006619126.1/80-175	WP_007811495.1/86-196	WP_005487738.1/244-347	WP_006006057.1/404-495	WP_008242642.1/201-308	WP_006429830.1/464-580	WP_006915260.1/551-655	WP_007107054.1/408-519	WP_010403634.1/68-160	WP_006168362.1/179-287	WP_007605776.1/17-121	WP_007792320.1/325-422	WP_007041550.1/772-870	WP_007415085.1/328-435	WP_005009721.1/101-208	WP_006982642.1/387-493	WP_008239429.1/14-136	WP_007914320.1/292-390	WP_012853436.1/7-97	WP_005036830.1/180-282	WP_007826415.1/149-269
WP_002707706.1/286-385	WP_002729158.1/99-208	WP_002808992.1/149-261	WP_002773045.1/271-380	WP_003576066.1/314-431	WP_003000446.1/27-121	WP_003000915.1/12-121	WP_004049197.1/8-116	WP_002697845.1/916-1017	WP_004029818.1/310-400	WP_004967308.1/267-379	WP_006014099.1/219-315	WP_004074685.1/467-577	WP_004139755.1/37-138	WP_002942268.1/360-466	WP_007921246.1/194-304	WP_003542553.1/196-252	WP_006098908.1/212-318	WP_004472545.1/276-361	WP_004493523.1/537-627	WP_003928706.1/313-422	WP_004513775.1/151-254	WP_006726183.1/130-230	WP_007262332.1/77-190	WP_005988949.1/285-392	WP_005587814.1/135-243	WP_006101687.1/30-145	WP_006669354.1/31-131	WP_006100440.1/439-545	WP_006646008.1/81-127	WP_007814248.1/33-153	WP_005987508.1/526-618	WP_006067111.1/374-476	WP_008251439.1/850-954	WP_006430338.1/39-155	WP_006965941.1/769-874	WP_007184811.1/584-709	WP_011508841.1/66-162	WP_006179647.1/178-286	WP_007847697.1/470-572	WP_007809463.1/356-467	WP_007042770.1/439-545	WP_007415707.1/8-116	WP_005357062.1/264-360	WP_007176770.1/127-233	WP_008422575.1/153-274	WP_007915598.1/392-493	WP_013874706.1/22-117	WP_005984672.1/308-414	WP_007826415.1/22-139
WP_002707706.1/54-134	WP_002729897.1/340-451	WP_002810213.1/13-125	WP_002773432.1/397-504	WP_003580737.1/155-264	WP_003242429.1/364-474	WP_003004978.1/272-379	WP_004050360.1/264-374	WP_002698282.1/578-683	WP_004030415.1/276-388	WP_005099807.1/14-116	WP_006046810.1/224-335	WP_004076827.1/148-251	WP_004141369.1/36-131	WP_002978823.1/116-210	WP_008038548.1/4-90	WP_003543518.1/283-383	WP_006099723.1/151-261	WP_004966631.1/19-116	WP_004570559.1/166-272	WP_004038792.1/5-102	WP_004583040.1/1041-1151	WP_006915260.1/810-908	WP_007354743.1/22-132	WP_005989121.1/38-121	WP_005659711.1/174-282	WP_006102000.1/446-562	WP_006748667.1/377-477	WP_006102000.1/723-832	WP_006748437.1/630-743	WP_008027229.1/208-322	WP_005987782.1/331-442	WP_006067578.1/686-788	WP_008367585.1/56-168	WP_006560592.1/171-218	WP_006983072.1/574-678	WP_007186277.1/51-154	WP_011509734.1/38-144	WP_006299903.1/143-246	WP_008063822.1/277-364	WP_007862251.1/485-585	WP_007145720.1/534-642	WP_007523496.1/311-421	WP_005487739.1/405-515	WP_007353372.1/366-466	WP_008603384.1/10-128	WP_007915819.1/391-501	WP_014141039.1/25-132	WP_005986375.1/299-405	WP_008113510.1/320-405
WP_002711206.1/74-178	WP_002730372.1/257-366	WP_002813894.1/25-124	WP_002773543.1/119-228	WP_003580737.1/275-387	WP_003284035.1/468-570	WP_003181960.1/279-390	WP_004059236.1/244-353	WP_002698282.1/700-803	WP_004030419.1/908-953	WP_005107680.1/301-412	WP_006163914.1/121-177	WP_004077065.1/390-500	WP_004318784.1/11-119	WP_002995780.1/543-647	WP_008118096.1/199-311	WP_003543806.1/238-346	WP_006103719.1/140-250	WP_005475389.1/185-273	WP_004583040.1/900-1004	WP_004040220.1/138-237	WP_004627636.1/1-115	WP_006932285.1/266-373	WP_007357917.1/782-891	WP_005995393.1/148-257	WP_005986088.1/694-803	WP_006102255.1/718-831	WP_006786482.1/451-551	WP_006103549.1/712-818	WP_006786300.1/371-481	WP_008027229.1/92-203	WP_005987830.1/180-289	WP_006092620.1/677-780	WP_008504115.1/394-499	WP_006560592.1/181-286	WP_006990341.1/752-857	WP_007356331.1/686-810	WP_011579528.1/54-157	WP_006299926.1/18-119	WP_008120191.1/238-338	WP_007967093.1/314-424	WP_007191517.1/806-910	WP_007810324.1/147-239	WP_005488836.1/21-74	WP_007353840.1/371-478	WP_008974437.1/77-199	WP_007916150.1/513-616	WP_014145230.1/157-195	WP_005987084.1/163-271	WP_008708365.1/181-299
WP_002716921.1/18-116	WP_002773432.1/142-256	WP_002935707.1/182-297	WP_002775893.1/178-288	WP_003580737.1/406-503	WP_003289782.1/468-560	WP_003329791.1/148-256	WP_004060927.1/180-289	WP_002701376.1/550-652	WP_004030419.1/918-1014	WP_005554006.1/26-137	WP_006164370.1/214-326	WP_004077365.1/141-251	WP_004337080.1/261-366	WP_003369970.1/26-136	WP_008215636.1/176-291	WP_003544149.1/213-259	WP_006186350.1/46-158	WP_005553776.1/187-285	WP_004620889.1/17-111	WP_004040220.1/266-375	WP_004784514.1/200-314	WP_006965346.1/96-200	WP_007379473.1/153-265	WP_005995512.1/607-714	WP_006002262.1/171-294	WP_006104393.1/170-286	WP_006788411.1/442-541	WP_006103667.1/870-982	WP_006786775.1/375-480	WP_008039018.1/392-495	WP_005989525.1/135-232	WP_006106681.1/393-484	WP_008509545.1/1000-1105	WP_006633676.1/902-1023	WP_007041095.1/791-896	WP_007419250.1/312-434	WP_011585048.1/68-162	WP_006514603.1/297-401	WP_008308472.1/18-126	WP_008071500.1/239-352	WP_007192922.1/296-406	WP_007861549.1/608-719	WP_005488836.1/35-130	WP_007354189.1/590-698	WP_009110743.1/141-253	WP_007916828.1/144-240	WP_014145749.1/19-118	WP_005991657.1/496-604	WP_008869458.1/391-504
WP_002728611.1/281-348	WP_002809921.1/317-427	WP_002935707.1/303-415	WP_002925002.1/142-249	WP_004364285.1/344-453	WP_003296791.1/470-563	WP_003390444.1/52-160	WP_004063066.1/244-336	WP_002713101.1/13-118	WP_004030949.1/51-155	WP_005578274.1/305-417	WP_006328027.1/223-338	WP_004078470.1/1251-1364	WP_004411401.1/87-191	WP_003455123.1/179-284	WP_008238658.1/260-374	WP_003544381.1/29-135	WP_006216959.1/9-121	WP_005555346.1/10-97	WP_004621154.1/198-302	WP_004041694.1/124-233	WP_004847703.1/445-558	WP_007020257.1/459-567	WP_007500272.1/143-210	WP_006049518.1/204-311	WP_006313805.1/402-514	WP_006104610.1/474-589	WP_006788726.1/788-889	WP_006104538.1/863-974	WP_006787185.1/370-483	WP_008046027.1/21-127	WP_005989589.1/198-291	WP_006111645.1/411-515	WP_009032450.1/546-655	WP_006652914.1/299-412	WP_007042691.1/752-857	WP_007623688.1/392-516	WP_012331001.1/2-105	WP_006560592.1/54-158	WP_008383012.1/15-127	WP_008310279.1/680-791	WP_007353372.1/1125-1238	WP_007867387.1/318-420	WP_005907725.1/257-363	WP_007414241.1/266-371	WP_009491612.1/10-130	WP_007916872.1/153-254	WP_014151105.1/24-134	WP_005995295.1/215-321	WP_008870983.1/58-138
WP_002728611.1/484-590	WP_002925506.1/34-145	WP_002975211.1/398-508	WP_002925010.1/311-419	WP_004579315.1/371-480	WP_003365531.1/406-514	WP_003575346.1/279-390	WP_004077146.1/112-219	WP_002716915.1/12-118	WP_004031672.1/25-124	WP_005580789.1/136-249	WP_006612229.1/220-332	WP_004078470.1/436-544	WP_004411520.1/11-114	WP_003499591.1/155-257	WP_008239044.1/15-130	WP_003544789.1/284-379	WP_006271644.1/292-396	WP_005555913.1/86-185	WP_004665441.1/186-285	WP_004059236.1/127-235	WP_005007085.1/219-325	WP_007020445.1/15-122	WP_007500324.1/109-217	WP_006100769.1/459-567	WP_006521109.1/196-304	WP_006105377.1/1520-1636	WP_006890711.1/282-381	WP_006104642.1/539-645	WP_006870804.1/92-205	WP_008067179.1/103-216	WP_005990108.1/511-623	WP_006182208.1/540-635	WP_009032450.1/797-908	WP_006654695.1/319-436	WP_007138367.1/749-853	WP_007639604.1/806-931	WP_012331724.1/57-161	WP_006560821.1/843-946	WP_008839589.1/24-125	WP_008313427.1/586-693	WP_007354189.1/958-1061	WP_008238828.1/142-242	WP_005959189.1/636-745	WP_007414702.1/377-485	WP_009805444.1/12-127	WP_007917417.1/476-589	WP_014181350.1/21-107	WP_005995549.1/690-795	WP_008870985.1/551-659
WP_002809921.1/447-554	WP_002927147.1/278-384	WP_003287217.1/356-461	WP_002925506.1/622-726	WP_004627636.1/276-382	WP_003444131.1/187-297	WP_003960589.1/48-155	WP_004078467.1/474-580	WP_002987278.1/340-446	WP_004031948.1/258-369	WP_005794895.1/9-116	WP_006668314.1/14-125	WP_004264586.1/5-116	WP_004486016.1/11-114	WP_003505699.1/521-623	WP_008239429.1/201-310	WP_003803178.1/210-307	WP_006429182.1/39-154	WP_005556312.1/26-120	WP_004761505.1/20-117	WP_004075773.1/416-517	WP_005032513.1/19-128	WP_007021068.1/778-885	WP_007505514.1/125-231	WP_006100916.1/484-583	WP_006563266.1/306-414	WP_006204258.1/1-110	WP_006890863.1/479-577	WP_006105181.1/675-789	WP_006929405.1/221-331	WP_008193159.1/244-357	WP_005990263.1/170-283	WP_006431911.1/451-555	WP_009035294.1/1367-1473	WP_006672697.1/359-471	WP_007191014.1/788-892	WP_007934092.1/105-221	WP_012452108.1/56-162	WP_006619406.1/296-398	WP_008874654.1/32-138	WP_008336005.1/5-116	WP_007354230.1/451-551	WP_008240585.1/5-103	WP_005964211.1/374-486	WP_007417946.1/405-512	WP_010048399.1/7-76	WP_007917496.1/638-741	WP_014181472.1/31-132	WP_005996599.1/156-268	WP_008870986.1/378-489
WP_002974353.1/295-404	WP_002929462.1/417-527	WP_003290521.1/255-356	WP_002928826.1/368-478	WP_004654388.1/18-120	WP_003446517.1/405-512	WP_004030423.1/260-371	WP_004099081.1/145-257	WP_003294964.1/146-251	WP_004037527.1/41-152	WP_006010726.1/25-133	WP_006727923.1/651-761	WP_004514539.1/212-321	WP_004570317.1/211-316	WP_003537958.1/26-120	WP_008239439.1/17-128	WP_003810797.1/203-306	WP_006631753.1/931-1042	WP_005556797.1/167-267	WP_004779349.1/548-642	WP_004078685.1/143-249	WP_005033992.1/640-752	WP_007040957.1/178-287	WP_008123897.1/30-133	WP_006100927.1/357-463	WP_006828434.1/156-260	WP_006430720.1/534-650	WP_006890865.1/645-746	WP_006106526.1/20-131	WP_006929407.1/672-782	WP_008193640.1/394-512	WP_005991909.1/153-264	WP_006431911.1/704-797	WP_009035790.1/299-406	WP_006715731.1/121-206	WP_007253546.1/719-823	WP_008200175.1/537-658	WP_012648845.1/145-249	WP_006664170.1/247-355	WP_009097907.1/16-103	WP_008339791.1/219-330	WP_007847697.1/597-688	WP_008241266.1/141-249	WP_005995707.1/24-135	WP_007418834.1/974-1081	WP_010568659.1/11-135	WP_007917774.1/144-240	WP_014670999.1/16-118	WP_006000725.1/401-509	WP_008871083.1/143-250
WP_003293719.1/152-257	WP_002950495.1/136-249	WP_003543367.1/264-377	WP_002929303.1/235-345	WP_005006610.1/40-123	WP_003477393.1/91-174	WP_004030423.1/387-497	WP_004267033.1/267-389	WP_003294964.1/23-129	WP_004038600.1/357-459	WP_006098397.1/31-142	WP_006881001.1/214-314	WP_004580537.1/665-706	WP_005035903.1/11-114	WP_003864025.1/16-115	WP_008241261.1/360-464	WP_003867260.1/212-311	WP_006635427.1/727-839	WP_005557152.1/8-111	WP_005143162.1/169-275	WP_004261827.1/316-417	WP_005488118.1/5-118	WP_007040957.1/61-167	WP_008227048.1/854-963	WP_006101267.1/393-495	WP_006828434.1/273-381	WP_006593725.1/330-441	WP_006891664.1/155-258	WP_006111771.1/128-231	WP_007017264.1/19-134	WP_008204193.1/61-174	WP_005993960.1/164-275	WP_006629431.1/410-519	WP_009035790.1/557-665	WP_006787334.1/634-744	WP_007339700.1/733-836	WP_008246078.1/309-427	WP_012855075.1/61-165	WP_006672823.1/176-285	WP_009109741.1/1012-1116	WP_008617802.1/562-669	WP_007866299.1/466-574	WP_008242642.1/75-169	WP_005998981.1/332-444	WP_007904473.1/181-285	WP_010652412.1/14-136	WP_007917881.1/638-734	WP_015171538.1/46-153	WP_006317583.1/25-125	WP_008871672.1/989-1106
WP_003303782.1/173-257	WP_002974118.1/135-245	WP_003568435.1/140-252	WP_002930265.1/457-566	WP_005008256.1/149-250	WP_003505699.1/649-757	WP_004077147.1/150-251	WP_004434660.1/11-115	WP_003295110.1/24-126	WP_004038792.1/120-219	WP_006098908.1/327-439	WP_007004988.1/117-226	WP_004957157.1/77-185	WP_005218886.1/3-107	WP_004032045.1/154-255	WP_008241261.1/540-654	WP_003868835.1/212-310	WP_006665088.1/182-286	WP_005558319.1/148-249	WP_005795435.1/13-115	WP_004590918.1/142-255	WP_005489794.1/172-292	WP_007041179.1/158-266	WP_008675041.1/293-405	WP_006103549.1/140-248	WP_006835324.1/39-139	WP_006611791.1/249-364	WP_006891802.1/213-316	WP_006156616.1/156-268	WP_007039782.1/362-477	WP_008331859.1/78-192	WP_005994693.1/237-349	WP_006650020.1/167-269	WP_009035791.1/302-409	WP_006882905.1/355-474	WP_007414323.1/802-906	WP_008301958.1/397-517	WP_012855076.1/53-156	WP_006929407.1/925-1033	WP_009180036.1/14-125	WP_008870642.1/159-270	WP_008051404.1/43-133	WP_008382618.1/503-605	WP_006099077.1/100-211	WP_008229325.1/59-161	WP_010798749.1/11-137	WP_007921397.1/760-842	WP_015436339.1/13-114	WP_006520302.1/202-299	WP_008910036.1/33-67
WP_003446173.1/190-297	WP_003189496.1/94-204	WP_003608514.1/16-126	WP_002930457.1/299-408	WP_005023980.1/300-384	WP_003510684.1/301-407	WP_004077340.1/399-507	WP_004572464.1/355-463	WP_003297143.1/147-252	WP_004042793.1/260-368	WP_006101616.1/343-455	WP_007004988.1/2-101	WP_005001124.1/1155-1267	WP_005223685.1/11-114	WP_004040629.1/123-230	WP_008242241.1/1257-1370	WP_003962788.1/250-362	WP_006756257.1/42-147	WP_005559155.1/262-331	WP_006098908.1/456-559	WP_004618266.1/304-401	WP_005795736.1/378-490	WP_007042338.1/408-515	WP_008897901.1/19-118	WP_006278251.1/492-606	WP_006836254.1/90-199	WP_006623029.1/1188-1298	WP_006965940.1/623-712	WP_006431437.1/154-246	WP_007039783.1/524-639	WP_008382618.1/387-502	WP_005995017.1/353-458	WP_006672989.1/308-404	WP_009036133.1/212-313	WP_006884170.1/140-256	WP_007415751.1/277-377	WP_008484012.1/210-332	WP_013322624.1/65-161	WP_006929492.1/413-514	WP_009184620.1/18-122	WP_008873918.1/42-151	WP_008063822.1/524-631	WP_008504115.1/1046-1145	WP_006101228.1/28-138	WP_008234410.1/184-291	WP_010960805.1/296-402	WP_007921855.1/384-494	WP_015662064.1/22-94	WP_006746720.1/372-479	WP_009181373.1/464-580
WP_003448575.1/162-268	WP_003217742.1/90-201	WP_003610250.1/16-62	WP_002930659.1/525-634	WP_005035316.1/66-177	WP_004036552.1/40-125	WP_004093773.1/31-142	WP_004572540.1/351-459	WP_003297143.1/25-129	WP_004060672.1/125-232	WP_006103549.1/580-693	WP_007004988.1/241-347	WP_005008982.1/378-483	WP_005366903.1/9-111	WP_004050467.1/270-364	WP_008246224.1/171-283	WP_004030419.1/1029-1137	WP_006826775.1/172-281	WP_005559479.1/308-408	WP_006099135.1/19-116	WP_004965181.1/521-633	WP_005983315.1/134-249	WP_007042691.1/872-981	WP_009192085.1/133-231	WP_006296422.1/27-134	WP_006837250.1/249-358	WP_006634793.1/422-542	WP_007020584.1/203-296	WP_006432681.1/392-503	WP_007041683.1/165-280	WP_008382665.1/256-363	WP_005995385.1/241-352	WP_006747849.1/325-430	WP_009183699.1/300-406	WP_006935523.1/322-430	WP_007536708.1/728-833	WP_008509761.1/551-672	WP_013491307.1/63-162	WP_007022124.1/28-144	WP_009488614.1/155-261	WP_008943943.1/36-140	WP_008114465.1/18-118	WP_008507758.1/136-241	WP_006458114.1/223-340	WP_008446921.1/10-119	WP_011313146.1/41-149	WP_007922289.1/275-385	WP_015820181.1/20-66	WP_006929850.1/200-305	WP_009181380.1/241-358
WP_003448575.1/47-147	WP_003291816.1/809-911	WP_003610272.1/22-123	WP_002935581.1/575-683	WP_005197510.1/7-108	WP_004037103.1/147-254	WP_004175090.1/371-484	WP_004579723.1/380-470	WP_003396762.1/21-126	WP_004060688.1/150-257	WP_006112652.1/176-290	WP_007004988.1/360-473	WP_005009721.1/884-984	WP_005502764.1/11-114	WP_004061762.1/67-161	WP_008475835.1/318-430	WP_004053441.1/211-301	WP_006882905.1/234-339	WP_005576223.1/576-677	WP_006099723.1/37-138	WP_004998904.1/148-236	WP_005988910.1/31-135	WP_007153249.1/357-460	WP_009539220.1/136-248	WP_006299972.1/246-339	WP_006930056.1/416-524	WP_006914470.1/184-299	WP_007042457.1/243-343	WP_006563170.1/133-233	WP_007042513.1/269-361	WP_008603177.1/237-335	WP_005995624.1/450-561	WP_006882146.1/186-263	WP_009194247.1/697-796	WP_006935523.1/571-688	WP_007797917.1/720-828	WP_008619627.1/585-710	WP_013573048.1/56-165	WP_007023014.1/217-326	WP_009519830.1/637-746	WP_008944503.1/235-352	WP_008208052.1/29-129	WP_008510503.1/99-200	WP_006509327.1/516-624	WP_008590380.1/393-500	WP_011600234.1/12-136	WP_007975918.1/73-174	WP_016430741.1/10-53	WP_006963865.1/286-391	WP_009181768.1/155-273
WP_003530823.1/166-255	WP_003296679.1/314-425	WP_003610754.1/10-122	WP_002936147.1/329-430	WP_005351532.1/271-372	WP_004039293.1/262-374	WP_004339661.1/350-463	WP_004966422.1/518-625	WP_003419198.1/154-258	WP_004063050.1/116-211	WP_006454182.1/71-183	WP_007010087.1/250-345	WP_005035797.1/312-421	WP_005667199.1/11-114	WP_004076853.1/386-492	WP_008478443.1/293-404	WP_004071802.1/255-360	WP_006912970.1/25-129	WP_005579209.1/13-108	WP_006100215.1/28-125	WP_005005139.1/72-177	WP_005993294.1/10-122	WP_007198253.1/132-235	WP_009539330.1/153-265	WP_006366978.1/907-1016	WP_006964990.1/322-425	WP_007041179.1/289-407	WP_007138366.1/807-907	WP_006582961.1/18-125	WP_007111141.1/158-271	WP_008897576.1/20-128	WP_006100258.1/416-528	WP_006964331.1/181-282	WP_009196169.1/1014-1120	WP_006968155.1/825-940	WP_008227048.1/724-830	WP_008635010.1/492-614	WP_013579995.1/56-148	WP_007062191.1/382-484	WP_009632725.1/172-274	WP_008973962.1/534-641	WP_008209923.1/12-113	WP_008586847.1/21-106	WP_006510939.1/425-536	WP_008707982.1/345-454	WP_011661694.1/77-197	WP_008042278.1/487-597	WP_016433843.1/24-126	WP_006967613.1/96-204	WP_009282662.1/52-142
WP_003530876.1/132-223	WP_003351002.1/72-187	WP_003613343.1/226-336	WP_002936722.1/492-596	WP_005553554.1/391-494	WP_004076559.1/134-242	WP_004369547.1/346-458	WP_005032606.1/282-390	WP_003501504.1/134-239	WP_004071194.1/255-360	WP_006463411.1/392-503	WP_007014525.1/383-499	WP_005223797.1/296-408	WP_005799013.1/10-104	WP_004077340.1/277-378	WP_008509545.1/1257-1370	WP_004091777.1/127-224	WP_006913296.1/23-130	WP_005581066.1/105-202	WP_006101437.1/313-417	WP_005164078.1/82-190	WP_005994827.1/151-253	WP_007199223.1/135-238	WP_009540866.1/370-481	WP_006456335.1/183-292	WP_006987407.1/267-372	WP_007042315.1/1032-1146	WP_007205521.1/258-354	WP_006620296.1/409-515	WP_007149262.1/144-258	WP_008984204.1/20-129	WP_006100468.1/300-412	WP_006965940.1/507-594	WP_009580036.1/314-421	WP_006983311.1/532-604	WP_008230095.1/748-850	WP_008635010.1/766-891	WP_013790302.1/36-142	WP_007105698.1/144-243	WP_009738397.1/186-264	WP_009147336.1/246-356	WP_008290831.1/533-642	WP_008590380.1/273-379	WP_006616930.1/206-310	WP_008835456.1/198-303	WP_011699652.1/14-123	WP_008242241.1/1117-1220	WP_016433929.1/22-116	WP_006967695.1/364-473	WP_009283135.1/454-542
WP_003568926.1/169-273	WP_003374500.1/15-103	WP_003615073.1/41-109	WP_002937851.1/375-485	WP_005667171.1/316-417	WP_004076752.1/684-750	WP_004498688.1/12-125	WP_005032608.1/155-263	WP_003545018.1/133-238	WP_004076629.1/399-487	WP_006512537.1/14-119	WP_007018663.1/639-752	WP_005466785.1/272-353	WP_005848969.1/84-184	WP_004079713.1/143-256	WP_008509764.1/16-128	WP_004091777.1/245-338	WP_006952698.1/143-247	WP_006055724.1/136-228	WP_006101662.1/483-588	WP_005557458.1/152-246	WP_005995641.1/177-278	WP_007253546.1/1013-1117	WP_009546979.1/849-958	WP_006517364.1/444-545	WP_007086789.1/203-312	WP_007042691.1/1009-1129	WP_007356097.1/556-648	WP_006626206.1/1055-1168	WP_007151862.1/157-260	WP_008993454.1/40-155	WP_006102224.1/243-347	WP_007018622.1/235-336	WP_009764910.1/274-381	WP_007020293.1/174-289	WP_008238812.1/18-124	WP_008680755.1/184-295	WP_013931083.1/86-165	WP_007140498.1/412-521	WP_009764693.1/20-120	WP_009150826.1/418-524	WP_008334370.1/29-131	WP_008626029.1/19-118	WP_006634307.1/327-441	WP_008859756.1/5-49	WP_011714506.1/613-727	WP_008276005.1/1661-1768	WP_016640010.1/25-104	WP_006967755.1/467-573	WP_009565854.1/256-370
WP_003611564.1/231-336	WP_003396722.1/72-186	WP_003620599.1/13-112	WP_002938043.1/341-449	WP_005995421.1/442-550	WP_004077065.1/1056-1164	WP_004510484.1/134-237	WP_005034404.1/52-153	WP_003599689.1/19-126	WP_004076650.1/251-356	WP_006616930.1/351-463	WP_007019556.1/324-429	WP_005487738.1/779-888	WP_005870765.1/10-100	WP_004097135.1/214-319	WP_008511940.1/28-135	WP_004092227.1/223-326	WP_006978002.1/358-471	WP_006066321.1/26-125	WP_006102864.1/135-236	WP_005660580.1/13-116	WP_005995916.1/286-395	WP_007353372.1/750-853	WP_009719495.1/125-236	WP_006520017.1/82-186	WP_007420466.1/216-320	WP_007059283.1/169-260	WP_007356331.1/181-280	WP_006650365.1/152-247	WP_007191768.1/374-488	WP_009031782.1/456-568	WP_006104133.1/35-137	WP_007038840.1/493-595	WP_009962544.1/279-385	WP_007040193.1/338-455	WP_008448542.1/761-866	WP_008707066.1/488-611	WP_013947605.1/73-176	WP_007142692.1/156-265	WP_010038586.1/437-544	WP_009181637.1/383-490	WP_008335754.1/16-117	WP_008871068.1/305-416	WP_006965940.1/237-348	WP_009182147.1/880-980	WP_012097145.1/24-126	WP_008276005.1/2960-3065	WP_017602323.1/37-137	WP_007040957.1/615-720	WP_009806834.1/670-785
WP_003613929.1/35-142	WP_003410667.1/19-112	WP_004031858.1/128-236	WP_002974118.1/12-117	WP_006098908.1/570-680	WP_004077331.1/609-719	WP_004512151.1/51-158	WP_005144572.1/151-257	WP_003614134.1/146-252	WP_004076719.1/52-153	WP_006669173.1/331-434	WP_007039551.1/442-556	WP_005671307.1/134-245	WP_005958518.1/277-383	WP_004255979.1/400-507	WP_009067579.1/61-172	WP_004092403.1/156-252	WP_006979212.1/21-122	WP_006066713.1/572-672	WP_006102864.1/23-108	WP_005989121.1/162-269	WP_005996771.1/23-124	WP_007354189.1/834-943	WP_009719605.1/139-246	WP_006523870.1/18-120	WP_007660931.1/145-251	WP_007059283.1/274-385	WP_007357675.1/1-99	WP_006668212.1/414-517	WP_007194722.1/306-421	WP_009150893.1/539-652	WP_006104162.1/204-316	WP_007042011.1/677-779	WP_010183408.1/166-262	WP_007041029.1/473-567	WP_008508563.1/731-835	WP_008843153.1/401-525	WP_014397071.1/87-180	WP_007190776.1/19-125	WP_010195259.1/16-126	WP_009395406.1/303-401	WP_008337331.1/190-289	WP_008904679.1/607-713	WP_006971983.1/136-240	WP_009489110.1/130-237	WP_012590425.1/13-127	WP_008509545.1/1125-1227	WP_017947035.1/21-118	WP_007356606.1/140-245	WP_010037043.1/1146-1232
WP_003919460.1/23-128	WP_003413757.1/14-118	WP_004031948.1/511-622	WP_003038479.1/223-327	WP_006102267.1/142-273	WP_004077375.1/246-354	WP_004570924.1/438-548	WP_005262866.1/132-243	WP_003614134.1/16-122	WP_004076752.1/390-488	WP_006786321.1/143-254	WP_007066629.1/431-549	WP_005826920.1/30-139	WP_005958593.1/11-114	WP_004373552.1/330-426	WP_009193812.1/345-457	WP_004092538.1/17-83	WP_006982224.1/30-141	WP_006066899.1/413-514	WP_006103719.1/19-112	WP_005989589.1/73-180	WP_005997994.1/8-123	WP_007358377.1/158-268	WP_009784153.1/855-965	WP_006523941.1/478-586	WP_007725828.1/268-370	WP_007062602.1/255-364	WP_007357697.1/346-448	WP_006668367.1/577-689	WP_007197874.1/154-269	WP_009465246.1/137-252	WP_006105098.1/169-282	WP_007105370.1/139-244	WP_010228289.1/1035-1143	WP_007041029.1/762-880	WP_008509545.1/726-830	WP_008869158.1/940-1033	WP_014694170.1/55-161	WP_007261524.1/169-276	WP_010290512.1/9-101	WP_009538534.1/12-121	WP_008446502.1/257-350	WP_008966967.1/274-381	WP_006974882.1/13-124	WP_009632313.1/139-246	WP_012633618.1/16-117	WP_008613429.1/390-497	WP_018382872.1/158-199	WP_007523815.1/405-514	WP_010584669.1/408-525
WP_003999863.1/196-301	WP_003480975.1/136-255	WP_004059823.1/3-112	WP_003053271.1/204-313	WP_006102649.1/154-265	WP_004077853.1/355-457	WP_004581033.1/520-631	WP_005559155.1/139-247	WP_004156405.1/245-348	WP_004076853.1/272-368	WP_006786600.1/978-1090	WP_007066909.1/321-362	WP_005992895.1/902-997	WP_005959128.1/11-115	WP_004516984.1/148-249	WP_009194341.1/273-384	WP_004094260.1/84-187	WP_007004981.1/31-142	WP_006067111.1/13-113	WP_006219588.1/487-579	WP_005990650.1/123-221	WP_005998010.1/220-318	WP_007418144.1/174-280	WP_010033430.1/111-217	WP_006523982.1/487-587	WP_007782763.1/19-125	WP_007354465.1/384-500	WP_007639604.1/681-779	WP_006670265.1/392-504	WP_007329423.1/1119-1233	WP_009467446.1/406-520	WP_006299903.1/18-127	WP_007107054.1/535-638	WP_010855852.1/1097-1204	WP_007041135.1/380-497	WP_008513165.1/713-818	WP_008871001.1/53-177	WP_014738261.1/75-180	WP_007353615.1/192-296	WP_010301342.1/13-118	WP_009539357.1/24-124	WP_008615260.1/274-378	WP_008993454.1/157-251	WP_007019847.1/347-445	WP_009632725.1/414-522	WP_013028724.1/17-141	WP_008960683.1/251-345	WP_018540964.1/24-107	WP_007526446.1/178-284	WP_011340530.1/107-195
WP_004029803.1/527-635	WP_003575636.1/160-268	WP_004060672.1/7-88	WP_003054909.1/398-483	WP_006104133.1/291-401	WP_004077853.1/660-747	WP_004581223.1/243-354	WP_005559749.1/139-247	WP_004156405.1/367-472	WP_004077331.1/493-590	WP_006871950.1/214-326	WP_007163973.1/303-413	WP_005997859.1/15-127	WP_006002693.1/138-242	WP_004579422.1/231-327	WP_009194341.1/9-114	WP_004094745.1/82-189	WP_007014525.1/259-364	WP_006067680.1/254-353	WP_006301806.1/730-828	WP_005993232.1/331-440	WP_006001642.1/15-124	WP_007596879.1/134-238	WP_010038586.1/311-421	WP_006524755.1/253-362	WP_007785395.1/29-126	WP_007356060.1/416-533	WP_007804498.1/25-125	WP_006672895.1/139-244	WP_007357064.1/71-115	WP_009467558.1/141-256	WP_006612567.1/374-486	WP_007140498.1/294-385	WP_011021484.1/336-430	WP_007043198.1/19-136	WP_008518436.1/749-855	WP_009053728.1/436-493	WP_015136820.1/59-163	WP_007354014.1/462-565	WP_010301342.1/162-264	WP_009541154.1/347-458	WP_008618547.1/1463-1575	WP_009035296.1/146-247	WP_007144844.1/394-503	WP_009634081.1/361-465	WP_013500442.1/75-197	WP_008968744.1/1463-1565	WP_018546549.1/27-134	WP_007526446.1/300-406	WP_011447083.1/171-285
WP_004030419.1/278-375	WP_003581327.1/191-299	WP_004077365.1/21-126	WP_003071107.1/144-253	WP_006104162.1/331-442	WP_004078173.1/374-483	WP_004786944.1/147-258	WP_005576923.1/137-242	WP_004156405.1/498-602	WP_004077340.1/1456-1553	WP_006879318.1/30-135	WP_007166277.1/616-730	WP_005998315.1/17-126	WP_006036907.1/48-151	WP_004602684.1/18-124	WP_009194985.1/175-287	WP_004096032.1/219-316	WP_007039952.1/386-490	WP_006088173.1/263-363	WP_006455358.1/635-739	WP_005994981.1/95-205	WP_006002439.1/14-124	WP_007774422.1/30-136	WP_010040556.1/121-233	WP_006561976.1/513-617	WP_008195548.1/121-217	WP_007358298.1/920-1036	WP_007934092.1/242-345	WP_006672989.1/435-543	WP_007405495.1/201-316	WP_009468408.1/397-504	WP_006618670.1/580-692	WP_007141411.1/745-848	WP_011023276.1/194-300	WP_007137660.1/424-541	WP_008652853.1/736-839	WP_009097899.1/377-500	WP_015151215.1/47-152	WP_007356865.1/456-556	WP_010308198.1/9-94	WP_009541157.1/169-252	WP_008619577.1/606-703	WP_009035793.1/142-245	WP_007324775.1/152-260	WP_009962544.1/746-853	WP_013676908.1/14-135	WP_008973200.1/1489-1585	WP_018548589.1/18-63	WP_007785390.1/354-458	WP_011449596.1/200-288
WP_004050467.1/649-753	WP_004030419.1/1153-1265	WP_004079713.1/404-505	WP_003287726.1/331-437	WP_006272379.1/307-419	WP_004078179.1/373-480	WP_005033992.1/933-1044	WP_005826920.1/161-269	WP_004230681.1/13-118	WP_004077340.1/727-834	WP_006882998.1/303-407	WP_007186318.1/648-762	WP_005998413.1/364-464	WP_006101437.1/190-294	WP_004902169.1/13-116	WP_009194985.1/338-449	WP_004099913.1/132-229	WP_007040953.1/267-379	WP_006089759.1/27-136	WP_006456204.1/11-113	WP_006001747.1/331-432	WP_006098797.1/136-248	WP_007834586.1/595-701	WP_010583390.1/19-129	WP_006620005.1/474-581	WP_008312010.1/30-139	WP_007418386.1/184-298	WP_008173034.1/473-575	WP_006674032.1/154-254	WP_007414133.1/204-312	WP_009539105.1/149-263	WP_006622045.1/564-676	WP_007259469.1/1178-1281	WP_011317855.1/287-389	WP_007138366.1/1493-1612	WP_008657482.1/726-830	WP_009625937.1/300-423	WP_015333633.1/85-163	WP_007356976.1/169-272	WP_010365701.1/302-355	WP_009541494.1/294-402	WP_008955895.1/484-590	WP_009108837.1/433-542	WP_007353135.1/222-338	WP_010041727.1/148-255	WP_013940508.1/11-136	WP_009053728.1/319-419	WP_018552093.1/22-123	WP_007957126.1/341-440	WP_011449909.1/137-241
WP_004071185.1/234-341	WP_004030423.1/132-243	WP_004156405.1/1119-1179	WP_003291816.1/925-1029	WP_006272680.1/864-971	WP_004078270.1/531-638	WP_005033994.1/348-459	WP_005826920.1/287-393	WP_004255979.1/520-631	WP_004078260.1/408-497	WP_006884446.1/83-175	WP_007186447.1/462-575	WP_006000834.1/271-381	WP_006102005.1/59-163	WP_005023980.1/148-251	WP_009195494.1/28-138	WP_004099913.1/249-342	WP_007067266.1/69-171	WP_006090010.1/154-263	WP_006457926.1/529-623	WP_006038793.1/245-353	WP_006099174.1/140-255	WP_007834586.1/719-826	WP_010981875.1/130-245	WP_006670070.1/468-518	WP_008407163.1/13-114	WP_007537019.1/438-554	WP_008219413.1/285-382	WP_006835324.1/284-389	WP_007416890.1/26-140	WP_009539105.1/22-128	WP_006623029.1/1309-1422	WP_007259469.1/797-902	WP_011648115.1/389-497	WP_007187758.1/249-365	WP_008658004.1/746-842	WP_009634587.1/189-311	WP_015371912.1/58-150	WP_007485437.1/22-116	WP_010366096.1/290-396	WP_009850184.1/324-435	WP_009106519.1/170-271	WP_009109746.1/587-697	WP_007354189.1/1282-1393	WP_010123412.1/15-124	WP_014130712.1/11-128	WP_009183014.1/41-148	WP_018557837.1/24-129	WP_008084737.1/23-124	WP_011505260.1/156-245
WP_004078468.1/555-661	WP_004031218.1/142-244	WP_004156405.1/1244-1355	WP_003329222.1/83-192	WP_006337766.1/257-366	WP_004078279.1/423-532	WP_005223872.1/368-473	WP_005994981.1/227-341	WP_004337287.1/22-126	WP_004078270.1/152-263	WP_006892283.1/512-624	WP_007196400.1/503-618	WP_006002200.1/7-118	WP_006229240.1/9-112	WP_005027396.1/160-265	WP_009280067.1/660-769	WP_004169586.1/225-326	WP_007140716.1/227-329	WP_006090885.1/312-385	WP_006458239.1/397-497	WP_006055479.1/148-256	WP_006101947.1/140-255	WP_007873868.1/354-465	WP_010988567.1/138-254	WP_006717077.1/187-279	WP_008410461.1/227-339	WP_007904473.1/304-394	WP_008222262.1/267-369	WP_006837624.1/67-170	WP_007417565.1/442-560	WP_009539290.1/152-264	WP_006625664.1/630-735	WP_007414702.1/68-173	WP_011709852.1/926-1034	WP_007192575.1/369-471	WP_008666956.1/755-857	WP_009779751.1/530-636	WP_015622087.1/57-153	WP_007616628.1/284-388	WP_010476256.1/305-419	WP_009869537.1/203-310	WP_009107245.1/578-688	WP_009179990.1/305-409	WP_007782660.1/410-522	WP_010125766.1/304-403	WP_014150606.1/13-137	WP_009491485.1/159-265	WP_018559124.1/13-95	WP_008423261.1/153-250	WP_011641475.1/7-131
WP_004156363.1/756-859	WP_004037351.1/325-434	WP_004156405.1/651-761	WP_003331452.1/385-491	WP_006337766.1/9-119	WP_004078349.1/199-306	WP_005437653.1/62-153	WP_005997998.1/461-568	WP_004347473.1/145-250	WP_004078270.1/278-393	WP_006915464.1/7-119	WP_007196400.1/641-752	WP_006040757.1/417-525	WP_006298755.1/11-114	WP_005028641.1/121-224	WP_009282660.1/154-268	WP_004345240.1/444-482	WP_007142322.1/42-126	WP_006092526.1/21-119	WP_006510939.1/177-279	WP_006076789.1/137-243	WP_006102019.1/140-252	WP_008006560.1/383-496	WP_010995152.1/505-608	WP_006717388.1/163-261	WP_008429615.1/160-261	WP_008225001.1/43-159	WP_008240582.1/13-112	WP_006871164.1/128-241	WP_007578301.1/32-149	WP_009539290.1/27-141	WP_006634307.1/655-768	WP_007419376.1/304-410	WP_012251959.1/748-854	WP_007192575.1/659-777	WP_008678750.1/758-853	WP_009779781.1/553-668	WP_015927686.1/67-161	WP_007623907.1/152-256	WP_010481154.1/612-721	WP_010127924.1/200-313	WP_009150949.1/17-129	WP_009183698.1/143-254	WP_007937383.1/528-628	WP_010219750.1/93-179	WP_014158145.1/11-133	WP_009542976.1/266-369	WP_018561770.1/154-255	WP_008868355.1/516-622	WP_011684945.1/25-142
WP_004175090.1/221-328	WP_004039107.1/180-292	WP_004177996.1/272-386	WP_003332802.1/24-126	WP_006366978.1/321-384	WP_004078415.1/794-902	WP_005463796.1/69-173	WP_006046865.1/332-443	WP_004347473.1/23-126	WP_004078279.1/551-657	WP_006989525.1/91-186	WP_007198922.1/214-327	WP_006040768.1/278-385	WP_006299075.1/172-276	WP_005030014.1/29-135	WP_009283029.1/562-673	WP_004435546.1/123-222	WP_007143688.1/288-399	WP_006098654.1/993-1093	WP_006513954.1/295-390	WP_006103549.1/277-349	WP_006194339.1/137-250	WP_008061610.1/268-373	WP_011313146.1/176-283	WP_006766799.1/280-386	WP_008431913.1/145-246	WP_008291900.1/227-338	WP_008241262.1/540-640	WP_006885631.1/1190-1299	WP_007861014.1/24-139	WP_009540626.1/129-244	WP_006672208.1/437-543	WP_007538219.1/177-282	WP_012375881.1/184-291	WP_007240563.1/261-360	WP_008681164.1/43-128	WP_009838090.1/492-598	WP_016873246.1/67-163	WP_007855217.1/379-488	WP_010482010.1/190-297	WP_010215656.1/237-350	WP_009179512.1/182-290	WP_009195241.1/87-188	WP_008050104.1/373-484	WP_010399266.1/16-116	WP_014237189.1/30-152	WP_009627531.1/597-700	WP_018562136.1/22-114	WP_008868609.1/142-249	WP_011711931.1/468-584
WP_004264395.1/246-350	WP_004039298.1/253-366	WP_004213573.1/24-136	WP_003387427.1/35-144	WP_006458015.1/585-694	WP_004078464.1/151-266	WP_005659711.1/12-121	WP_006056640.1/131-240	WP_004390947.1/22-130	WP_004078281.1/358-460	WP_007003731.1/285-392	WP_007426681.1/270-379	WP_006056190.1/559-667	WP_006459967.1/12-114	WP_005033903.1/129-233	WP_009488910.1/179-294	WP_004514048.1/139-234	WP_007143690.1/112-223	WP_006109360.1/370-476	WP_006514340.1/264-365	WP_006194662.1/311-408	WP_006300043.1/11-124	WP_008194182.1/266-373	WP_011319525.1/570-682	WP_006831212.1/27-114	WP_008497103.1/157-256	WP_008312288.1/24-144	WP_008273865.1/1075-1172	WP_006913963.1/50-155	WP_007884239.1/30-148	WP_009541154.1/225-339	WP_006672269.1/489-600	WP_007622038.1/408-502	WP_012476304.1/186-273	WP_007257432.1/415-528	WP_008697320.1/737-842	WP_009840033.1/389-512	WP_016875409.1/68-162	WP_007933794.1/191-294	WP_010522911.1/158-257	WP_010218738.1/237-343	WP_009181849.1/159-254	WP_009197125.1/72-170	WP_008052387.1/215-334	WP_010570001.1/398-507	WP_014259033.1/20-130	WP_009630258.1/273-381	WP_018562542.1/13-116	WP_008869158.1/685-788	WP_011802250.1/249-339
WP_004300292.1/258-361	WP_004040676.1/387-496	WP_004255979.1/268-380	WP_003518707.1/286-395	WP_006458117.1/214-329	WP_004078468.1/685-793	WP_005795437.1/359-472	WP_006067680.1/136-245	WP_004580939.1/146-250	WP_004078463.1/419-527	WP_007004777.1/31-138	WP_007556795.1/310-421	WP_006089599.1/30-147	WP_006501319.1/14-115	WP_005221748.1/41-146	WP_009539330.1/21-131	WP_004741546.1/84-187	WP_007158800.1/9-120	WP_006110657.1/296-408	WP_006514644.1/318-421	WP_006517438.1/267-362	WP_006454049.1/290-404	WP_008238478.1/14-110	WP_011396258.1/378-489	WP_006982071.1/195-292	WP_008497615.1/253-362	WP_008385365.1/12-128	WP_008308472.1/810-907	WP_006982642.1/141-253	WP_008045664.1/159-273	WP_009541154.1/479-594	WP_006926987.1/424-529	WP_007644754.1/140-245	WP_012500195.1/888-993	WP_007260193.1/29-147	WP_008698828.1/721-825	WP_009963981.1/135-260	WP_017760620.1/19-116	WP_007938253.1/321-426	WP_011416353.1/193-302	WP_010942202.1/206-318	WP_009465714.1/8-102	WP_009578440.1/141-248	WP_008059240.1/211-321	WP_010583758.1/272-380	WP_014691814.1/11-128	WP_009869244.1/112-208	WP_018562839.1/21-107	WP_008869458.1/278-379	WP_011802250.1/617-730
WP_004319059.1/369-471	WP_004046607.1/263-374	WP_004338056.1/16-127	WP_004029818.1/423-520	WP_006469812.1/378-490	WP_004156363.1/496-603	WP_005799945.1/98-194	WP_006089652.1/133-216	WP_004580939.1/32-133	WP_004078464.1/283-390	WP_007018054.1/302-404	WP_007623982.1/618-731	WP_006100254.1/275-383	WP_006591117.1/10-112	WP_005222608.1/301-389	WP_009580219.1/740-851	WP_005451785.1/363-409	WP_007257432.1/299-403	WP_006113547.1/18-127	WP_006514647.1/25-125	WP_006631762.1/659-769	WP_006456165.1/151-200	WP_008289955.1/295-402	WP_011396630.1/379-489	WP_007042315.1/791-885	WP_008498532.1/146-252	WP_008385481.1/272-380	WP_008312213.1/45-145	WP_007003669.1/18-130	WP_008051926.1/87-211	WP_009541506.1/101-224	WP_006927080.1/780-890	WP_007855426.1/466-571	WP_012629138.1/635-735	WP_007261643.1/189-306	WP_008703751.1/718-821	WP_009965270.1/411-535	WP_017879100.1/59-154	WP_007938601.1/426-529	WP_011416421.1/128-230	WP_010995401.1/884-995	WP_009539787.1/723-830	WP_009588947.1/458-569	WP_008335757.1/111-219	WP_011156877.1/117-224	WP_014740902.1/2-75	WP_010601074.1/1123-1226	WP_018569899.1/19-122	WP_008869612.1/404-513	WP_011958722.1/532-635
WP_004367871.1/140-246	WP_004057155.1/278-385	WP_004342034.1/269-381	WP_004030419.1/654-763	WP_006512278.1/150-260	WP_004156363.1/625-732	WP_005832071.1/14-114	WP_006090885.1/188-278	WP_004581381.1/145-248	WP_004078468.1/309-418	WP_007067960.1/38-133	WP_007638909.1/616-727	WP_006100254.1/400-510	WP_006594870.1/13-115	WP_005223493.1/202-307	WP_009763566.1/179-293	WP_005457917.1/224-319	WP_007257791.1/40-143	WP_006160128.1/34-134	WP_006524755.1/135-240	WP_006638401.1/141-246	WP_006515960.1/599-713	WP_008295318.1/271-371	WP_011422074.1/360-464	WP_007042591.1/969-1071	WP_008516738.1/306-404	WP_008385481.1/395-507	WP_008313427.1/225-322	WP_007021325.1/145-244	WP_008118096.1/452-567	WP_009542542.1/145-265	WP_006928543.1/423-515	WP_007867387.1/68-171	WP_012629146.1/855-961	WP_007329465.1/237-353	WP_008708604.1/527-631	WP_010178799.1/263-387	WP_018260116.1/50-144	WP_008049540.1/457-563	WP_011417066.1/551-653	WP_011287850.1/19-129	WP_009545689.1/654-757	WP_009727556.1/781-888	WP_008337430.1/303-412	WP_011318172.1/89-194	WP_014741789.1/10-130	WP_010852817.1/675-785	WP_018654917.1/14-106	WP_008870007.1/156-270	WP_011985355.1/168-284
WP_004513739.1/475-580	WP_004058142.1/265-375	WP_004342035.1/179-277	WP_004031703.1/21-110	WP_006512537.1/485-594	WP_004253473.1/347-454	WP_005876558.1/1-96	WP_006111771.1/14-119	WP_004581381.1/31-136	WP_004078469.1/276-380	WP_007107054.1/277-383	WP_007677943.1/384-500	WP_006100516.1/154-253	WP_006619406.1/47-138	WP_005559717.1/693-799	WP_009805444.1/168-281	WP_005487221.1/126-226	WP_007355887.1/446-550	WP_006167119.1/92-189	WP_006545275.1/14-125	WP_006787013.1/144-235	WP_006530217.1/170-283	WP_008308472.1/267-376	WP_011802250.1/351-464	WP_007191517.1/416-525	WP_008586847.1/129-231	WP_008417813.1/497-611	WP_008316973.1/1177-1278	WP_007141663.1/146-254	WP_008164154.1/658-773	WP_009723013.1/238-339	WP_006929407.1/547-655	WP_007998980.1/410-499	WP_012749746.1/297-404	WP_007615640.1/10-101	WP_008843057.1/728-831	WP_010252389.1/20-127	WP_018612273.1/51-160	WP_008050098.1/311-413	WP_011449926.1/263-374	WP_011323479.1/347-445	WP_010105010.1/88-189	WP_010037424.1/144-242	WP_008514212.1/34-145	WP_011320470.1/224-328	WP_014742221.1/17-137	WP_010854293.1/550-655	WP_019057802.1/9-51	WP_008870991.1/221-328	WP_012097145.1/277-389
WP_004514974.1/296-391	WP_004075773.1/32-141	WP_004343424.1/272-386	WP_004059823.1/247-356	WP_006514644.1/606-716	WP_004263933.1/257-363	WP_005877455.1/175-280	WP_006113604.1/255-362	WP_004719845.1/23-129	WP_004078470.1/687-789	WP_007136998.1/73-168	WP_007763907.1/566-678	WP_006100553.1/152-263	WP_006631896.1/574-678	WP_005577808.1/274-381	WP_010220035.1/170-284	WP_005488267.1/197-283	WP_007356606.1/260-371	WP_006167137.1/153-252	WP_006620197.1/336-435	WP_006835295.1/45-146	WP_006562092.1/553-648	WP_008317159.1/194-300	WP_012097808.1/525-630	WP_007353838.1/63-173	WP_008825956.1/259-366	WP_008419483.1/321-366	WP_008316973.1/286-379	WP_007202121.1/269-374	WP_008252131.1/145-250	WP_009758241.1/406-511	WP_006929578.1/441-551	WP_008002531.1/246-335	WP_012874398.1/515-626	WP_007622092.1/267-374	WP_008871672.1/743-847	WP_010481274.1/15-140	WP_018619618.1/86-163	WP_008061614.1/206-314	WP_011493076.1/277-385	WP_011342122.1/355-463	WP_010393917.1/16-110	WP_010042468.1/410-517	WP_008514223.1/40-145	WP_011321414.1/139-240	WP_014773096.1/15-133	WP_010872390.1/470-573	WP_019327728.1/17-95	WP_008871077.1/162-268	WP_012107074.1/696-817
WP_004515068.1/400-486	WP_004076678.1/264-373	WP_004400622.1/201-305	WP_004060850.1/206-315	WP_006514927.1/150-261	WP_004303482.1/43-147	WP_005877457.1/32-132	WP_006299972.1/353-469	WP_005005770.1/5-117	WP_004078548.1/199-292	WP_007138140.1/222-329	WP_007790485.1/80-189	WP_006196918.1/374-484	WP_006632557.1/95-198	WP_005578274.1/433-530	WP_010599959.1/17-130	WP_005488375.1/85-190	WP_007358332.1/155-266	WP_006180400.1/277-378	WP_006632438.1/544-638	WP_006835403.1/19-126	WP_006582884.1/9-122	WP_008443577.1/470-580	WP_012331724.1/493-604	WP_007353943.1/394-492	WP_008871083.1/271-369	WP_008421128.1/368-486	WP_008368459.1/515-606	WP_007261643.1/452-554	WP_008310852.1/28-133	WP_009813409.1/85-199	WP_006929607.1/855-965	WP_008161233.1/401-506	WP_013071687.1/390-498	WP_007642304.1/184-297	WP_009093821.1/721-825	WP_010571706.1/27-149	WP_018902423.1/105-205	WP_008074005.1/13-132	WP_011644537.1/789-899	WP_011385331.1/207-314	WP_010457881.1/159-267	WP_010046363.1/369-468	WP_008525763.1/13-122	WP_011379690.1/15-121	WP_014814540.1/24-134	WP_011306929.1/908-1001	WP_019359221.1/18-119	WP_008871082.1/144-249	WP_012107942.1/547-651
WP_004569089.1/152-242	WP_004076678.1/390-500	WP_004408767.1/578-688	WP_004073405.1/65-171	WP_006515960.1/468-578	WP_004321496.1/190-298	WP_005881158.1/150-250	WP_006317649.1/307-408	WP_005014889.1/27-124	WP_004078685.1/667-774	WP_007138147.1/260-367	WP_007795786.1/253-365	WP_006299664.1/285-325	WP_006746411.1/35-136	WP_005877817.1/653-743	WP_010599959.1/256-367	WP_005489125.1/21-116	WP_007404697.1/10-121	WP_006182647.1/173-274	WP_006633983.1/886-985	WP_006837569.1/6-114	WP_006870312.1/351-462	WP_008447817.1/640-748	WP_012529843.1/25-133	WP_007354468.1/170-278	WP_009097290.1/194-303	WP_008424020.1/515-602	WP_008485839.1/267-357	WP_007311072.1/691-800	WP_008335403.1/415-523	WP_009869716.1/99-214	WP_006967859.1/265-375	WP_008164442.1/419-521	WP_013108403.1/683-789	WP_007874804.1/437-555	WP_009107886.1/762-867	WP_010854293.1/676-800	WP_019020463.1/26-121	WP_008158845.1/154-263	WP_011687494.1/35-136	WP_011390535.1/97-198	WP_010466232.1/13-117	WP_010054527.1/11-117	WP_008664016.1/145-250	WP_011416147.1/51-151	WP_015203045.1/15-139	WP_011321107.1/18-117	WP_019433319.1/29-119	WP_008871083.1/400-503	WP_012176676.1/504-624
WP_004570559.1/459-563	WP_004076678.1/516-625	WP_004411418.1/174-278	WP_004075781.1/25-133	WP_006529062.1/424-536	WP_004332540.1/257-363	WP_005881160.1/31-130	WP_006431437.1/13-121	WP_005019163.1/119-224	WP_004095398.1/468-573	WP_007164748.1/27-123	WP_007795786.1/382-483	WP_006317670.1/428-539	WP_006786321.1/21-123	WP_005881528.1/653-744	WP_010599959.1/573-684	WP_005490300.1/265-362	WP_007417544.1/19-126	WP_006184225.1/260-360	WP_006786501.1/348-451	WP_006837624.1/183-293	WP_006912314.1/251-366	WP_008504115.1/157-263	WP_012627248.1/556-629	WP_007356331.1/305-415	WP_009181646.1/273-382	WP_008480063.1/290-408	WP_008505567.1/548-616	WP_007344082.1/656-768	WP_008337469.1/144-257	WP_010142118.1/85-199	WP_006980892.1/25-136	WP_008200175.1/404-508	WP_013321490.1/657-764	WP_007911775.1/39-84	WP_009149194.1/46-148	WP_010996397.1/859-980	WP_019141165.1/69-161	WP_008308859.1/392-512	WP_011687574.1/230-338	WP_011413455.1/237-347	WP_010662392.1/207-316	WP_010231075.1/136-230	WP_008676736.1/139-245	WP_011439114.1/120-224	WP_015402899.1/360-462	WP_011394780.1/327-429	WP_019549595.1/40-147	WP_008871142.1/141-245	WP_012375880.1/472-588
WP_004581153.1/295-391	WP_004076993.1/329-451	WP_004414771.1/381-492	WP_004078349.1/576-689	WP_006545656.1/27-138	WP_004344650.1/252-349	WP_005984192.1/340-450	WP_006432675.1/131-243	WP_005019163.1/5-109	WP_004155353.1/23-131	WP_007201639.1/15-127	WP_007862251.1/339-457	WP_006492565.1/208-317	WP_006787390.1/11-107	WP_005993958.1/140-225	WP_010601003.1/15-128	WP_005584591.1/129-226	WP_007417923.1/165-270	WP_006186732.1/577-677	WP_006786512.1/739-841	WP_006882435.1/143-251	WP_006926635.1/11-120	WP_008525763.1/130-239	WP_012627534.1/192-302	WP_007357061.1/436-545	WP_009202005.1/128-235	WP_008688364.1/541-632	WP_008609431.1/20-119	WP_007353372.1/1247-1359	WP_008474581.1/251-366	WP_010177615.1/100-200	WP_006983546.1/253-365	WP_008240473.1/417-522	WP_013374920.1/337-445	WP_007981104.1/208-321	WP_009149727.1/534-640	WP_011037503.1/496-589	WP_019143112.1/61-166	WP_008313970.1/466-537	WP_011709832.1/879-979	WP_011414381.1/42-158	WP_011190192.1/155-266	WP_010570001.1/274-381	WP_008870642.1/416-524	WP_011481126.1/989-1098	WP_015621103.1/20-137	WP_011449639.1/652-751	WP_019890984.1/26-120	WP_008871385.1/681-787	WP_012453978.1/378-464
WP_004590688.1/717-811	WP_004077153.1/322-431	WP_004429376.1/157-266	WP_004078468.1/432-531	WP_006625836.1/508-618	WP_004344650.1/96-204	WP_005986170.1/1022-1133	WP_006456204.1/119-208	WP_005224412.1/13-104	WP_004156363.1/248-355	WP_007255024.1/28-130	WP_007867495.1/225-318	WP_006513954.1/676-786	WP_006787422.1/12-113	WP_005994037.1/204-307	WP_010602786.1/296-389	WP_005660881.1/215-269	WP_007418105.1/156-259	WP_006429830.1/607-706	WP_006786672.1/734-835	WP_006928544.1/423-531	WP_006928305.1/16-123	WP_008527676.1/201-311	WP_012629138.1/763-874	WP_007358332.1/458-566	WP_009672407.1/150-255	WP_008839589.1/143-258	WP_008619577.1/466-555	WP_007354245.1/744-856	WP_008475835.1/187-289	WP_010683280.1/42-156	WP_007018006.1/419-509	WP_008240582.1/133-237	WP_013375066.1/285-392	WP_007981104.1/334-450	WP_009151698.1/750-856	WP_011287336.1/501-626	WP_019143375.1/13-103	WP_008314989.1/278-382	WP_011714075.1/268-375	WP_011443099.1/251-358	WP_011190192.1/285-379	WP_010855856.1/145-241	WP_008870653.1/164-274	WP_011487795.1/156-265	WP_015767880.1/29-120	WP_011469593.1/300-409	WP_020126084.1/21-131	WP_008871670.1/18-121	WP_012471144.1/392-499
WP_004622614.1/174-258	WP_004078270.1/31-139	WP_004463683.1/25-129	WP_004078685.1/550-657	WP_006631753.1/805-915	WP_004370660.1/476-585	WP_005989560.1/183-294	WP_006523941.1/352-462	WP_005501835.1/144-247	WP_004253387.1/331-437	WP_007276041.1/167-276	WP_008030114.1/404-504	WP_006563115.1/320-428	WP_006878982.1/16-108	WP_005995545.1/145-258	WP_010603358.1/203-307	WP_005811541.1/149-207	WP_007659090.1/156-230	WP_006432675.1/258-357	WP_006971555.1/22-117	WP_006929406.1/314-420	WP_006928863.1/803-915	WP_008595728.1/147-254	WP_012629773.1/611-718	WP_007413314.1/246-339	WP_009672736.1/511-618	WP_008894258.1/655-746	WP_008619577.1/724-819	WP_007355863.1/252-365	WP_008487381.1/372-480	WP_011047242.1/93-207	WP_007020472.1/1492-1599	WP_008241262.1/415-519	WP_013452565.1/1153-1260	WP_007998980.1/275-391	WP_009180862.1/731-835	WP_011289768.1/34-156	WP_019143862.1/47-150	WP_008425197.1/140-248	WP_011714506.1/350-460	WP_011447089.1/359-468	WP_011287336.1/120-228	WP_010937579.1/403-509	WP_009094009.1/138-245	WP_011565589.1/11-117	WP_015810493.1/12-129	WP_011521518.1/21-100	WP_020128965.1/13-52	WP_008931551.1/461-571	WP_012616792.1/136-257
WP_004629063.1/311-421	WP_004078279.1/288-408	WP_004501620.1/18-116	WP_004261824.1/144-253	WP_006631856.1/544-621	WP_004448435.1/6-115	WP_005990754.1/147-258	WP_006523982.1/350-460	WP_005856032.1/30-134	WP_004264722.1/411-518	WP_007329423.1/989-1101	WP_008032847.1/214-327	WP_006610679.1/364-473	WP_006892283.1/401-500	WP_006001638.1/316-419	WP_010915335.1/215-328	WP_005832568.1/12-63	WP_007677943.1/262-367	WP_006461888.1/23-100	WP_006987407.1/388-471	WP_006929407.1/422-531	WP_006929607.1/280-396	WP_008619627.1/462-568	WP_012633617.1/33-145	WP_007565849.1/273-372	WP_009675542.1/262-369	WP_008894807.1/440-532	WP_008623756.1/482-585	WP_007356330.1/173-280	WP_008496585.1/384-486	WP_011286226.1/328-440	WP_007041025.1/281-394	WP_008301958.1/535-638	WP_013454396.1/641-746	WP_008031972.1/345-458	WP_009182147.1/736-840	WP_011342333.1/378-500	WP_019370516.1/69-161	WP_008623596.1/457-558	WP_011938458.1/17-127	WP_011465170.1/576-676	WP_011287336.1/255-355	WP_010937885.1/305-412	WP_009148597.1/670-778	WP_011698717.1/513-621	WP_015906452.1/142-256	WP_011524512.1/244-345	WP_020168124.1/419-528	WP_009097466.1/75-178	WP_012617554.1/349-460
WP_004938568.1/22-128	WP_004078470.1/168-265	WP_004511898.1/291-392	WP_004264490.1/279-388	WP_006632724.1/41-145	WP_004579836.1/80-184	WP_005991657.1/356-471	WP_006540969.1/1016-1130	WP_005891815.1/17-119	WP_004313701.1/279-387	WP_007340810.1/984-1093	WP_008038022.1/423-532	WP_006612368.1/306-412	WP_006892320.1/11-114	WP_006031379.1/16-101	WP_011023298.1/348-462	WP_005978713.1/74-171	WP_007683022.1/275-379	WP_006518834.1/290-376	WP_006987407.1/797-900	WP_006929407.1/803-912	WP_006967814.1/18-127	WP_008694185.1/81-190	WP_012645270.1/27-136	WP_007785121.1/10-108	WP_009677136.1/157-261	WP_008900325.1/363-478	WP_008628259.1/338-426	WP_007358307.1/475-587	WP_008634882.1/382-493	WP_011287523.1/582-696	WP_007041029.1/345-456	WP_008313970.1/559-655	WP_013454396.1/933-1041	WP_008091948.1/287-402	WP_009196169.1/738-843	WP_011371348.1/218-341	WP_020295172.1/60-153	WP_008871385.1/402-505	WP_011939156.1/526-637	WP_011540778.1/236-338	WP_011287336.1/386-483	WP_010996253.1/428-531	WP_009182511.1/24-134	WP_011957029.1/29-122	WP_015921608.1/12-128	WP_011737377.1/655-765	WP_020556596.1/25-132	WP_009108827.1/301-404	WP_012617581.1/910-1025
WP_005065433.1/1-81	WP_004116841.1/142-252	WP_004513789.1/292-389	WP_004299302.1/301-412	WP_006634864.1/741-838	WP_004591643.1/279-383	WP_005993370.1/146-257	WP_006561216.1/375-476	WP_006082843.1/33-137	WP_004337080.1/385-480	WP_007353135.1/479-592	WP_008066376.1/435-546	WP_006615408.1/18-127	WP_006892421.1/841-945	WP_006054239.1/155-260	WP_011475287.1/174-288	WP_005994315.1/91-191	WP_007696211.1/102-207	WP_006562493.1/540-640	WP_007059156.1/384-479	WP_006930811.1/177-274	WP_006969480.1/239-340	WP_008837820.1/32-141	WP_012645278.1/21-132	WP_007948687.1/280-379	WP_009723041.1/188-293	WP_009180862.1/1015-1132	WP_008712241.1/470-575	WP_007413897.1/150-255	WP_008695135.1/242-355	WP_011289010.1/370-483	WP_007041840.1/246-352	WP_008324560.1/258-362	WP_013557374.1/523-628	WP_008161394.1/28-145	WP_009206276.1/747-851	WP_011383525.1/61-183	WP_020422968.1/41-144	WP_008932388.1/339-443	WP_011941146.1/278-388	WP_011565589.1/122-234	WP_011287336.1/5-106	WP_011242514.1/141-238	WP_009206984.1/664-757	WP_012259742.1/262-371	WP_016193701.1/16-133	WP_011813183.1/393-498	WP_020574397.1/8-99	WP_009109321.1/697-803	WP_012629485.1/525-627
WP_005149404.1/20-125	WP_004171050.1/276-386	WP_004514147.1/560-673	WP_004309127.1/455-565	WP_006747321.1/615-726	WP_004591987.1/269-383	WP_005994357.1/562-664	WP_006610679.1/648-737	WP_006297022.1/230-334	WP_004339112.1/331-437	WP_007354786.1/208-320	WP_008067179.1/235-337	WP_006635682.1/143-237	WP_007005023.1/11-113	WP_006057730.1/165-264	WP_011574572.1/183-292	WP_005995106.1/124-233	WP_007822606.1/144-256	WP_006632672.1/39-139	WP_007079698.1/328-429	WP_006964288.1/177-239	WP_006971511.1/256-371	WP_008868607.1/719-826	WP_012647291.1/320-431	WP_007960442.1/220-322	WP_009765675.1/123-179	WP_009180862.1/882-998	WP_008839939.1/210-310	WP_007416322.1/335-447	WP_008698828.1/1143-1262	WP_011314491.1/380-486	WP_007353290.1/390-503	WP_008325081.1/143-242	WP_013628700.1/385-492	WP_008163022.1/191-306	WP_009540507.1/747-849	WP_011394766.1/513-638	WP_020424484.1/41-143	WP_008944114.1/136-246	WP_012158696.1/9-92	WP_011662808.1/251-358	WP_011321003.1/1332-1440	WP_011319746.1/186-296	WP_009625209.1/469-585	WP_012345248.1/139-240	WP_016575077.1/12-135	WP_012105996.1/713-822	WP_020873781.1/27-70	WP_009110241.1/156-267	WP_012629958.1/376-462
WP_005177519.1/9-114	WP_004214207.1/270-379	WP_004514539.1/90-201	WP_004309128.1/551-659	WP_006787185.1/492-603	WP_004670570.1/293-383	WP_005995634.1/547-658	WP_006610679.1/786-898	WP_006610808.1/305-410	WP_004363951.1/38-143	WP_007355872.1/394-499	WP_008122710.1/647-756	WP_006677241.1/423-535	WP_007017255.1/11-114	WP_006098654.1/590-694	WP_011585048.1/181-292	WP_005998765.1/260-365	WP_007882652.1/20-125	WP_006634793.1/159-267	WP_007081334.1/1193-1298	WP_006965266.1/294-404	WP_006980665.1/73-187	WP_008871757.1/37-140	WP_012828380.1/1854-1960	WP_008009696.1/269-377	WP_010074832.1/343-440	WP_009181379.1/49-167	WP_008871142.1/267-367	WP_007418834.1/594-706	WP_008701187.1/275-382	WP_011385331.1/330-446	WP_007353615.1/311-423	WP_008326853.1/380-465	WP_013629597.1/521-627	WP_008164154.1/411-527	WP_009624922.1/725-829	WP_011496125.1/627-743	WP_020462002.1/68-154	WP_008984994.1/289-397	WP_012166042.1/314-417	WP_011713721.1/390-502	WP_011391044.1/300-395	WP_011321003.1/419-518	WP_009632303.1/410-519	WP_012373759.1/265-373	WP_016876297.1/756-878	WP_012107376.1/653-763	WP_020930628.1/25-102	WP_009172431.1/42-147	WP_012744962.1/129-240
WP_005222419.1/118-210	WP_004255814.1/264-371	WP_004579125.1/20-129	WP_004313701.1/400-509	WP_006832589.1/190-298	WP_004972756.1/294-382	WP_006098072.1/53-164	WP_006620189.1/365-476	WP_006610890.1/135-240	WP_004378135.1/411-517	WP_007357627.1/61-173	WP_008127368.1/355-468	WP_006828434.1/402-510	WP_007018457.1/22-113	WP_006099495.1/35-141	WP_011585048.1/306-420	WP_006002205.1/226-281	WP_007893201.1/137-242	WP_006650762.1/69-166	WP_007138366.1/44-143	WP_006965372.1/164-274	WP_006980864.1/512-627	WP_008898150.1/179-283	WP_012831651.1/170-277	WP_008024831.1/267-368	WP_010093991.1/380-488	WP_009282660.1/285-402	WP_008907320.1/288-388	WP_007503679.1/103-200	WP_008737705.1/145-251	WP_011387827.1/415-524	WP_007354301.1/216-328	WP_008366389.1/456-525	WP_013926733.1/810-918	WP_008193640.1/255-355	WP_009631470.1/756-860	WP_011524303.1/244-368	WP_020641459.1/257-363	WP_009035808.1/458-560	WP_012179369.1/18-123	WP_011714585.1/144-255	WP_011448234.1/153-237	WP_011341776.1/276-383	WP_009782098.1/334-443	WP_012373771.1/429-538	WP_017928974.1/9-124	WP_012107379.1/1046-1146	WP_020938012.1/15-121	WP_009182392.1/30-137	WP_012944070.1/314-432
WP_005224146.1/262-354	WP_004264722.1/293-402	WP_004579140.1/10-120	WP_004337287.1/147-256	WP_006890710.1/367-476	WP_005006310.1/757-866	WP_006099156.1/260-371	WP_006628900.1/168-276	WP_006610890.1/20-126	WP_004378355.1/324-425	WP_007415707.1/138-243	WP_008132564.1/627-694	WP_006831490.1/134-241	WP_007020162.1/145-249	WP_006102864.1/381-486	WP_011585048.1/442-553	WP_006003115.1/359-464	WP_007996636.1/30-137	WP_006651400.1/373-472	WP_007162935.1/494-595	WP_006971983.1/261-369	WP_007041682.1/150-264	WP_008902856.1/26-134	WP_012851966.1/30-142	WP_008273865.1/439-543	WP_010170293.1/127-234	WP_009487378.1/536-652	WP_008940064.1/165-266	WP_007536708.1/867-966	WP_008930886.1/22-136	WP_011388448.1/520-636	WP_007356865.1/748-861	WP_008414960.1/398-500	WP_013936279.1/397-503	WP_008338508.1/437-547	WP_009763205.1/744-850	WP_011576331.1/397-517	WP_020654052.1/55-160	WP_009055270.1/303-405	WP_012233341.1/9-100	WP_011765395.1/79-183	WP_011448425.1/351-462	WP_011342639.1/533-620	WP_010410835.1/28-128	WP_012373953.1/491-600	WP_018385537.1/13-136	WP_012137204.1/330-432	WP_020938360.1/16-111	WP_009379167.1/114-216	WP_013053674.1/150-268
WP_005474670.1/832-931	WP_004293994.1/178-243	WP_004583289.1/25-125	WP_004338056.1/141-252	WP_006891802.1/337-447	WP_005006310.1/885-999	WP_006099197.1/224-331	WP_006629819.1/8-116	WP_006612377.1/151-247	WP_004413898.1/372-463	WP_007419375.1/376-479	WP_008195847.1/343-454	WP_006965259.1/318-418	WP_007020247.1/10-114	WP_006103667.1/1002-1107	WP_011585048.1/572-682	WP_006207542.1/209-306	WP_008037561.1/11-122	WP_006653138.1/153-253	WP_007184211.1/451-551	WP_006975054.1/14-122	WP_007059089.1/22-130	WP_008906987.1/331-439	WP_012872859.1/208-321	WP_008277815.1/54-151	WP_010175693.1/153-260	WP_009488614.1/23-138	WP_008940367.1/25-125	WP_007537019.1/744-858	WP_008937668.1/157-260	WP_011390535.1/217-326	WP_007356896.1/310-422	WP_008509185.1/160-264	WP_014021015.1/857-949	WP_008416490.1/147-275	WP_009784153.1/728-832	WP_011640728.1/18-128	WP_020890841.1/68-159	WP_009101322.1/321-430	WP_012346669.1/334-446	WP_011768698.1/670-782	WP_011465464.1/153-259	WP_011366794.1/307-415	WP_010568237.1/357-468	WP_012375880.1/721-829	WP_018476660.1/16-140	WP_012236997.1/141-254	WP_023552593.1/19-114	WP_010652583.1/271-375	WP_013163225.1/334-454
WP_005488298.1/141-245	WP_004293994.1/45-152	WP_004591982.1/10-121	WP_004345240.1/572-681	WP_006892274.1/165-275	WP_005006317.1/756-869	WP_006100215.1/487-598	WP_006650329.1/140-246	WP_006612377.1/260-364	WP_004513095.1/29-123	WP_007420466.1/329-440	WP_008205727.1/393-495	WP_006966034.1/168-278	WP_007021331.1/23-121	WP_006106414.1/40-146	WP_011585048.1/704-814	WP_006311128.1/31-121	WP_008050419.1/228-336	WP_006664181.1/168-248	WP_007193208.1/710-809	WP_006980457.1/526-628	WP_007059095.1/132-244	WP_008952636.1/378-483	WP_012971353.1/369-477	WP_008314950.1/137-233	WP_010273092.1/260-358	WP_009488614.1/405-519	WP_008950892.1/20-119	WP_007702242.1/148-261	WP_008940013.1/655-760	WP_011442316.1/381-488	WP_007357064.1/541-653	WP_008509761.1/417-522	WP_014022127.1/273-385	WP_008419843.1/416-530	WP_009803819.1/713-819	WP_011708759.1/539-664	WP_021238135.1/61-164	WP_009107886.1/919-989	WP_012388214.1/261-336	WP_011813183.1/144-254	WP_011465464.1/35-134	WP_011369379.1/402-507	WP_010876258.1/330-438	WP_012382981.1/856-963	WP_018477710.1/22-143	WP_012240309.1/1520-1626	WP_023590149.1/23-131	WP_010879262.1/292-396	WP_013193865.1/13-125
WP_005556797.1/406-509	WP_004309497.1/275-368	WP_004596181.1/12-109	WP_004373552.1/688-796	WP_006950085.1/166-266	WP_005006330.1/267-375	WP_006100440.1/564-673	WP_006651212.1/142-252	WP_006615439.1/23-128	WP_004513980.1/339-445	WP_007606940.1/328-433	WP_008227964.1/380-479	WP_006979153.1/20-129	WP_007021718.1/794-890	WP_006182329.1/124-231	WP_011585284.1/176-287	WP_006313858.1/24-113	WP_008063120.1/148-257	WP_006672697.1/481-588	WP_007194793.1/250-351	WP_007021118.1/180-265	WP_007162717.1/295-406	WP_008960863.1/366-475	WP_013019386.1/140-253	WP_008316973.1/154-262	WP_010273463.1/12-120	WP_009491485.1/288-399	WP_008983214.1/9-105	WP_007703505.1/17-115	WP_009147421.1/157-271	WP_011462450.1/84-194	WP_007358332.1/26-138	WP_008512326.1/142-246	WP_014022698.1/1067-1171	WP_008421112.1/34-151	WP_010037043.1/751-856	WP_011711893.1/363-488	WP_021585920.1/54-159	WP_009136215.1/62-165	WP_012459896.1/15-118	WP_011832578.1/193-305	WP_011482836.1/14-118	WP_011463838.1/17-117	WP_010942176.1/369-479	WP_012407163.1/734-838	WP_018478299.1/7-127	WP_012250822.1/1465-1573	WP_023590259.1/15-119	WP_010937579.1/286-392	WP_013195105.1/12-117
WP_005557820.1/325-426	WP_004309497.1/7-118	WP_004619955.1/124-234	WP_004373731.1/308-415	WP_006964846.1/140-247	WP_005016176.1/142-250	WP_006100620.1/351-463	WP_006654437.1/174-282	WP_006727177.1/142-247	WP_004514274.1/133-235	WP_007615640.1/135-238	WP_008232291.1/392-494	WP_006981119.1/196-304	WP_007021764.1/226-328	WP_006183908.1/41-147	WP_011586691.1/278-387	WP_006314539.1/126-225	WP_008111276.1/27-129	WP_006674131.1/199-299	WP_007256370.1/299-393	WP_007084422.1/64-172	WP_007183487.1/288-403	WP_009028546.1/490-594	WP_013132636.1/30-143	WP_008365181.1/568-670	WP_010409530.1/196-303	WP_009493733.1/171-286	WP_009033503.1/482-586	WP_007785487.1/387-490	WP_009149714.1/584-696	WP_011569783.1/278-384	WP_007413410.1/140-252	WP_008512845.1/137-242	WP_014148905.1/63-166	WP_008474581.1/376-494	WP_010135169.1/722-829	WP_011714794.1/365-491	WP_021690952.1/58-161	WP_009137032.1/26-129	WP_012499339.1/2-95	WP_012035554.1/231-343	WP_011627915.1/153-262	WP_011485076.1/149-242	WP_011025437.1/31-141	WP_012499339.1/633-737	WP_018615600.1/29-137	WP_012411380.1/134-242	WP_023590801.1/18-66	WP_010941714.1/106-209	WP_013218208.1/604-706
WP_005559844.1/508-609	WP_004321496.1/65-175	WP_004622444.1/158-268	WP_004398739.1/307-415	WP_006973101.1/1594-1709	WP_005033988.1/138-220	WP_006103278.1/477-587	WP_006671616.1/16-72	WP_006727177.1/16-121	WP_004516790.1/406-513	WP_007647936.1/136-245	WP_008295903.1/649-762	WP_006981960.1/294-404	WP_007022415.1/11-114	WP_006301806.1/598-706	WP_011586691.1/405-516	WP_006314539.1/245-337	WP_008163547.1/43-130	WP_006825960.1/319-418	WP_007403241.1/203-305	WP_007084628.1/195-299	WP_007183539.1/416-522	WP_009105897.1/275-384	WP_013165577.1/22-125	WP_008375534.1/412-506	WP_010568547.1/190-284	WP_009539220.1/266-383	WP_009035294.1/860-961	WP_007873791.1/21-134	WP_009190952.1/19-129	WP_011574689.1/94-195	WP_007521388.1/493-605	WP_008572750.1/153-239	WP_014202003.1/398-500	WP_008484012.1/350-465	WP_010178201.1/736-840	WP_011755385.1/545-664	WP_021781333.1/64-162	WP_009147638.1/577-685	WP_012605416.1/264-373	WP_012035554.1/358-470	WP_011699781.1/367-465	WP_011521473.1/332-434	WP_011099971.1/128-237	WP_012500717.1/1431-1541	WP_018749003.1/7-114	WP_012530966.1/317-422	WP_024887678.1/5-112	WP_011020600.1/212-317	WP_013257223.1/513-629
WP_005559971.1/175-278	WP_004343424.1/407-518	WP_004747703.1/275-380	WP_004401815.1/352-453	WP_006980318.1/210-320	WP_005161079.1/291-384	WP_006103549.1/837-947	WP_006672269.1/759-888	WP_006912401.1/137-242	WP_004591982.1/130-245	WP_007757319.1/49-145	WP_008303620.1/616-729	WP_006983546.1/672-782	WP_007040529.1/9-112	WP_006443909.1/583-691	WP_011666236.1/175-289	WP_006315123.1/8-103	WP_008164154.1/294-399	WP_006828049.1/134-231	WP_007420788.1/18-118	WP_007087334.1/278-381	WP_007184812.1/134-239	WP_009147936.1/180-289	WP_013257457.1/50-162	WP_008412635.1/404-513	WP_010627231.1/476-584	WP_009543294.1/180-290	WP_009036133.1/339-426	WP_008003543.1/153-258	WP_009196050.1/348-462	WP_011580245.1/387-491	WP_007527292.1/169-284	WP_008843153.1/543-643	WP_014202003.1/699-798	WP_008617898.1/20-128	WP_010180561.1/734-835	WP_011938459.1/242-368	WP_022686027.1/61-158	WP_009183987.1/458-561	WP_012611062.1/29-131	WP_012035554.1/486-597	WP_011699910.1/121-216	WP_011563091.1/401-509	WP_011368866.1/419-531	WP_012582693.1/86-176	WP_019069174.1/14-134	WP_012584979.1/230-334	WP_026243797.1/26-108	WP_011022072.1/210-317	WP_013257457.1/590-710
WP_005559971.1/302-407	WP_004369174.1/13-123	WP_004765175.1/25-129	WP_004411826.1/357-457	WP_006981221.1/12-118	WP_005212681.1/58-155	WP_006104538.1/736-847	WP_006674032.1/279-379	WP_006912401.1/24-129	WP_004749614.1/227-333	WP_007797918.1/28-126	WP_008382673.1/283-393	WP_006989283.1/145-253	WP_007103131.1/13-115	WP_006443909.1/729-827	WP_012025188.1/281-392	WP_006316448.1/123-224	WP_008246091.1/8-111	WP_006882905.1/495-595	WP_007607793.1/316-413	WP_007240563.1/26-137	WP_007185739.1/238-350	WP_009194985.1/463-571	WP_013320377.1/342-452	WP_008622233.1/461-568	WP_010628907.1/66-172	WP_009543823.1/1501-1617	WP_009097902.1/483-581	WP_008163022.1/673-780	WP_009205295.1/367-483	WP_011666107.1/295-410	WP_007876140.1/158-265	WP_008848720.1/176-259	WP_014222231.1/706-814	WP_008685402.1/250-364	WP_010482010.1/50-154	WP_011939593.1/15-140	WP_022975332.1/52-155	WP_009544324.1/224-327	WP_012618271.1/539-643	WP_012036062.1/147-258	WP_011746123.1/64-156	WP_011663756.1/285-400	WP_011372597.1/334-440	WP_012591674.1/159-260	WP_019134982.1/18-136	WP_012617581.1/33-144	WP_026277935.1/24-112	WP_011309961.1/811-917	WP_013268620.1/345-433
WP_005576223.1/695-796	WP_004369174.1/275-368	WP_004864447.1/405-507	WP_004414410.1/134-235	WP_006988090.1/272-383	WP_005368351.1/313-406	WP_006104642.1/915-1028	WP_006786482.1/580-691	WP_006912401.1/259-364	WP_004966631.1/916-1021	WP_007980661.1/120-231	WP_008384587.1/230-343	WP_007014914.1/268-379	WP_007105370.1/282-382	WP_006457926.1/810-918	WP_012043781.1/203-318	WP_006367034.1/250-354	WP_008320895.1/219-324	WP_006883564.1/129-231	WP_007645155.1/37-141	WP_007463591.1/1-100	WP_007353943.1/523-636	WP_009205614.1/160-264	WP_013321490.1/1180-1291	WP_008639517.1/21-128	WP_010677117.1/255-359	WP_009630258.1/410-531	WP_009098367.1/490-588	WP_008191305.1/196-300	WP_009539086.1/431-548	WP_011767667.1/291-404	WP_008188865.1/60-172	WP_008869454.1/813-895	WP_014684197.1/154-259	WP_008693596.1/83-196	WP_010519645.1/722-830	WP_012085290.1/462-572	WP_023173659.1/74-173	WP_009627693.1/144-247	WP_012662729.1/37-147	WP_012106179.1/292-399	WP_011812541.1/405-506	WP_011686874.1/363-471	WP_011395822.1/344-456	WP_012597848.1/213-320	WP_019142638.1/11-122	WP_012626854.1/1052-1153	WP_026609124.1/22-115	WP_011366105.1/384-486	WP_013273386.1/187-296
WP_005667088.1/21-124	WP_004411581.1/477-587	WP_005000151.1/124-233	WP_004418903.1/144-250	WP_006988090.1/529-635	WP_005488007.1/254-368	WP_006299939.1/364-469	WP_006825960.1/183-309	WP_006912401.1/380-486	WP_004968595.1/268-377	WP_007994163.1/76-170	WP_008384620.1/328-441	WP_007104641.1/376-484	WP_007105371.1/5-107	WP_006459972.1/271-379	WP_012099188.1/36-140	WP_006520339.1/123-225	WP_008322691.1/98-209	WP_006987407.1/1044-1144	WP_007684443.1/488-590	WP_007463591.1/135-236	WP_007354231.1/170-283	WP_009467558.1/266-374	WP_013334638.1/672-778	WP_008684451.1/490-601	WP_010879262.1/412-519	WP_009634539.1/1495-1611	WP_009151263.1/368-470	WP_008275850.1/685-790	WP_009539745.1/288-402	WP_011846822.1/18-128	WP_008240585.1/717-823	WP_008871672.1/864-969	WP_014705096.1/810-922	WP_008718622.1/250-335	WP_010582289.1/732-835	WP_012090568.1/629-747	WP_023462425.1/54-160	WP_009629012.1/461-563	WP_012675086.1/12-119	WP_012107379.1/283-387	WP_011829054.1/14-117	WP_011697984.1/426-533	WP_011416155.1/65-176	WP_012598080.1/528-633	WP_019232984.1/15-139	WP_012629138.1/502-597	WP_027732734.1/24-64	WP_011366197.1/646-742	WP_013329430.1/293-401
WP_005793565.1/610-717	WP_004511926.1/143-201	WP_005005324.1/9-116	WP_004420893.1/9-116	WP_006989234.1/1129-1235	WP_005488173.1/133-241	WP_006300038.1/288-390	WP_006828434.1/522-631	WP_006912401.1/510-616	WP_005005312.1/174-273	WP_007998980.1/148-259	WP_008387256.1/356-468	WP_007109319.1/818-931	WP_007254976.1/74-178	WP_006463890.1/10-115	WP_012232841.1/785-894	WP_006520875.1/15-115	WP_008331649.1/347-460	WP_006989283.1/1280-1381	WP_007755348.1/292-393	WP_007622092.1/34-144	WP_007355872.1/525-638	WP_009519830.1/500-608	WP_013374081.1/147-257	WP_008691107.1/481-590	WP_010879907.1/190-300	WP_009764832.1/475-585	WP_009151618.1/332-432	WP_008278506.1/342-447	WP_009676321.1/521-636	WP_011955265.1/669-785	WP_008273726.1/275-382	WP_008904679.1/189-294	WP_014773099.1/1367-1470	WP_008869439.1/845-964	WP_011021984.1/806-912	WP_012161131.1/18-142	WP_023515188.1/58-166	WP_009629697.1/214-314	WP_012749746.1/171-282	WP_012488931.1/236-347	WP_012107179.1/157-257	WP_011709852.1/675-775	WP_011431608.1/409-521	WP_012598991.1/463-568	WP_019370579.1/18-138	WP_012629146.1/595-701	WP_027736299.1/23-98	WP_011366787.1/404-512	WP_013330606.1/276-398
WP_005881188.1/205-298	WP_004512151.1/546-656	WP_005006313.1/196-306	WP_004435164.1/23-122	WP_007005739.1/202-304	WP_005500881.1/40-146	WP_006301364.1/308-418	WP_006829428.1/271-380	WP_006938520.1/132-237	WP_005005906.1/327-427	WP_008001395.1/264-376	WP_008391166.1/340-454	WP_007119629.1/137-246	WP_007283267.1/27-131	WP_006510952.1/66-170	WP_012233348.1/790-901	WP_006521106.1/127-229	WP_008390034.1/320-426	WP_007005739.1/328-427	WP_007760371.1/785-877	WP_007740795.1/141-237	WP_007415336.1/45-159	WP_009519830.1/763-871	WP_013506837.1/198-303	WP_008711318.1/907-1012	WP_010887155.1/87-191	WP_009781062.1/254-367	WP_009180408.1/358-471	WP_008278512.1/175-281	WP_009784305.1/86-204	WP_011997695.1/667-783	WP_008308859.1/224-335	WP_008932488.1/677-783	WP_014773100.1/299-406	WP_008869454.1/161-270	WP_011023457.1/819-925	WP_012167291.1/18-142	WP_023661782.1/63-156	WP_009631758.1/450-554	WP_013009498.1/6-111	WP_012616792.1/263-374	WP_012347012.1/6-109	WP_011767571.1/23-121	WP_011447083.1/304-414	WP_012625815.1/342-447	WP_019943549.1/12-130	WP_012629773.1/734-826	WP_027764235.1/28-130	WP_011368243.1/274-384	WP_013368494.1/11-109
WP_005986170.1/1254-1361	WP_004513739.1/350-460	WP_005009721.1/1149-1261	WP_004511925.1/148-258	WP_007018083.1/242-352	WP_005660058.1/292-382	WP_006301971.1/323-428	WP_006882998.1/177-286	WP_006955601.1/133-225	WP_005006310.1/641-739	WP_008051195.1/169-281	WP_008391166.1/468-579	WP_007145283.1/144-249	WP_007357865.1/67-169	WP_006520247.1/387-493	WP_012241325.1/155-267	WP_006522333.1/2-95	WP_008419843.1/285-393	WP_007109319.1/152-253	WP_008050419.1/362-460	WP_007782763.1/145-243	WP_007418236.1/136-252	WP_009541506.1/360-469	WP_013567846.1/264-377	WP_008906882.1/334-441	WP_011289468.1/159-244	WP_009783680.1/447-562	WP_009185182.1/331-419	WP_008313970.1/177-282	WP_009849601.1/358-473	WP_012111314.1/20-132	WP_008308859.1/522-634	WP_008933209.1/188-293	WP_014773100.1/557-665	WP_008894257.1/446-564	WP_011143551.1/745-848	WP_012448278.1/357-468	WP_024352043.1/58-164	WP_009634587.1/716-820	WP_013010866.1/41-148	WP_012617735.1/531-642	WP_012468644.1/313-422	WP_011799872.1/505-602	WP_011447084.1/208-318	WP_012625860.1/581-687	WP_019948626.1/14-135	WP_012680889.1/151-250	WP_028427071.1/22-62	WP_011369377.1/180-286	WP_013404789.1/6-126
WP_005995017.1/121-228	WP_004514974.1/401-508	WP_005031402.1/166-262	WP_004513986.1/279-385	WP_007041026.1/193-295	WP_005800583.1/37-142	WP_006302086.1/25-135	WP_006929068.1/82-190	WP_006955601.1/18-124	WP_005009721.1/1287-1389	WP_008052387.1/346-458	WP_008559502.1/29-137	WP_007145283.1/18-127	WP_007357911.1/69-173	WP_006530218.1/864-968	WP_012322134.1/309-419	WP_006522407.1/132-187	WP_008427547.1/289-401	WP_007142291.1/363-438	WP_008165679.1/18-117	WP_007782835.1/622-720	WP_007463782.1/15-125	WP_009545007.1/190-297	WP_013569826.1/197-304	WP_008906882.1/582-691	WP_011322536.1/17-113	WP_010033474.1/348-463	WP_009204913.1/163-264	WP_008341365.1/137-246	WP_009868669.1/312-425	WP_012178565.1/316-425	WP_008310402.1/168-281	WP_009035788.1/550-656	WP_014773112.1/586-680	WP_009053064.1/430-498	WP_011237035.1/738-842	WP_012468549.1/57-181	WP_024644347.1/49-156	WP_010261910.1/42-146	WP_013029947.1/343-449	WP_012660341.1/349-447	WP_012469778.1/495-605	WP_011802870.1/146-251	WP_011447232.1/348-451	WP_012626273.1/140-246	WP_019997080.1/10-127	WP_012828380.1/1599-1705	WP_028428050.1/157-257	WP_011369377.1/302-407	WP_013445671.1/769-873
WP_006006057.1/146-252	WP_004570559.1/39-138	WP_005037676.1/238-347	WP_004514147.1/685-791	WP_007042315.1/904-1010	WP_005848971.1/454-558	WP_006322942.1/180-291	WP_006959146.1/308-419	WP_006955704.1/145-248	WP_005033924.1/24-130	WP_008063976.1/485-594	WP_008598357.1/649-758	WP_007186677.1/14-120	WP_007473189.1/17-115	WP_006562069.1/241-345	WP_012331724.1/178-293	WP_006522407.1/248-352	WP_008505608.1/249-355	WP_007143688.1/413-518	WP_008197664.1/10-103	WP_007785487.1/266-362	WP_007524000.1/145-273	WP_009574227.1/159-265	WP_013569838.1/296-406	WP_009110043.1/589-696	WP_011464772.1/172-273	WP_010033536.1/376-485	WP_009404529.1/511-609	WP_008386002.1/131-235	WP_009869537.1/331-439	WP_012179337.1/93-167	WP_008312294.1/158-269	WP_009053064.1/304-409	WP_014812524.1/411-518	WP_009057436.1/362-464	WP_011287792.1/748-852	WP_012469033.1/55-175	WP_024671708.1/49-142	WP_010324177.1/12-132	WP_013030947.1/339-438	WP_012900186.1/496-608	WP_012499339.1/274-365	WP_011828349.1/88-189	WP_011448934.1/138-250	WP_012628958.1/946-1047	WP_020380541.1/15-137	WP_013294259.1/417-523	WP_028429518.1/20-112	WP_011369379.1/286-391	WP_013513948.1/620-706
WP_006040768.1/51-123	WP_004578822.1/151-260	WP_005220255.1/516-627	WP_004580166.1/952-1047	WP_007105370.1/19-128	WP_005857085.1/884-994	WP_006456204.1/461-555	WP_006965262.1/42-162	WP_007090097.1/27-131	WP_005035712.1/430-533	WP_008071222.1/2-110	WP_008603106.1/303-414	WP_007191014.1/906-1008	WP_007473857.1/13-117	WP_006568576.1/45-155	WP_012590425.1/174-281	WP_006523100.1/133-209	WP_008505608.1/369-477	WP_007143842.1/249-358	WP_008200175.1/154-259	WP_007867552.1/171-246	WP_007526015.1/360-474	WP_009577537.1/271-379	WP_013573051.1/280-391	WP_009148597.1/422-517	WP_011629666.1/180-288	WP_010044463.1/592-707	WP_009450231.1/182-283	WP_008416490.1/16-126	WP_010293360.1/36-131	WP_012179992.1/82-195	WP_008312640.1/641-748	WP_009057153.1/270-367	WP_015024017.1/1035-1140	WP_009071793.1/365-473	WP_011465290.1/739-843	WP_012488935.1/809-935	WP_024694830.1/57-154	WP_010386280.1/275-380	WP_013037376.1/218-315	WP_012900605.1/67-179	WP_012499339.1/394-492	WP_012332557.1/267-362	WP_011449345.1/138-250	WP_012629773.1/853-960	WP_020402833.1/14-134	WP_013304480.1/529-630	WP_028798611.1/16-81	WP_011422776.1/35-129	WP_013605858.1/341-455
WP_006056640.1/254-361	WP_004581120.1/316-424	WP_005223741.1/249-361	WP_004648273.1/404-514	WP_007120226.1/294-405	WP_005877239.1/1-51	WP_006456339.1/33-141	WP_006966567.1/238-339	WP_007092086.1/16-127	WP_005035911.1/16-131	WP_008197038.1/16-119	WP_008603106.1/430-542	WP_007191967.1/893-996	WP_007474473.1/306-406	WP_006618771.1/167-271	WP_012646912.1/280-390	WP_006523100.1/19-114	WP_008532690.1/14-124	WP_007184211.1/193-294	WP_008201760.1/111-201	WP_007867552.1/49-146	WP_007526427.1/535-651	WP_009603345.1/27-128	WP_013579069.1/134-241	WP_009180967.1/498-606	WP_011641328.1/250-358	WP_010049106.1/191-299	WP_009545278.1/1197-1291	WP_008440491.1/140-248	WP_010324419.1/354-471	WP_012274998.1/257-371	WP_008314950.1/277-389	WP_009098247.1/132-235	WP_015115082.1/287-388	WP_009108042.1/9-118	WP_011469519.1/734-837	WP_012629270.1/140-249	WP_024956514.1/69-172	WP_010418091.1/540-642	WP_013071705.1/878-978	WP_012900936.1/839-944	WP_012500717.1/934-1027	WP_012345045.1/103-202	WP_011449909.1/270-376	WP_012851212.1/16-122	WP_020416654.1/19-128	WP_013323617.1/384-489	WP_028799964.1/23-114	WP_011447082.1/587-679	WP_013624371.1/36-119
WP_006088356.1/667-769	WP_004582178.1/154-262	WP_005350972.1/154-267	WP_004724237.1/333-433	WP_007138366.1/1114-1223	WP_005877239.1/72-182	WP_006510017.1/124-231	WP_006968101.1/214-328	WP_007103989.1/143-248	WP_005224244.1/290-384	WP_008202512.1/175-280	WP_008618168.1/228-340	WP_007201690.1/143-256	WP_007474776.1/12-115	WP_006626206.1/925-1037	WP_012779912.1/408-520	WP_006523456.1/16-103	WP_008694182.1/263-366	WP_007187758.1/144-243	WP_008216735.1/425-531	WP_007873791.1/160-266	WP_007526968.1/147-257	WP_009634081.1/229-338	WP_013580116.1/265-375	WP_009181379.1/186-294	WP_011709852.1/133-240	WP_010144175.1/242-355	WP_009583279.1/271-372	WP_008486551.1/210-316	WP_010413732.1/25-71	WP_012331867.1/329-442	WP_008505567.1/399-505	WP_009098878.1/170-274	WP_015120535.1/570-677	WP_009108739.1/278-393	WP_011493677.1/728-834	WP_012725383.1/216-336	WP_025287615.1/74-169	WP_010472044.1/452-555	WP_013077732.1/7-111	WP_012971359.1/281-388	WP_012619334.1/161-259	WP_012375880.1/117-217	WP_011499047.1/147-258	WP_012875081.1/401-501	WP_020462112.1/12-135	WP_013460167.1/247-329	WP_028800750.1/13-106	WP_011448424.1/540-635	WP_013625802.1/34-120
WP_006090010.1/322-391	WP_004582180.1/152-260	WP_005359593.1/138-249	WP_004749299.1/135-239	WP_007144063.1/29-127	WP_005881629.1/16-125	WP_006513954.1/164-265	WP_006968155.1/570-679	WP_007103989.1/22-127	WP_005224412.1/253-359	WP_008233475.1/30-117	WP_008619568.1/146-262	WP_007240563.1/143-241	WP_007502597.1/30-136	WP_006631896.1/40-137	WP_012779956.1/186-294	WP_006523657.1/38-139	WP_008697320.1/856-968	WP_007258461.1/202-303	WP_008218017.1/314-415	WP_007977204.1/417-523	WP_007679821.1/135-250	WP_009634539.1/1654-1761	WP_013675713.1/126-237	WP_009205178.1/310-424	WP_011736966.1/160-251	WP_010239116.1/253-364	WP_009615595.1/462-563	WP_008511907.1/354-459	WP_010476650.1/514-615	WP_012348544.1/728-842	WP_008514556.1/150-261	WP_009149142.1/173-275	WP_015130093.1/436-542	WP_009147936.1/308-420	WP_011505260.1/8-114	WP_012910351.1/292-417	WP_026190606.1/64-158	WP_010556213.1/152-257	WP_013167403.1/258-368	WP_013029465.1/143-254	WP_012701095.1/144-253	WP_012469033.1/441-542	WP_011499236.1/162-274	WP_013043662.1/17-119	WP_020506871.1/19-125	WP_013557374.1/198-306	WP_028801076.1/2-36	WP_011448827.1/408-512	WP_013645253.1/246-341
WP_006099156.1/675-781	WP_004591987.1/143-254	WP_005554462.1/23-118	WP_004749614.1/348-452	WP_007146723.1/199-309	WP_005907401.1/22-110	WP_006514371.1/272-386	WP_006968715.1/4-107	WP_007113701.1/11-116	WP_005488298.1/269-367	WP_008239045.1/15-127	WP_008619568.1/20-132	WP_007259469.1/164-274	WP_007624448.1/13-115	WP_006635681.1/718-823	WP_012788006.1/533-645	WP_006523927.1/137-229	WP_008828019.1/15-125	WP_007260193.1/157-257	WP_008239018.1/15-108	WP_008006023.1/148-256	WP_007779956.1/222-335	WP_009783999.1/793-842	WP_013937382.1/10-121	WP_009206069.1/813-920	WP_011877896.1/515-624	WP_010478404.1/147-263	WP_009625234.1/25-125	WP_008581336.1/344-449	WP_010585201.1/146-262	WP_012567750.1/149-263	WP_008697565.1/152-260	WP_009150845.1/279-383	WP_015136820.1/586-692	WP_009487338.1/154-269	WP_011538371.1/767-874	WP_013009490.1/335-460	WP_026260780.1/68-162	WP_010571706.1/353-456	WP_013218576.1/17-127	WP_013029797.1/590-694	WP_012774434.1/575-668	WP_012598004.1/792-893	WP_011499807.1/142-257	WP_013079195.1/23-132	WP_020648668.1/145-220	WP_013566872.1/147-237	WP_028812574.1/3-94	WP_011522475.1/439-540	WP_013645253.1/273-360
WP_006099156.1/803-911	WP_004593792.1/554-664	WP_005558996.1/145-256	WP_004752818.1/153-246	WP_007176770.1/247-349	WP_005930555.1/138-246	WP_006519981.1/1011-1126	WP_006974695.1/1544-1649	WP_007144633.1/325-431	WP_005553776.1/292-406	WP_008240585.1/252-365	WP_008619568.1/277-392	WP_007305351.1/34-136	WP_007742681.1/11-112	WP_006651840.1/106-210	WP_012792033.1/176-290	WP_006523927.1/15-111	WP_008833066.1/262-367	WP_007260939.1/89-186	WP_008240473.1/177-278	WP_008061615.1/452-561	WP_007784169.1/21-128	WP_009784464.1/399-505	WP_013945702.1/280-380	WP_009539686.1/311-418	WP_011957734.1/306-414	WP_010873545.1/7-123	WP_009625594.1/598-691	WP_008581772.1/152-248	WP_011139766.1/137-248	WP_012709917.1/291-405	WP_008868607.1/22-133	WP_009151031.1/352-448	WP_015137823.1/286-388	WP_009487716.1/216-333	WP_011736989.1/117-214	WP_013011979.1/372-473	WP_026358898.1/37-142	WP_010798827.1/206-314	WP_013322602.1/718-826	WP_013221718.1/62-167	WP_012805629.1/251-361	WP_012618828.1/263-372	WP_011499924.1/143-256	WP_013168527.1/124-221	WP_020661194.1/15-131	WP_013569411.1/313-420	WP_028814404.1/16-127	WP_011523299.1/384-485	WP_013875961.1/84-204
WP_006100440.1/309-418	WP_004745462.1/24-132	WP_005833281.1/22-131	WP_004980156.1/145-243	WP_007184211.1/306-416	WP_005991698.1/354-462	WP_006520247.1/259-349	WP_006980084.1/137-247	WP_007144633.1/449-553	WP_005576791.1/134-243	WP_008253335.1/17-124	WP_008833066.1/384-500	WP_007352885.1/477-587	WP_007876709.1/19-108	WP_006673062.1/1-81	WP_012826567.1/1127-1236	WP_006523997.1/221-323	WP_008993386.1/344-454	WP_007340810.1/1244-1341	WP_008241262.1/296-404	WP_008061867.1/35-141	WP_007852388.1/378-489	WP_009813206.1/194-292	WP_014141039.1/151-263	WP_009539686.1/434-541	WP_011994433.1/161-269	WP_011140816.1/379-489	WP_009628936.1/388-491	WP_008619500.1/396-496	WP_011144196.1/190-304	WP_012974416.1/102-219	WP_008868609.1/24-133	WP_009151031.1/395-463	WP_015171081.1/839-950	WP_009487716.1/344-459	WP_011736990.1/736-840	WP_013042898.1/435-548	WP_026431093.1/71-166	WP_010853191.1/259-362	WP_013388600.1/9-108	WP_013221817.1/400-498	WP_012807106.1/14-118	WP_012629662.1/170-277	WP_011684631.1/320-432	WP_013320180.1/257-363	WP_021591980.1/10-126	WP_013569826.1/66-168	WP_028814841.1/19-60	WP_011697809.1/357-463	WP_013970122.1/260-377
WP_006101307.1/143-248	WP_004956890.1/34-133	WP_005855246.1/126-229	WP_005000153.1/138-247	WP_007191965.1/365-470	WP_005995512.1/477-590	WP_006520247.1/279-368	WP_006980665.1/198-308	WP_007146871.1/30-138	WP_005660058.1/171-259	WP_008274722.1/167-278	WP_008842757.1/606-720	WP_007353054.1/204-314	WP_007905563.1/5-100	WP_006714853.1/28-126	WP_012890039.1/17-129	WP_006524419.1/6-139	WP_009026916.1/9-111	WP_007354713.1/234-335	WP_008261756.1/19-113	WP_008082111.1/699-808	WP_007854120.1/451-566	WP_009855304.1/142-249	WP_014144669.1/162-269	WP_009540502.1/21-120	WP_012062688.1/258-361	WP_011244592.1/609-724	WP_009629012.1/323-423	WP_008848927.1/148-241	WP_011189550.1/374-481	WP_012977916.1/101-214	WP_008868963.1/24-133	WP_009520296.1/147-241	WP_015200960.1/454-561	WP_009487732.1/170-260	WP_011770830.1/770-876	WP_013071320.1/679-782	WP_026463553.1/66-159	WP_010855444.1/513-615	WP_013445673.1/521-631	WP_013254427.1/126-228	WP_012807106.1/267-370	WP_012648645.1/298-408	WP_011685976.1/334-444	WP_013321223.1/523-629	WP_022698727.1/12-130	WP_013570660.1/162-267	WP_029385771.1/6-90	WP_011714585.1/405-511	WP_014415988.1/140-249
WP_006101662.1/132-240	WP_004965321.1/150-265	WP_005855246.1/9-118	WP_005005139.1/331-435	WP_007254316.1/294-400	WP_005999515.1/456-564	WP_006619313.1/202-310	WP_006982985.1/190-279	WP_007160636.1/33-131	WP_005660580.1/136-242	WP_008300509.1/28-121	WP_008950121.1/649-759	WP_007354138.1/375-481	WP_008044971.1/373-476	WP_006747939.1/89-195	WP_013378117.1/783-894	WP_006563262.1/397-435	WP_009182248.1/1002-1092	WP_007355861.1/413-514	WP_008262644.1/189-289	WP_008085174.1/1083-1187	WP_007857574.1/228-340	WP_009857039.1/328-435	WP_014144670.1/56-168	WP_009540966.1/599-704	WP_012101633.1/165-273	WP_011317246.1/235-354	WP_009725869.1/27-129	WP_008849530.1/372-484	WP_011287682.1/363-479	WP_013300662.1/344-444	WP_008869158.1/22-130	WP_009546979.1/979-1085	WP_015206443.1/432-539	WP_009565623.1/209-322	WP_011792884.1/772-876	WP_013071718.1/546-662	WP_026813016.1/58-162	WP_010941699.1/237-339	WP_013471932.1/15-125	WP_013256026.1/120-231	WP_012807106.1/391-496	WP_012662402.1/262-368	WP_011695575.1/392-506	WP_013323034.1/728-832	WP_022721423.1/88-197	WP_013579096.1/161-256	WP_029391771.1/156-255	WP_011734325.1/142-249	WP_014454611.1/28-119
WP_006101767.1/419-527	WP_004966631.1/419-530	WP_005865970.1/397-495	WP_005009577.1/11-119	WP_007330861.1/847-957	WP_006058303.1/362-442	WP_006623739.1/25-136	WP_006987405.1/273-378	WP_007162192.1/25-128	WP_005876192.1/426-528	WP_008310353.1/278-391	WP_008960165.1/309-421	WP_007355887.1/694-804	WP_008045899.1/11-109	WP_006748403.1/584-688	WP_013552276.1/442-555	WP_006568086.1/230-328	WP_009194937.1/25-135	WP_007413494.1/12-120	WP_008275850.1/206-294	WP_008286807.1/130-233	WP_007910144.1/47-168	WP_009858199.1/582-687	WP_014145749.1/138-256	WP_009542016.1/142-241	WP_012107374.1/142-184	WP_011342489.1/297-409	WP_009783680.1/863-967	WP_008868462.1/160-266	WP_011287682.1/508-563	WP_013366562.1/17-120	WP_008869454.1/27-139	WP_009779781.1/159-263	WP_015215580.1/148-255	WP_009578970.1/296-404	WP_011814502.1/750-852	WP_013116508.1/230-354	WP_027620337.1/59-152	WP_011287523.1/205-313	WP_013515971.1/29-74	WP_013460490.1/375-483	WP_012807106.1/522-623	WP_012765938.1/408-515	WP_011698309.1/278-388	WP_013323617.1/763-875	WP_022822312.1/14-137	WP_013627970.1/594-693	WP_030018208.1/21-114	WP_011735877.1/21-126	WP_014552241.1/193-310
WP_006102000.1/590-698	WP_004966631.1/552-662	WP_005880981.1/428-527	WP_005014889.1/141-248	WP_007332979.1/659-762	WP_006083478.1/855-939	WP_006635098.1/164-269	WP_007005351.1/55-165	WP_007186603.1/192-297	WP_005959765.1/263-373	WP_008314551.1/418-524	WP_008967520.1/352-463	WP_007356601.1/151-260	WP_008077002.1/7-111	WP_006777306.1/7-103	WP_013580116.1/131-246	WP_006570820.1/242-343	WP_009284472.1/34-143	WP_007416083.1/151-250	WP_008292193.1/20-120	WP_008287156.1/245-356	WP_007917171.1/442-560	WP_009858540.1/645-753	WP_014151105.1/148-259	WP_009545278.1/443-548	WP_012120657.1/311-420	WP_011362557.1/778-897	WP_009784464.1/524-628	WP_008869043.1/265-376	WP_011287682.1/522-622	WP_013651752.1/89-203	WP_008869458.1/19-129	WP_009962544.1/152-257	WP_015231491.1/697-809	WP_009784481.1/28-146	WP_011969905.1/724-830	WP_013134018.1/381-503	WP_027686960.1/23-84	WP_011311781.1/141-249	WP_013515971.1/39-113	WP_013504712.1/434-544	WP_012823376.1/364-463	WP_012792443.1/278-378	WP_011712451.1/401-510	WP_013323640.1/146-253	WP_024588727.1/12-129	WP_013629589.1/298-374	WP_030044188.1/6-89	WP_011737377.1/319-426	WP_014586491.1/136-251
WP_006102103.1/176-282	WP_005008027.1/287-390	WP_005964751.1/590-703	WP_005031739.1/26-125	WP_007337948.1/22-126	WP_006100927.1/476-587	WP_006718538.1/45-148	WP_007018220.1/719-837	WP_007186603.1/89-184	WP_005986850.1/51-161	WP_008317857.1/307-411	WP_008969675.1/348-459	WP_007356602.1/153-257	WP_008081567.1/12-112	WP_006779545.1/46-150	WP_013632229.1/224-324	WP_006715486.1/156-245	WP_009338844.1/16-122	WP_007418387.1/45-145	WP_008309376.1/1799-1897	WP_008288465.1/129-227	WP_007935362.1/13-100	WP_009961706.1/186-294	WP_014181350.1/136-241	WP_009546988.1/54-151	WP_012138208.1/215-323	WP_011415519.1/17-127	WP_009786776.1/458-560	WP_008870986.1/253-358	WP_011289010.1/246-353	WP_013949754.1/62-175	WP_008869966.1/19-131	WP_010039357.1/341-443	WP_015234925.1/371-474	WP_009858199.1/707-823	WP_012045908.1/39-142	WP_013147107.1/182-306	WP_027868073.1/47-155	WP_011316785.1/2051-2153	WP_013645007.1/122-231	WP_013513306.1/638-741	WP_012856707.1/1185-1286	WP_012844926.1/89-197	WP_011714586.1/275-380	WP_013324769.1/215-321	WP_024905333.1/40-100	WP_013645203.1/194-290	WP_030065281.1/22-117	WP_011791480.1/150-257	WP_014778262.1/253-369
WP_006182329.1/381-486	WP_005009721.1/1409-1517	WP_005991560.1/488-600	WP_005033994.1/472-581	WP_007353290.1/268-375	WP_006101687.1/1053-1165	WP_006786672.1/421-524	WP_007021666.1/17-129	WP_007196834.1/13-117	WP_005989257.1/13-125	WP_008322780.1/133-245	WP_008971100.1/357-469	WP_007415539.1/144-254	WP_008136001.1/18-110	WP_006782947.1/270-364	WP_013632229.1/387-501	WP_006715486.1/272-344	WP_009487716.1/95-200	WP_007419375.1/255-351	WP_008309770.1/162-262	WP_008289000.1/130-235	WP_007953261.1/222-326	WP_010043450.1/451-555	WP_014181472.1/153-266	WP_009583210.1/231-321	WP_012301300.1/632-741	WP_011455191.1/40-155	WP_009786776.1/583-684	WP_008871080.1/314-430	WP_011371855.1/332-441	WP_014130104.1/329-442	WP_008870201.1/24-133	WP_010043450.1/695-797	WP_015266491.1/847-945	WP_009858540.1/485-603	WP_012082448.1/723-830	WP_013179355.1/300-410	WP_028104368.1/51-161	WP_011330096.1/147-254	WP_013645329.1/135-244	WP_013640361.1/243-354	WP_012857786.1/48-150	WP_012915946.1/103-214	WP_011755385.1/430-538	WP_013334638.1/246-355	WP_025062401.1/10-128	WP_013646830.1/313-415	WP_030170615.1/35-73	WP_011792061.1/320-429	WP_014810822.1/592-699
WP_006183908.1/164-266	WP_005029608.1/323-432	WP_005991657.1/233-341	WP_005034510.1/648-697	WP_007353520.1/164-270	WP_006102255.1/198-300	WP_006871266.1/18-129	WP_007041971.1/398-515	WP_007196834.1/142-248	WP_005993442.1/487-598	WP_008322808.1/309-419	WP_008974182.1/95-201	WP_007417058.1/263-371	WP_008243975.1/22-124	WP_006786512.1/348-455	WP_013790743.1/45-153	WP_006716109.1/13-115	WP_009491260.1/19-128	WP_007419376.1/435-535	WP_008309873.1/254-352	WP_008289381.1/11-110	WP_008041852.1/151-265	WP_010100371.1/322-432	WP_014182163.1/74-180	WP_009613118.1/212-318	WP_012371319.1/35-141	WP_011471025.1/414-529	WP_009808808.1/351-451	WP_008910036.1/137-252	WP_011385331.1/464-571	WP_014413701.1/652-771	WP_008870719.1/209-305	WP_010178799.1/405-509	WP_015346168.1/413-502	WP_009867210.1/10-123	WP_012234365.1/780-878	WP_013292732.1/546-658	WP_028625388.1/67-167	WP_011340530.1/212-322	WP_013645631.1/169-271	WP_013645018.1/397-508	WP_012900093.1/152-262	WP_013070750.1/151-252	WP_011769643.1/167-276	WP_013516946.1/651-758	WP_025240644.1/8-133	WP_013663519.1/576-686	WP_030171548.1/16-104	WP_011793036.1/183-284	WP_014826695.1/94-184
WP_006245730.1/37-128	WP_005032633.1/37-139	WP_005995388.1/17-122	WP_005214438.1/276-367	WP_007354476.1/148-260	WP_006102864.1/249-357	WP_006871266.1/273-384	WP_007062872.1/146-255	WP_007198140.1/121-227	WP_005993960.1/38-143	WP_008417259.1/30-123	WP_009019089.1/630-743	WP_007417059.1/149-259	WP_008276005.1/1164-1270	WP_006786512.1/475-582	WP_013901440.1/161-276	WP_006781788.1/199-267	WP_009493121.1/30-136	WP_007419959.1/279-379	WP_008313427.1/472-575	WP_008320839.1/133-240	WP_008058829.1/514-627	WP_010177615.1/330-436	WP_014777222.1/861-969	WP_009633850.1/160-260	WP_012371483.1/37-139	WP_011481126.1/378-496	WP_010036329.1/169-270	WP_009029093.1/366-481	WP_011386495.1/476-589	WP_014414998.1/387-502	WP_008871385.1/26-135	WP_010178871.1/132-237	WP_015680082.1/168-274	WP_010039795.1/503-594	WP_012382981.1/727-832	WP_013321735.1/318-441	WP_028735614.1/63-155	WP_011371348.1/352-461	WP_013663263.1/316-416	WP_013683848.1/113-216	WP_013030286.1/802-899	WP_013071687.1/139-237	WP_011832578.1/607-709	WP_013563915.1/268-372	WP_025358065.1/14-134	WP_014148680.1/271-365	WP_030175051.1/19-122	WP_011793036.1/300-406	WP_015286163.1/253-366
WP_006246720.1/30-135	WP_005035874.1/317-429	WP_005996528.1/148-236	WP_005222568.1/491-599	WP_007354743.1/588-698	WP_006103278.1/740-844	WP_006871266.1/527-640	WP_007085944.1/151-259	WP_007203217.1/17-122	WP_005995707.1/148-259	WP_008432994.1/36-131	WP_009025591.1/256-368	WP_007418236.1/12-121	WP_008289056.1/145-250	WP_006788114.1/155-261	WP_013931085.1/760-873	WP_006818940.1/215-312	WP_009516602.1/146-251	WP_007503226.1/34-133	WP_008434021.1/293-400	WP_008326888.1/128-235	WP_008059701.1/282-396	WP_010323711.1/377-482	WP_014784688.1/286-395	WP_009782314.1/157-270	WP_012448605.1/143-247	WP_011579963.1/28-141	WP_010043450.1/190-291	WP_009035788.1/425-527	WP_011388370.1/332-436	WP_014748161.1/92-206	WP_008939519.1/46-153	WP_010228234.1/190-263	WP_015724958.1/697-804	WP_010044463.1/1368-1485	WP_012404425.1/699-802	WP_013327966.1/118-227	WP_028893879.1/292-404	WP_011432877.1/167-247	WP_013931084.1/24-122	WP_013683854.1/114-225	WP_013258144.1/459-565	WP_013321811.1/730-836	WP_011843979.1/123-234	WP_013644920.1/205-296	WP_025608371.1/20-143	WP_014291007.1/597-703	WP_030175840.1/18-80	WP_011812875.1/32-148	WP_015320229.1/138-258
WP_006273840.1/128-235	WP_005341093.1/552-661	WP_006000662.1/290-397	WP_005224409.1/412-522	WP_007355097.1/546-663	WP_006103278.1/987-1092	WP_006914470.1/453-564	WP_007085974.1/202-312	WP_007243910.1/47-149	WP_005997474.1/344-445	WP_008445922.1/78-191	WP_009028239.1/100-206	WP_007418236.1/264-374	WP_008335403.1/289-394	WP_006788411.1/306-409	WP_013940508.1/187-302	WP_006834807.1/91-175	WP_009516602.1/17-121	WP_007515799.1/154-261	WP_008492561.1/277-377	WP_008336661.1/118-224	WP_008062569.1/402-515	WP_010582289.1/971-1084	WP_014785779.1/286-396	WP_009786422.1/464-566	WP_012448642.1/41-149	WP_011661585.1/417-532	WP_010937403.1/455-546	WP_009035788.1/678-780	WP_011388448.1/644-751	WP_015013137.1/230-342	WP_008973962.1/137-247	WP_010364786.1/183-274	WP_015809713.1/992-1096	WP_010585546.1/202-310	WP_012468650.1/544-648	WP_013330262.1/148-269	WP_028915125.1/68-162	WP_011432877.1/531-640	WP_014115223.1/2-105	WP_013820317.1/267-362	WP_013293812.1/746-844	WP_013444556.1/218-324	WP_011915648.1/310-411	WP_013645034.1/147-256	WP_025608372.1/18-134	WP_014454930.1/23-132	WP_030176853.1/21-114	WP_011813128.1/19-128	WP_015331593.1/140-250
WP_006299881.1/78-183	WP_005487739.1/150-245	WP_006002045.1/935-1048	WP_005224412.1/131-240	WP_007355338.1/254-365	WP_006104642.1/666-773	WP_006929158.1/314-419	WP_007087833.1/12-117	WP_007246856.1/31-136	WP_005998634.1/213-321	WP_008481785.1/143-253	WP_009031825.1/111-224	WP_007418776.1/139-245	WP_008335552.1/322-423	WP_006882886.1/148-254	WP_014022964.1/323-431	WP_006836713.1/255-355	WP_009519830.1/906-1018	WP_007544538.1/145-251	WP_008492561.1/509-611	WP_008336758.1/260-358	WP_008276500.1/196-310	WP_010665398.1/65-141	WP_014786273.1/262-373	WP_009787854.1/464-572	WP_012617654.1/338-438	WP_011681813.1/733-853	WP_011023298.1/211-312	WP_009147638.1/701-807	WP_011398958.1/158-276	WP_015272942.1/392-493	WP_009105816.1/364-458	WP_010417073.1/472-569	WP_015810493.1/566-674	WP_010603358.1/334-451	WP_012471007.1/831-935	WP_013454440.1/686-802	WP_028919791.1/67-161	WP_011434336.1/158-271	WP_014261432.1/538-648	WP_014148116.1/433-541	WP_013460530.1/184-293	WP_013445673.1/767-871	WP_012036124.1/354-460	WP_013645200.1/136-235	WP_026251306.1/7-86	WP_014561447.1/222-329	WP_030181566.1/25-109	WP_011813160.1/35-148	WP_015393001.1/33-75
WP_006316300.1/25-124	WP_005495709.1/150-259	WP_006002691.1/336-444	WP_005343488.1/267-373	WP_007355338.1/382-491	WP_006105181.1/550-657	WP_006964331.1/305-410	WP_007088126.1/215-316	WP_007404133.1/29-134	WP_005998682.1/372-485	WP_008496897.1/20-112	WP_009031825.1/235-349	WP_007621429.1/10-115	WP_008335614.1/275-379	WP_006891631.1/29-133	WP_014022964.1/452-564	WP_006885792.1/20-115	WP_009540538.1/515-626	WP_007662496.1/75-176	WP_008494258.1/294-395	WP_008386132.1/153-260	WP_008277815.1/318-428	WP_010943038.1/509-616	WP_014786992.1/281-384	WP_009822667.1/273-375	WP_012618336.1/487-586	WP_011684543.1/174-227	WP_011286736.1/488-593	WP_009150848.1/193-297	WP_011448223.1/364-474	WP_015437546.1/305-419	WP_009107245.1/336-445	WP_010519850.1/128-223	WP_015952564.1/747-854	WP_010693350.1/372-484	WP_012500195.1/745-850	WP_013460819.1/14-135	WP_028998665.1/63-161	WP_011447083.1/668-775	WP_014322958.1/196-297	WP_014405875.1/361-461	WP_013460879.1/329-437	WP_013452198.1/144-248	WP_012036952.1/22-128	WP_013645202.1/134-237	WP_026454603.1/17-132	WP_014684051.1/193-282	WP_030182378.1/23-128	WP_011814491.1/49-161	WP_015767880.1/166-276
WP_006344730.1/125-227	WP_005521966.1/23-132	WP_006006057.1/19-110	WP_005344665.1/431-537	WP_007355563.1/43-149	WP_006106161.1/592-700	WP_006965544.1/569-661	WP_007137655.1/306-414	WP_007463166.1/143-247	WP_006000133.1/314-421	WP_008509841.1/19-135	WP_009109381.1/435-473	WP_007622092.1/161-267	WP_008335614.1/414-514	WP_006926874.1/235-333	WP_014130712.1/174-287	WP_006893800.1/222-323	WP_009630746.1/591-696	WP_007696211.1/231-339	WP_008504042.1/13-106	WP_008423261.1/263-371	WP_008318354.1/140-255	WP_011217390.1/21-119	WP_014811285.1/386-495	WP_009868657.1/29-137	WP_012618827.1/373-473	WP_011684945.1/223-275	WP_011300587.1/173-276	WP_009150980.1/193-296	WP_011448777.1/301-410	WP_015921010.1/288-401	WP_009108321.1/171-284	WP_010600264.1/450-521	WP_016193701.1/584-692	WP_011021295.1/875-986	WP_012508377.1/749-854	WP_013516111.1/401-524	WP_029029646.1/58-162	WP_011448371.1/950-1053	WP_014356232.1/230-332	WP_014454832.1/326-430	WP_013460879.1/582-690	WP_013452565.1/16-115	WP_012064043.1/137-245	WP_013645849.1/314-412	WP_026462002.1/16-136	WP_014685355.1/187-300	WP_030183355.1/6-103	WP_011877846.1/214-316	WP_015773084.1/146-263
WP_006347559.1/227-331	WP_005557142.1/263-370	WP_006076905.1/280-392	WP_005349011.1/263-366	WP_007355861.1/142-252	WP_006191488.1/24-130	WP_006966567.1/527-638	WP_007137660.1/171-268	WP_007463166.1/29-134	WP_006000729.1/266-369	WP_008591341.1/18-129	WP_009209075.1/275-303	WP_007637540.1/374-479	WP_008335631.1/32-138	WP_006928543.1/678-771	WP_014154996.1/67-172	WP_006927039.1/255-357	WP_009764799.1/143-255	WP_007697542.1/9-110	WP_008504115.1/682-788	WP_008427590.1/295-400	WP_008321763.1/254-362	WP_011235711.1/13-118	WP_015119409.1/155-260	WP_010040730.1/450-561	WP_012727067.1/35-127	WP_011695818.1/346-452	WP_011321003.1/819-919	WP_009181442.1/54-155	WP_011466878.1/783-897	WP_015921643.1/208-322	WP_009108731.1/155-265	WP_010852358.1/393-496	WP_016193701.1/963-1067	WP_011368803.1/142-257	WP_012524447.1/739-845	WP_013566121.1/237-363	WP_029251804.1/54-157	WP_011462783.1/194-294	WP_014450461.1/231-338	WP_014740031.1/69-169	WP_013512999.1/551-650	WP_013454394.1/154-255	WP_012098666.1/51-160	WP_013901828.1/27-134	WP_026462072.1/15-135	WP_014690747.1/286-376	WP_030195834.1/29-131	WP_011878464.1/172-279	WP_015788264.1/306-419
WP_006366637.1/503-615	WP_005659527.1/287-401	WP_006092740.1/34-134	WP_005399752.1/403-514	WP_007355861.1/288-397	WP_006196080.1/302-409	WP_006968498.1/45-147	WP_007137660.1/827-938	WP_007603843.1/138-243	WP_006001589.1/39-143	WP_008605786.1/267-378	WP_009209075.1/329-368	WP_007652001.1/59-169	WP_008335755.1/152-256	WP_006928544.1/552-651	WP_014679836.1/734-843	WP_006963847.1/141-250	WP_009764799.1/27-131	WP_007697842.1/5-104	WP_008509099.1/179-266	WP_008428124.1/222-321	WP_008482876.1/776-890	WP_011237757.1/26-134	WP_015120085.1/1372-1486	WP_010040730.1/827-929	WP_013175298.1/248-358	WP_011698724.1/181-294	WP_011321542.1/171-271	WP_009182511.1/277-386	WP_011497359.1/21-132	WP_015921643.1/92-203	WP_009109135.1/112-223	WP_010853764.1/412-518	WP_016254790.1/8-116	WP_011371348.1/604-718	WP_012568994.1/749-854	WP_013566782.1/461-586	WP_029623843.1/54-161	WP_011465667.1/500-609	WP_014786370.1/21-127	WP_014747286.1/378-482	WP_013519255.1/6-112	WP_013513120.1/307-415	WP_012107085.1/655-761	WP_013946791.1/121-228	WP_026462301.1/15-139	WP_014778155.1/601-700	WP_030206299.1/36-129	WP_011936958.1/148-254	WP_015790084.1/143-263
WP_006366978.1/523-635	WP_005659591.1/358-466	WP_006099772.1/478-591	WP_005488153.1/145-254	WP_007358377.1/717-832	WP_006196918.1/774-883	WP_006968715.1/247-356	WP_007138366.1/424-510	WP_007603843.1/16-120	WP_006002045.1/624-731	WP_008636934.1/17-130	WP_009211120.1/257-370	WP_007700047.1/30-146	WP_008335851.1/420-524	WP_006929578.1/150-255	WP_014689225.1/22-133	WP_006965303.1/74-175	WP_009822054.1/139-251	WP_007702242.1/274-374	WP_008509761.1/176-279	WP_008429615.1/29-137	WP_008515808.1/368-483	WP_011287317.1/380-485	WP_015121628.1/850-958	WP_010160712.1/156-262	WP_013175298.1/522-623	WP_011737377.1/252-307	WP_011336201.1/460-565	WP_009205614.1/24-135	WP_011523213.1/144-254	WP_016418213.1/174-286	WP_009109321.1/280-385	WP_010854293.1/200-276	WP_016255339.1/1101-1211	WP_011383844.1/11-56	WP_012610039.1/774-880	WP_013706899.1/284-391	WP_030432537.1/51-143	WP_011565589.1/256-358	WP_014808345.1/365-413	WP_014747323.1/375-483	WP_013741583.1/26-134	WP_013513507.1/417-511	WP_012176678.1/546-651	WP_014067872.1/140-249	WP_026462545.1/15-139	WP_014785538.1/295-399	WP_030208725.1/7-109	WP_011937286.1/384-484	WP_015927181.1/183-295
WP_006366978.1/652-763	WP_005793565.1/739-849	WP_006103667.1/1888-1997	WP_005488836.1/144-251	WP_007375990.1/295-392	WP_006197045.1/33-142	WP_006968916.1/154-264	WP_007138366.1/677-773	WP_007605109.1/28-123	WP_006002200.1/132-240	WP_008657036.1/248-353	WP_009339709.1/649-762	WP_007787222.1/246-355	WP_008336010.1/2-106	WP_006929607.1/413-512	WP_014690319.1/29-135	WP_006968060.1/13-104	WP_009823858.1/9-120	WP_007709352.1/74-168	WP_008595813.1/307-407	WP_008514212.1/287-397	WP_008518122.1/222-315	WP_011385008.1/437-545	WP_015131122.1/1112-1223	WP_010162794.1/141-251	WP_013278938.1/266-374	WP_011755803.1/330-442	WP_011377890.1/370-470	WP_009374577.1/157-253	WP_011524858.1/449-562	WP_016920318.1/52-164	WP_009150784.1/315-399	WP_010855444.1/407-487	WP_016255339.1/567-674	WP_011383844.1/22-128	WP_012619056.1/734-839	WP_013719871.1/372-481	WP_030528664.1/80-185	WP_011565706.1/297-402	WP_014808345.1/375-476	WP_014777119.1/769-882	WP_013756260.1/472-578	WP_013515536.1/405-516	WP_012238641.1/187-273	WP_014075404.1/16-119	WP_026463836.1/16-132	WP_014785629.1/149-244	WP_030249470.1/20-124	WP_011937623.1/267-382	WP_016866020.1/96-211
WP_006366978.1/788-888	WP_005795736.1/256-361	WP_006104642.1/1049-1163	WP_005495709.1/274-381	WP_007403666.1/186-296	WP_006205678.1/14-121	WP_006972142.1/172-285	WP_007141663.1/272-383	WP_007615981.1/135-240	WP_006002300.1/266-369	WP_008678750.1/1016-1113	WP_009452431.1/258-371	WP_007857160.1/71-178	WP_008336033.1/152-255	WP_006930095.1/34-140	WP_014738105.1/24-139	WP_006974944.1/251-350	WP_009950877.1/25-124	WP_007778794.1/328-427	WP_008600858.1/12-115	WP_008516683.1/186-296	WP_008653301.1/111-216	WP_011449644.1/388-499	WP_015133692.1/488-596	WP_010162794.1/266-371	WP_013328021.1/380-489	WP_011799532.1/377-490	WP_011402974.1/407-484	WP_009543248.1/81-185	WP_011629385.1/374-488	WP_016921101.1/60-173	WP_009180144.1/505-616	WP_010855852.1/1502-1607	WP_016359933.1/23-129	WP_011447082.1/152-270	WP_012648853.1/735-840	WP_013819043.1/238-359	WP_030541094.1/63-159	WP_011628508.1/426-545	WP_014809677.1/343-458	WP_014778155.1/1111-1221	WP_013756778.1/302-405	WP_013516946.1/178-289	WP_012406627.1/120-200	WP_014222231.1/287-397	WP_026935919.1/7-129	WP_014810822.1/723-825	WP_030256611.1/27-95	WP_011938907.1/549-656	WP_016876297.1/460-580
WP_006369956.1/12-118	WP_005878840.1/258-350	WP_006113604.1/146-253	WP_005498327.1/513-623	WP_007414131.1/311-422	WP_006296425.1/330-434	WP_006980457.1/405-510	WP_007190975.1/520-633	WP_007616894.1/143-247	WP_006054696.1/148-253	WP_008688364.1/415-521	WP_009464054.1/362-476	WP_007880948.1/41-152	WP_008336195.1/10-114	WP_006956396.1/90-188	WP_014782858.1/408-518	WP_007020438.1/222-292	WP_010037043.1/1744-1854	WP_007903841.1/20-93	WP_008652325.1/16-120	WP_008518437.1/248-353	WP_008658033.1/16-130	WP_011464561.1/190-297	WP_015140029.1/435-542	WP_010416261.1/161-245	WP_013404783.1/266-373	WP_011802250.1/755-865	WP_011448828.1/303-395	WP_009544324.1/803-908	WP_011642720.1/409-522	WP_017183711.1/95-209	WP_009181284.1/237-349	WP_011164982.1/122-226	WP_016874038.1/275-383	WP_011447596.1/431-546	WP_012692205.1/745-849	WP_013819048.1/410-533	WP_031500589.1/51-156	WP_011628581.1/358-467	WP_014809677.1/605-715	WP_014780005.1/369-476	WP_013756778.1/619-719	WP_013557571.1/430-536	WP_012448822.1/21-126	WP_014441856.1/443-558	WP_027210733.1/21-75	WP_014810981.1/537-640	WP_030279295.1/7-101	WP_011939830.1/359-458	WP_016878090.1/239-355
WP_006375038.1/207-310	WP_005881339.1/400-511	WP_006168149.1/19-130	WP_005576791.1/256-362	WP_007415085.1/30-139	WP_006296427.1/341-449	WP_006983523.1/8-110	WP_007192576.1/394-510	WP_007616894.1/23-128	WP_006056435.1/14-123	WP_008703751.1/956-1065	WP_009464054.1/490-614	WP_007883987.1/124-230	WP_008336859.1/275-379	WP_006967859.1/131-231	WP_014786467.1/106-218	WP_007059427.1/195-269	WP_010042209.1/276-378	WP_007904470.1/20-114	WP_008850232.1/716-816	WP_008636848.1/132-243	WP_008694217.1/152-266	WP_011466193.1/381-484	WP_015151780.1/951-1061	WP_010416261.1/427-521	WP_013441237.1/164-286	WP_011926407.1/244-337	WP_011456207.1/21-124	WP_009545689.1/527-639	WP_011644461.1/505-619	WP_017221328.1/21-132	WP_009181529.1/384-487	WP_011224895.1/1039-1143	WP_016989795.1/1374-1458	WP_011469705.1/184-295	WP_012794769.1/716-821	WP_013819602.1/747-872	WP_033316762.1/70-164	WP_011639481.1/69-172	WP_014809761.1/153-254	WP_014959453.1/346-457	WP_014002153.1/42-138	WP_013559342.1/507-609	WP_012569030.1/95-208	WP_014561339.1/444-552	WP_027363133.1/20-126	WP_015089757.1/419-506	WP_030295811.1/22-123	WP_011939865.1/102-205	WP_017289769.1/195-308
WP_006405367.1/105-205	WP_005882684.1/131-245	WP_006180400.1/157-268	WP_005588050.1/15-125	WP_007417923.1/291-402	WP_006297022.1/469-577	WP_007016449.1/529-640	WP_007200117.1/243-354	WP_007711980.1/20-124	WP_006064901.1/135-244	WP_008839146.1/31-133	WP_009465246.1/272-384	WP_007905257.1/13-125	WP_008336859.1/414-518	WP_006971788.1/190-302	WP_014786642.1/79-190	WP_007062117.1/210-300	WP_010047273.1/259-366	WP_007904486.1/20-109	WP_008870642.1/559-653	WP_008718622.1/24-132	WP_008859756.1/15-111	WP_011479336.1/41-152	WP_015157519.1/787-896	WP_010416261.1/541-607	WP_013445673.1/1144-1252	WP_011939156.1/272-391	WP_011465170.1/435-536	WP_009545834.1/685-790	WP_011696657.1/11-112	WP_017757715.1/25-136	WP_009181646.1/151-263	WP_011322038.1/150-256	WP_016990962.1/502-609	WP_011586567.1/385-494	WP_012826567.1/735-840	WP_013884671.1/236-364	WP_033360253.1/53-158	WP_011713448.1/251-359	WP_014809799.1/242-303	WP_015120067.1/438-550	WP_014088744.1/648-755	WP_013578874.1/260-366	WP_012617581.1/502-609	WP_014688985.1/307-415	WP_028238682.1/13-134	WP_015120279.1/397-503	WP_030296860.1/17-110	WP_011941090.1/110-211	WP_017290376.1/151-264
WP_006438519.1/19-125	WP_005882684.1/265-356	WP_006270934.1/154-242	WP_005615630.1/139-248	WP_007417978.1/582-692	WP_006299881.1/203-312	WP_007018876.1/25-131	WP_007201690.1/272-382	WP_007755770.1/136-241	WP_006092620.1/307-413	WP_008843153.1/273-383	WP_009465544.1/656-770	WP_007915598.1/267-377	WP_008336883.1/360-461	WP_006982131.1/50-156	WP_015091477.1/171-283	WP_007064023.1/7-57	WP_010098695.1/230-328	WP_007907971.1/20-104	WP_008939940.1/22-123	WP_008869248.1/88-197	WP_008868533.1/19-129	WP_011481186.1/353-464	WP_015158621.1/596-704	WP_010416261.1/682-782	WP_013487219.1/119-227	WP_011940378.1/287-394	WP_011700536.1/508-609	WP_009565854.1/647-756	WP_011699781.1/479-589	WP_017760756.1/155-269	WP_009182422.1/337-442	WP_011323044.1/275-378	WP_017257789.1/412-519	WP_011666107.1/170-285	WP_012828352.1/752-855	WP_013928815.1/135-252	WP_034356915.1/58-151	WP_011766786.1/136-244	WP_014809799.1/257-353	WP_015120085.1/513-623	WP_014131476.1/9-98	WP_013660263.1/25-129	WP_012635687.1/276-383	WP_014731602.1/246-349	WP_028580698.1/358-461	WP_015130194.1/265-359	WP_030297729.1/23-119	WP_011991410.1/435-543	WP_017732174.1/291-405
WP_006454881.1/1125-1231	WP_005908882.1/6-114	WP_006274771.1/808-919	WP_005659677.1/14-119	WP_007417984.1/476-588	WP_006299881.1/332-446	WP_007021325.1/14-119	WP_007260465.1/11-100	WP_007755770.1/22-127	WP_006101267.1/509-616	WP_008848390.1/182-274	WP_009468150.1/221-333	WP_007998980.1/526-636	WP_008336946.1/10-110	WP_007020162.1/16-108	WP_015201381.1/363-466	WP_007083736.1/217-315	WP_010125676.1/26-131	WP_007909455.1/21-115	WP_008970304.1/439-544	WP_008879143.1/144-248	WP_008869035.1/254-368	WP_011485338.1/356-467	WP_015161013.1/639-749	WP_010445949.1/538-647	WP_013487466.1/137-247	WP_011956356.1/381-498	WP_011736842.1/79-180	WP_009782314.1/463-576	WP_011700536.1/762-880	WP_017760756.1/27-129	WP_009195080.1/444-553	WP_011403030.1/303-405	WP_017289297.1/283-389	WP_011745612.1/869-961	WP_012828380.1/737-842	WP_013928957.1/546-668	WP_034690158.1/66-159	WP_011805304.1/349-464	WP_014810533.1/91-192	WP_015131406.1/484-596	WP_014194517.1/214-313	WP_013817836.1/387-488	WP_012645553.1/291-358	WP_014802312.1/948-1055	WP_028585808.1/363-463	WP_015130358.1/334-444	WP_030301583.1/163-260	WP_012035971.1/30-131	WP_018123210.1/37-151
WP_006455358.1/392-487	WP_005940854.1/46-154	WP_006297131.1/144-254	WP_005794895.1/132-241	WP_007418105.1/401-512	WP_006299941.1/354-461	WP_007042226.1/274-381	WP_007261149.1/341-448	WP_007801038.1/21-127	WP_006102255.1/445-557	WP_008849170.1/141-254	WP_009539014.1/171-284	WP_008082111.1/279-388	WP_008336998.1/272-377	WP_007021563.1/280-378	WP_015237241.1/125-235	WP_007086413.1/8-114	WP_010163858.1/34-136	WP_007909692.1/20-116	WP_008974592.1/581-690	WP_008908772.1/215-321	WP_008869589.1/19-127	WP_011574689.1/327-435	WP_015165978.1/437-547	WP_010482994.1/283-388	WP_013490252.1/42-142	WP_011957068.1/233-348	WP_011765404.1/237-335	WP_009782494.1/556-662	WP_011712335.1/290-405	WP_018184164.1/373-479	WP_009538453.1/130-242	WP_011448424.1/278-388	WP_017302069.1/738-840	WP_011761733.1/14-128	WP_012829728.1/720-824	WP_014019261.1/511-637	WP_035442081.1/50-145	WP_011958236.1/409-512	WP_014810810.1/290-397	WP_015143615.1/168-280	WP_014236525.1/364-473	WP_013949754.1/183-288	WP_012660451.1/348-458	WP_014857922.1/15-116	WP_028803731.1/14-134	WP_015131081.1/17-117	WP_030364161.1/18-102	WP_012106544.1/122-229	WP_018260395.1/136-250
WP_006457817.1/174-280	WP_005980673.1/129-243	WP_006297928.1/145-255	WP_005797261.1/199-306	WP_007418386.1/58-160	WP_006300302.1/205-313	WP_007084017.1/8-101	WP_007261677.1/152-234	WP_007893169.1/154-259	WP_006106681.1/4-94	WP_008849530.1/502-613	WP_009540966.1/473-588	WP_008290093.1/374-481	WP_008337513.1/13-98	WP_007038956.1/49-154	WP_015330346.1/733-845	WP_007191513.1/10-121	WP_010184898.1/135-238	WP_007911128.1/21-114	WP_008993386.1/725-826	WP_009108721.1/91-201	WP_008871180.1/14-123	WP_011689177.1/155-263	WP_015175170.1/895-1002	WP_010571747.1/330-430	WP_013504712.1/312-415	WP_011958571.1/206-319	WP_011788180.1/780-884	WP_009783999.1/1050-1163	WP_011713169.1/157-273	WP_018237751.1/92-203	WP_009546621.1/276-383	WP_011481399.1/190-294	WP_017503697.1/453-560	WP_011813129.1/55-155	WP_012830329.1/758-863	WP_014147501.1/415-539	WP_035484625.1/68-161	WP_011958879.1/277-376	WP_014811062.1/345-450	WP_015150116.1/1642-1754	WP_014413713.1/291-395	WP_014020032.1/141-242	WP_012749746.1/43-155	WP_015118652.1/345-453	WP_028803755.1/13-134	WP_015136223.1/133-230	WP_030607171.1/16-53	WP_012175674.1/169-272	WP_018263324.1/198-287
WP_006519981.1/436-543	WP_005988949.1/171-274	WP_006431946.1/28-141	WP_005800001.1/21-130	WP_007418387.1/158-248	WP_006301561.1/333-419	WP_007095172.1/172-281	WP_007352885.1/603-714	WP_007912935.1/25-131	WP_006180273.1/129-246	WP_008900325.1/493-603	WP_009540966.1/732-847	WP_008291453.1/227-332	WP_008337761.1/275-380	WP_007041760.1/283-368	WP_015330521.1/182-292	WP_007200306.1/116-231	WP_010223939.1/24-129	WP_007913896.1/20-108	WP_009035294.1/1124-1218	WP_009110621.1/1218-1327	WP_008906967.1/376-490	WP_011699237.1/36-140	WP_015182718.1/940-1051	WP_010683096.1/273-372	WP_013582141.1/33-138	WP_011995272.1/9-123	WP_011793138.1/324-429	WP_009787697.1/190-296	WP_011714501.1/430-541	WP_018254998.1/223-261	WP_009578456.1/307-393	WP_011570370.1/155-244	WP_017651466.1/536-642	WP_011830082.1/672-790	WP_012900195.1/746-856	WP_014200599.1/573-699	WP_035639506.1/4-102	WP_011971959.1/156-259	WP_014811063.1/608-718	WP_015164553.1/895-1022	WP_014427816.1/17-115	WP_014021015.1/3-108	WP_012827706.1/204-310	WP_015119074.1/600-707	WP_029035260.1/38-160	WP_015136820.1/833-939	WP_030613127.1/19-106	WP_012301300.1/878-984	WP_018294397.1/858-974
WP_006530218.1/426-533	WP_005989525.1/265-363	WP_006433081.1/26-138	WP_005869690.1/721-823	WP_007419375.1/133-239	WP_006301892.1/311-419	WP_007137660.1/686-788	WP_007353135.1/607-719	WP_008068719.1/170-267	WP_006430949.1/27-121	WP_008930788.1/20-128	WP_009541154.1/607-720	WP_008302671.1/13-112	WP_008337850.1/215-316	WP_007081745.1/17-122	WP_015332188.1/155-267	WP_007200306.1/242-339	WP_010312053.1/32-137	WP_007914246.1/20-107	WP_009096835.1/23-116	WP_009182137.1/127-226	WP_008906987.1/456-569	WP_011700041.1/306-413	WP_015194244.1/474-583	WP_010876458.1/376-488	WP_013644359.1/640-750	WP_012036062.1/302-410	WP_011793138.1/587-683	WP_009849294.1/222-331	WP_011714506.1/476-592	WP_018260733.1/280-392	WP_009578456.1/419-518	WP_011571404.1/275-380	WP_017716645.1/667-774	WP_012235310.1/158-277	WP_012910141.1/773-878	WP_014415994.1/755-871	WP_035680482.1/65-158	WP_012160920.1/445-548	WP_014956602.1/395-501	WP_015181729.1/422-534	WP_014427943.1/642-738	WP_014034090.1/143-254	WP_012910534.1/189-297	WP_015119935.1/560-663	WP_029036796.1/39-132	WP_015137823.1/409-520	WP_030717667.1/21-119	WP_012448854.1/205-313	WP_018605613.1/476-592
WP_006562022.1/108-208	WP_005990108.1/385-494	WP_006458239.1/714-825	WP_005876558.1/500-610	WP_007419883.1/84-188	WP_006302044.1/242-345	WP_007139529.1/306-417	WP_007354138.1/99-209	WP_008118244.1/147-250	WP_006455243.1/278-384	WP_008931310.1/21-126	WP_009541494.1/159-277	WP_008309770.1/275-378	WP_008337940.1/338-442	WP_007103133.1/417-515	WP_015332188.1/293-397	WP_007281010.1/36-135	WP_010405981.1/23-127	WP_007914812.1/22-83	WP_009098247.1/11-113	WP_009377898.1/134-244	WP_008929722.1/144-257	WP_011735255.1/222-327	WP_015203815.1/370-480	WP_010941704.1/401-499	WP_013683054.1/281-383	WP_012044288.1/249-364	WP_011827700.1/307-405	WP_009867046.1/460-565	WP_011714508.1/273-388	WP_018262892.1/364-469	WP_009578984.1/203-306	WP_011576331.1/535-638	WP_017719693.1/280-387	WP_012259627.1/469-588	WP_012969975.1/731-836	WP_014682688.1/555-678	WP_035694084.1/60-157	WP_012236570.1/228-332	WP_014959210.1/346-451	WP_015200354.1/166-273	WP_014428685.1/307-396	WP_014161835.1/456-553	WP_013007510.1/135-246	WP_015120067.1/185-296	WP_029038812.1/10-133	WP_015141591.1/126-226	WP_030719180.1/27-119	WP_012469238.1/82-189	WP_018901380.1/164-279
WP_006576152.1/128-233	WP_005990754.1/280-389	WP_006460123.1/251-360	WP_005881188.1/325-432	WP_007535274.1/154-260	WP_006317628.1/168-275	WP_007145000.1/238-348	WP_007356330.1/549-657	WP_008118244.1/23-129	WP_006511495.1/277-368	WP_008932155.1/9-124	WP_009541494.1/31-146	WP_008314551.1/299-406	WP_008337940.1/476-582	WP_007139529.1/611-709	WP_015332188.1/560-675	WP_007288949.1/137-232	WP_010409208.1/23-119	WP_007917160.1/20-117	WP_009194046.1/283-386	WP_009487732.1/394-502	WP_008952402.1/380-493	WP_011758190.1/262-360	WP_015206187.1/269-379	WP_010942202.1/633-731	WP_013684391.1/417-518	WP_012044289.1/249-364	WP_011866996.1/780-881	WP_009959955.1/254-364	WP_011714555.1/308-416	WP_018319060.1/377-491	WP_009579047.1/162-270	WP_011644155.1/477-543	WP_017933480.1/26-115	WP_012347611.1/814-931	WP_012970582.1/722-825	WP_014797061.1/491-617	WP_035984862.1/65-158	WP_012256746.1/396-497	WP_014961246.1/231-335	WP_015201020.1/296-400	WP_014448255.1/327-427	WP_014202003.1/141-248	WP_013032485.1/185-296	WP_015120067.1/954-1062	WP_030071432.1/11-135	WP_015141591.1/261-350	WP_030733399.1/29-118	WP_012469954.1/338-447	WP_019177430.1/264-371
WP_006576160.1/244-347	WP_005990767.1/315-423	WP_006460126.1/327-439	WP_005881339.1/533-635	WP_007536708.1/981-1089	WP_006365676.1/44-153	WP_007152670.1/241-352	WP_007357627.1/433-543	WP_008136093.1/255-359	WP_006513954.1/429-527	WP_009025608.1/150-252	WP_009541506.1/243-352	WP_008317447.1/563-672	WP_008338325.1/164-268	WP_007141411.1/465-577	WP_015332194.1/155-265	WP_007288949.1/258-348	WP_010413732.1/35-141	WP_007917496.1/20-112	WP_009194247.1/332-436	WP_009538709.1/371-476	WP_009103114.1/1046-1160	WP_011803402.1/193-304	WP_015206321.1/681-794	WP_011319746.1/306-414	WP_013706727.1/381-489	WP_012099188.1/161-276	WP_012107942.1/302-387	WP_009961759.1/247-359	WP_011714889.1/413-528	WP_018324752.1/140-258	WP_009580204.1/167-271	WP_011708759.1/189-260	WP_017935487.1/27-116	WP_012476304.1/27-143	WP_012978192.1/729-835	WP_014808156.1/150-261	WP_036174048.1/44-138	WP_012259708.1/280-382	WP_014963005.1/12-117	WP_015202065.1/444-555	WP_014770307.1/45-150	WP_014220561.1/283-390	WP_013037077.1/142-251	WP_015120536.1/446-548	WP_030123245.1/12-135	WP_015147131.1/820-929	WP_030738209.1/24-110	WP_012498700.1/781-889	WP_020040608.1/185-305
WP_006600643.1/412-507	WP_005993442.1/367-475	WP_006460434.1/852-917	WP_005901979.1/444-550	WP_007641597.1/144-254	WP_006443909.1/848-935	WP_007183487.1/158-266	WP_007357697.1/484-593	WP_008136983.1/144-247	WP_006514080.1/220-336	WP_009036041.1/91-185	WP_009542401.1/320-433	WP_008317758.1/85-194	WP_008338410.1/1-100	WP_007143688.1/535-640	WP_015332310.1/456-568	WP_007288999.1/213-313	WP_010570148.1/25-130	WP_007917881.1/20-112	WP_009210197.1/574-670	WP_009539086.1/173-267	WP_009106199.1/250-356	WP_012004429.1/269-374	WP_015216532.1/792-902	WP_011357678.1/637-731	WP_013843407.1/137-245	WP_012107376.1/490-607	WP_012137204.1/196-296	WP_010040899.1/134-245	WP_011714952.1/1436-1550	WP_018329847.1/428-543	WP_009582432.1/141-249	WP_011792351.1/527-623	WP_018077449.1/263-375	WP_012500157.1/158-277	WP_013032872.1/724-830	WP_014959412.1/27-126	WP_036177345.1/49-157	WP_012347602.1/224-326	WP_014964905.1/19-107	WP_015204625.1/537-648	WP_014770416.1/22-127	WP_014414914.1/403-514	WP_013037297.1/237-349	WP_015122546.1/239-334	WP_030124957.1/7-124	WP_015147214.1/367-473	WP_030750299.1/3-92	WP_012499046.1/205-316	WP_020087249.1/71-159
WP_006610761.1/170-276	WP_005993697.1/50-161	WP_006474796.1/57-166	WP_005961607.1/306-415	WP_007644754.1/265-369	WP_006444866.1/18-130	WP_007184811.1/454-565	WP_007413445.1/144-253	WP_008168197.1/16-122	WP_006514371.1/155-257	WP_009097290.1/316-428	WP_009542401.1/449-562	WP_008324238.1/562-676	WP_008338572.1/252-355	WP_007146286.1/405-510	WP_015332310.1/594-700	WP_007289400.1/87-189	WP_010586607.1/68-173	WP_007918207.1/16-106	WP_009488910.1/842-944	WP_009539105.1/272-377	WP_009107223.1/167-264	WP_012142969.1/180-280	WP_015236239.1/307-417	WP_011362557.1/913-1013	WP_013914525.1/397-501	WP_012121614.1/238-355	WP_012139038.1/25-125	WP_010041993.1/322-421	WP_011728596.1/17-130	WP_018329850.1/326-437	WP_009629542.1/286-390	WP_011802035.1/535-640	WP_018261584.1/846-953	WP_012508377.1/870-968	WP_013071705.1/741-848	WP_015048489.1/478-604	WP_036212765.1/57-161	WP_012348029.1/355-457	WP_015019943.1/31-136	WP_015204625.1/790-901	WP_014776779.1/30-142	WP_014551227.1/118-220	WP_013038385.1/143-251	WP_015128473.1/799-901	WP_030147394.1/12-135	WP_015150397.1/372-477	WP_030751170.1/25-102	WP_012499241.1/482-593	WP_020380541.1/419-533
WP_006610761.1/299-407	WP_005993960.1/293-401	WP_006510939.1/751-865	WP_005964211.1/503-613	WP_007660148.1/146-252	WP_006453569.1/160-266	WP_007184812.1/261-371	WP_007539566.1/347-457	WP_008196795.1/132-245	WP_006514371.1/408-508	WP_009098247.1/253-365	WP_009602986.1/635-749	WP_008325428.1/79-187	WP_008338993.1/9-112	WP_007146723.1/331-436	WP_015332780.1/279-388	WP_007289664.1/134-225	WP_010586745.1/27-129	WP_007919285.1/22-106	WP_009545834.1/206-294	WP_009539521.1/608-702	WP_009107677.1/287-395	WP_012235694.1/27-135	WP_015613011.1/143-254	WP_011367187.1/126-237	WP_013916276.1/260-369	WP_012121784.1/219-336	WP_012161772.1/2140-2244	WP_010099226.1/155-271	WP_011745110.1/273-371	WP_018407554.1/374-480	WP_009630923.1/238-350	WP_011971957.1/107-176	WP_018472094.1/368-477	WP_012530848.1/22-131	WP_013191334.1/759-863	WP_015126290.1/184-305	WP_036216610.1/38-143	WP_012468643.1/208-315	WP_015133687.1/159-266	WP_015205088.1/391-503	WP_014780212.1/431-537	WP_014551555.1/151-250	WP_013049246.1/57-160	WP_015129821.1/349-457	WP_030170035.1/9-82	WP_015151351.1/136-238	WP_030762117.1/24-131	WP_012547766.1/14-119	WP_020590088.1/298-384
WP_006610817.1/123-221	WP_005994981.1/357-464	WP_006510952.1/490-603	WP_005989357.1/137-243	WP_007666526.1/135-245	WP_006454049.1/165-273	WP_007191017.1/374-494	WP_007544505.1/181-289	WP_008207254.1/28-133	WP_006519560.1/580-688	WP_009150501.1/36-133	WP_009631364.1/10-114	WP_008340048.1/194-302	WP_008339054.1/12-116	WP_007154686.1/230-330	WP_015332780.1/405-517	WP_007289884.1/199-269	WP_010588415.1/31-143	WP_007921308.1/20-63	WP_009579469.1/11-103	WP_009541557.1/273-383	WP_009108643.1/274-372	WP_012241104.1/28-138	WP_015662781.1/163-275	WP_011383522.1/28-129	WP_013919135.1/403-509	WP_012122520.1/169-288	WP_012275849.1/777-875	WP_010175030.1/75-177	WP_011745657.1/260-370	WP_018429852.1/174-297	WP_009786860.1/320-434	WP_012107085.1/354-459	WP_018472431.1/215-320	WP_012599180.1/361-480	WP_013214796.1/728-833	WP_015136482.1/6-128	WP_037479852.1/48-152	WP_012476061.1/31-135	WP_015153664.1/271-378	WP_015206914.1/1261-1373	WP_014810818.1/774-883	WP_014560878.1/414-515	WP_013120591.1/226-336	WP_015130092.1/141-249	WP_030227810.1/8-110	WP_015151434.1/613-717	WP_030804117.1/13-113	WP_012610742.1/23-129	WP_020879580.1/150-273
WP_006614436.1/390-495	WP_005995017.1/601-710	WP_006514647.1/165-279	WP_005990637.1/258-364	WP_007666526.1/261-370	WP_006457817.1/45-151	WP_007193724.1/420-525	WP_007603841.1/325-434	WP_008252467.1/31-137	WP_006519981.1/886-994	WP_009194046.1/139-243	WP_009798749.1/128-240	WP_008384420.1/33-143	WP_008339084.1/146-250	WP_007191517.1/932-1039	WP_015468955.1/10-123	WP_007504019.1/126-223	WP_010600246.1/245-350	WP_007921397.1/20-111	WP_009631448.1/616-716	WP_009596025.1/547-653	WP_009109609.1/363-475	WP_012324665.1/180-280	WP_015662795.1/154-227	WP_011385975.1/20-109	WP_013920582.1/264-372	WP_012235796.1/342-455	WP_012332678.1/163-247	WP_010186116.1/121-225	WP_011771944.1/149-261	WP_018632409.1/90-204	WP_009849094.1/199-306	WP_012176680.1/331-433	WP_018473825.1/845-941	WP_012618147.1/446-565	WP_013220523.1/726-831	WP_015149684.1/628-752	WP_037493893.1/54-160	WP_012488425.1/327-433	WP_015161907.1/242-352	WP_015216829.1/756-867	WP_014811031.1/138-238	WP_014561339.1/138-237	WP_013134170.1/584-694	WP_015131874.1/273-380	WP_030229125.1/7-89	WP_015164964.1/282-381	WP_030813419.1/21-129	WP_012617101.1/22-127	WP_020882184.1/122-212
WP_006615567.1/903-1009	WP_005995549.1/527-635	WP_006517279.1/462-568	WP_005993275.1/43-151	WP_007682515.1/614-711	WP_006459972.1/400-508	WP_007194803.1/1134-1242	WP_007604783.1/340-450	WP_008305912.1/151-257	WP_006520091.1/227-339	WP_009197188.1/64-157	WP_009806959.1/14-129	WP_008384643.1/515-625	WP_008339130.1/23-104	WP_007191620.1/350-446	WP_015619386.1/18-131	WP_007504506.1/147-235	WP_010655213.1/74-185	WP_007921855.1/22-105	WP_009723241.1/17-117	WP_009624031.1/539-637	WP_009110564.1/10-118	WP_012327219.1/278-383	WP_015718734.1/24-135	WP_011448257.1/93-190	WP_014162232.1/150-259	WP_012238671.1/322-440	WP_012469539.1/171-271	WP_010300774.1/152-257	WP_011981743.1/26-86	WP_018680642.1/34-125	WP_010413732.1/277-377	WP_012258960.1/192-269	WP_018476660.1/154-261	WP_012619057.1/214-327	WP_013292104.1/768-868	WP_015171081.1/458-583	WP_038413363.1/58-151	WP_012489239.1/313-422	WP_015165869.1/322-422	WP_015286196.1/464-572	WP_014811292.1/495-606	WP_014747973.1/268-368	WP_013147244.1/609-712	WP_015136435.1/347-455	WP_030275408.1/12-136	WP_015176638.1/405-511	WP_030823158.1/25-95	WP_012617354.1/416-523	WP_020887526.1/427-542
WP_006616809.1/440-544	WP_005995624.1/335-436	WP_006540017.1/129-240	WP_005995624.1/699-809	WP_007684635.1/196-304	WP_006460001.1/131-237	WP_007254975.1/581-692	WP_007605776.1/258-370	WP_008305912.1/273-379	WP_006527150.1/270-378	WP_009205614.1/280-388	WP_009813393.1/258-372	WP_008429793.1/184-292	WP_008339910.1/20-119	WP_007192922.1/434-541	WP_015807633.1/26-130	WP_007506012.1/16-123	WP_010686681.1/178-286	WP_007938134.1/126-226	WP_009784268.1/337-439	WP_009630919.1/185-295	WP_009113912.1/291-397	WP_012347491.1/426-534	WP_015725658.1/509-612	WP_011448366.1/142-236	WP_014162950.1/40-150	WP_012373602.1/780-894	WP_012488935.1/680-780	WP_010301361.1/151-256	WP_012036591.1/256-371	WP_018701225.1/413-520	WP_010585327.1/468-580	WP_012348544.1/470-574	WP_018612369.1/476-584	WP_012626835.1/197-316	WP_013368451.1/730-836	WP_015171699.1/305-428	WP_038449098.1/88-186	WP_012543926.1/148-253	WP_015175031.1/238-338	WP_015286859.1/1601-1711	WP_014811349.1/138-241	WP_014773089.1/124-231	WP_013163730.1/147-250	WP_015138281.1/161-264	WP_030276810.1/12-132	WP_015179290.1/1064-1169	WP_030835146.1/1-102	WP_012617733.1/27-131	WP_021170944.1/242-356
WP_006617061.1/687-794	WP_005996528.1/256-364	WP_006561976.1/504-547	WP_005997998.1/584-689	WP_007684635.1/333-438	WP_006510939.1/293-398	WP_007311072.1/325-436	WP_007675486.1/932-1044	WP_008305912.1/29-135	WP_006529463.1/268-378	WP_009284138.1/80-173	WP_009816967.1/383-479	WP_008479116.1/166-274	WP_008339951.1/163-265	WP_007260193.1/670-775	WP_015807633.1/369-479	WP_007706443.1/161-234	WP_011324266.1/198-298	WP_007978508.1/153-262	WP_009787478.1/327-429	WP_009632984.1/244-352	WP_009180310.1/148-252	WP_012347523.1/149-257	WP_015784291.1/279-385	WP_011448366.1/525-632	WP_014368221.1/19-128	WP_012408967.1/458-567	WP_012501229.1/142-241	WP_010570108.1/170-283	WP_012059982.1/265-368	WP_018901784.1/329-443	WP_010628093.1/133-242	WP_012373214.1/834-938	WP_018615346.1/906-1020	WP_012629146.1/35-145	WP_013452199.1/720-825	WP_015189951.1/703-828	WP_038494428.1/61-158	WP_012586176.1/173-244	WP_015180977.1/39-134	WP_015286859.1/929-1034	WP_014993042.1/30-103	WP_014855917.1/491-592	WP_013194588.1/184-295	WP_015138409.1/141-249	WP_030316430.1/13-134	WP_015179306.1/1700-1790	WP_030865488.1/12-107	WP_012618401.1/27-131	WP_021236045.1/489-577
WP_006617682.1/447-553	WP_006000674.1/379-486	WP_006582961.1/141-254	WP_005998981.1/461-568	WP_007684635.1/459-569	WP_006514631.1/154-262	WP_007353372.1/617-728	WP_007675808.1/319-436	WP_008306059.1/142-248	WP_006529464.1/271-372	WP_009547229.1/175-280	WP_009819944.1/15-125	WP_008481783.1/14-124	WP_008340059.1/374-478	WP_007353290.1/132-246	WP_015811243.1/24-136	WP_007780227.1/21-120	WP_011445265.1/128-229	WP_007980697.1/379-478	WP_009787486.1/38-140	WP_009672407.1/29-129	WP_009205655.1/229-344	WP_012347611.1/1091-1200	WP_015862771.1/219-327	WP_011448366.1/789-890	WP_014368221.1/389-496	WP_012526410.1/189-261	WP_012528886.1/284-362	WP_010581972.1/137-240	WP_012062226.1/443-557	WP_018996609.1/386-470	WP_010937662.1/289-326	WP_012468642.1/382-471	WP_018615801.1/133-240	WP_012629502.1/439-531	WP_013541483.1/789-892	WP_015201851.1/40-166	WP_039580750.1/54-163	WP_012618271.1/274-375	WP_015191792.1/1054-1163	WP_015402402.1/206-317	WP_015137487.1/1112-1219	WP_014957864.1/331-440	WP_013194603.1/191-299	WP_015138873.1/853-956	WP_030398338.1/12-136	WP_015181245.1/169-274	WP_030869581.1/5-92	WP_012618879.1/301-409	WP_021238983.1/21-140
WP_006621468.1/521-627	WP_006001951.1/176-285	WP_006589154.1/403-505	WP_006000133.1/443-545	WP_007686394.1/139-237	WP_006514633.1/883-990	WP_007353840.1/621-731	WP_007676385.1/511-624	WP_008369232.1/25-128	WP_006529465.1/275-381	WP_009630684.1/183-291	WP_009832284.1/653-766	WP_008517204.1/84-193	WP_008340092.1/257-361	WP_007354138.1/250-354	WP_015811980.1/169-280	WP_007780285.1/146-247	WP_011448424.1/154-264	WP_007983012.1/5-104	WP_009963981.1/12-117	WP_009675097.1/420-522	WP_009206307.1/365-479	WP_012348468.1/454-560	WP_015896618.1/265-377	WP_011449644.1/137-245	WP_014371235.1/150-248	WP_012530554.1/284-399	WP_012554392.1/173-265	WP_010855444.1/261-373	WP_012085348.1/140-253	WP_019013664.1/109-151	WP_010937662.1/299-426	WP_012486495.1/86-192	WP_018615801.1/500-607	WP_012629503.1/435-533	WP_013644919.1/742-846	WP_015267409.1/263-387	WP_039589500.1/43-153	WP_012626075.1/467-569	WP_015191792.1/928-1037	WP_015403645.1/357-468	WP_015138344.1/1193-1308	WP_015111019.1/7-110	WP_013195146.1/444-551	WP_015138953.1/237-342	WP_030677542.1/7-91	WP_015182404.1/695-795	WP_030894060.1/13-104	WP_012619145.1/246-353	WP_021759179.1/610-716
WP_006626001.1/4-103	WP_006005228.1/384-489	WP_006591537.1/408-520	WP_006000645.1/270-379	WP_007688466.1/166-268	WP_006517364.1/561-668	WP_007356793.1/13-111	WP_007681754.1/312-416	WP_008370234.1/145-250	WP_006530260.1/280-382	WP_009685532.1/7-119	WP_009869716.1/232-344	WP_008518436.1/866-968	WP_008340964.1/64-167	WP_007354476.1/709-814	WP_016193909.1/216-328	WP_007782357.1/127-225	WP_011484410.1/26-138	WP_008003365.1/162-263	WP_009986508.1/156-249	WP_009676994.1/181-280	WP_009381035.1/255-357	WP_012348590.1/169-274	WP_015897182.1/287-396	WP_011449892.1/137-232	WP_014372108.1/173-286	WP_012530967.1/337-398	WP_012567750.1/398-490	WP_010873308.1/672-776	WP_012138494.1/149-259	WP_019013693.1/153-267	WP_010938022.1/387-493	WP_012609234.1/31-133	WP_018615808.1/195-287	WP_012660195.1/104-208	WP_013665433.1/725-829	WP_015333808.1/504-625	WP_039603159.1/60-151	WP_012627769.1/406-511	WP_015256090.1/583-691	WP_015414115.1/210-322	WP_015182170.1/153-256	WP_015121539.1/314-422	WP_013257196.1/348-459	WP_015145359.1/223-329	WP_030920644.1/13-134	WP_015188799.1/373-472	WP_030897041.1/17-68	WP_012619220.1/28-131	WP_021761160.1/308-423
WP_006631753.1/440-542	WP_006011705.1/329-459	WP_006591562.1/7-65	WP_006000703.1/155-262	WP_007741294.1/34-144	WP_006518575.1/159-261	WP_007358023.1/254-355	WP_007706001.1/308-419	WP_008370234.1/22-130	WP_006560778.1/306-417	WP_009725460.1/484-607	WP_010177615.1/219-316	WP_008580896.1/84-192	WP_008366565.1/11-114	WP_007355338.1/679-784	WP_017288211.1/124-237	WP_007783083.1/248-349	WP_011488550.1/43-147	WP_008162230.1/27-120	WP_010123672.1/281-384	WP_009726822.1/146-250	WP_009545688.1/136-258	WP_012349064.1/554-658	WP_015957010.1/337-445	WP_011462783.1/487-597	WP_014452547.1/107-214	WP_012567568.1/279-393	WP_012568041.1/19-132	WP_010941361.1/153-253	WP_012153732.1/134-225	WP_019013693.1/30-141	WP_010938232.1/185-296	WP_012609446.1/367-472	WP_018615808.1/312-419	WP_012774706.1/12-124	WP_013899745.1/785-887	WP_015403582.1/288-397	WP_039815539.1/72-176	WP_012628222.1/297-402	WP_015285389.1/477-587	WP_015415698.1/603-709	WP_015184639.1/593-706	WP_015122586.1/351-459	WP_013259409.1/225-333	WP_015149420.1/291-399	WP_030924496.1/13-134	WP_015189356.1/206-317	WP_030931013.1/22-76	WP_012645991.1/266-380	WP_022661442.1/165-277
WP_006634117.1/1031-1138	WP_006032471.1/44-158	WP_006611795.1/19-136	WP_006000729.1/389-491	WP_007779626.1/156-266	WP_006519981.1/143-250	WP_007358377.1/976-1088	WP_007718211.1/131-241	WP_008372624.1/148-255	WP_006560821.1/543-645	WP_009757882.1/21-113	WP_010179768.1/616-729	WP_008605425.1/86-195	WP_008466862.1/359-463	WP_007356976.1/288-393	WP_017715096.1/149-260	WP_007784858.1/9-107	WP_011493883.1/26-130	WP_008163022.1/440-541	WP_010160606.1/454-542	WP_009761715.1/300-408	WP_009546988.1/319-432	WP_012373961.1/212-317	WP_016188802.1/137-246	WP_011465170.1/173-280	WP_014553383.1/180-282	WP_012569030.1/225-339	WP_012584969.1/429-514	WP_011322975.1/134-239	WP_012465154.1/258-368	WP_019016471.1/258-378	WP_010938707.1/431-542	WP_012627769.1/1194-1281	WP_018617064.1/390-497	WP_012830875.1/358-476	WP_013948913.1/749-854	WP_015414358.1/43-154	WP_039892965.1/47-137	WP_012628663.1/410-514	WP_015285389.1/763-873	WP_015434827.1/42-142	WP_015208757.1/939-1046	WP_015128092.1/180-279	WP_013278221.1/348-450	WP_015149687.1/202-299	WP_030931609.1/12-133	WP_015190010.1/1010-1107	WP_030931297.1/16-93	WP_012646270.1/382-486	WP_022663004.1/444-565
WP_006667927.1/784-898	WP_006032772.1/174-278	WP_006628395.1/139-250	WP_006001285.1/361-470	WP_007784169.1/290-396	WP_006621468.1/663-771	WP_007413494.1/293-403	WP_007941861.1/140-249	WP_008372624.1/32-137	WP_006562785.1/133-239	WP_009763467.1/1-95	WP_010406376.1/233-341	WP_008658004.1/862-968	WP_008485808.1/24-105	WP_007357146.1/317-423	WP_017730688.1/293-405	WP_007785372.1/131-225	WP_011511859.1/20-132	WP_008164154.1/546-646	WP_010160986.1/206-304	WP_009793964.1/65-174	WP_009616523.1/119-233	WP_012374632.1/571-681	WP_016430741.1/124-233	WP_011482676.1/208-320	WP_014559360.1/399-497	WP_012589269.1/388-505	WP_012594761.1/30-131	WP_011324401.1/150-259	WP_012469774.1/103-218	WP_019559344.1/305-418	WP_010939406.1/203-299	WP_012779879.1/510-614	WP_018698921.1/105-187	WP_012876302.1/10-131	WP_013966241.1/742-844	WP_015680587.1/316-434	WP_039893240.1/45-141	WP_012774746.1/340-444	WP_015306881.1/8-117	WP_015436568.1/803-907	WP_015285607.1/156-257	WP_015168810.1/131-237	WP_013325873.1/833-941	WP_015151409.1/305-414	WP_030935194.1/12-134	WP_015190010.1/466-558	WP_030937691.1/7-51	WP_012647346.1/308-417	WP_022681721.1/117-206
WP_006668664.1/310-415	WP_006032772.1/311-420	WP_006670265.1/231-343	WP_006002300.1/385-493	WP_007788532.1/278-386	WP_006633410.1/1208-1320	WP_007413892.1/620-720	WP_007999198.1/262-380	WP_008373713.1/26-132	WP_006570075.1/121-225	WP_009782762.1/348-460	WP_010443005.1/384-486	WP_008675771.1/180-290	WP_008488892.1/11-114	WP_007357917.1/907-1011	WP_017879100.1/200-315	WP_007785443.1/124-224	WP_011533522.1/22-127	WP_008164638.1/257-323	WP_010165856.1/57-150	WP_009833831.1/140-240	WP_009623448.1/471-584	WP_012429939.1/152-261	WP_016724749.1/12-118	WP_011640035.1/146-238	WP_014575699.1/476-590	WP_012618147.1/312-430	WP_012597538.1/1306-1404	WP_011342488.1/137-242	WP_012469883.1/118-235	WP_019574833.1/13-113	WP_010940281.1/515-607	WP_012792555.1/255-344	WP_019008357.1/728-831	WP_012932724.1/536-655	WP_014107548.1/753-858	WP_015720203.1/239-359	WP_040052398.1/53-157	WP_012800737.1/286-392	WP_015333198.1/9-94	WP_015437546.1/178-287	WP_015338048.1/105-200	WP_015195964.1/148-252	WP_013329072.1/20-129	WP_015157371.1/448-556	WP_030952517.1/11-134	WP_015192937.1/180-278	WP_030940202.1/30-112	WP_012647346.1/533-643	WP_022681721.1/144-233
WP_006672895.1/267-379	WP_006034752.1/17-127	WP_006672697.1/600-711	WP_006004570.1/46-156	WP_007788532.1/408-523	WP_006635281.1/862-969	WP_007417978.1/454-566	WP_008052387.1/480-590	WP_008385841.1/13-119	WP_006617321.1/176-275	WP_009784268.1/756-871	WP_010484965.1/642-756	WP_008678750.1/873-984	WP_008593132.1/24-128	WP_007358332.1/590-702	WP_017928974.1/172-287	WP_007847994.1/35-138	WP_011542731.1/30-135	WP_008216735.1/17-117	WP_010183636.1/370-474	WP_009850479.1/184-292	WP_009634098.1/529-643	WP_012429954.1/610-716	WP_016827574.1/109-219	WP_011640471.1/152-259	WP_014651042.1/130-238	WP_012618879.1/27-136	WP_012616853.1/146-244	WP_011398012.1/335-438	WP_012470827.1/361-479	WP_019574833.1/145-261	WP_011311705.1/502-611	WP_012830875.1/233-337	WP_019014570.1/1162-1271	WP_012944043.1/163-276	WP_014108825.1/722-826	WP_015767861.1/715-839	WP_040052703.1/59-158	WP_012827003.1/166-269	WP_015336044.1/12-123	WP_015460260.1/215-314	WP_015338105.1/339-449	WP_015224437.1/125-218	WP_013329735.1/32-142	WP_015158707.1/414-519	WP_030979994.1/7-82	WP_015194244.1/965-1056	WP_030942993.1/9-90	WP_012765881.1/55-152	WP_022686027.1/425-536
WP_006725793.1/319-424	WP_006035894.1/133-242	WP_006788612.1/400-511	WP_006006057.1/283-389	WP_007800407.1/398-506	WP_006635681.1/339-446	WP_007418834.1/467-578	WP_008068668.1/119-229	WP_008385841.1/142-248	WP_006630572.1/37-144	WP_009785277.1/341-453	WP_010544507.1/382-498	WP_008694217.1/278-389	WP_008626029.1/773-876	WP_007358377.1/851-954	WP_018342419.1/278-387	WP_007930868.1/46-144	WP_011581239.1/16-126	WP_008238828.1/31-131	WP_010218071.1/458-559	WP_009867471.1/195-304	WP_009782107.1/206-320	WP_012470044.1/463-567	WP_016865294.1/1004-1114	WP_011640471.1/42-138	WP_014651042.1/254-363	WP_012627251.1/185-305	WP_012626486.1/172-269	WP_011433257.1/308-414	WP_012471467.1/360-473	WP_019617157.1/23-134	WP_011315001.1/374-486	WP_012941382.1/1150-1253	WP_019020463.1/139-246	WP_012944820.1/35-151	WP_014264073.1/746-849	WP_015768134.1/44-169	WP_040397279.1/56-165	WP_013008008.1/301-408	WP_015340614.1/242-337	WP_015664486.1/364-451	WP_015402410.1/18-121	WP_015266491.1/7-116	WP_013334638.1/913-1025	WP_015160395.1/778-884	WP_030980734.1/16-136	WP_015196946.1/324-417	WP_030946124.1/2-77	WP_012765938.1/290-396	WP_022721876.1/42-132
WP_006746720.1/484-591	WP_006059435.1/259-360	WP_006827087.1/142-253	WP_006008702.1/186-293	WP_007809187.1/156-257	WP_006748437.1/502-609	WP_007468182.1/220-320	WP_008139601.1/328-426	WP_008448387.1/26-130	WP_006632562.1/189-295	WP_009787478.1/606-718	WP_010686212.1/150-263	WP_008697565.1/30-135	WP_008637863.1/14-115	WP_007417946.1/88-194	WP_018342419.1/405-516	WP_007931415.1/196-255	WP_011684717.1/148-253	WP_008241262.1/846-951	WP_010228289.1/291-383	WP_010043450.1/566-674	WP_009858199.1/446-560	WP_012501257.1/606-713	WP_016875753.1/348-460	WP_011641475.1/181-277	WP_014785052.1/23-131	WP_012628942.1/48-164	WP_012626692.1/39-140	WP_011449937.1/195-298	WP_012471543.1/403-519	WP_019619989.1/280-340	WP_011322158.1/136-246	WP_012941382.1/1279-1384	WP_019037022.1/269-377	WP_012945064.1/218-333	WP_014371480.1/742-847	WP_016875226.1/229-353	WP_041231835.1/40-141	WP_013042878.1/311-423	WP_015384682.1/2-103	WP_015723014.1/249-361	WP_015403545.1/218-322	WP_015336307.1/398-500	WP_013334640.1/1140-1249	WP_015162603.1/285-385	WP_031010236.1/12-135	WP_015200233.1/804-904	WP_030948278.1/15-77	WP_012765939.1/311-416	WP_022775220.1/4-116
WP_006748403.1/456-563	WP_006098454.1/383-483	WP_006834027.1/15-125	WP_006030103.1/223-331	WP_007903841.1/382-494	WP_006783997.1/29-119	WP_007511220.1/26-120	WP_008164638.1/139-247	WP_008483657.1/157-262	WP_006667927.1/532-647	WP_009787479.1/392-505	WP_010687536.1/39-148	WP_008846494.1/371-478	WP_008676393.1/164-268	WP_007417984.1/172-276	WP_018343938.1/176-287	WP_007932202.1/216-305	WP_011698804.1/15-118	WP_008312213.1/173-273	WP_010228289.1/677-762	WP_010074744.1/270-379	WP_010033536.1/118-231	WP_012532046.1/346-452	WP_016907629.1/132-239	WP_011641489.1/147-253	WP_014809871.1/326-437	WP_012695049.1/584-700	WP_012626835.1/704-803	WP_011481126.1/669-781	WP_012495673.1/169-282	WP_019621491.1/100-202	WP_011339840.1/255-361	WP_012941382.1/647-749	WP_019037022.1/795-903	WP_012945064.1/351-465	WP_014449204.1/757-862	WP_016988408.1/295-422	WP_041372190.1/40-140	WP_013148187.1/796-904	WP_015402902.1/171-269	WP_015723479.1/616-727	WP_015435189.1/153-262	WP_015337934.1/314-425	WP_013360988.1/135-244	WP_015168158.1/195-309	WP_031487533.1/12-132	WP_015201381.1/215-316	WP_030952342.1/7-86	WP_012773726.1/153-251	WP_022775940.1/151-250
WP_006748437.1/378-481	WP_006099156.1/545-657	WP_006879719.1/168-227	WP_006030326.1/369-473	WP_007903841.1/511-623	WP_006786512.1/606-714	WP_007527591.1/487-589	WP_008201426.1/140-246	WP_008483657.1/33-140	WP_006670141.1/195-297	WP_009787486.1/325-437	WP_011047242.1/227-339	WP_008871080.1/198-303	WP_008733798.1/11-114	WP_007419251.1/440-547	WP_018386856.1/12-128	WP_007938202.1/194-249	WP_011795524.1/1017-1128	WP_008312317.1/298-398	WP_010301700.1/50-136	WP_010093991.1/256-364	WP_010038394.1/134-249	WP_012617721.1/309-417	WP_017303373.1/280-391	WP_011686666.1/170-265	WP_014810818.1/521-632	WP_012872515.1/182-299	WP_012627589.1/592-695	WP_011571015.1/1112-1219	WP_012505984.1/260-369	WP_019644629.1/415-533	WP_011341070.1/434-534	WP_012941382.1/774-878	WP_019595949.1/213-301	WP_012957494.1/138-258	WP_014809864.1/762-867	WP_017203639.1/234-355	WP_041500205.1/44-140	WP_013157427.1/491-593	WP_015407830.1/155-250	WP_015773825.1/251-360	WP_015435712.1/448-547	WP_015414220.1/405-508	WP_013413057.1/301-394	WP_015171081.1/965-1071	WP_031499891.1/2-113	WP_015203815.1/492-600	WP_030953459.1/8-103	WP_012774247.1/28-135	WP_022822643.1/394-509
WP_006786321.1/395-502	WP_006099495.1/161-273	WP_006881284.1/373-492	WP_006031379.1/132-234	WP_007903873.1/503-614	WP_006786600.1/1125-1209	WP_007531959.1/11-115	WP_008201426.1/908-1020	WP_008485008.1/154-258	WP_006672208.1/319-431	WP_009823476.1/74-168	WP_011235380.1/611-726	WP_008897095.1/351-463	WP_008736226.1/92-195	WP_007421536.1/535-639	WP_018476660.1/414-524	WP_007938581.1/28-86	WP_011873945.1/33-138	WP_008317447.1/152-254	WP_010574210.1/10-100	WP_010094954.1/153-249	WP_010038418.1/21-134	WP_012629662.1/698-807	WP_017303485.1/848-943	WP_011699503.1/67-172	WP_014812524.1/282-393	WP_012872859.1/349-467	WP_012628667.1/347-449	WP_011571015.1/533-632	WP_012506930.1/260-370	WP_019645995.1/535-653	WP_011367582.1/264-376	WP_013060659.1/479-581	WP_019598632.1/730-838	WP_012969547.1/19-137	WP_014861614.1/747-852	WP_017294254.1/821-943	WP_041830246.1/69-162	WP_013174684.1/457-558	WP_015408667.1/294-398	WP_015863066.1/376-487	WP_015721780.1/149-262	WP_015414846.1/406-506	WP_013459909.1/389-494	WP_015176309.1/322-421	WP_031508087.1/15-135	WP_015206187.1/390-496	WP_030971809.1/21-113	WP_012830520.1/22-132	WP_022822643.1/683-797
WP_006786569.1/386-493	WP_006099637.1/228-330	WP_006889646.1/162-260	WP_006031379.1/249-359	WP_007903873.1/622-734	WP_006787640.1/337-446	WP_007616628.1/400-513	WP_008240585.1/130-239	WP_008485008.1/25-131	WP_006672269.1/646-752	WP_009866659.1/35-139	WP_011289313.1/156-269	WP_008961437.1/346-456	WP_008843202.1/12-115	WP_007424633.1/535-639	WP_018477710.1/341-452	WP_007950137.1/198-298	WP_011938907.1/175-280	WP_008319706.1/146-249	WP_010600264.1/177-277	WP_010165856.1/296-388	WP_010046989.1/142-255	WP_012629662.1/947-1057	WP_017306947.1/142-250	WP_011736531.1/104-197	WP_014855901.1/251-360	WP_012873117.1/302-411	WP_012628942.1/369-470	WP_011681948.1/291-395	WP_012529657.1/497-613	WP_020041462.1/202-317	WP_011368722.1/317-426	WP_013060659.1/982-1075	WP_019598633.1/299-406	WP_012970697.1/370-487	WP_015004245.1/734-839	WP_017405793.1/19-141	WP_041929305.1/41-141	WP_013259751.1/312-415	WP_015409247.1/401-503	WP_016876159.1/442-554	WP_015723922.1/475-566	WP_015667724.1/279-386	WP_013460497.1/265-377	WP_015180359.1/139-246	WP_031517690.1/2-125	WP_015207833.1/329-440	WP_030979977.1/8-99	WP_012900298.1/74-172	WP_023845756.1/154-277
WP_006787877.1/268-375	WP_006104162.1/592-702	WP_006891664.1/539-647	WP_006055281.1/13-119	WP_007903873.1/750-863	WP_006889847.1/801-915	WP_007641597.1/279-381	WP_008273726.1/171-254	WP_008488162.1/145-249	WP_006715731.1/399-503	WP_010037530.1/97-190	WP_011384359.1/20-133	WP_008965778.1/20-130	WP_008850329.1/35-140	WP_007524519.1/161-256	WP_018478299.1/296-401	WP_007953679.1/125-222	WP_011939156.1/25-129	WP_008322691.1/235-337	WP_010853192.1/131-230	WP_010175030.1/197-304	WP_010052141.1/137-255	WP_012630682.1/232-338	WP_017317036.1/791-902	WP_011844860.1/132-222	WP_014869629.1/186-293	WP_012876299.1/312-429	WP_012628958.1/564-664	WP_011686666.1/711-822	WP_012569038.1/175-285	WP_020041462.1/85-196	WP_011368978.1/531-635	WP_013062699.1/587-691	WP_019599633.1/1306-1410	WP_013177271.1/28-140	WP_015116448.1/735-839	WP_017446429.1/410-535	WP_042556787.1/52-156	WP_013278938.1/16-122	WP_015410232.1/320-430	WP_016919644.1/379-482	WP_015724070.1/90-197	WP_015718372.1/10-98	WP_013513335.1/322-429	WP_015183287.1/166-271	WP_031524020.1/19-138	WP_015215166.1/137-236	WP_030979978.1/25-129	WP_012900944.1/134-238	WP_024333921.1/287-398
WP_006788701.1/174-272	WP_006111645.1/160-268	WP_006892283.1/773-883	WP_006055715.1/278-386	WP_007904231.1/266-365	WP_006915260.1/680-784	WP_007644927.1/905-1013	WP_008273726.1/20-126	WP_008488162.1/23-127	WP_006787640.1/475-577	WP_010041727.1/514-626	WP_011385472.1/24-137	WP_008970304.1/313-423	WP_008883169.1/21-112	WP_007539785.1/148-253	WP_018521872.1/68-171	WP_007953679.1/6-104	WP_011940195.1/166-271	WP_008323046.1/267-367	WP_010853764.1/169-274	WP_010234098.1/233-331	WP_010100371.1/447-561	WP_012640647.1/54-162	WP_017545277.1/27-127	WP_011877871.1/326-427	WP_014971424.1/25-131	WP_012876302.1/346-463	WP_012629662.1/307-399	WP_011688393.1/249-360	WP_012617735.1/404-514	WP_020177975.1/392-498	WP_011399465.1/423-535	WP_013071718.1/164-255	WP_019599633.1/647-755	WP_013194612.1/270-386	WP_015116449.1/731-835	WP_017639998.1/499-590	WP_042732333.1/57-153	WP_013320508.1/75-180	WP_015415247.1/32-140	WP_017303599.1/321-433	WP_015724958.1/572-679	WP_015750864.1/310-415	WP_013513951.1/7-117	WP_015183986.1/372-478	WP_033177676.1/13-135	WP_015216107.1/418-520	WP_030980638.1/21-81	WP_013007510.1/16-120	WP_024823676.1/362-478
WP_006834544.1/299-403	WP_006167137.1/271-379	WP_006929492.1/526-636	WP_006064901.1/257-366	WP_007904231.1/511-619	WP_006953972.1/19-125	WP_007649052.1/24-123	WP_008278377.1/164-275	WP_008488973.1/145-250	WP_006787877.1/16-122	WP_010042468.1/693-804	WP_011390226.1/174-290	WP_008972406.1/148-257	WP_008952549.1/20-110	WP_007622368.1/406-511	WP_018612273.1/180-291	WP_007955205.1/213-257	WP_011981065.1/146-254	WP_008326557.1/300-399	WP_010855852.1/1396-1492	WP_010250816.1/188-296	WP_010110757.1/128-242	WP_012729561.1/144-251	WP_017589086.1/26-127	WP_011878612.1/129-222	WP_015077595.1/258-363	WP_012943456.1/447-562	WP_012630682.1/105-206	WP_011697105.1/210-316	WP_012636709.1/274-389	WP_020228743.1/333-447	WP_011416353.1/316-422	WP_013147107.1/745-849	WP_019903433.1/175-282	WP_013195650.1/390-499	WP_015121628.1/721-826	WP_017719422.1/275-384	WP_043059481.1/67-161	WP_013323901.1/294-398	WP_015435817.1/155-263	WP_017315856.1/881-993	WP_015725178.1/765-873	WP_015751327.1/404-507	WP_013515991.1/334-434	WP_015191430.1/199-301	WP_033263602.1/9-131	WP_015216680.1/963-1064	WP_030983285.1/19-112	WP_013008084.1/271-376	WP_024823918.1/155-270
WP_006835324.1/161-261	WP_006216959.1/157-265	WP_006958469.1/6-126	WP_006098654.1/716-820	WP_007904231.1/630-743	WP_006955612.1/81-188	WP_007661632.1/140-231	WP_008291280.1/530-641	WP_008495673.1/21-126	WP_006788446.1/466-562	WP_010043417.1/499-612	WP_011390226.1/43-161	WP_008972406.1/21-130	WP_008953092.1/10-110	WP_007638318.1/307-400	WP_018615333.1/141-245	WP_007955317.1/21-124	WP_012099073.1/146-251	WP_008384128.1/266-342	WP_010917916.1/25-125	WP_010250816.1/312-410	WP_010245073.1/9-54	WP_012796803.1/388-496	WP_017594329.1/17-128	WP_011937208.1/322-418	WP_015337665.1/485-591	WP_012943520.1/418-534	WP_012633024.1/41-145	WP_011697155.1/48-153	WP_012637226.1/401-517	WP_020410088.1/20-129	WP_011416421.1/261-358	WP_013304480.1/196-247	WP_020380541.1/675-782	WP_013253088.1/289-406	WP_015133692.1/359-465	WP_017720849.1/995-1102	WP_043380554.1/58-160	WP_013324162.1/155-257	WP_015441342.1/32-142	WP_017484300.1/16-120	WP_015751383.1/298-403	WP_015773190.1/305-408	WP_013559506.1/23-133	WP_015192937.1/292-400	WP_033279887.1/12-136	WP_015227789.1/706-816	WP_030983494.1/16-104	WP_013010866.1/170-273	WP_024826142.1/1355-1463
WP_006869316.1/178-271	WP_006275330.1/146-257	WP_006963486.1/10-125	WP_006101687.1/296-405	WP_007904486.1/384-494	WP_006956908.1/467-571	WP_007675486.1/805-913	WP_008308472.1/532-638	WP_008527925.1/132-237	WP_006871164.1/9-116	WP_010043508.1/324-436	WP_011391190.1/450-561	WP_008974592.1/453-563	WP_008955680.1/10-112	WP_007698506.1/189-284	WP_018615333.1/268-369	WP_007957650.1/215-286	WP_012172289.1/144-255	WP_008389305.1/24-124	WP_010920520.1/198-301	WP_010271160.1/169-272	WP_010246255.1/168-283	WP_012805679.1/160-268	WP_017602323.1/154-265	WP_011937365.1/152-261	WP_015436530.1/224-333	WP_013032718.1/24-141	WP_012638414.1/502-602	WP_011698059.1/144-256	WP_012639781.1/184-295	WP_020562708.1/272-313	WP_011417066.1/247-358	WP_013407331.1/409-513	WP_020402830.1/990-1095	WP_013256854.1/523-641	WP_015205087.1/795-899	WP_017879088.1/678-803	WP_043775357.1/56-161	WP_013360346.1/399-500	WP_015443622.1/29-141	WP_017651577.1/462-574	WP_015751632.1/38-149	WP_015773612.1/400-507	WP_013567709.1/186-297	WP_015195964.1/266-376	WP_033821143.1/12-134	WP_015234211.1/259-370	WP_030986925.1/15-67	WP_013110174.1/65-171	WP_024873180.1/539-655
WP_006878894.1/136-243	WP_006297264.1/296-407	WP_006965257.1/296-409	WP_006299903.1/255-363	WP_007904486.1/510-621	WP_006965266.1/167-279	WP_007709634.1/62-165	WP_008308630.1/179-289	WP_008533830.1/134-239	WP_006882886.1/400-507	WP_010044069.1/506-617	WP_011413937.1/303-414	WP_009030728.1/140-245	WP_008985317.1/12-114	WP_007719797.1/521-622	WP_018615333.1/394-506	WP_007960150.1/85-187	WP_012172289.1/21-131	WP_008390034.1/20-121	WP_010921027.1/29-124	WP_010273463.1/387-492	WP_010249346.1/301-413	WP_012972789.1/27-135	WP_017621082.1/18-130	WP_011937805.1/289-383	WP_015486212.1/45-150	WP_013032872.1/860-975	WP_012638837.1/35-136	WP_011698375.1/49-158	WP_012648871.1/272-385	WP_020564928.1/278-391	WP_011417066.1/413-524	WP_013442029.1/202-303	WP_020402833.1/903-1010	WP_013323369.1/627-745	WP_015226438.1/736-840	WP_017904811.1/500-623	WP_043835532.1/56-152	WP_013452020.1/308-405	WP_015480619.1/1017-1128	WP_017667143.1/240-346	WP_015768461.1/494-589	WP_015812003.1/30-132	WP_013581080.1/185-296	WP_015197166.1/351-459	WP_034762830.1/26-140	WP_015248564.1/52-160	WP_030997302.1/209-310	WP_013163556.1/160-268	WP_024889050.1/127-242
WP_006879318.1/300-406	WP_006301561.1/177-298	WP_006968464.1/12-54	WP_006299926.1/131-238	WP_007904981.1/255-367	WP_006965940.1/747-860	WP_007774422.1/154-265	WP_008312640.1/210-317	WP_008560872.1/24-130	WP_006884170.1/10-118	WP_010076421.1/30-135	WP_011413937.1/431-543	WP_009052713.1/342-452	WP_009195241.1/222-327	WP_007864593.1/568-668	WP_018615346.1/34-141	WP_007961155.1/211-255	WP_012253428.1/162-272	WP_008410313.1/191-288	WP_010943416.1/135-236	WP_010275392.1/36-126	WP_010389221.1/148-264	WP_013009459.1/232-337	WP_017652796.1/907-1016	WP_011939156.1/403-511	WP_015590362.1/140-249	WP_013034648.1/157-262	WP_013030286.1/666-766	WP_011699158.1/63-172	WP_012725898.1/338-453	WP_020591635.1/135-249	WP_011417066.1/668-778	WP_013452565.1/409-513	WP_020471621.1/264-365	WP_013323930.1/262-387	WP_015280492.1/784-889	WP_017941876.1/432-556	WP_044437656.1/46-152	WP_013452646.1/304-405	WP_015598426.1/243-328	WP_017721041.1/465-576	WP_015853351.1/76-170	WP_015859985.1/419-522	WP_013705491.1/646-753	WP_015200008.1/141-249	WP_034813852.1/24-135	WP_015249552.1/248-359	WP_031038237.1/6-91	WP_013164171.1/185-290	WP_024903464.1/195-284
WP_006890865.1/1018-1125	WP_006301816.1/251-347	WP_006970998.1/193-305	WP_006299941.1/482-592	WP_007905483.1/23-127	WP_006968155.1/314-425	WP_007859157.1/362-474	WP_008314036.1/153-264	WP_008676393.1/285-390	WP_006885631.1/530-639	WP_010139701.1/39-129	WP_011440350.1/91-194	WP_009093802.1/184-295	WP_009199383.1/14-102	WP_007867483.1/26-123	WP_018615600.1/158-269	WP_008298272.1/123-220	WP_012287687.1/156-261	WP_008412635.1/294-392	WP_011056755.1/292-390	WP_010282878.1/165-262	WP_010411418.1/141-249	WP_013011326.1/155-262	WP_017658918.1/863-971	WP_011940195.1/416-513	WP_015590362.1/265-375	WP_013217862.1/528-641	WP_013038433.1/272-373	WP_011714912.1/408-511	WP_012875081.1/1-49	WP_020592246.1/474-586	WP_011432877.1/4-119	WP_013454396.1/1341-1443	WP_020471636.1/144-250	WP_013324042.1/616-736	WP_015281351.1/771-876	WP_018150872.1/793-916	WP_045488245.1/51-144	WP_013506287.1/313-420	WP_015680407.1/231-334	WP_017839440.1/258-359	WP_015859770.1/194-295	WP_015895928.1/256-353	WP_013824884.1/366-475	WP_015202067.1/141-247	WP_034825723.1/24-135	WP_015415372.1/190-299	WP_031047437.1/9-90	WP_013164542.1/395-500	WP_026368534.1/115-224
WP_006890865.1/771-877	WP_006328027.1/743-826	WP_006979276.1/151-244	WP_006299943.1/21-129	WP_007907971.1/383-494	WP_006969587.1/40-147	WP_007874804.1/859-970	WP_008314551.1/549-660	WP_008676393.1/406-512	WP_006885631.1/940-1031	WP_010164100.1/39-146	WP_011440709.1/218-329	WP_009107886.1/1002-1110	WP_009205760.1/10-112	WP_007867815.1/993-1097	WP_018615600.1/295-399	WP_008409938.1/142-233	WP_012287687.1/28-133	WP_008413950.1/353-457	WP_011062340.1/330-406	WP_010322682.1/169-267	WP_010414399.1/138-247	WP_013029320.1/102-208	WP_017711704.1/861-970	WP_011979676.1/353-449	WP_015591243.1/247-356	WP_013321489.1/1522-1638	WP_013070514.1/191-278	WP_011714946.1/449-562	WP_012875441.1/242-349	WP_020592290.1/160-273	WP_011433744.1/369-483	WP_013454440.1/185-275	WP_020607589.1/13-120	WP_013325375.1/354-472	WP_015435278.1/733-837	WP_018151409.1/757-880	WP_045768289.1/46-135	WP_013506681.1/338-442	WP_015720994.1/46-156	WP_017874864.1/406-508	WP_015862296.1/55-148	WP_015946175.1/458-570	WP_013910354.1/124-222	WP_015204192.1/47-156	WP_034995557.1/14-128	WP_015437546.1/47-137	WP_031072205.1/32-136	WP_013164621.1/93-200	WP_026462277.1/218-327
WP_006892104.1/180-286	WP_006454619.1/193-301	WP_006980864.1/239-339	WP_006301895.1/140-260	WP_007907971.1/509-623	WP_006972628.1/139-245	WP_007919311.1/28-141	WP_008317857.1/180-289	WP_008676393.1/45-152	WP_006890865.1/905-1002	WP_010180941.1/71-166	WP_011441062.1/527-639	WP_009226795.1/277-387	WP_009206986.1/245-349	WP_007981014.1/223-323	WP_018619618.1/434-545	WP_008410244.1/157-258	WP_012331929.1/257-369	WP_008417496.1/13-114	WP_011235640.1/12-95	WP_010587751.1/490-598	WP_010467695.1/150-263	WP_013031230.1/135-244	WP_017715724.1/796-908	WP_011991172.1/586-694	WP_015591243.1/4-112	WP_013324014.1/450-559	WP_013148982.1/317-418	WP_011792651.1/197-310	WP_012876299.1/174-289	WP_020592744.1/151-265	WP_011447592.1/291-402	WP_013549981.1/158-236	WP_020695560.1/590-675	WP_013505845.1/214-326	WP_015480619.1/743-851	WP_018474993.1/404-521	WP_045828886.1/61-160	WP_013554177.1/77-186	WP_015723916.1/43-142	WP_018125868.1/719-830	WP_015906549.1/62-156	WP_016193701.1/715-816	WP_014027744.1/208-313	WP_015204461.1/291-396	WP_035049128.1/11-128	WP_015475717.1/1474-1571	WP_031076245.1/30-122	WP_013164756.1/36-141	WP_026463836.1/681-770
WP_006892283.1/640-752	WP_006455312.1/17-90	WP_006981964.1/7-113	WP_006317672.1/427-537	WP_007907971.1/640-752	WP_006981221.1/386-490	WP_007958739.1/137-248	WP_008318104.1/125-234	WP_008843714.1/149-255	WP_006912411.1/134-239	WP_010219558.1/8-104	WP_011442130.1/130-238	WP_009488614.1/526-636	WP_009453189.1/36-134	WP_008059653.1/395-504	WP_018619733.1/169-275	WP_008410368.1/281-382	WP_012332408.1/88-199	WP_008419778.1/296-364	WP_011317297.1/52-155	WP_010588415.1/159-267	WP_010476623.1/855-969	WP_013032951.1/155-261	WP_017715971.1/729-840	WP_011991410.1/316-416	WP_015724958.1/195-304	WP_013324571.1/426-541	WP_013191792.1/1533-1630	WP_011799532.1/672-777	WP_012900814.1/116-231	WP_020737933.1/286-399	WP_011448423.1/297-407	WP_013629235.1/899-1002	WP_020890079.1/94-200	WP_013506335.1/883-1002	WP_015766605.1/750-851	WP_018507114.1/1-96	WP_045829758.1/69-160	WP_013605813.1/14-132	WP_015725095.1/34-144	WP_018126786.1/628-738	WP_016657895.1/5-108	WP_016195501.1/84-184	WP_014184422.1/408-520	WP_015204619.1/145-250	WP_035068730.1/21-135	WP_015724958.1/1083-1192	WP_031168631.1/21-124	WP_013193863.1/187-294	WP_026840729.1/382-490
WP_006915533.1/131-233	WP_006459894.1/198-307	WP_006983546.1/549-660	WP_006459353.1/46-147	WP_007909455.1/497-608	WP_006989153.1/8-101	WP_008033124.1/302-406	WP_008319202.1/313-421	WP_008843714.1/25-128	WP_006915079.1/4-102	WP_010308736.1/145-240	WP_011457126.1/15-129	WP_009629217.1/283-396	WP_009481120.1/12-111	WP_008111344.1/30-136	WP_018621189.1/286-401	WP_008412635.1/41-148	WP_012348547.1/147-233	WP_008420075.1/20-121	WP_011368369.1/459-564	WP_010652583.1/526-633	WP_010480779.1/267-377	WP_013051824.1/178-281	WP_017715993.1/722-834	WP_012106652.1/121-234	WP_015751619.1/171-253	WP_013505609.1/750-864	WP_013292369.1/194-294	WP_011828349.1/215-311	WP_012901526.1/161-271	WP_020948908.1/101-216	WP_011522579.1/773-883	WP_013750468.1/19-125	WP_020891328.1/110-213	WP_013556885.1/386-493	WP_015773600.1/746-850	WP_018948865.1/438-536	WP_046113645.1/57-162	WP_013662673.1/310-419	WP_015751383.1/11-114	WP_018148910.1/239-315	WP_017297329.1/733-846	WP_016254791.1/23-119	WP_014245143.1/256-356	WP_015205212.1/161-267	WP_035257200.1/11-126	WP_015774285.1/96-179	WP_031479821.1/25-63	WP_013194588.1/44-149	WP_026843088.1/177-295
WP_006935682.1/386-474	WP_006461030.1/18-128	WP_006989572.1/16-128	WP_006460067.1/356-461	WP_007909455.1/753-864	WP_006994155.1/852-955	WP_008041677.1/118-219	WP_008320839.1/244-354	WP_008844606.1/150-255	WP_006926602.1/199-308	WP_010317158.1/122-241	WP_011457174.1/284-394	WP_009725741.1/225-332	WP_009516859.1/11-114	WP_008201426.1/661-764	WP_018622188.1/285-397	WP_008427422.1/217-312	WP_012404027.1/29-132	WP_008425544.1/251-353	WP_011394780.1/455-540	WP_010677644.1/76-180	WP_010526688.1/150-263	WP_013293092.1/105-210	WP_017716651.1/656-765	WP_012259340.1/206-315	WP_015773599.1/146-256	WP_013555575.1/306-393	WP_013293585.1/150-254	WP_011939405.1/152-253	WP_012931808.1/25-142	WP_021016062.1/9-119	WP_011523299.1/490-601	WP_013869160.1/973-1077	WP_022662282.1/239-343	WP_013556891.1/156-268	WP_015774337.1/748-853	WP_019145486.1/145-269	WP_046115525.1/62-155	WP_013705305.1/391-517	WP_015789816.1/15-111	WP_018410786.1/230-336	WP_017760514.1/72-174	WP_016329268.1/333-432	WP_014268889.1/269-378	WP_015206444.1/455-558	WP_035308888.1/5-129	WP_015861520.1/488-598	WP_031479980.1/25-135	WP_013194603.1/52-154	WP_027389472.1/273-386
WP_006950085.1/282-393	WP_006475356.1/300-406	WP_006990846.1/150-261	WP_006460134.1/613-710	WP_007909455.1/883-991	WP_007005595.1/34-138	WP_008042278.1/240-347	WP_008321116.1/352-448	WP_008844606.1/27-137	WP_006929158.1/458-548	WP_010486409.1/7-116	WP_011457174.1/411-512	WP_009786776.1/86-196	WP_009541978.1/11-113	WP_008219065.1/184-291	WP_018901386.1/167-282	WP_008429993.1/123-222	WP_012404648.1/46-151	WP_008425774.1/41-140	WP_011430491.1/706-802	WP_010687667.1/253-346	WP_010577808.1/141-249	WP_013294627.1/52-158	WP_017717811.1/1020-1130	WP_012452982.1/280-375	WP_015774497.1/604-711	WP_013555575.1/325-426	WP_013294627.1/310-405	WP_011958467.1/543-638	WP_012940764.1/288-400	WP_021131461.1/51-154	WP_011563091.1/274-385	WP_013875977.1/474-573	WP_022686027.1/298-409	WP_013645096.1/272-365	WP_015816992.1/742-844	WP_019303027.1/316-438	WP_046369069.1/61-161	WP_013719304.1/157-261	WP_015860471.1/21-130	WP_018508475.1/322-434	WP_017874902.1/383-480	WP_016360798.1/232-338	WP_014297234.1/243-352	WP_015206617.1/268-371	WP_035550108.1/25-135	WP_015956390.1/380-482	WP_031485917.1/19-120	WP_013194604.1/391-499	WP_027464243.1/623-710
WP_006953972.1/270-359	WP_006508324.1/890-998	WP_006990846.1/21-133	WP_006474436.1/237-338	WP_007909613.1/18-129	WP_007016449.1/271-376	WP_008042278.1/361-470	WP_008321199.1/345-455	WP_008888935.1/135-241	WP_006929556.1/25-126	WP_010523276.1/72-166	WP_011474362.1/95-199	WP_009797702.1/40-148	WP_009601576.1/10-110	WP_008240920.1/437-542	WP_019141165.1/181-293	WP_008513671.1/253-354	WP_012406114.1/27-131	WP_008426220.1/86-184	WP_011439612.1/333-421	WP_010693350.1/139-248	WP_010583604.1/142-256	WP_013314430.1/436-546	WP_017717811.1/727-839	WP_012468682.1/450-547	WP_015843118.1/130-228	WP_013556589.1/311-410	WP_013321493.1/714-818	WP_012044321.1/373-483	WP_012947686.1/283-395	WP_022698709.1/426-526	WP_011564249.1/62-177	WP_013898726.1/280-388	WP_022726641.1/565-677	WP_013739046.1/249-376	WP_015818032.1/732-836	WP_019512681.1/424-539	WP_046477367.1/54-159	WP_013721167.1/284-391	WP_015860546.1/519-627	WP_018996262.1/227-330	WP_018123662.1/335-442	WP_016414477.1/142-242	WP_014320815.1/7-117	WP_015207333.1/211-318	WP_035965890.1/25-78	WP_016355601.1/1483-1577	WP_031506503.1/32-133	WP_013194613.1/395-502	WP_027585569.1/655-760
WP_006964990.1/470-549	WP_006510952.1/190-300	WP_006990846.1/270-382	WP_006521139.1/217-324	WP_007910283.1/256-367	WP_007018622.1/97-194	WP_008058345.1/266-372	WP_008322808.1/181-289	WP_008888935.1/21-127	WP_006929607.1/1109-1216	WP_010544137.1/76-170	WP_011475024.1/362-473	WP_009798222.1/305-415	WP_009626941.1/172-277	WP_008276500.1/69-170	WP_019515136.1/171-286	WP_008515015.1/143-239	WP_012409556.1/141-254	WP_008427275.1/186-285	WP_011469593.1/560-648	WP_010877917.1/408-504	WP_010584584.1/143-256	WP_013323617.1/509-618	WP_017720757.1/147-253	WP_012469033.1/191-298	WP_015844671.1/148-245	WP_013607193.1/486-596	WP_013321493.1/845-948	WP_012062200.1/269-375	WP_012966466.1/26-134	WP_022716293.1/280-393	WP_011612000.1/552-665	WP_013926733.1/567-670	WP_022827892.1/1378-1485	WP_013751918.1/585-695	WP_015836588.1/41-146	WP_019555947.1/261-384	WP_046562879.1/70-168	WP_013897452.1/530-631	WP_015903267.1/355-453	WP_019142962.1/281-382	WP_018124042.1/333-443	WP_016481483.1/321-429	WP_014322861.1/235-349	WP_015207342.1/1074-1180	WP_036134580.1/7-132	WP_016549647.1/20-123	WP_031525999.1/41-150	WP_013217862.1/393-500	WP_027716758.1/144-248
WP_006964990.1/570-675	WP_006511172.1/147-257	WP_006993898.1/20-132	WP_006561297.1/23-131	WP_007910283.1/383-494	WP_007018729.1/141-246	WP_008117106.1/183-294	WP_008323733.1/351-460	WP_008889462.1/148-253	WP_006964335.1/137-251	WP_010583390.1/317-429	WP_011508878.1/647-759	WP_009803856.1/12-125	WP_009629151.1/318-422	WP_008286807.1/13-117	WP_019547945.1/100-202	WP_008516402.1/7-105	WP_012427411.1/22-133	WP_008434021.1/14-115	WP_011473328.1/331-423	WP_010878393.1/12-119	WP_010584669.1/162-276	WP_013512995.1/404-510	WP_017721033.1/886-997	WP_012469608.1/500-597	WP_015845934.1/144-248	WP_013645849.1/667-783	WP_013346478.1/781-880	WP_012080467.1/48-151	WP_013009524.1/462-573	WP_022729321.1/179-295	WP_011612000.1/872-985	WP_013928957.1/417-522	WP_022828540.1/87-195	WP_013816907.1/176-281	WP_015862293.1/759-862	WP_019559693.1/511-636	WP_046867407.1/68-161	WP_013919135.1/314-385	WP_015905689.1/29-140	WP_019176349.1/269-378	WP_018124043.1/848-938	WP_016544370.1/272-383	WP_014323525.1/33-144	WP_015208189.1/370-476	WP_036249039.1/14-136	WP_016874527.1/128-234	WP_033173839.1/154-255	WP_013217964.1/22-130	WP_027864049.1/273-387
WP_006965940.1/1-86	WP_006514087.1/268-377	WP_007016449.1/140-244	WP_006562633.1/619-729	WP_007910283.1/511-623	WP_007020603.1/151-244	WP_008118096.1/584-694	WP_008337878.1/227-332	WP_008889462.1/26-132	WP_006968155.1/186-292	WP_010587131.1/141-250	WP_011509762.1/97-201	WP_009812086.1/152-260	WP_009640837.1/8-111	WP_008287035.1/14-119	WP_019598999.1/759-874	WP_008517403.1/254-351	WP_012433238.1/37-148	WP_008442662.1/19-126	WP_011496270.1/64-168	WP_010878545.1/195-306	WP_010585121.1/172-287	WP_013578949.1/20-126	WP_017721361.1/569-680	WP_012470507.1/285-389	WP_015845934.1/264-372	WP_013645884.1/269-315	WP_013404945.1/446-547	WP_012160727.1/174-280	WP_013028802.1/366-483	WP_022771985.1/450-564	WP_011697606.1/44-144	WP_013992793.1/147-231	WP_023577242.1/1378-1485	WP_013879588.1/113-226	WP_015934519.1/737-843	WP_019597858.1/676-799	WP_047188749.1/56-156	WP_013968026.1/319-423	WP_015938014.1/12-112	WP_019499109.1/134-245	WP_018126050.1/685-781	WP_016548359.1/167-266	WP_014355908.1/251-360	WP_015209237.1/261-364	WP_036479749.1/11-129	WP_016876616.1/647-754	WP_033176027.1/22-108	WP_013218208.1/482-589	WP_028052928.1/35-122
WP_006968155.1/442-545	WP_006514442.1/32-143	WP_007019614.1/151-247	WP_006582774.1/237-358	WP_007910283.1/645-752	WP_007021436.1/172-281	WP_008240585.1/585-696	WP_008371616.1/582-706	WP_008899480.1/144-247	WP_006968702.1/2-107	WP_010627231.1/598-709	WP_011523791.1/246-345	WP_009832252.1/361-471	WP_009766298.1/25-127	WP_008287156.1/130-238	WP_019598999.1/896-1006	WP_008540233.1/83-181	WP_012452052.1/347-459	WP_008504115.1/280-381	WP_011496437.1/482-588	WP_010878949.1/126-224	WP_010585506.1/129-244	WP_013581190.1/472-580	WP_017731943.1/13-123	WP_012499046.1/574-685	WP_016551203.1/426-474	WP_013769664.1/321-434	WP_013446413.1/88-176	WP_012174940.1/12-97	WP_013030925.1/380-494	WP_022776624.1/285-398	WP_011698024.1/17-129	WP_013995529.1/141-246	WP_023577242.1/182-290	WP_013881098.1/187-302	WP_016918737.1/727-832	WP_019599655.1/675-797	WP_047403778.1/49-138	WP_013995172.1/271-374	WP_015947333.1/357-466	WP_019559344.1/183-287	WP_018229372.1/495-600	WP_016874030.1/280-388	WP_014374047.1/45-153	WP_015215578.1/139-245	WP_037067083.1/16-133	WP_016878370.1/607-717	WP_033213326.1/162-258	WP_013218576.1/665-772	WP_028296599.1/39-152
WP_006979791.1/160-267	WP_006519560.1/454-564	WP_007020126.1/321-421	WP_006619406.1/170-278	WP_007911128.1/262-372	WP_007021734.1/37-144	WP_008240920.1/307-418	WP_008386002.1/8-116	WP_008899480.1/24-134	WP_006968715.1/119-225	WP_010628907.1/180-292	WP_011536849.1/378-475	WP_009838091.1/366-477	WP_009797331.1/17-121	WP_008290004.1/332-439	WP_019634899.1/18-126	WP_008586843.1/201-301	WP_012452258.1/178-287	WP_008504115.1/930-1031	WP_011497794.1/16-118	WP_010878949.1/8-111	WP_010585895.1/147-261	WP_013719871.1/103-206	WP_017947035.1/141-244	WP_012500717.1/1306-1414	WP_016838623.1/38-124	WP_013841683.1/293-394	WP_013452557.1/401-510	WP_012335570.1/597-707	WP_013074351.1/383-498	WP_023004566.1/235-338	WP_011698059.1/272-379	WP_014019261.1/389-481	WP_023577242.1/475-589	WP_013881768.1/46-163	WP_016952553.1/764-867	WP_019614512.1/263-385	WP_047583886.1/58-150	WP_014109968.1/207-316	WP_015948938.1/164-274	WP_019573786.1/580-681	WP_018410669.1/492-598	WP_016920318.1/167-258	WP_014451672.1/131-235	WP_015215581.1/454-559	WP_037491932.1/16-135	WP_016878631.1/257-356	WP_033217473.1/10-101	WP_013256881.1/144-249	WP_028573926.1/332-419
WP_006981615.1/252-359	WP_006519560.1/63-175	WP_007020288.1/136-250	WP_006621894.1/326-435	WP_007911413.1/38-145	WP_007021976.1/569-674	WP_008273865.1/1201-1313	WP_008386132.1/270-380	WP_008962476.1/136-242	WP_006973704.1/8-106	WP_010629458.1/140-253	WP_011540155.1/393-498	WP_010043446.1/270-378	WP_009834896.1/8-111	WP_008306103.1/406-500	WP_019925248.1/35-140	WP_008591246.1/123-222	WP_012523206.1/141-253	WP_008517901.1/221-261	WP_011508841.1/448-550	WP_010879524.1/23-127	WP_010586162.1/140-252	WP_013721322.1/28-138	WP_018260181.1/225-340	WP_012500951.1/295-403	WP_017186867.1/224-333	WP_013875961.1/592-709	WP_013452565.1/665-762	WP_012345045.1/217-329	WP_013148878.1/533-647	WP_023434067.1/385-485	WP_011699155.1/263-367	WP_014023011.1/418-524	WP_023580593.1/1128-1235	WP_013970122.1/134-175	WP_017258836.1/18-124	WP_019622142.1/14-119	WP_047825247.1/53-161	WP_014434772.1/474-576	WP_016714173.1/30-78	WP_019646721.1/51-157	WP_018608751.1/484-583	WP_016921101.1/176-270	WP_014586491.1/413-519	WP_015216190.1/672-778	WP_037905119.1/12-123	WP_016957409.1/205-309	WP_033219737.1/31-138	WP_013257083.1/27-122	WP_029033503.1/193-274
WP_006981969.1/427-533	WP_006561010.1/166-275	WP_007039783.1/396-508	WP_006668664.1/542-652	WP_007913896.1/383-494	WP_007022283.1/14-120	WP_008274695.1/142-253	WP_008387140.1/204-286	WP_008962476.1/15-120	WP_006974600.1/136-232	WP_010655036.1/17-122	WP_011574689.1/214-312	WP_010120304.1/18-128	WP_009856262.1/11-114	WP_008308859.1/655-761	WP_019943606.1/201-314	WP_008638644.1/250-353	WP_012523206.1/15-120	WP_008586583.1/149-250	WP_011534209.1/173-273	WP_010879907.1/73-179	WP_010938045.1/139-249	WP_013819602.1/493-602	WP_018301438.1/843-953	WP_012507184.1/257-358	WP_017187615.1/143-251	WP_013882978.1/346-456	WP_013454396.1/1464-1565	WP_012376366.1/213-326	WP_013162885.1/308-421	WP_023454339.1/435-536	WP_011699228.1/1008-1121	WP_014034201.1/680-782	WP_023580593.1/182-290	WP_013970122.1/144-252	WP_017258839.1/728-834	WP_019675865.1/445-571	WP_047825776.1/81-172	WP_014559108.1/975-1078	WP_016875408.1/68-174	WP_019864372.1/130-236	WP_018715402.1/25-123	WP_017296155.1/168-263	WP_014695500.1/26-136	WP_015236052.1/154-260	WP_037928792.1/7-126	WP_016984965.1/972-1071	WP_033219832.1/49-151	WP_013259647.1/155-268	WP_029035914.1/190-278
WP_006982326.1/25-128	WP_006561010.1/41-150	WP_007039952.1/252-362	WP_006672267.1/189-296	WP_007914246.1/259-367	WP_007022446.1/141-249	WP_008275850.1/329-438	WP_008425436.1/135-231	WP_008962476.1/259-364	WP_006980570.1/147-251	WP_010684358.1/7-117	WP_011579438.1/649-758	WP_010192247.1/216-324	WP_010190360.1/25-129	WP_008314989.1/146-251	WP_019947507.1/169-281	WP_008639020.1/123-222	WP_012561721.1/28-132	WP_008849704.1/153-253	WP_011632808.1/403-501	WP_010879944.1/67-165	WP_010939383.1/14-122	WP_013901666.1/618-724	WP_018311009.1/282-386	WP_012615561.1/205-314	WP_017291416.1/32-140	WP_013901411.1/156-273	WP_013506335.1/753-853	WP_012448854.1/455-566	WP_013162915.1/361-474	WP_023717113.1/291-405	WP_011699608.1/154-264	WP_014148910.1/365-470	WP_023580593.1/476-585	WP_014214287.1/251-368	WP_017299188.1/757-860	WP_019689524.1/369-495	WP_048380048.1/58-153	WP_014561342.1/146-249	WP_016939320.1/371-471	WP_019894755.1/655-761	WP_018749593.1/474-581	WP_017354428.1/100-201	WP_014731726.1/85-194	WP_015242321.1/5-103	WP_037967120.1/10-126	WP_017287564.1/288-398	WP_033265920.1/20-108	WP_013278226.1/26-131	WP_029161753.1/259-370
WP_006989283.1/514-620	WP_006582961.1/268-374	WP_007040295.1/464-560	WP_006672269.1/208-317	WP_007914316.1/26-135	WP_007038980.1/307-415	WP_008276005.1/1281-1392	WP_008425544.1/133-219	WP_008965990.1/134-240	WP_006982739.1/143-252	WP_010874213.1/386-481	WP_011582887.1/356-467	WP_010238972.1/130-239	WP_010192427.1/403-508	WP_008320968.1/148-253	WP_019947507.1/368-477	WP_008696217.1/12-98	WP_012592545.1/145-255	WP_008892833.1/19-124	WP_011637187.1/18-116	WP_010880169.1/238-337	WP_010940219.1/26-137	WP_014019261.1/14-99	WP_018381829.1/154-265	WP_012617735.1/814-909	WP_017437602.1/128-235	WP_014219378.1/25-137	WP_013749837.1/28-132	WP_012500547.1/169-284	WP_013163603.1/410-524	WP_023788102.1/326-431	WP_011699910.1/237-337	WP_014454322.1/1090-1195	WP_024283221.1/950-1059	WP_014407177.1/390-499	WP_017303485.1/728-831	WP_019873326.1/198-314	WP_048444186.1/47-139	WP_014680322.1/158-264	WP_017026695.1/393-489	WP_019918026.1/242-356	WP_018912072.1/394-494	WP_017652668.1/180-278	WP_014740353.1/14-67	WP_015459683.1/22-117	WP_038655744.1/6-133	WP_017291669.1/285-388	WP_033282997.1/5-94	WP_013291545.1/22-116	WP_029166635.1/449-563
WP_006989283.1/772-874	WP_006607916.1/102-210	WP_007040953.1/137-251	WP_006715056.1/29-136	WP_007914320.1/175-281	WP_007039952.1/1-106	WP_008276005.1/1535-1646	WP_008442595.1/258-366	WP_008966043.1/149-253	WP_006987407.1/141-239	WP_010918174.1/26-132	WP_011663513.1/381-492	WP_010273463.1/141-249	WP_010192427.1/538-643	WP_008335833.1/263-370	WP_019947507.1/494-610	WP_008699081.1/22-110	WP_012592545.1/16-123	WP_008894257.1/574-682	WP_011661688.1/336-438	WP_010880933.1/242-340	WP_010940400.1/14-125	WP_014087252.1/196-303	WP_018385960.1/127-232	WP_012627589.1/466-574	WP_017460865.1/845-950	WP_014260562.1/33-148	WP_013817823.1/1591-1692	WP_012567750.1/523-632	WP_013257496.1/39-149	WP_024033626.1/457-562	WP_011700041.1/425-537	WP_014554883.1/274-377	WP_024300696.1/950-1064	WP_014456319.1/262-304	WP_017658918.1/736-840	WP_020209135.1/732-851	WP_049561237.1/60-158	WP_014856860.1/587-691	WP_017304926.1/1091-1202	WP_019937621.1/431-489	WP_018912843.1/380-480	WP_017711457.1/201-312	WP_014780212.1/173-286	WP_015784291.1/579-686	WP_039094873.1/4-113	WP_017291670.1/144-249	WP_033308852.1/26-134	WP_013314430.1/321-430	WP_029897621.1/175-283
WP_006990342.1/448-554	WP_006610885.1/430-541	WP_007041135.1/508-620	WP_006717139.1/207-316	WP_007914320.1/40-152	WP_007040950.1/138-244	WP_008295285.1/137-247	WP_008442841.1/14-119	WP_008966043.1/33-140	WP_007019886.1/346-442	WP_011103519.1/36-116	WP_011664355.1/256-368	WP_010286703.1/173-281	WP_010275392.1/152-257	WP_008337468.1/344-450	WP_019948626.1/310-418	WP_009179819.1/222-314	WP_012598482.1/128-241	WP_008895561.1/260-344	WP_011709852.1/545-643	WP_010908330.1/34-142	WP_010942049.1/7-122	WP_014198912.1/174-283	WP_018540964.1/140-257	WP_012628358.1/164-273	WP_017605927.1/10-120	WP_014276822.1/224-339	WP_013887340.1/422-529	WP_012597538.1/765-871	WP_013259999.1/30-142	WP_024091909.1/86-199	WP_011700536.1/630-741	WP_014772924.1/231-336	WP_025111140.1/135-243	WP_014456319.1/272-377	WP_017711704.1/734-839	WP_020290152.1/367-494	WP_049760575.1/63-157	WP_014869525.1/144-248	WP_017839499.1/147-265	WP_019938323.1/195-294	WP_018913467.1/366-465	WP_017720845.1/545-644	WP_014808302.1/52-159	WP_015954706.1/384-487	WP_039657385.1/4-88	WP_017294254.1/966-1071	WP_033321442.1/27-111	WP_013321373.1/145-250	WP_031549475.1/840-954
WP_007016201.1/245-335	WP_006612191.1/218-328	WP_007042354.1/374-484	WP_006717185.1/148-258	WP_007914812.1/638-750	WP_007041098.1/207-315	WP_008305085.1/587-698	WP_008497103.1/271-380	WP_008966044.1/145-250	WP_007019888.1/258-357	WP_011224964.1/1461-1572	WP_011665470.1/94-198	WP_010301977.1/172-281	WP_010287482.1/24-129	WP_008339951.1/14-120	WP_019949318.1/174-287	WP_009332116.1/145-236	WP_012626835.1/452-560	WP_008896661.1/5-105	WP_011788306.1/9-108	WP_010994604.1/296-394	WP_011112584.1/394-507	WP_014323808.1/36-144	WP_018546243.1/147-260	WP_012629504.1/462-566	WP_017726830.1/16-123	WP_014357599.1/227-338	WP_013967207.1/448-549	WP_012598679.1/40-153	WP_013268407.1/137-252	WP_024275629.1/337-450	WP_011764684.1/49-161	WP_014773112.1/689-780	WP_025293233.1/446-553	WP_014777222.1/413-534	WP_017732525.1/22-128	WP_020410876.1/512-637	WP_049871271.1/50-153	WP_014872885.1/352-461	WP_017841605.1/546-655	WP_019998084.1/232-346	WP_018914267.1/349-450	WP_017729768.1/77-171	WP_014811063.1/479-590	WP_015956390.1/769-877	WP_040325784.1/10-127	WP_017302932.1/905-1018	WP_034091616.1/25-132	WP_013326446.1/257-363	WP_035484625.1/291-401
WP_007039292.1/822-927	WP_006618670.1/209-321	WP_007093451.1/15-125	WP_006717185.1/24-131	WP_007916828.1/16-127	WP_007066997.1/257-362	WP_008312317.1/171-282	WP_008498532.1/275-383	WP_008966044.1/22-128	WP_007021251.1/149-247	WP_011224964.1/658-768	WP_011666107.1/418-533	WP_010409524.1/6-114	WP_010297229.1/11-111	WP_008340143.1/1031-1138	WP_019987327.1/300-411	WP_009498238.1/23-112	WP_012627672.1/1195-1304	WP_008974280.1/367-467	WP_011925858.1/435-540	WP_011138075.1/148-249	WP_011141018.1/449-565	WP_014415994.1/494-602	WP_018548589.1/127-234	WP_012629504.1/587-696	WP_017729270.1/138-238	WP_014374137.1/201-316	WP_014022698.1/299-398	WP_012612550.1/217-296	WP_013292108.1/649-762	WP_024276420.1/18-127	WP_011791528.1/406-493	WP_014797062.1/471-545	WP_025597423.1/250-361	WP_014780240.1/503-615	WP_017750169.1/764-867	WP_020599325.1/497-618	WP_050045679.1/65-159	WP_015047474.1/220-322	WP_017841844.1/565-675	WP_020186510.1/182-272	WP_018914400.1/193-294	WP_017730091.1/83-183	WP_014867961.1/299-404	WP_015956495.1/570-673	WP_040334879.1/227-335	WP_017303987.1/825-931	WP_035791903.1/25-133	WP_013329430.1/174-277	WP_035984862.1/780-869
WP_007039952.1/120-227	WP_006619077.1/327-436	WP_007103133.1/274-384	WP_006745823.1/166-270	WP_007916872.1/20-131	WP_007079659.1/251-358	WP_008313970.1/302-413	WP_008508925.1/136-245	WP_008969373.1/135-240	WP_007021841.1/342-436	WP_011242514.1/376-484	WP_011666107.1/553-660	WP_010443813.1/335-445	WP_010300845.1/267-371	WP_008365181.1/312-406	WP_019987327.1/566-667	WP_009612768.1/193-296	WP_012628959.1/677-785	WP_009094396.1/1241-1340	WP_011937286.1/258-362	WP_011141239.1/30-137	WP_011187582.1/17-120	WP_014426799.1/208-309	WP_018557787.1/147-223	WP_012629505.1/462-562	WP_017729699.1/256-365	WP_014393228.1/25-140	WP_014236076.1/154-258	WP_012627246.1/231-335	WP_013293812.1/873-991	WP_024280698.1/13-113	WP_011813178.1/132-233	WP_014803494.1/541-625	WP_025608371.1/157-264	WP_014804968.1/281-394	WP_017839889.1/758-863	WP_020620100.1/134-250	WP_050408322.1/47-140	WP_015117477.1/118-195	WP_017934711.1/10-113	WP_020227596.1/288-389	WP_018989065.1/172-279	WP_017915056.1/87-188	WP_015119074.1/360-469	WP_016544370.1/397-506	WP_040574307.1/7-129	WP_017315761.1/438-530	WP_035803782.1/7-94	WP_013404783.1/391-499	WP_036477965.1/31-120
WP_007040957.1/484-591	WP_006619704.1/207-316	WP_007104629.1/25-136	WP_006747849.1/450-556	WP_007917160.1/518-630	WP_007137655.1/179-281	WP_008316973.1/1043-1153	WP_008510573.1/140-235	WP_008969373.1/20-125	WP_007021841.1/451-548	WP_011244685.1/692-796	WP_011666107.1/682-789	WP_010477606.1/2077-2186	WP_010322904.1/11-114	WP_008412003.1/32-135	WP_019987327.1/712-821	WP_009615629.1/143-234	WP_012631940.1/35-140	WP_009151698.1/1136-1238	WP_011958236.1/40-147	WP_011173074.1/263-382	WP_011196521.1/151-262	WP_014778192.1/126-234	WP_018557830.1/147-259	WP_012645991.1/645-753	WP_017731560.1/274-381	WP_014441887.1/331-428	WP_014237217.1/441-547	WP_012627672.1/1344-1455	WP_013294212.1/425-541	WP_024304490.1/779-893	WP_011938907.1/290-401	WP_015168810.1/543-627	WP_025608372.1/148-255	WP_014809677.1/477-594	WP_017841591.1/729-833	WP_020620392.1/206-328	WP_050462057.1/59-162	WP_015118316.1/201-303	WP_018066008.1/308-417	WP_020504703.1/1286-1392	WP_018992988.1/37-135	WP_017978005.1/130-215	WP_015138911.1/627-738	WP_016548555.1/397-506	WP_040713264.1/15-131	WP_017316407.1/340-432	WP_035839631.1/10-100	WP_013505846.1/438-543	WP_037514992.1/278-398
WP_007042338.1/279-383	WP_006619736.1/43-164	WP_007118893.1/217-330	WP_006747939.1/554-662	WP_007917417.1/100-212	WP_007144090.1/78-187	WP_008316973.1/795-904	WP_008581772.1/11-121	WP_009025713.1/13-119	WP_007022446.1/20-128	WP_011322054.1/152-265	WP_011714952.1/1185-1299	WP_010481154.1/481-589	WP_010367960.1/13-116	WP_008418635.1/392-478	WP_019996978.1/185-296	WP_009615629.1/15-111	WP_012682775.1/137-240	WP_009196107.1/7-78	WP_012043781.1/476-578	WP_011189759.1/383-483	WP_011237485.1/393-502	WP_014798289.1/451-557	WP_018559071.1/136-246	WP_012648765.1/30-120	WP_017732082.1/273-374	WP_014443882.1/183-299	WP_014276884.1/450-551	WP_012627769.1/1044-1151	WP_013294487.1/340-456	WP_024329342.1/259-365	WP_011939007.1/238-350	WP_015258795.1/326-430	WP_025608372.1/274-389	WP_014855917.1/349-465	WP_018004131.1/690-792	WP_020648824.1/59-178	WP_050596443.1/57-164	WP_015127490.1/156-259	WP_018084046.1/18-113	WP_020562508.1/160-261	WP_019372967.1/600-710	WP_018077449.1/6-102	WP_015138942.1/377-488	WP_016861230.1/742-847	WP_042340677.1/79-196	WP_017317036.1/679-776	WP_035842488.1/14-116	WP_013513949.1/159-266	WP_037546959.1/617-705
WP_007042944.1/168-275	WP_006621894.1/87-196	WP_007120973.1/58-168	WP_006748667.1/615-725	WP_007917417.1/2-83	WP_007145320.1/493-601	WP_008316973.1/921-1032	WP_008606311.1/362-470	WP_009097890.1/129-238	WP_007022937.1/300-407	WP_011324416.1/131-244	WP_011809121.1/149-265	WP_010568544.1/8-114	WP_010398624.1/158-261	WP_008443938.1/443-545	WP_019997080.1/168-280	WP_009619783.1/158-207	WP_012706987.1/262-367	WP_009204864.1/153-253	WP_012045274.1/445-547	WP_011286190.1/300-412	WP_011287795.1/270-384	WP_014956602.1/39-138	WP_018560126.1/100-210	WP_012649234.1/286-382	WP_017811271.1/398-506	WP_014690666.1/327-443	WP_014291007.1/474-573	WP_012627769.1/3244-3351	WP_013294487.1/69-182	WP_024353320.1/266-378	WP_011939156.1/140-251	WP_015267409.1/136-242	WP_025763106.1/802-910	WP_015047395.1/18-135	WP_018016069.1/743-844	WP_020676827.1/743-866	WP_050735085.1/38-138	WP_015146677.1/414-516	WP_018150872.1/663-774	WP_020677881.1/767-873	WP_019373660.1/158-265	WP_018126786.1/380-490	WP_015151841.1/455-565	WP_016861593.1/448-553	WP_042394313.1/13-135	WP_017446429.1/557-659	WP_035844498.1/25-129	WP_013515538.1/306-404	WP_038263812.1/6-122
WP_007043198.1/280-385	WP_006622979.1/538-645	WP_007121365.1/4-116	WP_006786501.1/464-573	WP_007917417.1/223-334	WP_007145452.1/446-553	WP_008335881.1/31-129	WP_008623609.1/144-247	WP_009097890.1/18-122	WP_007022937.1/549-654	WP_011373701.1/113-225	WP_011923896.1/308-420	WP_010583604.1/268-378	WP_010410835.1/146-250	WP_008461438.1/70-180	WP_019999018.1/212-324	WP_009636954.1/215-272	WP_012752264.1/170-279	WP_009210197.1/182-286	WP_012069268.1/19-120	WP_011286317.1/495-605	WP_011322040.1/152-269	WP_015013152.1/326-435	WP_018562136.1/142-250	WP_012663312.1/447-540	WP_017814923.1/257-368	WP_014691016.1/180-294	WP_014292117.1/357-456	WP_012627769.1/792-902	WP_013313136.1/266-364	WP_024508439.1/312-412	WP_011940195.1/300-406	WP_015408667.1/145-250	WP_026135436.1/834-941	WP_015120067.1/827-947	WP_018044635.1/734-834	WP_020680116.1/499-621	WP_050774679.1/49-142	WP_015147131.1/950-1053	WP_018176398.1/14-107	WP_020677881.1/884-994	WP_019572908.1/642-726	WP_018319060.1/494-603	WP_015171952.1/883-994	WP_016874037.1/454-559	WP_042424365.1/12-135	WP_017715713.1/665-777	WP_035846091.1/166-222	WP_013644944.1/23-128	WP_038996077.1/75-164
WP_007043198.1/407-518	WP_006623739.1/152-267	WP_007145720.1/413-518	WP_006786672.1/973-1082	WP_007917417.1/357-466	WP_007183487.1/27-140	WP_008338508.1/301-411	WP_008623609.1/935-1047	WP_009104713.1/27-133	WP_007039292.1/196-305	WP_011413900.1/27-121	WP_011926994.1/352-463	WP_010584669.1/283-393	WP_010451675.1/3-108	WP_008466862.1/618-725	WP_020071186.1/354-464	WP_009638531.1/223-324	WP_012942564.1/34-128	WP_009377893.1/255-354	WP_012097338.1/58-160	WP_011342725.1/567-675	WP_011323096.1/47-144	WP_015110167.1/185-292	WP_018562542.1/137-250	WP_012698621.1/312-418	WP_017941226.1/150-259	WP_014691577.1/206-322	WP_014356732.1/30-130	WP_012628959.1/296-401	WP_013325873.1/703-819	WP_024511856.1/312-414	WP_012105996.1/434-544	WP_015410255.1/637-741	WP_026185979.1/216-326	WP_015124007.1/798-915	WP_018066883.1/727-833	WP_020889096.1/511-637	WP_050783518.1/40-143	WP_015147581.1/583-687	WP_018190637.1/18-63	WP_020875788.1/174-284	WP_019866839.1/585-680	WP_018456546.1/494-591	WP_015173200.1/386-497	WP_016874040.1/139-242	WP_043297633.1/10-108	WP_017717811.1/224-323	WP_035848719.1/10-54	WP_013645002.1/773-879	WP_040825941.1/6-120
WP_007067266.1/188-296	WP_006631764.1/922-1034	WP_007145971.1/461-573	WP_006787185.1/620-725	WP_007917496.1/261-372	WP_007191123.1/148-257	WP_008384930.1/292-400	WP_008623756.1/113-202	WP_009209910.1/139-244	WP_007039292.1/327-431	WP_011414456.1/43-149	WP_011995032.1/362-474	WP_010903742.1/820-931	WP_010571488.1/11-113	WP_008474581.1/122-217	WP_020180044.1/270-383	WP_009720134.1/10-106	WP_012945064.1/85-197	WP_009377893.1/773-873	WP_012106179.1/536-639	WP_011417000.1/142-243	WP_011340453.1/16-123	WP_015136820.1/190-299	WP_018562839.1/135-248	WP_012805267.1/437-545	WP_018086586.1/162-272	WP_014691814.1/167-265	WP_014414998.1/26-125	WP_012629146.1/473-585	WP_013445676.1/314-423	WP_024562194.1/9-118	WP_012106323.1/357-466	WP_015410469.1/154-250	WP_026379897.1/225-332	WP_015149706.1/267-385	WP_018124043.1/729-832	WP_020889097.1/512-637	WP_050787301.1/74-166	WP_015148448.1/654-758	WP_018273535.1/8-109	WP_020876784.1/257-369	WP_019867415.1/392-492	WP_018473825.1/8-110	WP_015175031.1/802-912	WP_016874812.1/387-495	WP_043433738.1/11-135	WP_017721033.1/1404-1509	WP_035849979.1/5-92	WP_013645019.1/22-128	WP_041725959.1/812-925
WP_007067266.1/482-589	WP_006633119.1/418-526	WP_007146286.1/273-386	WP_006787335.1/181-290	WP_007917774.1/20-132	WP_007192574.1/283-392	WP_008384930.1/412-523	WP_008624638.1/165-275	WP_009209910.1/24-130	WP_007039292.1/453-553	WP_011445989.1/50-153	WP_011995032.1/490-603	WP_010937440.1/128-235	WP_010649737.1/26-130	WP_008483802.1/122-226	WP_020211159.1/136-247	WP_009733304.1/9-103	WP_013053805.1/169-275	WP_009487311.1/359-458	WP_012107053.1/895-997	WP_011417646.1/144-251	WP_011340657.1/12-125	WP_015136820.1/328-436	WP_018569899.1/136-249	WP_012805267.1/689-797	WP_018126359.1/372-479	WP_014738351.1/226-342	WP_014454263.1/307-406	WP_012629662.1/2167-2273	WP_013445676.1/451-553	WP_024586418.1/387-491	WP_012106657.1/117-233	WP_015441342.1/340-434	WP_026462002.1/150-256	WP_015150675.1/832-951	WP_018294397.1/740-844	WP_021271824.1/285-407	WP_051001486.1/46-141	WP_015148692.1/199-302	WP_018612369.1/351-454	WP_020881270.1/377-488	WP_019897408.1/130-224	WP_018604331.1/64-174	WP_015177571.1/332-444	WP_016875507.1/268-373	WP_044001999.1/11-135	WP_017732174.1/562-658	WP_035852027.1/5-93	WP_013683054.1/387-493	WP_041727628.1/3-119
WP_007092786.1/233-333	WP_006633410.1/1080-1162	WP_007146563.1/282-393	WP_006787351.1/40-149	WP_007917881.1/383-494	WP_007194532.1/239-325	WP_008386166.1/152-256	WP_008849913.1/260-369	WP_009340023.1/142-248	WP_007039783.1/690-787	WP_011480844.1/682-787	WP_012047221.1/310-422	WP_011021984.1/938-1039	WP_010677594.1/32-136	WP_008583746.1/301-400	WP_020211159.1/266-378	WP_009793849.1/6-113	WP_013148764.1/151-253	WP_009487716.1/486-585	WP_012158696.1/266-354	WP_011447504.1/314-417	WP_011341308.1/14-122	WP_015141178.1/620-729	WP_018748049.1/22-132	WP_012813465.1/209-320	WP_018130547.1/271-380	WP_014762006.1/22-59	WP_014692478.1/271-370	WP_012629773.1/339-452	WP_013451666.1/353-461	WP_024871318.1/21-132	WP_012107078.1/451-562	WP_015753426.1/122-228	WP_026462545.1/153-261	WP_015151613.1/254-374	WP_018294730.1/748-853	WP_021444645.1/101-226	WP_051030738.1/73-166	WP_015150329.1/165-268	WP_018700639.1/700-811	WP_021286289.1/219-330	WP_019918179.1/493-600	WP_018617064.1/262-364	WP_015189951.1/408-518	WP_016875774.1/174-282	WP_044002170.1/11-132	WP_017750132.1/318-414	WP_035868673.1/13-99	WP_013683235.1/25-134	WP_041969374.1/176-284
WP_007107054.1/140-247	WP_006633620.1/666-776	WP_007146913.1/385-496	WP_006787834.1/166-276	WP_007919285.1/382-494	WP_007196795.1/261-367	WP_008413497.1/25-131	WP_008868963.1/149-259	WP_009467898.1/135-241	WP_007040950.1/747-850	WP_011481399.1/434-539	WP_012179337.1/180-275	WP_011023298.1/626-736	WP_010684144.1/27-133	WP_008623609.1/689-800	WP_020211159.1/400-508	WP_009841357.1/364-411	WP_013177237.1/32-136	WP_009488910.1/310-415	WP_012234417.1/11-106	WP_011447592.1/417-520	WP_011342122.1/482-591	WP_015141591.1/379-488	WP_018849703.1/48-158	WP_012813506.1/237-332	WP_018153103.1/168-281	WP_014773094.1/74-187	WP_014771643.1/339-426	WP_012660342.1/517-629	WP_013460516.1/336-444	WP_024872066.1/388-493	WP_012176668.1/174-279	WP_015755650.1/196-246	WP_026463711.1/673-782	WP_015151684.1/106-223	WP_018298813.1/738-843	WP_021477884.1/524-643	WP_051223849.1/50-156	WP_015150675.1/712-815	WP_018912072.1/272-381	WP_021317516.1/226-337	WP_020001868.1/140-246	WP_018617066.1/138-241	WP_015190157.1/414-522	WP_016875952.1/480-588	WP_044348604.1/131-244	WP_018127937.1/149-253	WP_035869798.1/49-154	WP_013684391.1/296-402	WP_043548628.1/191-308
WP_007140498.1/533-639	WP_006634793.1/928-1031	WP_007164562.1/28-131	WP_006788525.1/359-469	WP_007921308.1/754-865	WP_007198415.1/187-300	WP_008480525.1/158-269	WP_008869439.1/407-518	WP_009467898.1/14-119	WP_007042011.1/552-660	WP_011541305.1/22-110	WP_012180090.1/183-295	WP_011023457.1/950-1047	WP_010855852.1/1759-1862	WP_008638962.1/146-251	WP_020212022.1/155-267	WP_009871825.1/31-81	WP_013300562.1/280-391	WP_009489696.1/336-434	WP_012240744.1/241-345	WP_011448077.1/599-708	WP_011342127.1/144-250	WP_015161117.1/266-373	WP_018890472.1/193-306	WP_013007510.1/262-371	WP_018192675.1/24-131	WP_014785538.1/158-273	WP_014797062.1/1164-1266	WP_012727067.1/269-380	WP_013506335.1/364-478	WP_024927469.1/16-132	WP_012470507.1/420-525	WP_015831913.1/326-429	WP_026464621.1/293-401	WP_015171946.1/838-955	WP_018301438.1/715-818	WP_021478175.1/744-866	WP_051242957.1/49-142	WP_015163451.1/1560-1662	WP_019026900.1/17-94	WP_021689173.1/39-151	WP_020039651.1/19-102	WP_018859226.1/18-130	WP_015192523.1/675-787	WP_016876304.1/269-379	WP_044484216.1/21-76	WP_018420701.1/1473-1588	WP_037573634.1/33-138	WP_013705151.1/454-558	WP_043600919.1/1205-1313
WP_007145320.1/364-469	WP_006653138.1/270-380	WP_007184811.1/330-439	WP_006870804.1/217-327	WP_007921308.1/881-994	WP_007205521.1/128-215	WP_008481783.1/400-511	WP_008907654.1/128-237	WP_009492451.1/13-119	WP_007042315.1/358-463	WP_011565838.1/26-138	WP_012180090.1/312-411	WP_011042128.1/18-122	WP_010859247.1/267-371	WP_008684456.1/153-245	WP_020212022.1/28-138	WP_010143885.1/219-268	WP_013339301.1/22-133	WP_009539220.1/18-102	WP_012283615.1/160-255	WP_011448370.1/744-843	WP_011361482.1/257-361	WP_015171484.1/336-444	WP_018890581.1/314-423	WP_013007711.1/12-115	WP_018403148.1/186-293	WP_014793381.1/224-329	WP_014797248.1/584-683	WP_012796803.1/508-621	WP_013557374.1/652-770	WP_025050254.1/85-199	WP_012498577.1/847-956	WP_015942434.1/170-273	WP_026704355.1/109-201	WP_015172073.1/707-824	WP_018301497.1/715-818	WP_021699485.1/362-488	WP_051244150.1/76-169	WP_015164037.1/594-698	WP_019180855.1/9-57	WP_022727669.1/165-268	WP_020227016.1/415-514	WP_018899603.1/26-126	WP_015202462.1/62-171	WP_016878090.1/831-939	WP_044497355.1/16-140	WP_018978973.1/17-130	WP_037612941.1/11-123	WP_013705500.1/13-122	WP_043683772.1/217-307
WP_007145572.1/142-245	WP_006672269.1/910-1020	WP_007185739.1/364-471	WP_006878071.1/371-477	WP_007921397.1/509-623	WP_007254975.1/461-571	WP_008481783.1/527-631	WP_008908772.1/2-79	WP_009577554.1/536-640	WP_007042457.1/400-496	WP_011568342.1/33-134	WP_012224264.1/148-218	WP_011189166.1/393-501	WP_011138170.1/140-245	WP_008684456.1/23-125	WP_020214364.1/315-427	WP_010173579.1/237-339	WP_013480722.1/254-362	WP_009541344.1/162-269	WP_012287787.1/199-301	WP_011448484.1/1080-1186	WP_011366286.1/246-353	WP_015178132.1/688-796	WP_018955803.1/144-254	WP_013030286.1/539-648	WP_018613846.1/222-331	WP_014797885.1/696-742	WP_015116681.1/561-662	WP_012870192.1/18-125	WP_013559749.1/185-291	WP_025064136.1/85-199	WP_012498577.1/971-1054	WP_015948147.1/321-395	WP_026723688.1/310-412	WP_015178304.1/574-690	WP_018901390.1/705-811	WP_022827880.1/404-523	WP_051244581.1/68-162	WP_015164090.1/10-114	WP_019500247.1/207-318	WP_022729321.1/62-160	WP_020230402.1/502-595	WP_018948889.1/378-488	WP_015212450.1/403-513	WP_016878254.1/152-258	WP_045160750.1/7-101	WP_018987076.1/147-248	WP_037617401.1/20-123	WP_013886760.1/355-460	WP_044625407.1/870-957
WP_007158620.1/155-259	WP_006673883.1/164-274	WP_007186458.1/137-241	WP_006878939.1/289-395	WP_007921397.1/638-748	WP_007259469.1/924-1029	WP_008482876.1/526-635	WP_008931632.1/367-479	WP_009581169.1/559-644	WP_007042591.1/16-115	WP_011569783.1/31-108	WP_012321332.1/34-143	WP_011189167.1/394-504	WP_011138358.1/144-247	WP_008685158.1/23-124	WP_020214364.1/447-555	WP_010273917.1/253-361	WP_013541483.1/1032-1144	WP_009565854.1/138-232	WP_012322134.1/449-548	WP_011448777.1/590-700	WP_011366752.1/20-123	WP_015181186.1/836-956	WP_019070032.1/103-214	WP_013177160.1/285-384	WP_018614452.1/135-243	WP_014809266.1/614-733	WP_015116681.1/724-825	WP_012913196.1/145-257	WP_013567709.1/442-557	WP_025311264.1/90-203	WP_012498577.1/988-1082	WP_015948147.1/429-515	WP_026736529.1/573-682	WP_015185991.1/457-568	WP_018947327.1/743-848	WP_022958111.1/502-620	WP_051272793.1/33-130	WP_015164106.1/215-319	WP_019572908.1/511-622	WP_022776624.1/158-268	WP_020506479.1/153-261	WP_019019197.1/153-253	WP_015216532.1/1037-1148	WP_016879593.1/264-372	WP_046104713.1/10-127	WP_019020463.1/277-374	WP_037635119.1/169-268	WP_013907804.1/13-115	WP_045212945.1/134-250
WP_007165096.1/86-191	WP_006692199.1/138-251	WP_007186677.1/140-255	WP_006889769.1/194-297	WP_007921855.1/258-369	WP_007311438.1/580-688	WP_008505567.1/267-378	WP_008937425.1/353-445	WP_009601633.1/145-248	WP_007042591.1/267-359	WP_011571062.1/86-175	WP_012321695.1/250-363	WP_011285809.1/268-377	WP_011138622.1/10-114	WP_008697565.1/734-838	WP_020214364.1/575-687	WP_010283494.1/217-308	WP_013564030.1/550-657	WP_009615252.1/22-122	WP_012332678.1/559-662	WP_011448996.1/288-397	WP_011366919.1/4-117	WP_015207847.1/354-459	WP_019327728.1/121-231	WP_013177199.1/131-245	WP_018623315.1/201-308	WP_014811062.1/604-714	WP_015120067.1/314-413	WP_012943520.1/156-266	WP_013581080.1/441-563	WP_025311477.1/313-423	WP_012498700.1/1023-1135	WP_016215245.1/160-254	WP_026750388.1/146-252	WP_015192876.1/13-123	WP_019010168.1/751-853	WP_022969546.1/290-411	WP_051272876.1/62-168	WP_015164106.1/460-563	WP_019614296.1/10-96	WP_022849636.1/297-406	WP_020506668.1/129-241	WP_019373731.1/50-145	WP_015236052.1/30-134	WP_016951856.1/139-226	WP_046142071.1/10-125	WP_019039312.1/556-667	WP_037642730.1/20-114	WP_014098552.1/420-519	WP_045216042.1/982-1096
WP_007165248.1/152-244	WP_006781347.1/257-300	WP_007186677.1/261-373	WP_006890650.1/441-545	WP_007922053.1/15-127	WP_007339696.1/848-953	WP_008583746.1/11-120	WP_008940013.1/519-629	WP_009601633.1/20-129	WP_007042591.1/719-828	WP_011571203.1/23-128	WP_012330480.1/469-581	WP_011289527.1/16-130	WP_011138687.1/324-430	WP_008699165.1/297-395	WP_020380541.1/172-284	WP_010286216.1/125-193	WP_013568619.1/225-337	WP_009615486.1/313-412	WP_012333676.1/530-627	WP_011449590.1/714-812	WP_011367511.1/92-192	WP_015208757.1/812-922	WP_019434562.1/164-238	WP_013177199.1/271-352	WP_018660464.1/273-365	WP_014825727.1/509-626	WP_015120286.1/144-236	WP_012957193.1/79-181	WP_013606733.1/475-583	WP_025822792.1/95-198	WP_012501140.1/269-369	WP_016254791.1/672-777	WP_026751128.1/543-645	WP_015203196.1/264-382	WP_019349883.1/751-855	WP_022972579.1/306-427	WP_051315205.1/66-162	WP_015164106.1/95-199	WP_019645357.1/203-284	WP_022851847.1/116-222	WP_020508180.1/30-139	WP_019491670.1/495-605	WP_015260299.1/429-525	WP_017291472.1/149-253	WP_046311633.1/24-145	WP_019338048.1/394-497	WP_037647109.1/5-98	WP_014259329.1/29-136	WP_045491348.1/167-280
WP_007176770.1/370-462	WP_006785070.1/135-243	WP_007254975.1/341-439	WP_006890708.1/143-253	WP_007922548.1/376-487	WP_007339697.1/186-294	WP_008616045.1/366-476	WP_008950308.1/149-260	WP_009603540.1/147-254	WP_007138147.1/144-246	WP_011629301.1/446-558	WP_012331721.1/33-141	WP_011306929.1/784-891	WP_011138916.1/143-246	WP_008711076.1/155-258	WP_020403648.1/657-771	WP_010294488.1/84-188	WP_013875977.1/215-326	WP_009623180.1/439-537	WP_012408672.1/52-142	WP_011449976.1/424-531	WP_011368769.1/136-247	WP_015212017.1/308-416	WP_019525860.1/17-123	WP_013177237.1/168-267	WP_018705442.1/17-124	WP_014868150.1/187-299	WP_015120334.1/375-471	WP_012996963.1/296-398	WP_013645419.1/350-459	WP_025897294.1/324-437	WP_012531295.1/234-346	WP_016560491.1/417-495	WP_026753069.1/1669-1776	WP_015204514.1/192-311	WP_019490596.1/756-860	WP_023263657.1/19-129	WP_051315276.1/69-162	WP_015165190.1/913-1014	WP_019700970.1/5-108	WP_023493087.1/478-574	WP_020585489.1/583-690	WP_019573712.1/486-581	WP_015284112.1/307-411	WP_017291668.1/522-632	WP_046420239.1/9-82	WP_019491951.1/155-259	WP_037650947.1/17-56	WP_014260577.1/261-312	WP_046411344.1/181-296
WP_007183349.1/324-429	WP_006785070.1/249-355	WP_007276526.1/248-353	WP_006891802.1/466-572	WP_007922548.1/503-614	WP_007354474.1/622-731	WP_008617802.1/427-538	WP_008961437.1/609-721	WP_009603540.1/27-134	WP_007138366.1/308-410	WP_011629571.1/16-130	WP_012331738.1/371-477	WP_011307817.1/591-699	WP_011139076.1/296-399	WP_008712241.1/845-955	WP_020424484.1/156-271	WP_010300148.1/184-238	WP_013875977.1/90-195	WP_009623180.1/561-660	WP_012470044.1/345-443	WP_011463217.1/373-474	WP_011416879.1/60-162	WP_015213364.1/1671-1777	WP_019549595.1/164-291	WP_013178050.1/298-398	WP_018872876.1/155-273	WP_014956058.1/21-138	WP_015120334.1/47-147	WP_013032356.1/196-299	WP_013711262.1/139-250	WP_025898595.1/425-536	WP_012596672.1/440-552	WP_016706832.1/790-863	WP_026768390.1/155-253	WP_015207342.1/935-1052	WP_019493438.1/725-834	WP_023266460.1/626-748	WP_051330099.1/52-158	WP_015166564.1/441-537	WP_019867415.1/262-372	WP_023493245.1/253-355	WP_020586049.1/291-391	WP_019598635.1/143-244	WP_015286162.1/374-482	WP_017301470.1/389-493	WP_046472047.1/24-147	WP_019494409.1/1334-1432	WP_037671135.1/18-62	WP_014261216.1/405-513	WP_047403778.1/148-256
WP_007188679.1/276-386	WP_006786600.1/856-964	WP_007324001.1/374-472	WP_006893637.1/457-564	WP_008059701.1/151-258	WP_007354476.1/957-1066	WP_008658004.1/1110-1221	WP_008965961.1/329-439	WP_009686396.1/80-183	WP_007138367.1/868-965	WP_011630244.1/10-124	WP_012331867.1/485-598	WP_011308168.1/135-245	WP_011139197.1/10-114	WP_008713416.1/298-401	WP_020470469.1/27-138	WP_010348754.1/217-332	WP_013899745.1/1018-1130	WP_009624505.1/268-368	WP_012508677.1/39-143	WP_011464276.1/671-771	WP_011417368.1/13-123	WP_015215166.1/250-360	WP_019587847.1/123-235	WP_013254805.1/152-253	WP_018932504.1/141-249	WP_015116089.1/408-524	WP_015121539.1/190-292	WP_013162916.1/20-125	WP_013719304.1/38-141	WP_025898760.1/15-131	WP_012610576.1/235-335	WP_017293757.1/132-235	WP_026772603.1/144-252	WP_015216159.1/617-735	WP_019505727.1/721-826	WP_024024922.1/494-611	WP_051332223.1/93-185	WP_015166564.1/583-687	WP_020071186.1/233-339	WP_023575998.1/1073-1180	WP_020653492.1/159-266	WP_019599633.1/389-485	WP_015286163.1/131-243	WP_017303374.1/637-746	WP_046585034.1/6-129	WP_019508338.1/18-112	WP_037671356.1/16-96	WP_014356225.1/353-458	WP_047825400.1/272-391
WP_007191517.1/1173-1280	WP_006788114.1/407-516	WP_007329423.1/870-976	WP_006910221.1/369-479	WP_008113510.1/421-526	WP_007354743.1/341-449	WP_008678750.1/1130-1240	WP_008972291.1/334-443	WP_009721388.1/130-239	WP_007138367.1/995-1087	WP_011648115.1/276-374	WP_012348544.1/599-714	WP_011342639.1/416-523	WP_011139383.1/11-116	WP_008789293.1/11-112	WP_020471021.1/312-424	WP_010523972.1/219-265	WP_013900784.1/16-127	WP_009624669.1/316-418	WP_012567979.1/7-113	WP_011465919.1/342-448	WP_011418423.1/12-121	WP_015226442.1/199-307	WP_019631097.1/27-125	WP_013254809.1/366-465	WP_018975200.1/365-466	WP_015118801.1/149-261	WP_015121539.1/41-143	WP_013189862.1/420-528	WP_013901471.1/14-129	WP_025899333.1/125-238	WP_012611143.1/419-524	WP_017293954.1/983-1086	WP_026809211.1/1331-1439	WP_015322746.1/418-532	WP_019508067.1/732-844	WP_024302894.1/32-139	WP_051470047.1/66-161	WP_015167968.1/439-545	WP_020071187.1/21-118	WP_023577820.1/1058-1170	WP_020653492.1/289-397	WP_019867248.1/179-283	WP_015286163.1/520-629	WP_017303392.1/521-629	WP_046633859.1/16-134	WP_019517503.1/243-330	WP_037672622.1/23-108	WP_014406156.1/25-132	WP_048045632.1/141-225
WP_007191517.1/1302-1409	WP_006843560.1/430-541	WP_007329606.1/1-111	WP_006913418.1/272-380	WP_008118089.1/145-257	WP_007355097.1/408-516	WP_008715829.1/2-114	WP_009032450.1/186-284	WP_009725196.1/155-259	WP_007139904.1/5-111	WP_011695575.1/842-949	WP_012348590.1/23-137	WP_011365712.1/273-385	WP_011139485.1/12-113	WP_008859757.1/1-75	WP_020517206.1/10-124	WP_010529546.1/228-326	WP_013901415.1/17-119	WP_009624669.1/438-538	WP_012585858.1/294-397	WP_011468376.1/362-466	WP_011418433.1/13-119	WP_015226736.1/475-582	WP_019890984.1/147-258	WP_013256924.1/488-597	WP_018975367.1/150-253	WP_015132243.1/373-462	WP_015121655.1/323-423	WP_013189862.1/542-647	WP_013907863.1/129-229	WP_025899598.1/435-553	WP_012612977.1/552-666	WP_017296510.1/1553-1637	WP_026809903.1/1305-1413	WP_015322932.1/191-308	WP_019533966.1/2-88	WP_024611121.1/383-504	WP_051470070.1/78-173	WP_015168158.1/453-554	WP_020071552.1/155-248	WP_023795523.1/1623-1730	WP_020653492.1/45-154	WP_020085517.1/179-286	WP_015286864.1/225-339	WP_017306525.1/76-183	WP_046961179.1/218-328	WP_019577368.1/788-895	WP_037682407.1/11-108	WP_014454386.1/116-221	WP_048065172.1/138-226
WP_007191768.1/80-186	WP_006869315.1/57-164	WP_007330861.1/1102-1214	WP_006913791.1/26-128	WP_008130476.1/295-393	WP_007355887.1/318-425	WP_008744553.1/157-267	WP_009032450.1/291-396	WP_009725196.1/33-137	WP_007140392.1/557-664	WP_011765223.1/532-637	WP_012404281.1/224-336	WP_011366740.1/231-274	WP_011139808.1/10-112	WP_008859758.1/16-117	WP_020594795.1/11-122	WP_010531778.1/20-68	WP_013901501.1/21-126	WP_009632311.1/297-398	WP_012616125.1/56-138	WP_011498919.1/172-281	WP_011419684.1/195-243	WP_015279387.1/192-300	WP_019903735.1/233-346	WP_013257196.1/472-578	WP_018975367.1/25-130	WP_015134662.1/432-548	WP_015121655.1/55-158	WP_013189862.1/670-772	WP_014044497.1/12-125	WP_025899616.1/15-127	WP_012617946.1/510-578	WP_017302070.1/137-242	WP_026812035.1/1-45	WP_015322932.1/439-551	WP_019588505.1/740-844	WP_024695360.1/366-486	WP_051510521.1/48-154	WP_015171831.1/931-1031	WP_020165255.1/205-318	WP_024001932.1/17-128	WP_020654285.1/384-486	WP_020402830.1/141-245	WP_015323814.1/308-416	WP_017314295.1/445-551	WP_047015506.1/11-132	WP_019599655.1/558-659	WP_037692382.1/3-103	WP_014454611.1/267-371	WP_048067368.1/1484-1573
WP_007192922.1/675-783	WP_006871466.1/46-145	WP_007331167.1/374-471	WP_006915079.1/128-235	WP_008166063.1/284-383	WP_007356097.1/422-529	WP_008898809.1/419-516	WP_009033330.1/137-244	WP_009796596.1/23-129	WP_007140498.1/156-263	WP_011770120.1/20-123	WP_012405602.1/224-338	WP_011416033.1/247-353	WP_011144196.1/21-126	WP_008869246.1/32-134	WP_020600097.1/760-874	WP_010628264.1/246-333	WP_013901877.1/152-260	WP_009760723.1/186-283	WP_012627248.1/24-129	WP_011498919.1/588-697	WP_011422142.1/20-123	WP_015338100.1/615-719	WP_020118376.1/44-153	WP_013257223.1/641-749	WP_018976219.1/50-157	WP_015135155.1/442-558	WP_015121956.1/187-283	WP_013256888.1/20-129	WP_014088436.1/167-276	WP_025900076.1/383-499	WP_012617946.1/526-618	WP_017460500.1/172-277	WP_026814416.1/1327-1435	WP_015323141.1/35-152	WP_019867065.1/726-830	WP_025163553.1/990-1116	WP_051517059.1/60-165	WP_015172151.1/434-538	WP_020529055.1/970-1074	WP_024281752.1/790-899	WP_020882278.1/292-401	WP_020403807.1/832-935	WP_015324491.1/145-256	WP_017316186.1/270-372	WP_047856458.1/11-135	WP_019604213.1/310-411	WP_037698091.1/19-78	WP_014524268.1/262-371	WP_048067368.1/297-411
WP_007193691.1/276-353	WP_006879766.1/24-133	WP_007347224.1/228-330	WP_006926748.1/1120-1223	WP_008239429.1/332-436	WP_007356097.1/682-789	WP_008928794.1/183-291	WP_009033330.1/936-1047	WP_009802752.1/11-115	WP_007185739.1/488-598	WP_011799712.1/294-387	WP_012452054.1/230-340	WP_011421220.1/7-121	WP_011152230.1/8-112	WP_008869820.1/443-547	WP_020601397.1/219-333	WP_010650803.1/121-218	WP_013936112.1/84-196	WP_009760933.1/132-238	WP_012629503.1/583-682	WP_011499047.1/407-507	WP_011447088.1/135-243	WP_015403645.1/231-341	WP_020137159.1/36-145	WP_013257223.1/774-876	WP_018977932.1/271-371	WP_015145732.1/171-286	WP_015121956.1/336-438	WP_013257233.1/352-463	WP_014107548.1/873-988	WP_026381221.1/390-495	WP_012619145.1/369-477	WP_017666725.1/32-137	WP_026837387.1/287-385	WP_015335226.1/85-200	WP_019940934.1/714-820	WP_025163557.1/179-302	WP_051518469.1/66-172	WP_015173020.1/464-568	WP_020610792.1/143-248	WP_024298056.1/158-259	WP_020953191.1/14-112	WP_020471000.1/142-235	WP_015324504.1/49-145	WP_017317814.1/146-251	WP_047857149.1/6-58	WP_019671361.1/390-500	WP_037711920.1/6-94	WP_014625544.1/401-495	WP_048111664.1/322-431
WP_007193932.1/316-414	WP_006883564.1/29-127	WP_007349073.1/208-312	WP_006928498.1/247-358	WP_008241261.1/670-775	WP_007356330.1/675-789	WP_008932488.1/429-524	WP_009055202.1/775-888	WP_009802752.1/140-246	WP_007187044.1/638-737	WP_011802529.1/26-130	WP_012561906.1/218-330	WP_011422776.1/273-376	WP_011157234.1/11-114	WP_008894258.1/411-513	WP_020601397.1/351-462	WP_010651352.1/150-208	WP_013936769.1/223-335	WP_009762912.1/182-285	WP_012682829.1/202-308	WP_011552461.1/268-375	WP_011447088.1/20-121	WP_015403646.1/153-258	WP_020398375.1/370-475	WP_013258144.1/719-827	WP_018977982.1/352-457	WP_015147751.1/505-624	WP_015127490.1/26-126	WP_013259409.1/93-204	WP_014131544.1/148-262	WP_026758688.1/85-200	WP_012626294.1/447-558	WP_017733222.1/147-251	WP_026837387.1/410-516	WP_015437289.1/20-130	WP_019956007.1/382-484	WP_025229170.1/215-334	WP_051520023.1/67-164	WP_015173020.1/768-868	WP_020676967.1/157-267	WP_024558921.1/289-396	WP_021220173.1/244-351	WP_020481367.1/685-783	WP_015325219.1/149-255	WP_017655135.1/799-904	WP_048065172.1/553-662	WP_020208172.1/300-399	WP_037736753.1/8-94	WP_014808182.1/283-387	WP_048433226.1/332-420
WP_007194478.1/227-332	WP_006884501.1/167-249	WP_007353372.1/488-601	WP_006929405.1/349-459	WP_008252144.1/26-94	WP_007356414.1/159-271	WP_008938741.1/195-306	WP_009108721.1/217-332	WP_009810873.1/20-126	WP_007197508.1/215-323	WP_011830082.1/543-656	WP_012589709.1/363-477	WP_011448827.1/154-264	WP_011169067.1/11-114	WP_008897919.1/310-417	WP_020602117.1/193-305	WP_010767388.1/156-248	WP_013939664.1/29-140	WP_009784487.1/1500-1601	WP_012693144.1/361-455	WP_011563100.1/290-402	WP_011448366.1/267-385	WP_015433852.1/255-358	WP_020471803.1/285-396	WP_013294187.1/995-1091	WP_018978721.1/263-370	WP_015147801.1/327-444	WP_015131832.1/194-295	WP_013293341.1/90-194	WP_014237901.1/262-377	WP_026759198.1/284-398	WP_012628222.1/543-655	WP_018066008.1/561-665	WP_026849787.1/131-240	WP_015720419.1/304-418	WP_020111831.1/725-827	WP_025265429.1/494-618	WP_051566367.1/79-174	WP_015173600.1/69-172	WP_020677239.1/85-187	WP_024824123.1/383-491	WP_021288150.1/138-245	WP_020653112.1/19-124	WP_015331324.1/24-122	WP_017655657.1/268-370	WP_048919509.1/50-174	WP_020652476.1/249-353	WP_037750567.1/16-77	WP_014808730.1/276-380	WP_048492463.1/19-132
WP_007194803.1/441-549	WP_006885792.1/379-488	WP_007353840.1/240-353	WP_006929406.1/439-546	WP_008252144.1/272-370	WP_007357146.1/452-550	WP_008955673.1/213-324	WP_009147936.1/52-173	WP_009821391.1/11-116	WP_007254976.1/194-298	WP_011939745.1/248-357	WP_012589709.1/491-603	WP_011449005.1/188-297	WP_011195551.1/11-113	WP_008899082.1/402-506	WP_020602117.1/322-394	WP_010833362.1/212-310	WP_014028750.1/184-294	WP_009786776.1/219-320	WP_012693144.1/468-571	WP_011610497.1/278-385	WP_011449598.1/145-250	WP_015721119.1/177-284	WP_020554783.1/29-150	WP_013321493.1/459-561	WP_018978973.1/389-491	WP_015149685.1/1500-1615	WP_015133880.1/284-375	WP_013323115.1/669-780	WP_014238485.1/27-130	WP_026986109.1/104-208	WP_012628223.1/490-602	WP_018124043.1/975-1084	WP_026902868.1/347-453	WP_015721548.1/12-131	WP_020507510.1/799-903	WP_025322539.1/143-255	WP_051657101.1/68-161	WP_015175016.1/447-551	WP_020876575.1/279-385	WP_024967205.1/323-429	WP_021761428.1/268-377	WP_020655644.1/5-100	WP_015335226.1/212-323	WP_017715024.1/517-631	WP_048919767.1/8-129	WP_020675057.1/595-705	WP_037756208.1/12-109	WP_014809263.1/14-119	WP_048650810.1/414-521
WP_007254819.1/23-125	WP_006889847.1/424-532	WP_007357156.1/822-935	WP_006929491.1/144-252	WP_008274221.1/669-779	WP_007357482.1/673-780	WP_008966182.1/21-125	WP_009148123.1/379-495	WP_009836225.1/150-254	WP_007259469.1/290-397	WP_012080467.1/354-457	WP_012729561.1/22-130	WP_011449937.1/315-423	WP_011263878.1/5-107	WP_008932861.1/19-126	WP_020602117.1/480-592	WP_010900024.1/116-178	WP_014098635.1/199-303	WP_009962021.1/180-279	WP_012765996.1/24-132	WP_011629359.1/40-133	WP_011466193.1/228-341	WP_015722315.1/226-333	WP_020556596.1/142-254	WP_013328394.1/234-336	WP_018978974.1/261-365	WP_015150137.1/263-316	WP_015133880.1/414-519	WP_013323115.1/803-913	WP_014270194.1/13-125	WP_027030233.1/330-443	WP_012628225.1/562-674	WP_018126786.1/252-354	WP_026915740.1/787-893	WP_015724426.1/17-108	WP_020529055.1/726-830	WP_025741129.1/541-664	WP_051675879.1/70-163	WP_015176170.1/436-539	WP_020881620.1/50-161	WP_025030222.1/23-130	WP_021761967.1/405-512	WP_020763795.1/132-241	WP_015336342.1/6-117	WP_017715652.1/315-427	WP_048921688.1/19-140	WP_020987400.1/11-121	WP_037823488.1/10-70	WP_014811285.1/269-370	WP_048849184.1/349-460
WP_007256474.1/840-945	WP_006890863.1/344-453	WP_007397028.1/14-121	WP_006929578.1/1178-1264	WP_008274221.1/794-905	WP_007358377.1/589-696	WP_008974534.1/12-126	WP_009150656.1/420-537	WP_009836225.1/21-127	WP_007344082.1/262-374	WP_012085306.1/50-152	WP_012753750.1/337-453	WP_011464640.1/892-994	WP_011285992.1/10-107	WP_008940151.1/110-217	WP_020602799.1/434-543	WP_010966369.1/115-214	WP_014130892.1/22-135	WP_010033536.1/248-349	WP_012774772.1/28-120	WP_011696657.1/403-511	WP_011471306.1/275-382	WP_015750519.1/16-123	WP_020652182.1/382-491	WP_013330063.1/27-109	WP_019004764.1/365-474	WP_015150675.1/20-122	WP_015136628.1/43-142	WP_013323617.1/252-365	WP_014368221.1/512-626	WP_027263153.1/85-199	WP_012628663.1/282-394	WP_018127227.1/480-581	WP_026950310.1/301-406	WP_015752075.1/357-474	WP_020529057.1/517-622	WP_025743078.1/541-660	WP_051676301.1/69-163	WP_015177982.1/500-604	WP_021130938.1/164-209	WP_025038587.1/545-629	WP_021761967.1/529-631	WP_020768244.1/265-378	WP_015405245.1/189-299	WP_017716655.1/327-433	WP_049675149.1/54-168	WP_022661301.1/263-374	WP_037825566.1/2-91	WP_014811337.1/268-375	WP_049398343.1/11-124
WP_007257020.1/364-441	WP_006890865.1/1428-1537	WP_007404697.1/137-248	WP_006929607.1/1224-1334	WP_008276005.1/1408-1519	WP_007419251.1/174-282	WP_009096777.1/21-127	WP_009150895.1/230-338	WP_010033625.1/310-416	WP_007344082.1/383-495	WP_012138208.1/331-438	WP_012753750.1/467-580	WP_011479937.1/228-340	WP_011286439.1/11-114	WP_008949920.1/175-290	WP_020604179.1/157-264	WP_011343513.1/117-212	WP_014251799.1/352-458	WP_010125002.1/76-158	WP_012827327.1/29-118	WP_011698059.1/21-128	WP_011484412.1/144-258	WP_015751941.1/310-419	WP_020737208.1/281-389	WP_013360909.1/240-333	WP_019006348.1/23-127	WP_015151215.1/998-1108	WP_015137487.1/471-571	WP_013324042.1/482-595	WP_014375591.1/359-474	WP_027263858.1/82-196	WP_012628663.1/524-637	WP_018127933.1/309-413	WP_026966880.1/1457-1565	WP_015767868.1/471-573	WP_020588479.1/760-864	WP_025765217.1/555-672	WP_051698084.1/42-144	WP_015182750.1/321-422	WP_021188384.1/28-133	WP_025280219.1/923-1028	WP_022637642.1/73-181	WP_020773426.1/128-225	WP_015415783.1/301-409	WP_017717882.1/368-476	WP_049876283.1/31-155	WP_022849636.1/544-646	WP_037851808.1/2-37	WP_014811853.1/388-495	WP_049759760.1/54-146
WP_007259469.1/413-523	WP_006891336.1/495-604	WP_007415336.1/175-288	WP_006956832.1/265-374	WP_008277585.1/435-546	WP_007468182.1/339-446	WP_009107316.1/356-467	WP_009183213.1/503-603	WP_010037832.1/289-395	WP_007353359.1/27-131	WP_012177807.1/33-125	WP_012753750.1/601-719	WP_011496125.1/347-458	WP_011289862.1/156-259	WP_009002839.1/152-254	WP_020604179.1/287-396	WP_011344983.1/83-186	WP_014253209.1/19-122	WP_010186116.1/2-107	WP_012830875.1/123-216	WP_011699483.1/911-1019	WP_011493076.1/401-464	WP_015766705.1/208-319	WP_020872834.1/162-228	WP_013362489.1/234-340	WP_019016980.1/179-287	WP_015154829.1/439-552	WP_015138344.1/668-768	WP_013325177.1/630-735	WP_014414914.1/800-917	WP_027278650.1/71-185	WP_012630014.1/438-550	WP_018127937.1/850-925	WP_026966880.1/551-658	WP_015773242.1/45-158	WP_020652398.1/752-855	WP_026201211.1/478-539	WP_051738070.1/55-151	WP_015182750.1/471-547	WP_021210079.1/146-242	WP_025846984.1/19-120	WP_022663009.1/187-284	WP_020875989.1/12-121	WP_015415810.1/342-439	WP_017720002.1/942-1055	WP_050434338.1/17-140	WP_022958609.1/322-424	WP_037857705.1/7-117	WP_014811966.1/280-384	WP_049989117.1/314-434
WP_007260193.1/281-383	WP_006929578.1/573-694	WP_007423089.1/129-240	WP_006963612.1/697-804	WP_008290004.1/203-310	WP_007526015.1/225-339	WP_009107818.1/486-597	WP_009183973.1/142-248	WP_010039540.1/149-257	WP_007354189.1/427-533	WP_012178565.1/179-286	WP_013164923.1/671-784	WP_011496438.1/9-115	WP_011298603.1/11-114	WP_009002839.1/274-380	WP_020605543.1/274-386	WP_011563768.1/244-340	WP_014338388.1/16-128	WP_010217178.1/84-178	WP_013011976.1/679-784	WP_011721298.1/157-260	WP_011522762.1/25-135	WP_015768136.1/139-247	WP_020873772.1/137-248	WP_013362490.1/44-146	WP_019017625.1/175-284	WP_015159358.1/1517-1633	WP_015147131.1/184-284	WP_013405084.1/141-246	WP_014414998.1/516-632	WP_027285342.1/259-381	WP_012795264.1/75-179	WP_018150110.1/322-424	WP_026966880.1/846-953	WP_015773600.1/870-989	WP_020677258.1/749-854	WP_026377215.1/272-395	WP_051914292.1/67-164	WP_015190252.1/472-576	WP_021694710.1/17-116	WP_025865804.1/55-161	WP_022664353.1/442-548	WP_020876325.1/158-260	WP_015433761.1/145-259	WP_017720152.1/419-531	WP_050526065.1/11-128	WP_023171708.1/233-337	WP_037885643.1/5-92	WP_014811966.1/404-507	WP_050410468.1/848-958
WP_007260193.1/409-511	WP_006953818.1/302-410	WP_007477850.1/400-505	WP_006965346.1/216-326	WP_008325349.1/153-257	WP_007526075.1/366-426	WP_009108839.1/13-118	WP_009183973.1/935-1046	WP_010041943.1/310-416	WP_007355856.1/359-467	WP_012253435.1/25-123	WP_013215912.1/65-184	WP_011508962.1/11-124	WP_011312130.1/11-114	WP_009002841.1/138-230	WP_020607589.1/410-521	WP_011641321.1/125-223	WP_014542512.1/268-379	WP_010228289.1/917-990	WP_013071900.1/26-116	WP_011721298.1/30-134	WP_011523205.1/216-324	WP_015773614.1/574-680	WP_020873781.1/144-249	WP_013404789.1/685-777	WP_019018880.1/180-288	WP_015164037.1/444-560	WP_015149497.1/405-509	WP_013444556.1/348-453	WP_014428462.1/324-437	WP_027314106.1/94-193	WP_012805267.1/569-677	WP_018257579.1/565-663	WP_026968109.1/535-643	WP_015837100.1/23-127	WP_020879686.1/720-825	WP_026709302.1/295-422	WP_051955416.1/59-149	WP_015191242.1/312-417	WP_021759283.1/42-151	WP_025897784.1/121-225	WP_022666023.1/189-283	WP_020881684.1/305-408	WP_015435713.1/318-428	WP_017721257.1/291-398	WP_050784691.1/10-126	WP_023263278.1/1485-1577	WP_037891389.1/28-115	WP_014812524.1/672-779	WP_050740073.1/340-463
WP_007297892.1/11-117	WP_006970011.1/135-235	WP_007523212.1/593-705	WP_006974728.1/110-220	WP_008386166.1/273-382	WP_007557406.1/255-359	WP_009147336.1/616-730	WP_009194687.1/648-758	WP_010044875.1/165-271	WP_007357146.1/197-296	WP_012258960.1/35-147	WP_013300863.1/634-748	WP_011521499.1/138-248	WP_011312918.1/10-113	WP_009002841.1/14-115	WP_020653391.1/178-292	WP_011641415.1/22-87	WP_014556131.1/670-775	WP_010410703.1/28-128	WP_013077251.1/31-130	WP_011735846.1/487-590	WP_011524280.1/10-118	WP_015788785.1/136-243	WP_020876412.1/648-759	WP_013445066.1/237-338	WP_019020656.1/187-290	WP_015171484.1/203-324	WP_015150115.1/1518-1617	WP_013459258.1/146-236	WP_014446245.1/264-358	WP_027487234.1/26-135	WP_012842703.1/200-307	WP_018474993.1/272-377	WP_026981321.1/1097-1204	WP_015837378.1/299-414	WP_020880288.1/751-855	WP_026753420.1/493-618	WP_051961296.1/72-164	WP_015204625.1/217-321	WP_021762802.1/11-118	WP_025898716.1/163-269	WP_022666172.1/30-129	WP_020881760.1/167-237	WP_015586502.1/62-169	WP_017744892.1/187-286	WP_051089412.1/22-139	WP_023755409.1/1487-1588	WP_037892463.1/2-39	WP_014813014.1/26-122	WP_050753408.1/317-404
WP_007318787.1/8-101	WP_006972585.1/411-517	WP_007553177.1/81-173	WP_006978035.1/284-385	WP_008419361.1/20-129	WP_007625300.1/832-920	WP_009149966.1/21-129	WP_009303876.1/750-828	WP_010045240.1/304-407	WP_007357398.1/1114-1207	WP_012284560.1/31-131	WP_013346535.1/613-726	WP_011521499.1/16-127	WP_011371401.1/11-113	WP_009033330.1/691-806	WP_020732910.1/28-125	WP_011699065.1/16-116	WP_014787012.1/24-129	WP_010479306.1/292-392	WP_013078206.1/195-284	WP_011735935.1/128-237	WP_011621242.1/306-414	WP_015789214.1/203-312	WP_020938012.1/139-250	WP_013445671.1/283-383	WP_019120027.1/135-244	WP_015171539.1/184-300	WP_015150115.1/2034-2137	WP_013490252.1/287-394	WP_014627134.1/21-132	WP_027859685.1/94-195	WP_012842703.1/75-176	WP_018607634.1/678-782	WP_026981321.1/150-259	WP_015860729.1/284-399	WP_020892019.1/717-823	WP_026817211.1/235-352	WP_051971337.1/59-158	WP_015206093.1/334-435	WP_022661177.1/347-456	WP_025899616.1/272-382	WP_022666477.1/8-116	WP_020888105.1/316-419	WP_015591280.1/209-304	WP_017745176.1/445-550	WP_051205339.1/420-538	WP_024278723.1/142-250	WP_037901500.1/25-132	WP_014813023.1/288-393	WP_051188408.1/34-116
WP_007319660.1/10-117	WP_006974501.1/208-314	WP_007556657.1/491-597	WP_006981969.1/177-285	WP_008447077.1/352-462	WP_007625574.1/364-461	WP_009150656.1/293-404	WP_009544326.1/164-275	WP_010094954.1/17-125	WP_007413445.1/440-547	WP_012285197.1/15-110	WP_013385492.1/261-371	WP_011521499.1/261-370	WP_011371742.1/349-453	WP_009035788.1/177-284	WP_020733870.1/52-162	WP_011700773.1/225-321	WP_014825727.1/694-796	WP_010584584.1/273-374	WP_013136530.1/276-371	WP_011736843.1/144-249	WP_011628863.1/185-298	WP_015790218.1/251-360	WP_020938121.1/104-213	WP_013445671.1/415-508	WP_019153718.1/29-123	WP_015173589.1/357-472	WP_015151409.1/179-270	WP_013505845.1/340-446	WP_014690362.1/298-351	WP_028029279.1/209-323	WP_012843518.1/258-371	WP_018615801.1/286-359	WP_026981321.1/442-557	WP_015860980.1/16-124	WP_021131971.1/735-839	WP_026830400.1/101-216	WP_051971700.1/31-139	WP_015391721.1/141-242	WP_022661442.1/40-149	WP_025899641.1/389-501	WP_022670282.1/27-137	WP_020888155.1/408-510	WP_015720319.1/303-411	WP_017746978.1/360-464	WP_051246441.1/17-133	WP_024507975.1/311-417	WP_037925991.1/18-111	WP_014855971.1/228-324	WP_051202986.1/152-267
WP_007323891.1/9-115	WP_006976132.1/51-157	WP_007575736.1/32-143	WP_006990342.1/192-300	WP_008474828.1/22-133	WP_007635585.1/160-252	WP_009179826.1/13-122	WP_009546621.1/152-263	WP_010138622.1/149-254	WP_007414241.1/147-256	WP_012287321.1/49-145	WP_013461706.1/310-422	WP_011522394.1/102-213	WP_011371742.1/497-590	WP_009055202.1/531-628	WP_020738163.1/775-888	WP_011713548.1/284-386	WP_014865459.1/173-278	WP_010629458.1/21-136	WP_013162999.1/286-395	WP_011767106.1/380-487	WP_011629569.1/9-118	WP_015836588.1/166-270	WP_020938305.1/148-260	WP_013445671.1/654-754	WP_019376988.1/155-257	WP_015177226.1/1052-1170	WP_015167436.1/324-427	WP_013506333.1/1-52	WP_014778261.1/166-280	WP_028029279.1/92-204	WP_012874593.1/560-677	WP_018862150.1/437-541	WP_026994634.1/150-254	WP_015948700.1/171-289	WP_021281873.1/737-842	WP_027002288.1/242-367	WP_051977036.1/36-143	WP_015405516.1/572-676	WP_022666271.1/346-454	WP_026262710.1/476-575	WP_022697233.1/14-124	WP_020892656.1/163-253	WP_015723341.1/200-307	WP_017804021.1/210-315	WP_051271941.1/28-152	WP_024508357.1/1482-1587	WP_037939206.1/5-87	WP_014956602.1/530-638	WP_051229228.1/16-132
WP_007327505.1/1231-1336	WP_006977879.1/238-348	WP_007598962.1/711-815	WP_007017937.1/382-487	WP_008487066.1/360-473	WP_007644047.1/257-367	WP_009180036.1/142-252	WP_009546621.1/22-127	WP_010138622.1/263-368	WP_007418834.1/343-451	WP_012287322.1/37-144	WP_013479809.1/78-188	WP_011523697.1/344-455	WP_011371917.1/141-243	WP_009097893.1/404-501	WP_020786620.1/21-135	WP_011734824.1/226-324	WP_014973117.1/18-119	WP_010855444.1/142-242	WP_013268620.1/584-686	WP_011767571.1/134-243	WP_011640736.1/22-137	WP_015854785.1/275-379	WP_020942213.1/121-217	WP_013512995.1/283-389	WP_019415191.1/153-262	WP_015179293.1/293-407	WP_015168158.1/325-420	WP_013516094.1/135-240	WP_014778982.1/274-389	WP_028031459.1/422-537	WP_012876125.1/456-568	WP_018868765.1/312-414	WP_027281155.1/304-417	WP_015948938.1/30-140	WP_021761166.1/722-827	WP_027084448.1/364-485	WP_051989909.1/65-166	WP_015414897.1/264-369	WP_022668080.1/262-384	WP_026358765.1/306-416	WP_022774044.1/642-741	WP_020892657.1/143-244	WP_015765374.1/422-530	WP_017875144.1/393-498	WP_051277812.1/150-234	WP_024513269.1/1464-1573	WP_039654888.1/6-93	WP_014958180.1/54-152	WP_051241637.1/181-295
WP_007329175.1/173-277	WP_006978050.1/30-135	WP_007604421.1/700-806	WP_007018052.1/363-468	WP_008492561.1/167-259	WP_007651592.1/24-134	WP_009182147.1/997-1102	WP_009578456.1/158-268	WP_010138622.1/28-130	WP_007575714.1/202-311	WP_012288551.1/26-136	WP_013480722.1/383-496	WP_011574910.1/372-479	WP_011372052.1/9-113	WP_009097902.1/189-301	WP_021238135.1/182-296	WP_011744756.1/250-354	WP_015004245.1/866-965	WP_010903742.1/152-254	WP_013325177.1/154-255	WP_011843728.1/194-302	WP_011681813.1/337-451	WP_015927181.1/317-425	WP_020943728.1/122-231	WP_013555471.1/137-247	WP_019536259.1/392-495	WP_015182718.1/556-676	WP_015168810.1/654-745	WP_013629589.1/530-638	WP_014808048.1/309-419	WP_028099898.1/344-459	WP_012909769.1/475-579	WP_018986738.1/381-485	WP_027472723.1/388-487	WP_015954057.1/715-761	WP_021761461.1/743-853	WP_027174720.1/115-236	WP_052002661.1/62-163	WP_015435712.1/317-426	WP_022669070.1/233-287	WP_026368041.1/278-392	WP_022774903.1/733-831	WP_021078976.1/18-121	WP_015767073.1/591-705	WP_018077449.1/732-839	WP_051286350.1/420-539	WP_024519122.1/1481-1580	WP_039822997.1/17-110	WP_014968532.1/25-125	WP_051241637.1/436-555
WP_007332979.1/149-255	WP_006979212.1/165-277	WP_007616216.1/414-526	WP_007018052.1/646-753	WP_008505760.1/285-391	WP_007672433.1/211-317	WP_009182415.1/546-657	WP_009578970.1/157-270	WP_010139560.1/544-647	WP_007647936.1/269-369	WP_012331566.1/31-125	WP_013561173.1/318-414	WP_011683037.1/146-260	WP_011372246.1/336-440	WP_009098906.1/183-297	WP_022822039.1/160-266	WP_011876785.1/138-218	WP_015103488.1/19-127	WP_010941704.1/277-378	WP_013375503.1/6-96	WP_011843728.1/326-432	WP_011681813.1/472-585	WP_015929643.1/28-133	WP_021226124.1/19-122	WP_013555518.1/142-252	WP_019536575.1/173-287	WP_015182873.1/185-301	WP_015171038.1/263-357	WP_013928815.1/647-753	WP_014809542.1/22-132	WP_028099898.1/466-583	WP_013164162.1/370-474	WP_019014570.1/1034-1138	WP_027723439.1/265-372	WP_015955508.1/228-343	WP_021762159.1/740-845	WP_027177120.1/289-396	WP_052002664.1/63-166	WP_015590362.1/396-494	WP_022669070.1/247-344	WP_026435626.1/486-586	WP_022851847.1/248-354	WP_021759816.1/262-369	WP_015773420.1/285-396	WP_018237658.1/8-104	WP_051300373.1/6-133	WP_024520383.1/233-341	WP_040020626.1/20-115	WP_015049933.1/211-313	WP_051244134.1/367-481
WP_007353372.1/996-1103	WP_006979255.1/45-156	WP_007621178.1/150-262	WP_007018220.1/854-964	WP_008509764.1/531-640	WP_007855426.1/211-319	WP_009182430.1/147-258	WP_009580797.1/16-125	WP_010141122.1/27-132	WP_007779307.1/41-139	WP_012336165.1/59-147	WP_013580074.1/115-221	WP_011687494.1/143-254	WP_011372250.1/165-266	WP_009099213.1/13-119	WP_022822312.1/171-282	WP_011877038.1/83-187	WP_015148642.1/750-860	WP_010995152.1/105-210	WP_013452200.1/10-99	WP_011895095.1/329-440	WP_011682377.1/115-229	WP_015948406.1/375-477	WP_022669267.1/171-283	WP_013557545.1/20-123	WP_019936022.1/180-288	WP_015183173.1/171-286	WP_015171484.1/594-686	WP_013930096.1/419-522	WP_014809761.1/389-503	WP_028099969.1/30-136	WP_013164542.1/698-810	WP_019029876.1/276-361	WP_027845679.1/440-548	WP_016193909.1/353-471	WP_022636370.1/734-838	WP_027184081.1/293-405	WP_052002779.1/48-143	WP_015591243.1/377-474	WP_023450425.1/16-110	WP_026611713.1/388-492	WP_022977611.1/43-134	WP_022660549.1/407-511	WP_015773811.1/269-382	WP_018324429.1/18-108	WP_051306128.1/12-139	WP_024520770.1/1467-1579	WP_040876131.1/21-131	WP_015205503.1/144-248	WP_051260947.1/300-414
WP_007354189.1/129-235	WP_006979314.1/23-134	WP_007621178.1/22-134	WP_007018729.1/273-375	WP_008510854.1/137-243	WP_007855426.1/717-825	WP_009182471.1/361-472	WP_009582655.1/185-294	WP_010183329.1/17-120	WP_007779626.1/278-382	WP_012373214.1/326-433	WP_013651752.1/222-332	WP_011698056.1/413-524	WP_011372616.1/152-248	WP_009148124.1/359-465	WP_022824515.1/149-260	WP_011877499.1/240-347	WP_015151126.1/179-289	WP_010996130.1/189-291	WP_013452565.1/304-400	WP_011937001.1/173-282	WP_011686727.1/19-133	WP_015956390.1/508-617	WP_022673263.1/56-163	WP_013559506.1/148-254	WP_019961986.1/14-121	WP_015184170.1/1616-1732	WP_015171831.1/798-891	WP_013930892.1/386-491	WP_014810871.1/155-255	WP_028284942.1/301-413	WP_013174684.1/12-122	WP_019564006.1/631-718	WP_028786858.1/262-369	WP_016330854.1/381-494	WP_022663357.1/745-850	WP_027312306.1/8-132	WP_052021047.1/48-143	WP_015752224.1/25-142	WP_023451307.1/4-86	WP_026733887.1/365-475	WP_022977950.1/27-128	WP_022661503.1/305-415	WP_015788785.1/11-118	WP_018384241.1/20-61	WP_051329390.1/11-123	WP_024520814.1/236-336	WP_040876910.1/9-105	WP_015246064.1/100-204	WP_051272609.1/492-594
WP_007354302.1/360-452	WP_006979757.1/22-128	WP_007621178.1/271-383	WP_007019556.1/439-547	WP_008511940.1/524-633	WP_007859035.1/38-123	WP_009197266.1/142-241	WP_009674101.1/152-240	WP_010302046.1/138-243	WP_007784169.1/408-512	WP_012373675.1/26-130	WP_013660342.1/435-543	WP_011726705.1/18-132	WP_011372666.1/161-261	WP_009149124.1/346-454	WP_022825968.1/304-416	WP_011877668.1/283-384	WP_015171081.1/342-441	WP_011056755.1/406-503	WP_013454396.1/1226-1331	WP_011939245.1/142-251	WP_011686874.1/237-352	WP_016445849.1/383-485	WP_022803070.1/304-414	WP_013645034.1/590-690	WP_020062775.1/153-261	WP_015184577.1/452-568	WP_015172623.1/33-125	WP_014183217.1/767-870	WP_014872263.1/165-281	WP_028285300.1/305-413	WP_013256965.1/315-427	WP_019573712.1/185-289	WP_028981772.1/551-655	WP_016547717.1/482-597	WP_022771123.1/771-877	WP_027467493.1/494-617	WP_052170477.1/62-147	WP_015759321.1/29-130	WP_023456969.1/20-114	WP_026816284.1/142-254	WP_022980035.1/487-583	WP_022666740.1/401-504	WP_015852064.1/6-117	WP_018390192.1/113-219	WP_051331441.1/25-148	WP_024826142.1/975-1075	WP_040902990.1/5-103	WP_015283238.1/17-119	WP_051272941.1/151-271
WP_007354468.1/296-400	WP_006980016.1/46-154	WP_007622038.1/19-128	WP_007019582.1/322-431	WP_008532518.1/215-331	WP_007864593.1/687-792	WP_009280067.1/275-386	WP_009676321.1/267-366	WP_010302046.1/17-120	WP_007784391.1/430-535	WP_012416689.1/20-125	WP_013849540.1/610-721	WP_011733811.1/5-118	WP_011372671.1/504-607	WP_009150826.1/161-270	WP_022826283.1/164-279	WP_011878464.1/413-517	WP_015172151.1/587-694	WP_011140379.1/96-197	WP_013454396.1/402-497	WP_011979677.1/242-340	WP_011697215.1/16-124	WP_016855415.1/116-222	WP_023065344.1/853-962	WP_013645202.1/431-530	WP_020294197.1/577-675	WP_015185424.1/196-316	WP_015175043.1/345-446	WP_014235818.1/319-429	WP_015143524.1/523-637	WP_028299245.1/99-205	WP_013257101.1/176-286	WP_019597858.1/183-276	WP_029034669.1/770-877	WP_016776610.1/20-132	WP_022850340.1/731-835	WP_027618029.1/368-495	WP_052170860.1/54-159	WP_015766660.1/417-516	WP_023462159.1/25-120	WP_026817209.1/142-254	WP_022980287.1/413-518	WP_022668694.1/260-367	WP_015861389.1/523-633	WP_018390213.1/127-233	WP_051335809.1/2-107	WP_025270518.1/11-119	WP_040907769.1/17-111	WP_015324413.1/271-376	WP_051273770.1/200-323
WP_007354476.1/1087-1193	WP_006980316.1/450-564	WP_007622368.1/277-385	WP_007019974.1/162-271	WP_008600858.1/278-388	WP_007931309.1/441-546	WP_009488614.1/273-384	WP_009725869.1/152-263	WP_010339973.1/15-120	WP_007937383.1/24-126	WP_012452252.1/31-128	WP_013912701.1/475-586	WP_011734325.1/260-369	WP_011372873.1/5-109	WP_009182656.1/141-233	WP_022826283.1/327-440	WP_011890381.1/250-354	WP_015176631.1/154-266	WP_011309961.1/328-426	WP_013455033.1/25-114	WP_011991347.1/317-426	WP_011699652.1/138-248	WP_016873458.1/512-621	WP_023069199.1/629-741	WP_013819602.1/886-995	WP_020403127.1/384-489	WP_015185894.1/462-578	WP_015176554.1/416-509	WP_014236963.1/18-129	WP_015151179.1/173-287	WP_028299720.1/314-425	WP_013257618.1/37-151	WP_019599655.1/183-273	WP_029035260.1/624-726	WP_016862549.1/37-145	WP_022949153.1/732-836	WP_027671793.1/387-509	WP_052213727.1/54-158	WP_015767861.1/297-406	WP_023737602.1/27-118	WP_026947863.1/570-674	WP_022980991.1/15-115	WP_022668926.1/330-432	WP_015897869.1/190-301	WP_019139760.1/292-394	WP_051402213.1/16-134	WP_025280219.1/797-907	WP_041820508.1/5-91	WP_015335996.1/405-513	WP_051284166.1/722-840
WP_007354743.1/154-259	WP_006980457.1/273-382	WP_007622392.1/282-382	WP_007020246.1/172-275	WP_008653699.1/429-538	WP_007993388.1/266-375	WP_009491485.1/33-142	WP_009783129.1/282-393	WP_010384160.1/135-236	WP_007954025.1/30-125	WP_012498575.1/140-246	WP_013912949.1/364-475	WP_011735125.1/4-118	WP_011373540.1/347-452	WP_009183973.1/691-804	WP_022826283.1/457-572	WP_011971369.1/198-295	WP_015183574.1/129-240	WP_011309961.1/85-182	WP_013478876.1/455-543	WP_012034658.1/152-260	WP_011720942.1/59-174	WP_016875695.1/412-521	WP_023069749.1/231-339	WP_013898606.1/239-344	WP_020403648.1/526-633	WP_015190010.1/202-324	WP_015181186.1/585-689	WP_014237448.1/27-138	WP_015177896.1/80-207	WP_028460197.1/125-239	WP_013259966.1/261-365	WP_019624520.1/367-420	WP_029035260.1/749-856	WP_016989798.1/195-241	WP_022954116.1/765-868	WP_027750794.1/34-141	WP_052214075.1/53-157	WP_015838007.1/389-496	WP_023761981.1/27-132	WP_026984633.1/356-467	WP_022981606.1/302-401	WP_022720212.1/281-384	WP_016313773.1/304-416	WP_019140473.1/784-892	WP_051458277.1/11-137	WP_026079023.1/1460-1571	WP_042388323.1/25-129	WP_015336309.1/307-405	WP_051286350.1/738-827
WP_007356330.1/932-1038	WP_006981923.1/26-134	WP_007638318.1/435-545	WP_007020584.1/331-436	WP_008666067.1/22-125	WP_008031972.1/212-323	WP_009538468.1/660-772	WP_010036330.1/281-386	WP_010389430.1/146-251	WP_007981986.1/154-266	WP_012499297.1/20-125	WP_013913313.1/94-198	WP_011735346.1/280-386	WP_011373555.1/346-451	WP_009185182.1/208-302	WP_022826298.1/161-271	WP_011971796.1/144-241	WP_015183826.1/260-372	WP_011317933.1/754-855	WP_013513948.1/720-824	WP_012034658.1/527-630	WP_011735850.1/18-126	WP_016961649.1/16-121	WP_023538903.1/146-256	WP_013966177.1/37-138	WP_020428174.1/476-571	WP_015192934.1/404-522	WP_015184072.1/691-792	WP_014252731.1/210-315	WP_015235629.1/574-693	WP_028465025.1/537-651	WP_013323879.1/185-298	WP_019624520.1/437-541	WP_029038812.1/721-828	WP_016989798.1/205-315	WP_022976469.1/719-823	WP_027860999.1/320-439	WP_052214249.1/80-157	WP_015880149.1/206-313	WP_023769218.1/31-138	WP_027179701.1/356-459	WP_023000745.1/7-108	WP_022802325.1/429-528	WP_016858321.1/403-516	WP_019373731.1/499-606	WP_051459153.1/11-133	WP_026087753.1/348-433	WP_042408977.1/8-55	WP_015336514.1/414-518	WP_051292855.1/153-273
WP_007356331.1/828-936	WP_006982326.1/149-260	WP_007640960.1/113-222	WP_007020706.1/338-447	WP_008708604.1/639-748	WP_008031972.1/92-199	WP_009539070.1/336-451	WP_010095683.1/45-148	WP_010395774.1/21-125	WP_007999428.1/161-266	WP_012584992.1/358-468	WP_013933490.1/308-421	WP_011735877.1/138-247	WP_011373715.1/159-259	WP_009194119.1/16-110	WP_022826302.1/311-425	WP_011993214.1/127-225	WP_015184394.1/149-261	WP_011324053.1/532-631	WP_013536334.1/327-415	WP_012035436.1/1470-1572	WP_011735963.1/305-420	WP_017025137.1/144-250	WP_023539122.1/48-158	WP_013969794.1/367-475	WP_020468958.1/759-862	WP_015200439.1/711-827	WP_015184580.1/326-427	WP_014407177.1/815-916	WP_015244668.1/313-427	WP_028465688.1/605-719	WP_013330479.1/617-698	WP_019881148.1/426-494	WP_029288191.1/998-1103	WP_016990962.1/366-484	WP_023065344.1/731-835	WP_027862488.1/293-411	WP_052214529.1/39-143	WP_015941376.1/395-497	WP_024091469.1/11-112	WP_027279067.1/250-358	WP_023098629.1/339-426	WP_022827892.1/18-115	WP_016862238.1/363-472	WP_019489469.1/149-251	WP_051489366.1/20-142	WP_026228997.1/1472-1579	WP_042438171.1/24-131	WP_015360223.1/30-119	WP_051296607.1/7-122
WP_007357061.1/316-409	WP_006983549.1/149-260	WP_007641593.1/19-131	WP_007021422.1/484-578	WP_008827812.1/219-320	WP_008039018.1/264-367	WP_009539521.1/361-470	WP_010162388.1/560-670	WP_010445365.1/115-220	WP_008014405.1/18-121	WP_012595352.1/167-278	WP_013933490.1/438-546	WP_011736842.1/329-440	WP_011377742.1/142-237	WP_009248416.1/165-267	WP_022975332.1/175-286	WP_011993214.1/5-103	WP_015190887.1/1009-1120	WP_011378155.1/440-498	WP_013549412.1/22-111	WP_012065372.1/387-496	WP_011736909.1/18-126	WP_017037731.1/15-119	WP_023542257.1/96-206	WP_014085562.1/334-439	WP_020527739.1/272-379	WP_015201358.1/154-270	WP_015188501.1/172-272	WP_014431636.1/21-130	WP_015284053.1/266-376	WP_028468985.1/286-400	WP_013334380.1/135-234	WP_019915831.1/567-671	WP_029331831.1/1-48	WP_017289854.1/94-191	WP_023069749.1/104-209	WP_027862721.1/297-417	WP_052233984.1/61-154	WP_015941392.1/406-509	WP_024275631.1/241-328	WP_027442171.1/5-114	WP_023950569.1/29-121	WP_022835842.1/140-248	WP_016876304.1/899-1010	WP_019499681.1/636-739	WP_051497091.1/19-143	WP_026344786.1/601-703	WP_043263690.1/14-112	WP_015395124.1/38-143	WP_051299895.1/581-695
WP_007357156.1/656-767	WP_006983549.1/278-389	WP_007647936.1/14-124	WP_007021436.1/301-410	WP_008828019.1/135-245	WP_008058264.1/52-156	WP_009541557.1/157-263	WP_010164484.1/306-417	WP_010445365.1/3-103	WP_008084902.1/254-358	WP_012605598.1/23-127	WP_013949914.1/177-289	WP_011754601.1/42-151	WP_011386056.1/12-110	WP_009251447.1/140-241	WP_023455435.1/177-291	WP_012003111.1/6-105	WP_015202322.1/54-158	WP_011403250.1/37-145	WP_013629273.1/58-150	WP_012065397.1/393-502	WP_011766605.1/578-688	WP_017054094.1/15-119	WP_023553461.1/140-255	WP_014099307.1/12-117	WP_020615173.1/261-369	WP_015201851.1/187-305	WP_015196502.1/50-154	WP_014559360.1/638-754	WP_015284422.1/277-386	WP_028482973.1/392-498	WP_013405588.1/676-774	WP_019943549.1/147-253	WP_029447211.1/659-767	WP_017298385.1/516-634	WP_023171578.1/745-849	WP_027874466.1/510-626	WP_052401714.1/53-159	WP_015941848.1/709-812	WP_024333921.1/39-147	WP_027525735.1/42-144	WP_024002120.1/154-261	WP_022980194.1/215-316	WP_017299296.1/35-148	WP_019502337.1/287-391	WP_051553772.1/20-138	WP_026376300.1/167-275	WP_043268623.1/14-116	WP_015402401.1/378-483	WP_051306235.1/149-260
WP_007357865.1/188-301	WP_006987407.1/511-623	WP_007666526.1/9-119	WP_007021563.1/408-517	WP_008832278.1/601-704	WP_008058829.1/255-369	WP_009541557.1/19-99	WP_010164713.1/701-815	WP_010485208.1/23-124	WP_008164442.1/291-401	WP_012605614.1/12-116	WP_014101698.1/297-411	WP_011754603.1/145-255	WP_011391211.1/11-113	WP_009289231.1/994-1092	WP_023456164.1/186-300	WP_012064085.1/219-315	WP_015202868.1/158-263	WP_011442696.1/794-896	WP_013630584.1/449-552	WP_012081944.1/317-404	WP_011791610.1/139-252	WP_017118449.1/579-686	WP_023588046.1/146-259	WP_014185991.1/63-165	WP_020620467.1/147-245	WP_015202255.1/248-365	WP_015199118.1/849-954	WP_014561341.1/321-428	WP_015284964.1/173-272	WP_028581600.1/577-687	WP_013408061.1/436-544	WP_020165255.1/335-438	WP_029447211.1/793-897	WP_017298385.1/653-763	WP_023535546.1/755-859	WP_027898750.1/368-494	WP_052402799.1/66-162	WP_015957399.1/84-186	WP_024544822.1/273-379	WP_027586121.1/281-388	WP_024002120.1/28-131	WP_022990547.1/140-190	WP_017303392.1/1543-1654	WP_019573712.1/927-1026	WP_051609047.1/147-272	WP_026442713.1/149-247	WP_043437212.1/33-115	WP_015402421.1/627-734	WP_051319096.1/617-728
WP_007357917.1/648-754	WP_006994242.1/181-284	WP_007675486.1/689-795	WP_007021736.1/451-554	WP_008869454.1/538-579	WP_008061615.1/319-428	WP_009545278.1/1323-1435	WP_010171018.1/10-89	WP_010526351.1/361-465	WP_008273865.1/950-1053	WP_012637997.1/12-124	WP_014101698.1/426-537	WP_011770830.1/896-997	WP_011458666.1/33-137	WP_009296604.1/152-253	WP_023459687.1/174-287	WP_012065332.1/127-226	WP_015203045.1/441-551	WP_011461810.1/263-364	WP_013644359.1/517-609	WP_012082060.1/243-341	WP_011844731.1/319-417	WP_017293377.1/593-700	WP_023590149.1/169-284	WP_014185995.1/227-338	WP_020677042.1/42-148	WP_015204514.1/358-475	WP_015199426.1/1540-1642	WP_014777814.1/378-483	WP_015284964.1/290-393	WP_028793619.1/368-480	WP_013444037.1/334-447	WP_020227341.1/467-571	WP_031499248.1/11-117	WP_017305441.1/499-614	WP_023536165.1/748-853	WP_028196901.1/13-111	WP_052419748.1/41-143	WP_016873240.1/845-947	WP_024686834.1/12-120	WP_027714825.1/358-469	WP_024304490.1/648-755	WP_023455346.1/2-99	WP_017314665.1/402-513	WP_019587847.1/261-363	WP_051624821.1/29-145	WP_026463836.1/1199-1283	WP_043497848.1/24-130	WP_015402552.1/551-655	WP_051321332.1/352-469
WP_007404363.1/158-265	WP_007002661.1/171-280	WP_007778794.1/165-268	WP_007021785.1/289-395	WP_008940276.1/367-477	WP_008075084.1/34-140	WP_009571606.1/264-371	WP_010175693.1/276-323	WP_010557283.1/154-259	WP_008276005.1/1929-2038	WP_012660293.1/126-236	WP_014129579.1/20-133	WP_011814935.1/190-295	WP_011464065.1/187-291	WP_009296604.1/275-374	WP_023461741.1/174-286	WP_012065332.1/4-103	WP_015216829.1/1021-1125	WP_011481399.1/320-419	WP_013655734.1/48-144	WP_012105996.1/588-697	WP_011936956.1/141-250	WP_017301791.1/586-636	WP_024001932.1/144-245	WP_014186084.1/13-120	WP_020677113.1/151-243	WP_015204542.1/1681-1798	WP_015200093.1/1528-1628	WP_014779307.1/146-259	WP_015284964.1/667-777	WP_028795769.1/180-289	WP_013445673.1/1267-1375	WP_020403513.1/140-246	WP_031527210.1/36-132	WP_017462527.1/139-260	WP_023786392.1/743-847	WP_028375457.1/261-385	WP_052469403.1/63-157	WP_016878004.1/156-259	WP_024713465.1/9-103	WP_027716568.1/83-193	WP_024537324.1/391-500	WP_023574770.1/350-464	WP_017416643.1/317-426	WP_019699968.1/943-1054	WP_051630635.1/13-136	WP_026721215.1/343-447	WP_043505900.1/23-107	WP_015402868.1/360-466	WP_051355932.1/172-290
WP_007415366.1/169-277	WP_007019974.1/37-141	WP_007795240.1/140-251	WP_007021838.1/181-286	WP_008949546.1/254-363	WP_008098679.1/18-126	WP_009581252.1/15-103	WP_010188124.1/20-130	WP_010566775.1/26-125	WP_008276005.1/2829-2938	WP_012725659.1/14-123	WP_014129979.1/192-292	WP_011878464.1/295-391	WP_011480154.1/11-114	WP_009300141.1/1078-1179	WP_023720397.1/17-131	WP_012065624.1/155-207	WP_015234149.1/358-457	WP_011485076.1/38-136	WP_013659155.1/428-535	WP_012106435.1/124-230	WP_011937845.1/9-117	WP_017303198.1/830-938	WP_024823765.1/27-134	WP_014198356.1/425-532	WP_020887272.1/294-404	WP_015206321.1/232-345	WP_015200320.1/1541-1640	WP_014796446.1/400-505	WP_015285937.1/168-274	WP_028862878.1/23-134	WP_013445676.1/187-297	WP_020445970.1/531-632	WP_031527680.1/401-506	WP_017713992.1/198-245	WP_023845986.1/731-836	WP_028472266.1/296-416	WP_052493808.1/19-112	WP_016878855.1/325-428	WP_024826925.1/16-125	WP_027721308.1/363-468	WP_024810804.1/12-97	WP_023580137.1/351-416	WP_017663366.1/283-400	WP_019832736.1/12-117	WP_051642477.1/25-148	WP_026735402.1/126-229	WP_043907418.1/30-137	WP_015403001.1/156-263	WP_051434509.1/508-628
WP_007415707.1/265-372	WP_007020445.1/142-249	WP_007854449.1/340-447	WP_007021952.1/398-500	WP_008993386.1/601-704	WP_008123897.1/147-253	WP_009590134.1/11-122	WP_010228280.1/50-150	WP_010582849.1/173-278	WP_008287153.1/173-283	WP_012795381.1/157-270	WP_014132395.1/157-270	WP_011925858.1/309-419	WP_011496125.1/496-599	WP_009300141.1/963-1057	WP_024588727.1/173-286	WP_012097680.1/204-301	WP_015275722.1/888-999	WP_011526037.1/17-112	WP_013757004.1/507-616	WP_012106602.1/194-303	WP_011939006.1/141-254	WP_017303405.1/24-131	WP_024887678.1/125-237	WP_014238006.1/499-596	WP_020959597.1/267-365	WP_015212978.1/439-555	WP_015208757.1/167-268	WP_014802311.1/140-253	WP_015286108.1/359-469	WP_028880624.1/592-699	WP_013452283.1/404-504	WP_020446632.1/144-248	WP_033050381.1/146-258	WP_017713992.1/208-317	WP_024299287.1/730-835	WP_028547977.1/352-456	WP_052600683.1/51-143	WP_017014531.1/11-130	WP_025159040.1/6-106	WP_028299720.1/188-296	WP_024815660.1/509-618	WP_023580532.1/142-238	WP_017715516.1/255-363	WP_019903561.1/144-248	WP_051762404.1/18-140	WP_026913748.1/315-424	WP_043911421.1/10-99	WP_015403552.1/183-289	WP_051439791.1/602-718
WP_007416322.1/209-316	WP_007020706.1/212-321	WP_007856188.1/9-119	WP_007022937.1/673-780	WP_009026627.1/33-139	WP_008134417.1/841-933	WP_009629542.1/28-114	WP_010229889.1/433-544	WP_010582849.1/43-148	WP_008289335.1/181-291	WP_012824442.1/6-119	WP_014414963.1/409-523	WP_011936957.1/116-225	WP_011662633.1/177-281	WP_009303310.1/263-364	WP_024826142.1/1237-1344	WP_012121648.1/552-662	WP_015300910.1/97-205	WP_011541405.1/75-174	WP_013897448.1/264-362	WP_012106602.1/325-430	WP_011939593.1/435-549	WP_017303589.1/1442-1549	WP_024888647.1/32-133	WP_014258962.1/718-827	WP_020987136.1/401-510	WP_015214526.1/78-194	WP_015209769.1/465-564	WP_014802312.1/329-441	WP_015286196.1/292-403	WP_028913824.1/208-322	WP_013452983.1/455-563	WP_020470753.1/726-831	WP_034624227.1/253-360	WP_017716651.1/269-386	WP_024325929.1/718-823	WP_028555025.1/355-480	WP_052649830.1/50-159	WP_017285836.1/22-125	WP_025409425.1/261-367	WP_028318436.1/249-361	WP_024823562.1/435-545	WP_024275629.1/457-563	WP_017717811.1/469-578	WP_020076330.1/397-506	WP_051843410.1/18-139	WP_027248746.1/455-557	WP_044366440.1/20-126	WP_015404161.1/303-410	WP_051439911.1/381-497
WP_007417723.1/248-355	WP_007021422.1/358-465	WP_007856197.1/5-114	WP_007023014.1/340-447	WP_009103114.1/1176-1289	WP_008157239.1/108-196	WP_009631758.1/18-124	WP_010273463.1/267-375	WP_010585909.1/148-253	WP_008311532.1/277-383	WP_012839749.1/23-127	WP_014743677.1/396-504	WP_011936998.1/280-380	WP_011665192.1/20-108	WP_009303310.1/386-478	WP_025062401.1/169-283	WP_012157911.1/144-192	WP_015322746.1/298-402	WP_011555441.1/47-154	WP_013926733.1/450-546	WP_012106664.1/241-351	WP_011940386.1/51-158	WP_017327725.1/336-445	WP_025050862.1/827-939	WP_014259670.1/28-138	WP_021066463.1/32-135	WP_015225775.1/445-561	WP_015217235.1/143-244	WP_014802312.1/819-931	WP_015337160.1/18-123	WP_028913824.1/93-204	WP_013461285.1/456-551	WP_020507371.1/206-308	WP_034917881.1/409-517	WP_017721041.1/731-843	WP_024327979.1/739-844	WP_028637672.1/540-659	WP_052689517.1/47-143	WP_017296510.1/453-556	WP_025562708.1/387-465	WP_028325550.1/243-348	WP_024823653.1/441-537	WP_024334247.1/330-438	WP_018084243.1/277-387	WP_020166570.1/663-770	WP_051857858.1/12-133	WP_027524773.1/1481-1581	WP_044386830.1/17-78	WP_015404335.1/278-375	WP_051444906.1/333-454
WP_007418834.1/847-952	WP_007021752.1/22-130	WP_007857197.1/181-255	WP_007038840.1/613-721	WP_009147936.1/449-559	WP_008157747.1/166-255	WP_009674101.1/31-114	WP_010282878.1/12-106	WP_010587613.1/275-379	WP_008316973.1/410-516	WP_012879883.1/27-136	WP_014747286.1/500-608	WP_011937373.1/9-60	WP_011666107.1/39-143	WP_009303876.1/167-267	WP_025144275.1/216-327	WP_012157933.1/200-297	WP_015345674.1/232-340	WP_011564667.1/16-116	WP_013926733.1/7-100	WP_012106685.1/225-332	WP_011954991.1/166-281	WP_017429661.1/779-886	WP_025310876.1/860-969	WP_014261432.1/288-386	WP_021285187.1/89-196	WP_015231491.1/428-553	WP_015219696.1/269-367	WP_014823789.1/283-387	WP_015403135.1/349-464	WP_029014351.1/10-126	WP_013513335.1/567-676	WP_020527739.1/141-247	WP_035068730.1/387-495	WP_017754191.1/288-398	WP_024328410.1/731-832	WP_028644692.1/301-421	WP_052730766.1/59-163	WP_017296888.1/334-398	WP_025606726.1/20-117	WP_028449982.1/487-595	WP_024824148.1/162-262	WP_024510645.1/277-383	WP_018084702.1/44-155	WP_020202372.1/126-233	WP_051862091.1/19-142	WP_027618215.1/1465-1565	WP_045301104.1/117-216	WP_015404339.1/380-489	WP_051453057.1/335-441
WP_007419250.1/453-571	WP_007021758.1/711-813	WP_007873868.1/223-332	WP_007039100.1/409-516	WP_009151607.1/473-581	WP_008191615.1/157-260	WP_009726659.1/625-736	WP_010283604.1/162-270	WP_010603897.1/509-615	WP_008326853.1/120-231	WP_012932724.1/277-384	WP_014747323.1/507-615	WP_011938458.1/135-244	WP_011712710.1/408-512	WP_009303876.1/432-534	WP_025144317.1/33-144	WP_012157970.1/34-92	WP_015409860.1/910-1021	WP_011586875.1/16-118	WP_013928957.1/169-274	WP_012107379.1/415-521	WP_011956359.1/350-460	WP_017482639.1/601-710	WP_026118191.1/26-127	WP_014356192.1/185-286	WP_021295428.1/22-123	WP_015231506.1/581-697	WP_015226250.1/155-257	WP_014854568.1/47-154	WP_015414238.1/13-113	WP_029042694.1/208-307	WP_013513680.1/298-403	WP_020531302.1/379-483	WP_035068730.1/517-624	WP_018344591.1/371-457	WP_024508554.1/736-842	WP_028651176.1/310-421	WP_052733742.1/63-154	WP_017299446.1/156-258	WP_025864758.1/388-491	WP_028451465.1/338-446	WP_024852025.1/150-256	WP_024515833.1/186-294	WP_018086586.1/34-146	WP_020475452.1/129-235	WP_051911844.1/149-273	WP_027669714.1/382-483	WP_045321520.1/25-125	WP_015405234.1/34-138	WP_051497466.1/372-459
WP_007419376.1/177-279	WP_007021976.1/319-426	WP_007904473.1/45-157	WP_007039537.1/284-391	WP_009180967.1/252-361	WP_008202391.1/145-255	WP_009739289.1/15-116	WP_010285951.1/390-500	WP_010665572.1/275-379	WP_008336758.1/140-249	WP_013013540.1/9-118	WP_014899338.1/218-319	WP_011938458.1/421-530	WP_011714501.1/305-409	WP_009303907.1/31-123	WP_025144317.1/445-551	WP_012159249.1/246-352	WP_015589715.1/19-130	WP_011641328.1/8-111	WP_013970031.1/404-497	WP_012107942.1/420-529	WP_011958074.1/32-145	WP_017653340.1/343-453	WP_026214091.1/23-134	WP_014625563.1/340-453	WP_021296495.1/185-285	WP_015231510.1/557-673	WP_015259177.1/447-551	WP_014855332.1/631-740	WP_015437770.1/40-151	WP_029086418.1/253-366	WP_013515971.1/643-748	WP_020594743.1/252-354	WP_035126357.1/91-195	WP_018607060.1/343-463	WP_024519376.1/744-845	WP_028665245.1/546-668	WP_052810544.1/63-172	WP_017300815.1/460-563	WP_025918130.1/229-336	WP_028455273.1/789-897	WP_024872105.1/173-280	WP_024813509.1/607-709	WP_018247252.1/110-212	WP_020511909.1/706-758	WP_051921512.1/156-270	WP_027859627.1/761-861	WP_045322568.1/22-120	WP_015405245.1/320-426	WP_051504540.1/44-134
WP_007419621.1/150-241	WP_007021976.1/445-554	WP_007972992.1/479-594	WP_007040146.1/161-269	WP_009183213.1/187-294	WP_008202512.1/295-403	WP_009740038.1/156-261	WP_010300845.1/388-498	WP_010683794.1/132-236	WP_008336797.1/138-242	WP_013060659.1/351-456	WP_015004270.1/224-335	WP_011938629.1/392-500	WP_011714508.1/148-253	WP_009368885.1/339-441	WP_025144919.1/24-129	WP_012175347.1/250-355	WP_015719328.1/31-142	WP_011683629.1/8-110	WP_013993917.1/16-120	WP_012108007.1/318-430	WP_011984412.1/21-130	WP_017711457.1/458-566	WP_026245342.1/169-289	WP_014793095.1/245-339	WP_021297312.1/137-250	WP_015233980.1/301-405	WP_015284422.1/762-857	WP_014855901.1/128-231	WP_015443831.1/52-164	WP_029087896.1/444-545	WP_013607235.1/379-487	WP_020647611.1/378-446	WP_035633926.1/86-195	WP_019010901.1/566-689	WP_024643782.1/46-123	WP_028947446.1/888-1004	WP_052830942.1/72-175	WP_017302125.1/170-250	WP_026379643.1/216-318	WP_028575964.1/244-349	WP_025209462.1/295-402	WP_024825693.1/429-528	WP_018247535.1/409-515	WP_020736869.1/185-289	WP_051929318.1/18-132	WP_027891228.1/583-685	WP_045560141.1/13-105	WP_015405739.1/269-376	WP_051564680.1/29-127
WP_007419959.1/149-253	WP_007022293.1/255-356	WP_007980621.1/128-239	WP_007040624.1/266-371	WP_009194119.1/401-504	WP_008208288.1/273-381	WP_009741070.1/8-106	WP_010336869.1/307-418	WP_010683794.1/9-113	WP_008385990.1/33-139	WP_013073682.1/84-170	WP_015045721.1/643-758	WP_011941147.1/54-164	WP_011759111.1/14-117	WP_009487311.1/90-189	WP_025144919.1/256-364	WP_012236053.1/246-346	WP_015720518.1/505-616	WP_011698717.1/374-477	WP_014021015.1/597-697	WP_012108007.1/445-555	WP_011993409.1/22-129	WP_017730688.1/148-253	WP_026277935.1/137-250	WP_014799041.1/158-257	WP_022626737.1/260-366	WP_015235629.1/437-553	WP_015286293.1/450-546	WP_014856873.1/19-124	WP_015720319.1/181-289	WP_029143507.1/395-490	WP_013629931.1/482-588	WP_020886631.1/485-582	WP_036674949.1/32-137	WP_019176366.1/300-414	WP_024824513.1/732-837	WP_028996800.1/361-488	WP_052832749.1/66-153	WP_017302125.1/260-365	WP_026672645.1/9-104	WP_028580139.1/249-361	WP_025346035.1/27-125	WP_024923133.1/301-415	WP_018294645.1/433-541	WP_020736869.1/58-160	WP_051933466.1/12-138	WP_028214422.1/1472-1581	WP_045865439.1/19-115	WP_015414222.1/179-283	WP_051571736.1/424-513
WP_007463693.1/71-176	WP_007041026.1/321-432	WP_007981986.1/27-139	WP_007040955.1/33-137	WP_009194119.1/526-629	WP_008221158.1/187-295	WP_009763205.1/864-974	WP_010404611.1/294-405	WP_010684143.1/22-126	WP_008419408.1/21-126	WP_013080933.1/25-135	WP_015046175.1/625-736	WP_011955367.1/6-120	WP_011767407.1/299-403	WP_009519645.1/263-368	WP_025146009.1/393-503	WP_012269552.1/193-265	WP_015722254.1/189-291	WP_011736538.1/229-324	WP_014021732.1/10-103	WP_012121782.1/361-463	WP_012035330.1/140-254	WP_017743998.1/174-282	WP_026313987.1/34-159	WP_014808717.1/262-374	WP_022629954.1/207-313	WP_015236052.1/284-392	WP_015723916.1/283-384	WP_014902090.1/260-371	WP_015723805.1/147-261	WP_029415639.1/253-365	WP_013644053.1/140-233	WP_020889096.1/418-492	WP_036678780.1/1001-1107	WP_019176366.1/729-845	WP_024825603.1/736-840	WP_028998171.1/179-298	WP_052945170.1/61-156	WP_017302125.1/510-614	WP_026697849.1/5-109	WP_028582656.1/250-362	WP_025916568.1/17-118	WP_025229703.1/15-111	WP_018438211.1/121-228	WP_020768244.1/390-497	WP_051935712.1/12-132	WP_028451465.1/218-319	WP_046256940.1/10-101	WP_015414222.1/296-402	WP_051593392.1/34-125
WP_007502843.1/180-287	WP_007041026.1/442-554	WP_007999198.1/140-252	WP_007041499.1/168-280	WP_009194757.1/500-614	WP_008223416.1/97-178	WP_009779732.1/193-296	WP_010414859.1/334-445	WP_010684359.1/136-241	WP_008423261.1/36-135	WP_013118904.1/23-130	WP_015224997.1/21-120	WP_011957029.1/202-310	WP_011769597.1/400-504	WP_009531230.1/34-128	WP_025225606.1/29-88	WP_012301798.1/316-416	WP_015722254.1/36-145	WP_011799712.1/160-259	WP_014023011.1/177-279	WP_012161772.1/1641-1753	WP_012035676.1/386-494	WP_017758006.1/175-283	WP_026733887.1/1109-1217	WP_014811052.1/147-239	WP_022663815.1/241-354	WP_015237241.1/251-364	WP_015765559.1/534-626	WP_014903717.1/397-506	WP_015723890.1/361-474	WP_029617200.1/10-127	WP_013644053.1/263-356	WP_020889097.1/420-492	WP_037359347.1/587-692	WP_019508113.1/21-123	WP_024826142.1/704-807	WP_028998665.1/317-446	WP_052950674.1/57-164	WP_017303589.1/533-632	WP_026996902.1/29-138	WP_028585713.1/249-361	WP_025917643.1/31-139	WP_025412874.1/125-230	WP_018479043.1/558-670	WP_020880288.1/891-992	WP_051952903.1/13-127	WP_028630073.1/1471-1573	WP_046420607.1/200-299	WP_015414845.1/192-295	WP_051594378.1/190-295
WP_007516158.1/254-361	WP_007041030.1/299-410	WP_008000894.1/3-114	WP_007041682.1/528-638	WP_009194920.1/830-940	WP_008252133.1/421-529	WP_009779751.1/277-382	WP_010478087.1/183-292	WP_010684359.1/22-127	WP_008439944.1/151-237	WP_013163001.1/203-311	WP_015227897.1/21-127	WP_011995272.1/130-240	WP_011769599.1/415-512	WP_009558734.1/460-570	WP_025308484.1/170-282	WP_012302510.1/113-218	WP_015790002.1/31-131	WP_011799874.1/43-117	WP_014086738.1/10-115	WP_012345936.1/150-256	WP_012035676.1/516-622	WP_017930481.1/19-121	WP_027481465.1/9-115	WP_014825291.1/285-383	WP_022666432.1/373-482	WP_015245210.1/19-134	WP_015765559.1/661-752	WP_015128473.1/542-655	WP_015725581.1/235-350	WP_031310035.1/94-184	WP_013644359.1/146-251	WP_021031567.1/7-103	WP_037439347.1/273-378	WP_019559344.1/566-680	WP_024902325.1/741-846	WP_028998665.1/472-601	WP_052951471.1/69-164	WP_017303599.1/456-559	WP_027002846.1/120-224	WP_028795769.1/59-157	WP_025918424.1/193-295	WP_025413091.1/560-669	WP_018507162.1/441-551	WP_021285139.1/257-361	WP_051965583.1/258-367	WP_028948833.1/173-280	WP_046426611.1/16-97	WP_015414845.1/313-418	WP_051617029.1/328-440
WP_007535344.1/9-117	WP_007041682.1/277-387	WP_008006560.1/15-122	WP_007041757.1/277-386	WP_009195640.1/378-485	WP_008276005.1/2450-2557	WP_009779751.1/406-513	WP_010489007.1/142-246	WP_010687617.1/131-235	WP_008443172.1/524-636	WP_013176791.1/193-296	WP_015273778.1/316-428	WP_012030330.1/142-252	WP_011925591.1/12-114	WP_009608970.1/719-821	WP_025310876.1/1132-1245	WP_012347491.1/309-415	WP_015808152.1/9-110	WP_011814429.1/135-204	WP_014108303.1/12-108	WP_012409630.1/30-138	WP_012036203.1/138-252	WP_017979721.1/177-286	WP_027483343.1/16-118	WP_014856083.1/331-441	WP_022821959.1/13-121	WP_015246001.1/199-314	WP_015775638.1/571-656	WP_015131595.1/382-493	WP_015759661.1/142-257	WP_031320703.1/105-219	WP_013645002.1/648-756	WP_021131508.1/618-704	WP_038038218.1/34-116	WP_019592227.1/12-123	WP_025050862.1/700-806	WP_028998989.1/444-575	WP_052952573.1/69-163	WP_017305018.1/290-394	WP_027062245.1/30-136	WP_028975177.1/529-640	WP_025918424.1/448-542	WP_025763104.1/146-248	WP_018871955.1/419-512	WP_022836383.1/143-253	WP_051971335.1/19-136	WP_028981440.1/383-494	WP_046495326.1/22-111	WP_015414846.1/290-396	WP_051675684.1/254-359
WP_007537019.1/876-981	WP_007042011.1/428-536	WP_008040717.1/456-557	WP_007041760.1/547-654	WP_009195640.1/498-607	WP_008276052.1/580-688	WP_009779781.1/289-402	WP_010526136.1/695-814	WP_010687617.1/17-122	WP_008444031.1/19-123	WP_013176791.1/66-173	WP_015273778.1/444-557	WP_012030330.1/19-132	WP_011963243.1/16-118	WP_009608970.1/856-955	WP_025310876.1/993-1108	WP_012446580.1/82-185	WP_015814616.1/824-935	WP_011844816.1/193-303	WP_014185991.1/184-293	WP_012414982.1/648-757	WP_012036952.1/386-499	WP_018084046.1/270-379	WP_027483343.1/311-416	WP_014901337.1/397-492	WP_022977704.1/308-419	WP_015246179.1/218-335	WP_015781282.1/15-116	WP_015133687.1/1065-1177	WP_015861053.1/13-124	WP_031327873.1/100-215	WP_013645019.1/643-752	WP_021273160.1/7-112	WP_039126119.1/845-952	WP_019600058.1/320-437	WP_025145891.1/18-124	WP_029000292.1/319-442	WP_053003293.1/60-166	WP_017305190.1/610-712	WP_027076054.1/6-108	WP_029012554.1/130-230	WP_025918424.1/572-673	WP_025864529.1/155-254	WP_018874940.1/16-129	WP_023449493.1/75-186	WP_052022329.1/17-135	WP_028981905.1/385-488	WP_046502668.1/29-106	WP_015415022.1/162-272	WP_051675684.1/517-630
WP_007539697.1/10-119	WP_007042011.1/819-926	WP_008041849.1/724-835	WP_007041971.1/534-642	WP_009196809.1/163-267	WP_008277086.1/44-158	WP_009779781.1/419-528	WP_010530722.1/4-102	WP_010856994.1/20-127	WP_008514212.1/171-274	WP_013189896.1/389-490	WP_015436568.1/656-766	WP_012030445.1/450-561	WP_011980316.1/10-114	WP_009627566.1/451-549	WP_025608371.1/417-527	WP_012448125.1/16-116	WP_015905976.1/379-486	WP_011981351.1/337-438	WP_014201300.1/28-132	WP_012498700.1/394-496	WP_012062226.1/576-689	WP_018150821.1/381-484	WP_027483401.1/213-323	WP_014903646.1/133-239	WP_022989397.1/485-598	WP_015319844.1/674-791	WP_015829576.1/125-227	WP_015133687.1/1322-1424	WP_015897869.1/441-556	WP_031441026.1/97-210	WP_013645034.1/267-377	WP_021276521.1/1-108	WP_039139538.1/1068-1176	WP_019621413.1/191-303	WP_025310876.1/730-836	WP_029132285.1/156-271	WP_053078649.1/47-138	WP_017305293.1/216-272	WP_027083712.1/17-119	WP_029058367.1/191-293	WP_026075873.1/9-114	WP_026368041.1/732-829	WP_018953095.1/101-212	WP_024161899.1/752-862	WP_052091569.1/17-136	WP_029529410.1/1462-1569	WP_046588761.1/6-92	WP_015416306.1/439-544	WP_051675984.1/257-367
WP_007543724.1/36-120	WP_007042591.1/1100-1202	WP_008058762.1/405-501	WP_007042475.1/486-597	WP_009197032.1/89-200	WP_008309376.1/1543-1650	WP_009781062.1/386-496	WP_010649138.1/40-138	WP_010921178.1/166-271	WP_008525763.1/256-362	WP_013189896.1/415-510	WP_015494551.1/34-142	WP_012035330.1/550-642	WP_012012269.1/148-252	WP_009630919.1/524-630	WP_025608627.1/610-721	WP_012448345.1/9-106	WP_015909950.1/70-166	WP_012084913.1/10-112	WP_014252664.1/981-1070	WP_012498700.1/522-627	WP_012106666.1/386-492	WP_018151409.1/500-606	WP_027715398.1/23-133	WP_015120085.1/821-929	WP_023004704.1/189-283	WP_015321819.1/434-548	WP_016322033.1/133-228	WP_015135905.1/191-296	WP_015905745.1/142-254	WP_033920059.1/99-211	WP_013645034.1/393-502	WP_022696530.1/143-246	WP_039452345.1/347-454	WP_020160384.1/43-162	WP_025859894.1/715-820	WP_029134816.1/15-122	WP_053080244.1/37-138	WP_017305929.1/1106-1214	WP_027183027.1/48-155	WP_029132905.1/448-557	WP_026096213.1/361-471	WP_026443337.1/259-365	WP_018953829.1/497-606	WP_024338381.1/121-231	WP_052103503.1/13-133	WP_029584946.1/1490-1586	WP_046592053.1/19-51	WP_015719589.1/354-460	WP_051676396.1/283-403
WP_007565439.1/43-132	WP_007042770.1/183-293	WP_008059653.1/273-376	WP_007042794.1/485-595	WP_009205445.1/400-506	WP_008316973.1/537-644	WP_009783679.1/280-390	WP_010662392.1/338-446	WP_011313409.1/137-243	WP_008527676.1/89-195	WP_013294580.1/12-124	WP_015502050.1/277-389	WP_012036203.1/418-519	WP_012041789.1/11-114	WP_009631308.1/215-320	WP_025763547.1/179-290	WP_012448667.1/7-104	WP_015926839.1/144-256	WP_012097145.1/174-260	WP_014276504.1/190-295	WP_012498700.1/648-752	WP_012107480.1/147-247	WP_018152764.1/146-254	WP_027736299.1/136-246	WP_015120780.1/83-180	WP_023007169.1/32-133	WP_015614295.1/253-365	WP_016854637.1/32-123	WP_015141307.1/457-569	WP_016209662.1/166-270	WP_034466160.1/69-183	WP_013645169.1/134-242	WP_022827880.1/150-255	WP_039473964.1/991-1096	WP_020164031.1/285-401	WP_026135436.1/559-663	WP_029917504.1/265-369	WP_053080398.1/19-112	WP_017305929.1/411-525	WP_027336600.1/372-479	WP_029165507.1/162-271	WP_026096840.1/223-331	WP_026764162.1/143-256	WP_019228203.1/130-238	WP_024519376.1/866-972	WP_052116316.1/8-133	WP_031435885.1/270-364	WP_046592371.1/20-114	WP_015721119.1/54-161	WP_051676777.1/276-397
WP_007568142.1/16-124	WP_007042770.1/314-424	WP_008059710.1/407-519	WP_007043198.1/701-811	WP_009206525.1/194-305	WP_008335552.1/196-304	WP_009784228.1/154-266	WP_010665051.1/694-813	WP_011313409.1/260-366	WP_008619500.1/269-376	WP_013299814.1/42-135	WP_015599393.1/166-277	WP_012040997.1/20-130	WP_012071130.1/15-108	WP_009726436.1/17-123	WP_025763547.1/310-424	WP_012465733.1/250-354	WP_015928788.1/39-144	WP_012097154.1/407-508	WP_014293313.1/674-775	WP_012508518.1/789-900	WP_012119352.1/1799-1919	WP_018228030.1/268-375	WP_027745687.1/28-160	WP_015127490.1/279-381	WP_023485363.1/164-272	WP_015622749.1/181-297	WP_016862009.1/271-371	WP_015143615.1/302-416	WP_016954277.1/464-574	WP_034691434.1/141-255	WP_013645169.1/446-538	WP_022827892.1/778-883	WP_039738914.1/179-281	WP_020503667.1/219-334	WP_026203668.1/729-835	WP_030351281.1/49-159	WP_053154236.1/53-153	WP_017306072.1/459-568	WP_027337575.1/16-92	WP_029406826.1/220-332	WP_026173683.1/15-98	WP_026764814.1/272-375	WP_019489027.1/258-359	WP_024813509.1/1075-1182	WP_052163407.1/25-69	WP_031496472.1/255-327	WP_046724972.1/155-256	WP_015721123.1/407-514	WP_051677109.1/570-683
WP_007606210.1/318-423	WP_007042794.1/625-732	WP_008063822.1/384-495	WP_007102669.1/359-469	WP_009210197.1/432-539	WP_008335833.1/390-503	WP_009784464.1/266-378	WP_010686212.1/293-388	WP_011313409.1/391-492	WP_008623756.1/351-459	WP_013301180.1/49-141	WP_015669974.1/310-422	WP_012063210.1/136-245	WP_012081976.1/18-120	WP_009761568.1/154-258	WP_025763737.1/288-400	WP_012475089.1/251-356	WP_015929230.1/269-374	WP_012256316.1/141-246	WP_014356016.1/16-107	WP_012528521.1/516-626	WP_012122587.1/32-146	WP_018259455.1/23-128	WP_027753186.1/128-238	WP_015128092.1/299-404	WP_023556392.1/14-118	WP_015624250.1/168-283	WP_016878004.1/26-126	WP_015143615.1/784-888	WP_017287564.1/26-143	WP_034691434.1/5-106	WP_013645200.1/591-701	WP_022958609.1/440-544	WP_039901993.1/709-802	WP_020504703.1/579-673	WP_026231928.1/730-835	WP_031443461.1/496-622	WP_053237093.1/54-159	WP_017306228.1/83-185	WP_027475195.1/515-624	WP_029406827.1/215-320	WP_026687038.1/456-562	WP_026809211.1/429-481	WP_019492651.1/407-518	WP_024825603.1/879-981	WP_052234012.1/12-129	WP_032887207.1/1461-1562	WP_046727120.1/17-120	WP_015722003.1/92-203	WP_051685268.1/9-125
WP_007616628.1/154-253	WP_007066460.1/11-116	WP_008063976.1/361-469	WP_007105546.1/109-209	WP_009282532.1/890-999	WP_008338423.1/159-267	WP_009803866.1/417-520	WP_010875813.1/343-451	WP_011371421.1/145-250	WP_008663144.1/517-615	WP_013308567.1/205-317	WP_015670201.1/357-469	WP_012083617.1/656-771	WP_012083666.1/9-111	WP_009764159.1/198-301	WP_025763737.1/413-528	WP_012508425.1/250-354	WP_015932803.1/179-292	WP_012289286.1/114-218	WP_014393210.1/153-240	WP_012530554.1/155-259	WP_012153694.1/312-414	WP_018262658.1/199-307	WP_027754422.1/148-272	WP_015131122.1/687-796	WP_023625630.1/203-312	WP_015686489.1/250-365	WP_016878885.1/543-644	WP_015146957.1/131-237	WP_017443607.1/458-567	WP_034998624.1/376-482	WP_013645253.1/131-229	WP_022967769.1/297-387	WP_040197423.1/651-758	WP_020504704.1/466-561	WP_026289324.1/733-838	WP_031568744.1/611-730	WP_053380028.1/62-160	WP_017306948.1/432-516	WP_027681684.1/23-109	WP_029457278.1/378-488	WP_026756770.1/17-112	WP_026809903.1/403-466	WP_019498691.1/408-518	WP_025229149.1/143-254	WP_052325270.1/8-131	WP_034643350.1/15-121	WP_046908161.1/25-133	WP_015722102.1/496-591	WP_051690372.1/20-107
WP_007622038.1/149-256	WP_007139863.1/169-279	WP_008084902.1/372-482	WP_007137159.1/172-279	WP_009283135.1/30-136	WP_008340048.1/65-173	WP_009813161.1/34-147	WP_011057451.1/738-848	WP_011371421.1/23-128	WP_008675742.1/301-404	WP_013368447.1/25-127	WP_015827520.1/635-748	WP_012098670.1/12-123	WP_012090568.1/508-608	WP_009782098.1/501-606	WP_026260780.1/180-294	WP_012513152.1/11-100	WP_015932954.1/31-136	WP_012335268.1/21-122	WP_014429144.1/17-119	WP_012543795.1/357-465	WP_012158696.1/141-254	WP_018301497.1/1011-1115	WP_027764235.1/151-263	WP_015133398.1/466-562	WP_023625932.1/14-122	WP_015721494.1/287-394	WP_017098214.1/593-687	WP_015147801.1/459-570	WP_017573738.1/17-124	WP_035027192.1/181-293	WP_013645329.1/447-540	WP_023577242.1/900-990	WP_041038746.1/568-677	WP_020506151.1/739-851	WP_026374554.1/715-817	WP_032815941.1/43-151	WP_054062307.1/43-152	WP_017306948.1/540-644	WP_027697954.1/398-504	WP_029648288.1/376-487	WP_027176984.1/547-654	WP_026841781.1/608-707	WP_019505262.1/286-397	WP_025323449.1/114-219	WP_052375683.1/21-145	WP_035015195.1/172-280	WP_046912991.1/23-107	WP_015723639.1/327-440	WP_051781156.1/422-510
WP_007650369.1/501-605	WP_007191517.1/1053-1164	WP_008113069.1/405-516	WP_007137159.1/549-652	WP_009490593.1/307-415	WP_008340143.1/521-634	WP_009819772.1/87-198	WP_011066081.1/42-141	WP_011389402.1/142-248	WP_008679264.1/14-119	WP_013442934.1/263-375	WP_015894171.1/147-243	WP_012101633.1/41-148	WP_012109078.1/10-110	WP_009782098.1/882-996	WP_026277377.1/68-179	WP_012585902.1/206-311	WP_016452403.1/160-268	WP_012375749.1/310-423	WP_014454322.1/975-1071	WP_012567750.1/276-377	WP_012174001.1/19-127	WP_018343827.1/22-126	WP_027770577.1/192-306	WP_015136628.1/289-394	WP_023963407.1/144-240	WP_015721502.1/56-162	WP_017285836.1/144-244	WP_015149193.1/1509-1621	WP_017607025.1/13-125	WP_035034126.1/306-415	WP_013645849.1/425-535	WP_023580593.1/884-987	WP_041233529.1/307-407	WP_020533305.1/502-611	WP_026440803.1/748-853	WP_033017677.1/392-509	WP_054111556.1/39-142	WP_017307268.1/473-542	WP_027720147.1/275-385	WP_029933575.1/398-510	WP_027183820.1/197-307	WP_026841953.1/338-441	WP_019594186.1/17-128	WP_026008831.1/291-388	WP_052381264.1/16-140	WP_035664396.1/234-338	WP_046915314.1/13-103	WP_015723783.1/77-182	WP_051822684.1/397-500
WP_007676385.1/386-492	WP_007192574.1/592-704	WP_008117106.1/333-445	WP_007141876.1/276-380	WP_009493121.1/188-266	WP_008372951.1/133-242	WP_009831991.1/487-596	WP_011138872.1/121-232	WP_011389402.1/19-126	WP_008688364.1/666-757	WP_013460493.1/114-225	WP_015929640.1/334-447	WP_012107053.1/388-498	WP_012109215.1/21-118	WP_009839342.1/407-510	WP_026283759.1/360-474	WP_012613051.1/18-108	WP_016555956.1/302-412	WP_012387528.1/37-146	WP_014707292.1/9-99	WP_012568540.1/339-445	WP_012174650.1/143-255	WP_018403424.1/102-210	WP_027892065.1/25-121	WP_015137114.1/384-492	WP_024027800.1/24-123	WP_015723338.1/750-860	WP_017293954.1/462-554	WP_015149193.1/563-676	WP_017715304.1/67-171	WP_035248240.1/93-206	WP_013682901.1/314-424	WP_023844867.1/813-918	WP_041496692.1/1131-1235	WP_020671969.1/381-495	WP_026586161.1/215-320	WP_033038404.1/386-510	WP_054140847.1/56-163	WP_017660578.1/402-505	WP_027798568.1/20-119	WP_031377840.1/318-426	WP_027186452.1/819-915	WP_026902868.1/83-184	WP_019865005.1/240-351	WP_026098551.1/54-144	WP_052384048.1/17-136	WP_036267529.1/102-202	WP_046929473.1/19-103	WP_015724007.1/176-283	WP_051914292.1/424-540
WP_007682515.1/475-578	WP_007192922.1/554-664	WP_008118758.1/267-379	WP_007144090.1/209-314	WP_009493121.1/307-391	WP_008419361.1/269-383	WP_009870999.1/366-476	WP_011197223.1/128-230	WP_011396931.1/145-249	WP_008703751.1/833-939	WP_013551771.1/134-247	WP_015931079.1/378-490	WP_012107373.1/123-202	WP_012141728.1/441-545	WP_009849675.1/550-657	WP_026461868.1/608-717	WP_012615331.1/2425-2543	WP_016835338.1/144-256	WP_012628658.1/147-248	WP_014771066.1/29-119	WP_012610423.1/362-472	WP_012175521.1/151-258	WP_018477710.1/470-576	WP_028054364.1/20-132	WP_015141163.1/182-271	WP_024029411.1/203-311	WP_015723902.1/286-404	WP_017293954.1/725-828	WP_015149687.1/324-436	WP_017719324.1/28-136	WP_035255697.1/202-316	WP_013705441.1/134-227	WP_023844867.1/942-1045	WP_041622923.1/428-535	WP_020676186.1/172-288	WP_026595993.1/755-858	WP_033540074.1/383-504	WP_054371087.1/57-159	WP_017661255.1/269-379	WP_027884202.1/872-972	WP_031537738.1/14-125	WP_027233773.1/9-110	WP_026934186.1/645-746	WP_019879418.1/136-245	WP_026098919.1/617-723	WP_052420516.1/13-135	WP_036478154.1/168-268	WP_046930972.1/21-110	WP_015724115.1/185-291	WP_051965380.1/32-119
WP_007684826.1/22-125	WP_007196262.1/157-253	WP_008129760.1/272-341	WP_007145207.1/151-253	WP_009493129.1/313-418	WP_008419411.1/18-124	WP_009942823.1/133-237	WP_011224964.1/1863-1972	WP_011396931.1/25-128	WP_008849553.1/399-511	WP_013555279.1/177-288	WP_016587185.1/386-486	WP_012119224.1/125-231	WP_012142280.1/357-461	WP_009849851.1/157-259	WP_026461985.1/296-406	WP_012615792.1/364-468	WP_016875774.1/45-157	WP_012630309.1/200-301	WP_014773096.1/284-381	WP_012610854.1/178-280	WP_012176222.1/262-367	WP_018621189.1/552-656	WP_028312067.1/19-126	WP_015146663.1/439-539	WP_024302613.1/145-254	WP_015756613.1/278-383	WP_017295137.1/560-663	WP_015150373.1/1043-1154	WP_017721225.1/1449-1577	WP_035255697.1/85-197	WP_013707791.1/201-312	WP_023845986.1/855-956	WP_041882826.1/220-328	WP_020677553.1/7-126	WP_026603819.1/725-829	WP_034722311.1/60-183	WP_054533873.1/52-158	WP_017715622.1/672-772	WP_028060651.1/23-128	WP_032815906.1/32-134	WP_027239935.1/14-113	WP_026950312.1/152-254	WP_019918448.1/210-317	WP_026354131.1/154-260	WP_052452523.1/9-105	WP_038862042.1/1471-1570	WP_047223110.1/40-128	WP_015750662.1/49-155	WP_051971407.1/601-689
WP_007686046.1/316-425	WP_007196400.1/23-108	WP_008172409.1/272-381	WP_007145452.1/693-801	WP_009519830.1/103-208	WP_008420301.1/430-544	WP_009950877.1/153-261	WP_011289233.1/322-437	WP_011439509.1/139-244	WP_008869605.1/24-122	WP_013580456.1/153-264	WP_016734291.1/80-193	WP_012139287.1/165-275	WP_012142331.1/11-114	WP_010221723.1/419-521	WP_026462002.1/535-645	WP_012631798.1/203-299	WP_016919644.1/10-97	WP_012646701.1/154-254	WP_014773096.1/556-661	WP_012616853.1/726-832	WP_012176677.1/342-457	WP_018622188.1/159-266	WP_028437048.1/138-259	WP_015147581.1/462-564	WP_024328149.1/155-273	WP_015837389.1/278-395	WP_017295137.1/684-785	WP_015150765.1/569-675	WP_017731923.1/346-459	WP_035523679.1/140-256	WP_013764058.1/138-247	WP_023845990.1/1290-1393	WP_043527193.1/180-287	WP_020744185.1/18-129	WP_026607175.1/176-279	WP_034889930.1/546-664	WP_055132727.1/78-156	WP_017719324.1/160-264	WP_028069721.1/21-124	WP_033193352.1/244-347	WP_027259262.1/18-112	WP_026968112.1/143-241	WP_019939333.1/118-192	WP_026621412.1/854-961	WP_052508751.1/3-111	WP_038933959.1/232-344	WP_048583853.1/6-91	WP_015751317.1/180-283	WP_051971614.1/393-509
WP_007687028.1/171-279	WP_007196400.1/372-480	WP_008207096.1/221-334	WP_007145809.1/568-673	WP_009545007.1/20-134	WP_008425265.1/404-515	WP_010033474.1/208-319	WP_011322304.1/155-265	WP_011439509.1/24-130	WP_008869821.1/270-382	WP_013590537.1/366-474	WP_016918391.1/215-324	WP_012161771.1/1627-1736	WP_012143028.1/12-114	WP_010323748.1/21-126	WP_026462545.1/423-526	WP_012635617.1/21-119	WP_016945213.1/302-413	WP_012647291.1/197-301	WP_014782858.1/288-385	WP_012616882.1/147-246	WP_012256365.1/511-624	WP_018935716.1/10-120	WP_028438172.1/137-248	WP_015149193.1/439-548	WP_024821358.1/373-484	WP_015887652.1/27-141	WP_017296573.1/309-410	WP_015151780.1/663-778	WP_017746251.1/294-401	WP_035536802.1/147-265	WP_013820528.1/253-337	WP_023845990.1/694-778	WP_043836621.1/511-606	WP_020886803.1/398-507	WP_026898214.1/18-124	WP_035191151.1/39-161	WP_055763567.1/55-159	WP_017720152.1/190-294	WP_028070123.1/23-130	WP_033921534.1/237-346	WP_027362741.1/56-149	WP_026981319.1/142-242	WP_019944341.1/20-129	WP_026723134.1/265-371	WP_052519249.1/11-136	WP_039473964.1/1128-1228	WP_048585896.1/23-107	WP_015751317.1/302-407	WP_051977186.1/47-135
WP_007755348.1/28-136	WP_007198415.1/450-558	WP_008225851.1/229-334	WP_007189562.1/211-321	WP_009577537.1/550-653	WP_008442573.1/265-374	WP_010037530.1/457-568	WP_011322536.1/302-412	WP_011454503.1/21-127	WP_008870201.1/273-387	WP_013648211.1/26-129	WP_016918630.1/229-342	WP_012199162.1/253-362	WP_012156244.1/12-115	WP_010324807.1/138-244	WP_026462554.1/328-442	WP_012645362.1/224-324	WP_017131923.1/25-130	WP_012683628.1/198-299	WP_014802212.1/239-331	WP_012616925.1/193-297	WP_012275614.1/308-414	WP_018992123.1/749-853	WP_028581174.1/17-125	WP_015149602.1/347-449	WP_024983670.1/267-369	WP_015903466.1/197-316	WP_017296986.1/123-221	WP_015153695.1/182-294	WP_017756697.1/282-396	WP_035692616.1/103-217	WP_013885934.1/495-603	WP_023846206.1/467-558	WP_044001597.1/259-367	WP_021272144.1/173-288	WP_026899248.1/714-820	WP_035486955.1/13-105	WP_055819240.1/71-167	WP_017720849.1/1262-1362	WP_028109776.1/10-118	WP_034119748.1/320-421	WP_027468420.1/1538-1645	WP_026994634.1/282-384	WP_020161053.1/412-513	WP_026732696.1/263-372	WP_052571804.1/19-144	WP_039492841.1/175-284	WP_048820695.1/20-114	WP_015751327.1/288-393	WP_052002664.1/177-287
WP_007760127.1/192-297	WP_007200117.1/117-227	WP_008230083.1/11-121	WP_007190975.1/641-753	WP_009579533.1/143-252	WP_008466862.1/485-595	WP_010040899.1/260-372	WP_011322975.1/10-120	WP_011469578.1/30-136	WP_008870991.1/469-578	WP_013668316.1/26-135	WP_016962226.1/350-458	WP_012301300.1/191-301	WP_012215429.1/410-511	WP_010397785.1/402-508	WP_026628989.1/156-268	WP_012662612.1/249-354	WP_017307854.1/143-248	WP_012694528.1/149-251	WP_014803459.1/252-299	WP_012617603.1/140-241	WP_012346669.1/466-581	WP_019013371.1/31-133	WP_028649797.1/28-126	WP_015150373.1/502-603	WP_025025519.1/141-249	WP_015932562.1/41-155	WP_017300815.1/149-254	WP_015159582.1/147-253	WP_017811563.1/617-733	WP_035842827.1/216-331	WP_013907039.1/290-399	WP_023846206.1/582-683	WP_044171327.1/789-895	WP_021273106.1/183-289	WP_026934203.1/744-851	WP_035758567.1/15-131	WP_055837371.1/49-157	WP_017926815.1/450-569	WP_028251592.1/12-112	WP_034796705.1/225-326	WP_027475195.1/651-745	WP_026994687.1/340-449	WP_020430827.1/294-406	WP_026733647.1/351-459	WP_052642050.1/17-134	WP_039715838.1/163-270	WP_049569570.1/3-42	WP_015751656.1/511-616	WP_052014805.1/370-473
WP_007785520.1/392-498	WP_007201690.1/15-127	WP_008230095.1/991-1102	WP_007191517.1/1560-1668	WP_009580219.1/863-972	WP_008483802.1/251-354	WP_010044463.1/972-1083	WP_011323044.1/773-883	WP_011474506.1/136-242	WP_008871385.1/276-386	WP_013772920.1/58-162	WP_017183711.1/228-336	WP_012333804.1/7-120	WP_012215682.1/294-395	WP_010410951.1/551-655	WP_026628989.1/285-398	WP_012728443.1/216-316	WP_017347582.1/8-120	WP_012695354.1/12-60	WP_014804227.1/239-316	WP_012617735.1/679-787	WP_012348028.1/266-381	WP_019100531.1/387-491	WP_028797659.1/153-267	WP_015151094.1/70-168	WP_025026789.1/422-527	WP_015947186.1/152-260	WP_017302932.1/18-116	WP_015165190.1/777-886	WP_017839717.1/503-611	WP_035842827.1/99-211	WP_013968160.1/171-279	WP_023846206.1/721-808	WP_044188314.1/162-269	WP_021341921.1/373-485	WP_026942045.1/76-180	WP_035849067.1/480-595	WP_055841620.1/60-162	WP_017940752.1/27-106	WP_028449378.1/152-264	WP_034816674.1/247-345	WP_027475340.1/14-118	WP_026998113.1/142-245	WP_020527256.1/586-680	WP_026733863.1/271-381	WP_052763887.1/12-130	WP_039738969.1/137-236	WP_049573585.1/149-193	WP_015752750.1/167-274	WP_052028465.1/53-140
WP_007792054.1/531-637	WP_007202121.1/169-254	WP_008258641.1/137-248	WP_007191620.1/761-871	WP_009580441.1/241-350	WP_008485839.1/140-248	WP_010046634.1/229-341	WP_011324401.1/271-381	WP_011474506.1/22-128	WP_008871670.1/255-366	WP_013790303.1/27-128	WP_017461944.1/604-722	WP_012346326.1/15-125	WP_012326116.1/12-115	WP_010477606.1/1815-1922	WP_026728168.1/180-293	WP_012744566.1/6-104	WP_017638783.1/17-126	WP_012781434.1/248-353	WP_014809266.1/499-600	WP_012618296.1/124-233	WP_012375286.1/404-521	WP_019401780.1/46-148	WP_028798611.1/118-229	WP_015164106.1/329-438	WP_025026978.1/209-317	WP_015949173.1/633-679	WP_017302934.1/151-253	WP_015169752.1/223-330	WP_017841603.1/148-262	WP_035899783.1/296-362	WP_013968268.1/146-244	WP_023846435.1/149-250	WP_044189761.1/157-264	WP_021759696.1/22-135	WP_027083695.1/748-853	WP_036194706.1/307-422	WP_055844194.1/70-159	WP_017941583.1/443-536	WP_028536299.1/466-562	WP_035034126.1/182-287	WP_027996940.1/5-108	WP_027175804.1/403-505	WP_020561703.1/402-516	WP_026735778.1/161-266	WP_052868088.1/25-148	WP_039738969.1/395-503	WP_049578278.1/25-68	WP_015757129.1/174-282	WP_052075689.1/438-552
WP_007800407.1/145-251	WP_007257244.1/34-136	WP_008277086.1/466-579	WP_007192576.1/524-632	WP_009630260.1/1-65	WP_008486326.1/98-186	WP_010052141.1/397-505	WP_011357966.1/66-184	WP_011474506.1/267-372	WP_008893082.1/260-367	WP_013837506.1/33-133	WP_017669135.1/214-300	WP_012346759.1/335-445	WP_012346562.1/13-102	WP_010477636.1/21-124	WP_026729538.1/309-422	WP_012765677.1/436-531	WP_017651466.1/788-899	WP_012853143.1/191-278	WP_014810982.1/194-295	WP_012618828.1/150-250	WP_012375288.1/1172-1287	WP_019465007.1/445-549	WP_028799964.1/142-251	WP_015164106.1/585-686	WP_025166448.1/793-897	WP_015954845.1/575-692	WP_017302934.1/659-758	WP_015171112.1/158-271	WP_017928197.1/15-132	WP_036177234.1/95-210	WP_014002928.1/132-229	WP_024017078.1/177-282	WP_044190101.1/180-294	WP_021761166.1/972-1089	WP_027177150.1/694-797	WP_036300385.1/189-315	WP_055917163.1/60-152	WP_018151035.1/140-249	WP_028573214.1/52-152	WP_035054689.1/496-592	WP_028029469.1/12-99	WP_027176093.1/306-415	WP_020599526.1/41-152	WP_026736527.1/142-249	WP_052954743.1/10-130	WP_039739646.1/340-422	WP_049717696.1/19-107	WP_015757463.1/197-305	WP_052090640.1/403-517
WP_007805749.1/126-238	WP_007276608.1/19-126	WP_008289935.1/141-253	WP_007192922.1/933-1042	WP_009630260.1/257-367	WP_008495356.1/10-118	WP_010052141.1/523-632	WP_011372640.1/311-426	WP_011474507.1/137-243	WP_008968744.1/1581-1686	WP_013900600.1/35-145	WP_017721116.1/21-132	WP_012349169.1/8-115	WP_012374370.1/39-143	WP_010490619.1/430-542	WP_026729538.1/444-553	WP_012809869.1/20-105	WP_017661755.1/170-282	WP_012873146.1/119-224	WP_015024017.1/687-783	WP_012629138.1/891-999	WP_012448533.1/207-321	WP_019498027.1/607-714	WP_028800025.1/139-250	WP_015167113.1/304-394	WP_025336552.1/269-367	WP_015957018.1/445-560	WP_017305018.1/161-261	WP_015171831.1/1167-1280	WP_018081056.1/19-138	WP_036254586.1/173-285	WP_014065891.1/200-306	WP_024267868.1/160-264	WP_044404157.1/1401-1508	WP_022626737.1/506-623	WP_027312304.1/732-836	WP_036461581.1/423-538	WP_055952615.1/66-162	WP_018176596.1/27-150	WP_028578597.1/9-121	WP_035155480.1/1164-1274	WP_028093670.1/18-122	WP_027178254.1/398-501	WP_020677171.1/156-267	WP_026887024.1/253-351	WP_052954945.1/288-404	WP_040041821.1/203-308	WP_050366920.1/14-113	WP_015758407.1/212-309	WP_052090832.1/562-647
WP_007811482.1/230-331	WP_007276667.1/24-124	WP_008290188.1/385-497	WP_007193724.1/546-653	WP_009630689.1/307-407	WP_008505567.1/8-116	WP_010127649.1/7-115	WP_011377890.1/494-605	WP_011474507.1/23-129	WP_008969334.1/271-377	WP_013926733.1/157-277	WP_017758006.1/29-142	WP_012374632.1/284-393	WP_012487685.1/12-114	WP_010526688.1/279-385	WP_026813016.1/182-292	WP_012820763.1/21-119	WP_017714746.1/511-623	WP_012900936.1/600-700	WP_015092663.1/106-194	WP_012645324.1/160-267	WP_012469238.1/213-315	WP_019498941.1/263-370	WP_028800750.1/120-230	WP_015167114.1/162-268	WP_025411559.1/668-777	WP_016862009.1/8-124	WP_017305294.1/651-750	WP_015172542.1/561-673	WP_018131596.1/21-131	WP_036286395.1/368-455	WP_014065891.1/76-184	WP_024459961.1/145-247	WP_044437656.1/422-533	WP_022635710.1/238-273	WP_027390606.1/779-885	WP_036543496.1/371-496	WP_055981188.1/66-159	WP_018256502.1/140-244	WP_028622253.1/11-110	WP_035641581.1/252-360	WP_028095029.1/17-113	WP_027186359.1/314-416	WP_020677258.1/869-979	WP_027482306.1/148-252	WP_053058367.1/27-133	WP_040135567.1/386-485	WP_050789731.1/21-104	WP_015759220.1/573-677	WP_052116489.1/156-269
WP_007891136.1/1497-1590	WP_007279586.1/27-135	WP_008290831.1/413-517	WP_007193932.1/555-659	WP_009631062.1/161-269	WP_008509185.1/31-137	WP_010135169.1/845-955	WP_011417646.1/22-119	WP_011474507.1/260-365	WP_009032683.1/403-501	WP_013960702.1/31-102	WP_017760756.1/297-409	WP_012387910.1/20-124	WP_012521006.1/10-112	WP_010528620.1/290-389	WP_026814888.1/436-544	WP_012820779.1/190-295	WP_017715304.1/4-49	WP_012941482.1/21-105	WP_015117234.1/22-109	WP_012660293.1/9-99	WP_012469740.1/20-128	WP_019505132.1/335-444	WP_028801076.1/108-219	WP_015167180.1/137-231	WP_025414020.1/257-364	WP_016873240.1/441-557	WP_017306948.1/1047-1146	WP_015178294.1/513-625	WP_018137936.1/365-480	WP_036481671.1/389-493	WP_014110206.1/186-295	WP_024815072.1/283-387	WP_044966673.1/188-294	WP_022664243.1/36-154	WP_027715490.1/752-857	WP_036563960.1/552-670	WP_055985124.1/56-165	WP_018342796.1/35-141	WP_028666356.1/41-139	WP_036031257.1/547-631	WP_028100326.1/142-249	WP_027187776.1/403-507	WP_020881285.1/660-766	WP_027482342.1/177-277	WP_053076674.1/15-135	WP_040441641.1/385-497	WP_050789813.1/8-105	WP_015836676.1/352-459	WP_052191285.1/190-286
WP_007914316.1/149-260	WP_007279627.1/30-136	WP_008312010.1/146-252	WP_007279612.1/31-136	WP_009631758.1/318-428	WP_008512845.1/6-115	WP_010228234.1/284-388	WP_011420283.1/58-159	WP_011500655.1/137-243	WP_009052713.1/464-570	WP_013992958.1/60-163	WP_017802725.1/389-485	WP_012388081.1/392-501	WP_012563117.1/11-114	WP_010561423.1/406-506	WP_026814888.1/565-677	WP_012830438.1/288-373	WP_017715713.1/139-245	WP_012944047.1/187-286	WP_015119074.1/487-584	WP_012660342.1/6-110	WP_012500769.1/203-317	WP_019505262.1/870-979	WP_028801351.1/156-262	WP_015168810.1/24-123	WP_025606506.1/142-244	WP_016873877.1/1507-1623	WP_017306948.1/790-890	WP_015178294.1/640-753	WP_018232253.1/319-434	WP_036522798.1/96-197	WP_014202696.1/61-171	WP_025257624.1/177-282	WP_044975685.1/130-227	WP_022664986.1/713-802	WP_027842869.1/749-854	WP_037029843.1/487-610	WP_056025504.1/58-162	WP_018413231.1/219-324	WP_028735691.1/233-295	WP_036164444.1/145-256	WP_028100326.1/273-382	WP_027189658.1/299-396	WP_021820073.1/416-514	WP_027842898.1/144-249	WP_053080579.1/11-128	WP_040443809.1/384-489	WP_051093978.1/25-134	WP_015836676.1/577-685	WP_052213727.1/197-286
WP_007915819.1/147-258	WP_007279841.1/26-124	WP_008312615.1/453-566	WP_007349072.1/296-330	WP_009634081.1/107-217	WP_008526444.1/400-508	WP_010229889.1/305-406	WP_011447513.1/137-226	WP_011500655.1/23-129	WP_009099684.1/296-392	WP_014031770.1/150-260	WP_017927004.1/271-384	WP_012468303.1/10-121	WP_012569004.1/11-114	WP_010570177.1/403-512	WP_026814888.1/694-807	WP_012848862.1/196-268	WP_017716067.1/143-255	WP_012945064.1/483-592	WP_015135170.1/210-316	WP_012674172.1/233-333	WP_012501231.1/136-246	WP_019508067.1/866-973	WP_028812574.1/110-219	WP_015171539.1/29-135	WP_025606509.1/24-131	WP_016874217.1/265-383	WP_017317036.1/540-641	WP_015181186.1/712-825	WP_018259540.1/164-276	WP_036542720.1/286-386	WP_014238127.1/245-348	WP_025265400.1/309-413	WP_045491348.1/38-151	WP_022775940.1/22-138	WP_027884202.1/735-842	WP_037441861.1/500-624	WP_056025895.1/81-172	WP_018413280.1/206-314	WP_028867216.1/399-500	WP_036252311.1/400-499	WP_028285836.1/23-125	WP_027190980.1/404-508	WP_022824574.1/168-271	WP_027845153.1/271-380	WP_053230550.1/7-132	WP_040886927.1/595-707	WP_051264537.1/6-102	WP_015852233.1/408-508	WP_052214249.1/466-554
WP_008003543.1/529-631	WP_007290001.1/296-405	WP_008338536.1/213-318	WP_007349073.1/9-53	WP_009634587.1/454-565	WP_008603081.1/70-154	WP_010312053.1/152-252	WP_011448366.1/647-764	WP_011500655.1/260-365	WP_009100550.1/666-763	WP_014068204.1/421-529	WP_017930257.1/35-150	WP_012469107.1/8-121	WP_012569006.1/10-114	WP_010665097.1/158-250	WP_026814888.1/958-1068	WP_012870854.1/255-356	WP_017716618.1/138-243	WP_012945300.1/102-198	WP_015135905.1/318-418	WP_012675572.1/123-223	WP_012531021.1/212-310	WP_019516791.1/27-132	WP_028813272.1/148-247	WP_015172073.1/210-318	WP_025749464.1/255-361	WP_016876616.1/392-509	WP_017364736.1/24-129	WP_015181211.1/657-744	WP_018261425.1/159-275	WP_036556071.1/99-213	WP_014259416.1/207-316	WP_025281857.1/544-649	WP_045690527.1/146-253	WP_022836381.1/154-269	WP_027962978.1/709-813	WP_037608283.1/10-118	WP_056027345.1/79-175	WP_018473221.1/448-551	WP_028893924.1/573-683	WP_036254586.1/41-145	WP_028286771.1/12-99	WP_027367063.1/162-258	WP_022851845.1/20-125	WP_027845851.1/240-342	WP_053234700.1/15-138	WP_040962619.1/1468-1579	WP_051270131.1/26-135	WP_015862013.1/213-319	WP_052214265.1/214-331
WP_008042587.1/168-273	WP_007352885.1/78-187	WP_008339433.1/206-311	WP_007349085.1/371-481	WP_009725460.1/249-356	WP_008607731.1/328-412	WP_010400447.1/447-557	WP_011448995.1/21-129	WP_011508688.1/146-251	WP_009101572.1/18-104	WP_014100307.1/127-248	WP_017932024.1/316-429	WP_012471448.1/23-130	WP_012594153.1/429-534	WP_010852358.1/646-752	WP_026836582.1/1002-1114	WP_012874980.1/114-221	WP_017721041.1/594-704	WP_012958258.1/149-252	WP_015147236.1/30-116	WP_012675655.1/27-135	WP_012548753.1/7-118	WP_019568544.1/490-599	WP_029315585.1/848-956	WP_015172073.1/334-433	WP_025847441.1/266-373	WP_017103922.1/385-501	WP_017517305.1/464-564	WP_015182760.1/171-280	WP_018261425.1/284-399	WP_036561636.1/85-197	WP_014259761.1/264-377	WP_025664900.1/122-226	WP_046191844.1/433-545	WP_022836911.1/676-792	WP_028103417.1/605-710	WP_038085875.1/445-567	WP_056104750.1/48-156	WP_018477927.1/411-515	WP_029008875.1/220-322	WP_036498813.1/64-167	WP_028300220.1/608-715	WP_027548160.1/494-584	WP_022948722.1/4-114	WP_027865477.1/109-217	WP_053240088.1/17-135	WP_041233529.1/563-665	WP_051300457.1/22-115	WP_015903263.1/149-254	WP_052215202.1/152-267
WP_008044890.1/41-149	WP_007353054.1/88-192	WP_008339962.1/620-725	WP_007349085.1/623-728	WP_009726508.1/38-146	WP_008618087.1/142-256	WP_010443035.1/454-550	WP_011449630.1/67-180	WP_011508688.1/16-121	WP_009107322.1/202-308	WP_014108641.1/20-127	WP_017932024.1/445-558	WP_012500717.1/275-386	WP_012595843.1/581-685	WP_010937789.1/144-258	WP_026836582.1/873-984	WP_012912229.1/119-168	WP_017721225.1/183-287	WP_013033004.1/37-138	WP_015147801.1/25-117	WP_012676240.1/145-246	WP_012593802.1/140-262	WP_019574222.1/13-75	WP_029354058.1/28-133	WP_015175561.1/138-236	WP_025849142.1/172-286	WP_017286614.1/163-282	WP_017655763.1/26-126	WP_015182760.1/423-529	WP_018293536.1/257-373	WP_037106069.1/24-142	WP_014260419.1/217-312	WP_025765217.1/422-527	WP_046368401.1/1074-1181	WP_022850453.1/446-563	WP_028103867.1/548-652	WP_038588059.1/205-326	WP_056133455.1/55-158	WP_018508475.1/583-689	WP_029283553.1/25-105	WP_036665488.1/274-382	WP_028318976.1/221-323	WP_027721295.1/398-507	WP_022949095.1/243-303	WP_027994733.1/839-946	WP_053380635.1/17-142	WP_041248455.1/538-650	WP_051338455.1/26-91	WP_015904276.1/566-671	WP_052233413.1/186-295
WP_008050104.1/799-905	WP_007353135.1/355-466	WP_008345623.1/135-254	WP_007354476.1/831-939	WP_009762534.1/23-138	WP_008620298.1/353-466	WP_010463015.1/89-197	WP_011449701.1/195-304	WP_011508688.1/268-374	WP_009107322.1/79-186	WP_014149314.1/521-633	WP_017998976.1/17-132	WP_012501230.1/1327-1437	WP_012598482.1/268-373	WP_010995401.1/1386-1491	WP_026898182.1/12-126	WP_012960438.1/221-320	WP_017721964.1/134-239	WP_013120874.1/127-227	WP_015148227.1/144-249	WP_012696121.1/83-191	WP_012611972.1/257-361	WP_019574725.1/534-642	WP_029384825.1/121-232	WP_015176631.1/444-552	WP_025849423.1/138-249	WP_017287484.1/72-191	WP_017662224.1/230-321	WP_015184361.1/158-262	WP_018300629.1/494-606	WP_037127904.1/326-437	WP_014297234.1/115-223	WP_026350933.1/154-259	WP_046411344.1/442-553	WP_022967769.1/166-284	WP_028231230.1/697-798	WP_039006982.1/484-545	WP_056135605.1/65-158	WP_018667929.1/17-117	WP_029352821.1/244-353	WP_037136976.1/309-420	WP_028449378.1/569-677	WP_027994733.1/371-473	WP_023069313.1/227-341	WP_028322246.1/53-156	WP_053550003.1/597-711	WP_041514724.1/324-420	WP_051345357.1/4-92	WP_015926702.1/31-119	WP_052273705.1/53-166
WP_008058345.1/386-493	WP_007353254.1/289-400	WP_008382469.1/12-126	WP_007357627.1/313-422	WP_009762534.1/281-394	WP_008620821.1/60-167	WP_010476256.1/155-258	WP_011524303.1/384-494	WP_011508688.1/383-486	WP_009109746.1/713-823	WP_014450513.1/23-134	WP_018075633.1/378-489	WP_012530554.1/31-133	WP_012637892.1/11-113	WP_011021720.1/18-124	WP_026898182.1/144-254	WP_012962995.1/6-103	WP_017733913.1/169-274	WP_013175298.1/13-85	WP_015148227.1/20-108	WP_012700357.1/21-127	WP_012612589.1/140-272	WP_019576977.1/479-585	WP_029385771.1/117-219	WP_015182101.1/108-206	WP_025869552.1/142-238	WP_017288211.1/259-362	WP_017699880.1/690-775	WP_015189215.1/184-289	WP_018411119.1/17-132	WP_037139551.1/38-152	WP_014321490.1/151-253	WP_026376549.1/139-243	WP_047133708.1/382-489	WP_022981759.1/223-337	WP_028292882.1/739-844	WP_039006982.1/497-613	WP_056137459.1/55-158	WP_018872606.1/444-563	WP_029458682.1/18-128	WP_037490941.1/218-327	WP_028578175.1/252-356	WP_028096045.1/185-295	WP_023438715.1/50-156	WP_028638087.1/10-116	WP_053751262.1/12-135	WP_041523904.1/297-403	WP_051490090.1/2-40	WP_015939154.1/127-223	WP_052273705.1/583-701
WP_008093973.1/608-716	WP_007353840.1/490-605	WP_008382567.1/137-248	WP_007415085.1/443-552	WP_009762534.1/418-529	WP_008626967.1/104-206	WP_010477518.1/154-265	WP_011583724.1/374-482	WP_011536860.1/27-130	WP_009147021.1/204-300	WP_014575699.1/608-719	WP_018075949.1/378-492	WP_012543795.1/242-341	WP_012696211.1/10-112	WP_011023276.1/325-429	WP_026898191.1/32-142	WP_012965854.1/15-76	WP_017733913.1/22-133	WP_013179355.1/183-288	WP_015148641.1/647-746	WP_012750199.1/100-199	WP_012616762.1/142-248	WP_019577047.1/208-329	WP_029387228.1/148-260	WP_015182873.1/522-620	WP_026021736.1/35-142	WP_017291668.1/394-510	WP_017712566.1/465-560	WP_015189353.1/410-522	WP_018507162.1/567-685	WP_037161770.1/150-270	WP_014323808.1/409-523	WP_026377215.1/413-516	WP_047300847.1/167-280	WP_023065121.1/1011-1135	WP_028462542.1/723-820	WP_039713254.1/327-451	WP_056145059.1/66-158	WP_018874903.1/448-565	WP_029521247.1/333-429	WP_038035482.1/248-354	WP_028582033.1/349-455	WP_028239827.1/142-243	WP_023614484.1/140-247	WP_028895919.1/160-265	WP_053755985.1/12-132	WP_041551664.1/442-544	WP_051652617.1/25-124	WP_017654076.1/144-249	WP_052279112.1/129-245
WP_008113510.1/168-274	WP_007354014.1/576-688	WP_008384420.1/152-263	WP_007462387.1/428-536	WP_009762534.1/573-655	WP_008628259.1/211-294	WP_010477606.1/1940-2053	WP_011610724.1/359-462	WP_011536860.1/270-374	WP_009180167.1/52-160	WP_014641569.1/28-132	WP_018149823.1/373-482	WP_012561437.1/8-122	WP_012697176.1/8-108	WP_011042773.1/1-80	WP_026899242.1/27-140	WP_012966466.1/150-249	WP_017742213.1/139-251	WP_013218331.1/276-377	WP_015149685.1/1781-1881	WP_012824130.1/15-117	WP_012616975.1/559-672	WP_019622983.1/779-886	WP_029631842.1/207-318	WP_015183471.1/74-174	WP_026167297.1/235-343	WP_017291670.1/426-543	WP_017721361.1/441-531	WP_015191047.1/735-831	WP_018507961.1/406-522	WP_037170685.1/22-139	WP_014323865.1/253-363	WP_026464621.1/417-520	WP_047418653.1/1100-1208	WP_023066956.1/266-384	WP_028718564.1/22-128	WP_039715960.1/391-515	WP_056156420.1/50-154	WP_018877421.1/420-538	WP_029897621.1/429-539	WP_039284499.1/252-353	WP_028582994.1/302-400	WP_028324467.1/400-506	WP_023844346.1/144-255	WP_029633001.1/211-315	WP_053757627.1/7-127	WP_041756582.1/243-328	WP_051762684.1/3-60	WP_017714745.1/539-639	WP_052279174.1/90-177
WP_008120238.1/58-163	WP_007354474.1/189-298	WP_008384449.1/725-834	WP_007468182.1/467-576	WP_009762534.1/683-794	WP_008672736.1/189-295	WP_010481154.1/341-452	WP_011614188.1/201-296	WP_011536860.1/514-619	WP_009181374.1/211-316	WP_014680391.1/74-169	WP_018209181.1/439-480	WP_012588849.1/347-458	WP_012697628.1/10-106	WP_011071149.1/647-753	WP_026916231.1/184-291	WP_013037834.1/14-75	WP_017758140.1/295-406	WP_013321490.1/20-120	WP_015151653.1/404-507	WP_012842703.1/317-427	WP_012617264.1/146-243	WP_019867245.1/131-237	WP_029633462.1/295-407	WP_015201820.1/454-560	WP_026368075.1/442-551	WP_017298385.1/382-499	WP_017744063.1/1554-1652	WP_015192934.1/138-243	WP_018867856.1/376-492	WP_037198486.1/35-153	WP_014761944.1/547-656	WP_026479141.1/8-107	WP_047418653.1/559-667	WP_023614484.1/378-498	WP_028867676.1/51-155	WP_040070796.1/497-615	WP_056156503.1/63-159	WP_018917079.1/367-474	WP_030136917.1/10-56	WP_039758749.1/314-423	WP_028585822.1/20-126	WP_028325575.1/402-506	WP_023844452.1/142-244	WP_029633374.1/441-546	WP_053799994.1/19-137	WP_041770294.1/1471-1574	WP_051771397.1/8-118	WP_017729346.1/212-315	WP_052288841.1/172-282
WP_008164145.1/253-360	WP_007354476.1/277-385	WP_008386310.1/162-273	WP_007541207.1/7-112	WP_009762789.1/144-238	WP_008679264.1/126-232	WP_010481154.1/731-840	WP_011640873.1/31-134	WP_011538822.1/30-133	WP_009182511.1/147-258	WP_014704627.1/478-592	WP_018235671.1/213-325	WP_012589269.1/12-105	WP_012702382.1/11-114	WP_011112254.1/283-387	WP_026933110.1/139-252	WP_013044103.1/39-147	WP_017879511.1/31-133	WP_013321490.1/256-367	WP_015158539.1/282-385	WP_012843518.1/135-243	WP_012618151.1/270-385	WP_019896625.1/54-160	WP_030044188.1/117-216	WP_015206355.1/158-266	WP_026463711.1/270-374	WP_017301791.1/416-532	WP_017840266.1/330-431	WP_015193304.1/182-287	WP_018870458.1/360-474	WP_037210084.1/140-258	WP_014809599.1/154-263	WP_026716336.1/803-876	WP_047800623.1/995-1099	WP_024265883.1/192-305	WP_028973735.1/735-840	WP_040757614.1/1034-1159	WP_056168355.1/65-157	WP_018937558.1/448-566	WP_030636988.1/40-142	WP_040260930.1/304-414	WP_028743535.1/15-90	WP_028375552.1/433-539	WP_023845088.1/100-207	WP_029659740.1/111-218	WP_053847315.1/12-135	WP_041955287.1/1478-1583	WP_051778115.1/24-110	WP_018086109.1/252-358	WP_052289994.1/1027-1136
WP_008195847.1/205-312	WP_007354743.1/460-572	WP_008389090.1/11-124	WP_007546598.1/397-505	WP_009762912.1/303-399	WP_008695859.1/141-248	WP_010481274.1/162-265	WP_011663459.1/330-442	WP_011568688.1/395-494	WP_009194247.1/43-150	WP_014705633.1/480-592	WP_018260393.1/655-769	WP_012590841.1/137-248	WP_012824160.1/19-120	WP_011224895.1/1294-1400	WP_026985406.1/179-291	WP_013074362.1/136-234	WP_017905808.1/282-386	WP_013322624.1/776-876	WP_015158707.1/297-397	WP_012876125.1/717-825	WP_012628569.1/138-253	WP_019915296.1/205-308	WP_030065281.1/151-261	WP_015209280.1/203-298	WP_026464395.1/137-241	WP_017303114.1/122-237	WP_017874888.1/147-246	WP_015194244.1/340-452	WP_018934846.1/143-258	WP_037227373.1/308-420	WP_014809733.1/251-360	WP_026751128.1/410-514	WP_047858328.1/171-269	WP_024288591.1/24-132	WP_029033169.1/19-124	WP_040757614.1/496-621	WP_056169938.1/54-157	WP_018947096.1/361-465	WP_031577866.1/12-108	WP_040464627.1/226-336	WP_029040475.1/9-113	WP_028376482.1/241-346	WP_023845501.1/142-251	WP_030069142.1/157-256	WP_054030354.1/16-126	WP_042261668.1/1466-1572	WP_051781810.1/13-116	WP_018123327.1/55-153	WP_052290184.1/404-516
WP_008208101.1/311-416	WP_007355887.1/579-686	WP_008391378.1/3-115	WP_007615874.1/316-422	WP_009783129.1/582-694	WP_008698828.1/2343-2441	WP_010481433.1/164-274	WP_011697494.1/387-496	WP_011576207.1/142-248	WP_009194247.1/565-667	WP_014777724.1/20-133	WP_018260530.1/592-705	WP_012610947.1/10-122	WP_012850521.1/17-106	WP_011234693.1/15-117	WP_026992381.1/437-549	WP_013082522.1/213-268	WP_017934393.1/297-401	WP_013323617.1/140-240	WP_015161452.1/490-595	WP_012898804.1/308-410	WP_012638241.1/242-354	WP_019934525.1/445-552	WP_030071430.1/148-260	WP_015214952.1/448-556	WP_026464571.1/137-242	WP_017308169.1/1521-1637	WP_017928288.1/164-243	WP_015201842.1/185-297	WP_018940288.1/362-475	WP_037246577.1/93-208	WP_014811292.1/244-356	WP_026764161.1/1-47	WP_048038788.1/301-410	WP_024288766.1/62-178	WP_029034736.1/19-126	WP_041016617.1/351-476	WP_056189700.1/62-157	WP_018986093.1/526-631	WP_032112229.1/13-114	WP_040476688.1/136-234	WP_029706879.1/529-638	WP_028586980.1/313-409	WP_023845598.1/151-262	WP_031497420.1/686-797	WP_054141603.1/26-140	WP_042339949.1/242-352	WP_051795847.1/38-143	WP_018124040.1/307-415	WP_052291898.1/210-315
WP_008218017.1/188-293	WP_007356097.1/257-365	WP_008414960.1/145-257	WP_007622038.1/283-388	WP_009783449.1/269-379	WP_008700227.1/177-278	WP_010518636.1/189-294	WP_011699483.1/784-895	WP_011576207.1/22-127	WP_009205178.1/6-113	WP_014783687.1/89-175	WP_018260813.1/118-230	WP_012616146.1/8-113	WP_012856057.1/314-416	WP_011307047.1/175-282	WP_026992381.1/566-681	WP_013119870.1/225-326	WP_017967786.1/14-124	WP_013426679.1/147-254	WP_015164553.1/14-105	WP_012898804.1/67-168	WP_012638550.1/400-514	WP_019960191.1/622-728	WP_030167135.1/34-153	WP_015279387.1/41-136	WP_026464994.1/136-240	WP_017309337.1/335-438	WP_018140685.1/492-597	WP_015203196.1/398-509	WP_018948689.1/362-457	WP_037247969.1/85-199	WP_014811331.1/199-306	WP_026776729.1/1267-1369	WP_048038788.1/432-539	WP_024333921.1/169-285	WP_029288191.1/724-828	WP_041068981.1/157-269	WP_056202160.1/66-160	WP_018988667.1/310-419	WP_032112229.1/162-260	WP_040590596.1/273-368	WP_029708323.1/15-118	WP_028588403.1/402-499	WP_023845691.1/181-288	WP_031642529.1/130-237	WP_055433632.1/13-134	WP_042581168.1/1476-1582	WP_051796447.1/170-270	WP_018124846.1/434-539	WP_052300868.1/53-162
WP_008219272.1/207-312	WP_007356331.1/435-545	WP_008417503.1/149-258	WP_007625574.1/498-600	WP_009783999.1/929-1032	WP_008701187.1/415-528	WP_010518665.1/376-486	WP_011699484.1/316-421	WP_011621431.1/144-247	WP_009206069.1/568-672	WP_014786642.1/305-406	WP_018262211.1/446-558	WP_012616771.1/245-351	WP_012856071.1/408-512	WP_011307047.1/316-422	WP_027027695.1/21-134	WP_013120371.1/116-213	WP_017967786.1/141-253	WP_013452200.1/393-490	WP_015168158.1/573-674	WP_012898806.1/332-435	WP_012645116.1/141-250	WP_020164008.1/291-400	WP_030171548.1/131-241	WP_015284112.1/612-709	WP_026470236.1/180-287	WP_017310677.1/1520-1636	WP_018146129.1/492-597	WP_015204514.1/501-608	WP_018975367.1/265-380	WP_037259646.1/93-206	WP_014812652.1/71-182	WP_026776729.1/892-996	WP_048038788.1/560-667	WP_024826744.1/9-119	WP_029315585.1/725-830	WP_041238941.1/851-976	WP_056252733.1/44-160	WP_019224669.1/177-281	WP_032630188.1/19-113	WP_040726208.1/220-329	WP_029912027.1/142-218	WP_028786145.1/263-371	WP_024298388.1/395-461	WP_033335353.1/272-382	WP_055487057.1/7-130	WP_042876090.1/1414-1520	WP_051807869.1/23-129	WP_018125814.1/150-255	WP_052303519.1/155-273
WP_008225953.1/20-121	WP_007356331.1/556-668	WP_008442595.1/148-257	WP_007635585.1/438-544	WP_009784228.1/449-560	WP_008708326.1/409-515	WP_010526164.1/275-382	WP_011708075.1/435-530	WP_011642751.1/136-242	WP_009206525.1/320-429	WP_014804968.1/412-523	WP_018301088.1/45-153	WP_012617101.1/139-249	WP_012856195.1/485-586	WP_011307047.1/43-149	WP_027194536.1/241-337	WP_013120974.1/252-354	WP_017972654.1/26-131	WP_013452565.1/1038-1135	WP_015171081.1/725-826	WP_012899106.1/238-339	WP_012646806.1/15-120	WP_020206406.1/366-472	WP_030175051.1/139-246	WP_015284441.1/298-391	WP_026499925.1/413-518	WP_017658649.1/476-590	WP_018149993.1/158-258	WP_015204620.1/356-461	WP_018977496.1/514-629	WP_037262987.1/83-196	WP_014855346.1/156-259	WP_026781389.1/46-131	WP_048065504.1/18-125	WP_024871873.1/174-289	WP_029419081.1/221-325	WP_041583715.1/491-606	WP_056335300.1/66-158	WP_019498720.1/483-585	WP_033094081.1/15-70	WP_040844683.1/367-474	WP_033370775.1/640-747	WP_028893651.1/153-250	WP_024298686.1/211-276	WP_033345692.1/302-409	WP_055491271.1/11-131	WP_043527193.1/318-415	WP_051811794.1/30-135	WP_018231028.1/88-202	WP_052311191.1/149-267
WP_008227048.1/981-1084	WP_007356878.1/418-528	WP_008445393.1/12-114	WP_007651932.1/160-266	WP_009784268.1/454-562	WP_008709672.1/348-454	WP_010562112.1/253-355	WP_011709852.1/808-912	WP_011662633.1/298-404	WP_009206696.1/392-500	WP_014870137.1/18-122	WP_018304580.1/267-378	WP_012617354.1/290-400	WP_012856547.1/140-246	WP_011311923.1/358-462	WP_027316288.1/32-143	WP_013164621.1/224-328	WP_017992710.1/140-251	WP_013487219.1/10-111	WP_015172623.1/464-567	WP_012899354.1/52-151	WP_012662957.1/495-610	WP_020214364.1/190-297	WP_030175840.1/114-224	WP_015284441.1/582-687	WP_026561102.1/132-239	WP_017715724.1/499-615	WP_018152310.1/451-545	WP_015204942.1/314-426	WP_018978973.1/516-631	WP_037283417.1/94-210	WP_014855384.1/127-231	WP_026813521.1/199-247	WP_048105951.1/18-125	WP_025256321.1/10-108	WP_029916815.1/750-854	WP_042195821.1/210-332	WP_056340349.1/50-158	WP_019499037.1/65-169	WP_033198112.1/181-285	WP_040858189.1/138-244	WP_034298320.1/9-105	WP_029034669.1/388-490	WP_024336680.1/47-156	WP_034486612.1/18-118	WP_055495919.1/12-134	WP_043600919.1/976-1076	WP_051814456.1/22-110	WP_018922675.1/215-313	WP_052341196.1/660-748
WP_008238658.1/395-495	WP_007357398.1/1360-1472	WP_008446921.1/135-247	WP_007782837.1/193-302	WP_009786525.1/785-896	WP_008713416.1/439-523	WP_010654297.1/214-326	WP_011713472.1/284-381	WP_011662633.1/428-534	WP_009207015.1/158-248	WP_014870984.1/297-409	WP_018403446.1/655-769	WP_012617554.1/593-702	WP_012856707.1/1045-1149	WP_011322469.1/272-379	WP_027375870.1/25-131	WP_013174471.1/126-224	WP_017992710.1/23-128	WP_013555253.1/18-114	WP_015173160.1/18-122	WP_012899585.1/306-409	WP_012682489.1/239-354	WP_020228677.1/27-136	WP_030176974.1/106-219	WP_015284568.1/395-503	WP_026582630.1/214-316	WP_017716063.1/1492-1608	WP_018174798.1/491-596	WP_015206914.1/291-399	WP_018989337.1/484-597	WP_037377385.1/92-203	WP_014856329.1/211-321	WP_026948133.1/295-399	WP_048126837.1/408-522	WP_025343733.1/354-466	WP_029985569.1/727-831	WP_042327550.1/15-108	WP_056350091.1/35-135	WP_019500385.1/403-501	WP_033360088.1/13-101	WP_041100314.1/279-380	WP_035035100.1/154-263	WP_029458791.1/305-405	WP_024545814.1/655-767	WP_034856972.1/4-93	WP_055573744.1/13-134	WP_043746335.1/357-457	WP_051837425.1/25-131	WP_019133029.1/20-118	WP_052343287.1/845-957
WP_008238936.1/333-428	WP_007357696.1/340-444	WP_008478443.1/19-128	WP_007855013.1/205-315	WP_009787411.1/497-607	WP_008771246.1/516-607	WP_010665367.1/25-117	WP_011720935.1/132-243	WP_011662633.1/58-164	WP_009280103.1/177-284	WP_014950596.1/162-256	WP_018430551.1/491-601	WP_012618291.1/175-284	WP_012857747.1/140-242	WP_011323044.1/651-756	WP_027378954.1/20-130	WP_013174554.1/257-360	WP_018075633.1/245-357	WP_013555284.1/19-119	WP_015173589.1/235-341	WP_012900039.1/67-167	WP_012697744.1/366-475	WP_020229535.1/322-429	WP_030181566.1/133-243	WP_015284568.1/801-888	WP_026674085.1/14-120	WP_017716555.1/417-532	WP_018411481.1/159-264	WP_015207342.1/543-656	WP_019011155.1/226-331	WP_037400834.1/10-121	WP_014856853.1/164-266	WP_026954362.1/432-515	WP_048128995.1/329-415	WP_025899370.1/16-131	WP_031328161.1/757-862	WP_043230884.1/368-495	WP_056394364.1/64-166	WP_019505825.1/507-611	WP_033444709.1/143-243	WP_041229812.1/111-213	WP_035036671.1/440-535	WP_029527494.1/152-257	WP_024821330.1/61-172	WP_035150689.1/143-249	WP_055587435.1/14-136	WP_044616387.1/129-222	WP_051839526.1/18-67	WP_019177211.1/385-485	WP_052368818.1/285-395
WP_008239439.1/203-304	WP_007357696.1/466-577	WP_008479116.1/24-136	WP_007857018.1/29-123	WP_009805444.1/293-404	WP_008787759.1/37-128	WP_010665574.1/91-199	WP_011720935.1/15-121	WP_011665539.1/23-129	WP_009487977.1/134-244	WP_015009125.1/20-122	WP_018575174.1/646-762	WP_012619145.1/120-230	WP_012958017.1/14-118	WP_011324009.1/542-639	WP_027378954.1/258-363	WP_013174998.1/17-119	WP_018075949.1/255-361	WP_013555575.1/17-94	WP_015183447.1/26-128	WP_012900164.1/193-302	WP_012749843.1/124-234	WP_020380541.1/302-408	WP_030182378.1/145-253	WP_015284964.1/1070-1163	WP_026695121.1/213-317	WP_017718872.1/64-180	WP_018466768.1/373-462	WP_015207342.1/675-780	WP_019014570.1/612-730	WP_037446003.1/76-178	WP_014955916.1/154-256	WP_026966880.1/981-1071	WP_048131219.1/844-952	WP_025917643.1/193-279	WP_031435621.1/718-823	WP_043243873.1/499-624	WP_056409966.1/52-156	WP_019571030.1/27-100	WP_033444709.1/8-92	WP_041357559.1/256-367	WP_035237991.1/360-461	WP_029895583.1/301-405	WP_024823361.1/20-132	WP_035348071.1/258-366	WP_055683190.1/15-130	WP_044616387.1/254-363	WP_051843879.1/11-72	WP_019230457.1/24-113	WP_052374109.1/514-618
WP_008240582.1/259-368	WP_007378396.1/156-265	WP_008487066.1/621-733	WP_007955444.1/234-343	WP_009822074.1/146-247	WP_008846176.1/845-942	WP_010799477.1/188-298	WP_011734376.1/146-264	WP_011717199.1/151-254	WP_009545278.1/1074-1180	WP_015024017.1/400-505	WP_018606602.1/387-498	WP_012619283.1/263-370	WP_012960776.1/16-120	WP_011324401.1/395-490	WP_027379247.1/18-130	WP_013175061.1/127-224	WP_018187087.1/20-120	WP_013556589.1/17-116	WP_015184394.1/37-137	WP_012900186.1/330-434	WP_012828913.1/311-415	WP_020446250.1/535-647	WP_030183355.1/127-232	WP_015285742.1/123-220	WP_026696070.1/247-351	WP_017720337.1/229-345	WP_018472431.1/343-437	WP_015215703.1/494-589	WP_019029241.1/11-126	WP_037475096.1/98-211	WP_014956184.1/541-652	WP_026981321.1/853-956	WP_048138981.1/314-423	WP_026368020.1/271-388	WP_031549475.1/721-826	WP_043271759.1/495-617	WP_056426336.1/38-142	WP_019589407.1/27-97	WP_033896685.1/12-104	WP_041555294.1/610-721	WP_035608275.1/22-125	WP_031482891.1/398-499	WP_025123232.1/120-227	WP_035364715.1/99-206	WP_055690082.1/14-134	WP_044986309.1/212-316	WP_051844153.1/19-117	WP_019571899.1/31-137	WP_052374118.1/643-752
WP_008241605.1/342-447	WP_007412902.1/151-256	WP_008488239.1/10-118	WP_007960337.1/174-282	WP_009822700.1/184-287	WP_008849704.1/267-376	WP_010799693.1/193-303	WP_011754601.1/321-426	WP_011717199.1/29-135	WP_009545278.1/952-1058	WP_015047395.1/141-240	WP_018632067.1/361-474	WP_012627672.1/561-671	WP_012969949.1/131-235	WP_011324479.1/409-520	WP_027385735.1/187-300	WP_013175065.1/153-251	WP_018261425.1/26-137	WP_013579069.1/5-108	WP_015200233.1/916-1021	WP_012900295.1/310-416	WP_012830875.1/7-56	WP_020485259.1/412-521	WP_030200269.1/135-244	WP_015286859.1/538-646	WP_026696864.1/146-248	WP_017721225.1/759-848	WP_018509500.1/145-245	WP_015216159.1/761-866	WP_019531014.1/168-281	WP_037524257.1/98-210	WP_015119870.1/63-165	WP_026999246.1/280-371	WP_048138981.1/445-552	WP_026603599.1/176-280	WP_032729822.1/719-823	WP_044403189.1/483-606	WP_056427086.1/52-160	WP_019611701.1/27-149	WP_034292602.1/244-343	WP_041633745.1/131-232	WP_035787660.1/145-245	WP_031499248.1/125-226	WP_025266566.1/316-424	WP_035388423.1/213-321	WP_055761719.1/11-129	WP_045008860.1/1465-1558	WP_051844523.1/40-129	WP_019613577.1/481-588	WP_052376270.1/15-115
WP_008241605.1/469-579	WP_007412962.1/88-196	WP_008495774.1/47-158	WP_007976736.1/129-238	WP_009836961.1/40-149	WP_008869454.1/408-522	WP_010855852.1/853-955	WP_011754602.1/150-255	WP_011731774.1/146-252	WP_009577451.1/41-142	WP_015066292.1/445-549	WP_018632067.1/492-597	WP_012645117.1/110-223	WP_013008556.1/586-693	WP_011340797.1/481-588	WP_027385735.1/21-135	WP_013175418.1/126-224	WP_018261584.1/340-453	WP_013581190.1/351-454	WP_015201195.1/42-142	WP_012900533.1/136-235	WP_012868918.1/385-494	WP_020506151.1/590-698	WP_030206299.1/152-263	WP_015328936.1/366-467	WP_026750744.1/11-117	WP_017879511.1/302-404	WP_018608299.1/155-260	WP_015216190.1/413-514	WP_019557763.1/299-414	WP_037930578.1/308-418	WP_015124240.1/18-129	WP_026999378.1/273-379	WP_048138981.1/573-680	WP_026731718.1/37-145	WP_034388778.1/764-868	WP_044874456.1/678-795	WP_056435611.1/64-166	WP_019867244.1/808-917	WP_034306422.1/233-338	WP_041717975.1/266-369	WP_035787660.1/275-369	WP_031517396.1/3-106	WP_025321317.1/150-249	WP_035758567.1/866-974	WP_055829708.1/10-127	WP_045053602.1/273-378	WP_051844695.1/21-123	WP_020585726.1/189-284	WP_052389601.1/122-245
WP_008246224.1/298-402	WP_007413410.1/268-378	WP_008497020.1/120-227	WP_007993724.1/159-267	WP_009837816.1/283-376	WP_008870855.1/338-446	WP_010876258.1/449-555	WP_011866996.1/408-505	WP_011731774.1/24-130	WP_009618641.1/4-98	WP_015116909.1/312-405	WP_018632409.1/223-335	WP_012645154.1/278-379	WP_013009490.1/597-699	WP_011341070.1/145-252	WP_027386050.1/201-311	WP_013182908.1/251-351	WP_018344684.1/420-524	WP_013619651.1/17-108	WP_015201220.1/8-114	WP_012900936.1/711-813	WP_012870114.1/353-457	WP_020651704.1/484-590	WP_030208725.1/129-240	WP_015338100.1/23-127	WP_026800096.1/259-367	WP_018147036.1/11-123	WP_018698062.1/209-309	WP_015218720.1/495-606	WP_019568544.1/135-249	WP_037941670.1/91-206	WP_015131483.1/54-155	WP_026999378.1/800-902	WP_048138981.1/704-813	WP_026763635.1/123-241	WP_034435797.1/775-881	WP_044954917.1/18-128	WP_056447280.1/67-158	WP_019915325.1/206-314	WP_034630493.1/9-101	WP_041860845.1/226-330	WP_035787660.1/390-499	WP_031527680.1/21-128	WP_025436076.1/135-245	WP_035992725.1/140-246	WP_055836688.1/10-134	WP_045222697.1/153-265	WP_051844736.1/32-137	WP_020610792.1/21-126	WP_052402799.1/666-753
WP_008259253.1/191-295	WP_007413445.1/563-674	WP_008529786.1/52-146	WP_008033637.1/240-349	WP_009855633.1/131-233	WP_008897622.1/996-1092	WP_010938486.1/368-479	WP_011876769.1/155-265	WP_011748245.1/23-121	WP_009620360.1/97-195	WP_015126290.1/319-431	WP_018648271.1/280-396	WP_012647291.1/438-547	WP_013010066.1/348-451	WP_011341070.1/569-668	WP_027386467.1/26-130	WP_013218740.1/119-218	WP_018434944.1/870-953	WP_013639620.1/291-390	WP_015202065.1/705-798	WP_012900943.1/45-138	WP_012870317.1/4-119	WP_020651704.1/608-713	WP_030223084.1/143-256	WP_015407088.1/24-125	WP_026824663.1/162-265	WP_018237223.1/463-579	WP_018700171.1/285-386	WP_015219696.1/396-502	WP_019569442.1/372-489	WP_037944352.1/316-430	WP_015148788.1/217-329	WP_027127153.1/285-391	WP_048155260.1/18-124	WP_026764419.1/21-132	WP_034745830.1/740-845	WP_045056670.1/702-828	WP_056452557.1/34-144	WP_019935531.1/207-312	WP_034745095.1/10-97	WP_042395232.1/22-128	WP_036165408.1/133-239	WP_032853101.1/144-250	WP_026098919.1/1049-1160	WP_036300385.1/800-906	WP_055846965.1/13-130	WP_045848881.1/526-628	WP_051865006.1/14-86	WP_020675656.1/298-407	WP_052418791.1/23-123
WP_008274159.1/144-253	WP_007413892.1/483-592	WP_008584355.1/13-125	WP_008061130.1/264-368	WP_009856090.1/617-717	WP_008898150.1/298-404	WP_010940327.1/287-394	WP_011876769.1/281-391	WP_011758772.1/143-254	WP_009623448.1/227-331	WP_015131406.1/730-841	WP_018688958.1/130-242	WP_012648184.1/247-356	WP_013010067.1/350-448	WP_011342489.1/422-534	WP_027386467.1/275-380	WP_013237903.1/238-342	WP_018439332.1/32-146	WP_013644053.1/378-467	WP_015204306.1/180-283	WP_012901526.1/297-401	WP_012912928.1/292-406	WP_020652182.1/645-753	WP_030229108.1/107-219	WP_015475250.1/437-537	WP_026827329.1/26-131	WP_018261584.1/1045-1102	WP_018717402.1/390-484	WP_015226250.1/279-390	WP_019587831.1/673-787	WP_037954341.1/305-420	WP_015148788.1/671-783	WP_027388839.1/414-518	WP_048158204.1/404-517	WP_026764420.1/33-135	WP_034761448.1/18-124	WP_045279306.1/212-349	WP_056480089.1/63-154	WP_020060415.1/243-346	WP_034747023.1/13-100	WP_042705360.1/193-309	WP_036165408.1/258-363	WP_034214826.1/153-250	WP_026223497.1/239-351	WP_036477945.1/202-310	WP_055883521.1/49-171	WP_046868129.1/236-338	WP_051869798.1/11-115	WP_020875989.1/134-242	WP_052418801.1/138-252
WP_008276005.1/2578-2684	WP_007417565.1/573-685	WP_008588522.1/130-239	WP_008076115.1/356-456	WP_009859384.1/144-226	WP_008930893.1/390-498	WP_010994718.1/206-324	WP_011876769.1/30-134	WP_011758772.1/23-127	WP_009624031.1/20-125	WP_015135216.1/367-478	WP_018689107.1/224-336	WP_012774186.1/11-123	WP_013010444.1/143-246	WP_011368866.1/552-651	WP_027388393.1/19-131	WP_013254299.1/32-139	WP_018443872.1/26-130	WP_013645849.1/557-656	WP_015206269.1/25-127	WP_012911867.1/783-892	WP_012938067.1/10-117	WP_020677553.1/433-537	WP_030256611.1/134-242	WP_015478067.1/395-503	WP_026831905.1/22-126	WP_018261584.1/984-1088	WP_018862390.1/261-365	WP_015226866.1/1035-1141	WP_019613852.1/1081-1196	WP_038005380.1/88-202	WP_015148961.1/431-541	WP_027419994.1/310-384	WP_048166342.1/414-527	WP_026776729.1/91-210	WP_034857923.1/239-344	WP_045490231.1/368-494	WP_056482637.1/64-157	WP_020182169.1/156-261	WP_034920877.1/18-104	WP_043639844.1/384-492	WP_036165408.1/376-482	WP_034221914.1/140-247	WP_026240751.1/412-524	WP_036478154.1/292-400	WP_056288272.1/10-128	WP_046868407.1/1480-1524	WP_051878175.1/20-108	WP_020876325.1/36-142	WP_052440285.1/330-435
WP_008276665.1/22-121	WP_007417978.1/715-822	WP_008615260.1/143-255	WP_008076682.1/135-241	WP_009958306.1/342-446	WP_008932093.1/22-134	WP_011022273.1/78-184	WP_011958879.1/24-136	WP_011803520.1/135-240	WP_009627289.1/755-863	WP_015139250.1/467-560	WP_018689725.1/360-472	WP_012828352.1/864-973	WP_013011011.1/382-485	WP_011369163.1/144-249	WP_027743753.1/87-187	WP_013277899.1/158-259	WP_018616242.1/156-264	WP_013840862.1/170-262	WP_015226736.1/730-829	WP_012915946.1/357-457	WP_012938176.1/14-125	WP_020680057.1/459-566	WP_030272357.1/14-126	WP_015677059.1/284-382	WP_026837387.1/158-262	WP_018328156.1/34-148	WP_018873272.1/25-123	WP_015246850.1/350-451	WP_019620162.1/214-331	WP_038013875.1/605-715	WP_015150118.1/372-484	WP_027442535.1/175-280	WP_048168942.1/18-124	WP_026848715.1/223-343	WP_034888252.1/740-846	WP_045770272.1/490-611	WP_056492239.1/51-153	WP_020230733.1/207-309	WP_034973028.1/22-114	WP_043748898.1/142-254	WP_036232727.1/27-132	WP_034466160.1/184-270	WP_026368020.1/13-120	WP_037066044.1/18-116	WP_056296305.1/14-134	WP_046868407.1/1491-1590	WP_051901352.1/10-65	WP_020876326.1/153-258	WP_052469393.1/31-140
WP_008301958.1/140-247	WP_007418834.1/722-829	WP_008618048.1/49-156	WP_008084902.1/127-236	WP_010037043.1/999-1096	WP_008932384.1/101-209	WP_011285777.1/451-562	WP_011979551.1/132-234	WP_011847609.1/147-252	WP_009627984.1/337-445	WP_015141307.1/213-318	WP_018689725.1/488-598	WP_012828380.1/1713-1823	WP_013011278.1/384-488	WP_011447513.1/3-85	WP_027750233.1/157-260	WP_013277954.1/219-319	WP_018616428.1/13-123	WP_013842653.1/414-514	WP_015250309.1/129-218	WP_012939940.1/13-114	WP_012981902.1/256-368	WP_020681766.1/780-889	WP_030273535.1/153-265	WP_015719589.1/16-125	WP_026838130.1/157-264	WP_018620695.1/218-333	WP_018874219.1/288-388	WP_015322932.1/562-673	WP_019627093.1/354-469	WP_038065957.1/95-208	WP_015150373.1/632-741	WP_027996316.1/457-562	WP_048170554.1/1029-1118	WP_026860709.1/33-141	WP_035014347.1/733-831	WP_045771586.1/499-620	WP_056496520.1/35-140	WP_020445734.1/19-120	WP_034980012.1/22-116	WP_043870730.1/582-684	WP_036993665.1/12-99	WP_034632164.1/305-413	WP_026723831.1/523-633	WP_037086462.1/26-128	WP_056504151.1/10-129	WP_047488705.1/149-251	WP_051940011.1/106-200	WP_020876632.1/50-155	WP_052486114.1/880-967
WP_008308141.1/350-442	WP_007423070.1/18-130	WP_008619381.1/173-274	WP_008094353.1/333-438	WP_010038586.1/1105-1220	WP_008932388.1/206-315	WP_011286736.1/356-461	WP_011991172.1/706-817	WP_011847614.1/151-254	WP_009627984.1/583-691	WP_015142706.1/568-677	WP_018700472.1/313-425	WP_012830329.1/1212-1320	WP_013028685.1/12-115	WP_011447596.1/306-412	WP_027867130.1/180-295	WP_013278786.1/128-225	WP_018842408.1/17-124	WP_013871433.1/267-367	WP_015266491.1/603-693	WP_012962704.1/247-351	WP_013006538.1/232-346	WP_020741689.1/30-139	WP_030285918.1/120-224	WP_015719589.1/472-582	WP_026850161.1/772-879	WP_018681444.1/285-399	WP_018874888.1/261-365	WP_015333808.1/887-993	WP_019641998.1/143-258	WP_038075707.1/95-209	WP_015155273.1/293-396	WP_028317308.1/475-557	WP_048171071.1/1094-1201	WP_026947863.1/17-128	WP_035392586.1/676-767	WP_045884536.1/368-495	WP_056499621.1/36-141	WP_020446765.1/539-640	WP_035021110.1/1-105	WP_044346859.1/251-362	WP_038002596.1/168-254	WP_034664971.1/143-243	WP_026764648.1/267-374	WP_037118580.1/32-128	WP_056657026.1/127-235	WP_047602081.1/1456-1569	WP_051947837.1/23-77	WP_020877797.1/237-339	WP_052507341.1/150-243
WP_008309376.1/1672-1776	WP_007470620.1/318-427	WP_008619575.1/80-183	WP_008174346.1/247-352	WP_010038586.1/1231-1345	WP_008940064.1/24-132	WP_011289569.1/331-442	WP_011995562.1/275-387	WP_011864696.1/27-134	WP_009627984.1/707-806	WP_015151094.1/725-836	WP_018700472.1/441-553	WP_012850486.1/15-122	WP_013052510.1/12-115	WP_011448417.1/217-299	WP_028104368.1/742-855	WP_013333472.1/227-323	WP_018901380.1/299-406	WP_013875830.1/187-288	WP_015269729.1/286-376	WP_012966209.1/177-278	WP_013008008.1/420-531	WP_020879176.1/271-379	WP_030325180.1/111-219	WP_015720426.1/168-264	WP_026907347.1/381-488	WP_018681503.1/196-309	WP_018874986.1/20-122	WP_015410255.1/769-880	WP_019642280.1/360-474	WP_038078102.1/97-213	WP_015159369.1/303-416	WP_028324764.1/144-253	WP_048178095.1/1222-1330	WP_027005390.1/258-378	WP_035484126.1/724-830	WP_046012418.1/232-351	WP_056537583.1/54-163	WP_020591876.1/526-608	WP_035036671.1/312-423	WP_044352757.1/339-450	WP_038079738.1/12-120	WP_035068738.1/145-240	WP_026842471.1/303-411	WP_037166436.1/17-116	WP_056689996.1/13-129	WP_047800623.1/1131-1232	WP_051950912.1/30-128	WP_020877797.1/351-456	WP_052507392.1/6-114
WP_008309873.1/366-473	WP_007481414.1/57-135	WP_008619627.1/722-834	WP_008193640.1/144-251	WP_010038586.1/722-832	WP_008954774.1/421-530	WP_011309961.1/443-554	WP_011995562.1/28-138	WP_011906839.1/134-236	WP_009631722.1/20-121	WP_015169972.1/237-349	WP_018857510.1/148-245	WP_012874398.1/770-878	WP_013068563.1/16-104	WP_011448423.1/428-534	WP_028238682.1/174-289	WP_013362446.1/147-238	WP_019018881.1/145-256	WP_013875847.1/491-592	WP_015278968.1/287-374	WP_012966209.1/302-397	WP_013010123.1/8-122	WP_020885903.1/258-366	WP_030349287.1/132-240	WP_015720710.1/257-362	WP_026909165.1/146-253	WP_018700639.1/314-430	WP_018992915.1/157-251	WP_015413721.1/370-468	WP_019866942.1/78-193	WP_038127832.1/95-208	WP_015159376.1/443-548	WP_028375457.1/135-239	WP_048178095.1/1349-1462	WP_027157176.1/37-132	WP_035497727.1/743-847	WP_046343112.1/499-621	WP_056628193.1/52-154	WP_020611658.1/206-305	WP_035070039.1/20-122	WP_044394749.1/188-292	WP_038495021.1/140-239	WP_035243679.1/328-418	WP_026849502.1/15-125	WP_038073296.1/161-264	WP_056870552.1/27-134	WP_048107808.1/840-940	WP_051950936.1/21-61	WP_020879187.1/150-256	WP_052507528.1/263-351
WP_008311676.1/191-298	WP_007486128.1/59-138	WP_008621778.1/45-159	WP_008209498.1/249-357	WP_010038586.1/847-964	WP_008956840.1/166-272	WP_011318441.1/696-794	WP_012036062.1/21-131	WP_011906839.1/245-350	WP_009632502.1/336-448	WP_015172542.1/428-540	WP_018858386.1/248-360	WP_012900518.1/193-299	WP_013122698.1/11-111	WP_011448711.1/300-407	WP_028428596.1/66-153	WP_013388815.1/211-295	WP_019018881.1/16-127	WP_013875977.1/360-462	WP_015284423.1/367-467	WP_012984541.1/361-467	WP_013011979.1/487-599	WP_020889096.1/14-121	WP_030378058.1/141-252	WP_015722102.1/344-452	WP_026915740.1/130-238	WP_019012759.1/28-145	WP_019017496.1/413-494	WP_015680666.1/10-117	WP_019912229.1/187-301	WP_038146537.1/95-205	WP_015164037.1/709-821	WP_028376482.1/117-222	WP_048178095.1/1479-1589	WP_027388393.1/404-519	WP_035517650.1/737-842	WP_046364888.1/421-536	WP_056631958.1/80-158	WP_020652656.1/149-264	WP_035334245.1/861-960	WP_044430719.1/182-287	WP_038495021.1/255-353	WP_035678746.1/231-341	WP_026852240.1/231-340	WP_038075206.1/353-456	WP_056884948.1/26-146	WP_048110619.1/1109-1204	WP_051970007.1/23-106	WP_020881222.1/195-293	WP_052569262.1/236-346
WP_008313970.1/685-777	WP_007542557.1/164-274	WP_008621781.1/476-574	WP_008223416.1/196-301	WP_010043446.1/149-256	WP_009053728.1/182-289	WP_011319525.1/696-808	WP_012036124.1/214-304	WP_011906839.1/367-472	WP_009634099.1/300-397	WP_015173160.1/315-413	WP_018897249.1/276-388	WP_012932783.1/127-218	WP_013134410.1/152-250	WP_011449701.1/770-877	WP_028915125.1/179-293	WP_013405454.1/221-321	WP_019139760.1/408-519	WP_013880590.1/269-362	WP_015304635.1/175-278	WP_013009867.1/274-383	WP_013031600.1/360-474	WP_020889097.1/15-118	WP_030412649.1/137-250	WP_015722543.1/550-659	WP_026934186.1/106-213	WP_019139760.1/151-269	WP_019020146.1/145-243	WP_015750519.1/130-240	WP_019925323.1/23-128	WP_038995265.1/94-195	WP_015164090.1/380-494	WP_028573926.1/180-284	WP_048178095.1/1609-1719	WP_027389472.1/155-265	WP_036028178.1/770-873	WP_046489404.1/362-478	WP_056634475.1/45-146	WP_020677923.1/740-839	WP_035365015.1/24-118	WP_044558576.1/389-493	WP_038495021.1/381-489	WP_035701174.1/494-585	WP_026894026.1/273-376	WP_038076718.1/141-249	WP_057293633.1/19-143	WP_048121764.1/846-946	WP_052069160.1/27-131	WP_020881354.1/160-271	WP_052672253.1/144-252
WP_008316973.1/1303-1409	WP_007557612.1/172-279	WP_008622119.1/144-249	WP_008241517.1/76-180	WP_010044071.1/88-189	WP_009057153.1/23-129	WP_011342341.1/143-249	WP_012036642.1/24-134	WP_011918644.1/151-255	WP_009761568.1/278-383	WP_015182402.1/176-293	WP_018897249.1/411-517	WP_012941382.1/142-252	WP_013134479.1/429-532	WP_011478810.1/329-434	WP_028919791.1/178-293	WP_013488329.1/124-223	WP_019368858.1/26-129	WP_013881212.1/185-285	WP_015333808.1/650-743	WP_013030688.1/409-513	WP_013042898.1/160-275	WP_021015746.1/316-419	WP_030419260.1/111-213	WP_015724224.1/424-522	WP_027087653.1/270-374	WP_019142936.1/426-538	WP_019372967.1/350-449	WP_015757146.1/372-484	WP_020138288.1/24-139	WP_039058373.1/8-117	WP_015165694.1/574-686	WP_028665245.1/432-522	WP_048178095.1/707-814	WP_027715672.1/28-131	WP_036112907.1/732-836	WP_046555762.1/449-575	WP_056687793.1/60-154	WP_020735404.1/237-346	WP_035486033.1/14-117	WP_044588461.1/200-267	WP_038495021.1/624-726	WP_035941208.1/232-341	WP_026896279.1/282-390	WP_038077174.1/310-413	WP_057601964.1/12-135	WP_048122219.1/921-1016	WP_052069209.1/19-105	WP_020881760.1/51-157	WP_052672500.1/54-165
WP_008316973.1/666-771	WP_007607952.1/48-159	WP_008638962.1/10-110	WP_008245344.1/307-415	WP_010044463.1/310-413	WP_009098366.1/143-251	WP_011368314.1/303-414	WP_012037033.1/358-467	WP_011924399.1/137-244	WP_009782314.1/769-872	WP_015184073.1/184-296	WP_018898803.1/80-188	WP_013011582.1/6-102	WP_013134501.1/155-257	WP_011498513.1/32-137	WP_028989641.1/311-421	WP_013488329.1/246-343	WP_019370024.1/19-127	WP_013882513.1/158-259	WP_015338100.1/731-837	WP_013082399.1/378-478	WP_013043671.1/253-368	WP_021025058.1/30-140	WP_030420427.1/117-227	WP_015724958.1/445-554	WP_027366076.1/157-265	WP_019173961.1/103-220	WP_019374729.1/470-583	WP_015766574.1/379-482	WP_020166507.1/53-164	WP_039278523.1/40-154	WP_015165869.1/155-266	WP_028788963.1/276-379	WP_048178095.1/835-943	WP_027716573.1/22-129	WP_036228496.1/746-851	WP_046786489.1/378-494	WP_056687974.1/57-152	WP_020736656.1/240-344	WP_035540553.1/9-102	WP_045213151.1/159-269	WP_038499014.1/388-486	WP_035981608.1/186-301	WP_027003597.1/361-473	WP_038079915.1/163-270	WP_058076177.1/14-134	WP_048137932.1/516-600	WP_052069585.1/33-139	WP_020885885.1/159-269	WP_052715643.1/133-255
WP_008317159.1/314-420	WP_007615874.1/30-139	WP_008654181.1/11-121	WP_008277040.1/296-394	WP_010123672.1/137-248	WP_009098367.1/355-464	WP_011368626.1/194-298	WP_012064352.1/536-646	WP_011924399.1/15-120	WP_009784854.1/706-815	WP_015186689.1/241-362	WP_018972864.1/602-720	WP_013038433.1/141-250	WP_013134610.1/384-487	WP_011498919.1/717-830	WP_029037879.1/148-258	WP_013559089.1/1966-2068	WP_019492503.1/152-259	WP_013926733.1/696-796	WP_015435078.1/292-404	WP_013124686.1/684-793	WP_013107101.1/149-255	WP_021233218.1/784-891	WP_030555817.1/26-139	WP_015725178.1/14-117	WP_027445197.1/275-384	WP_019177430.1/393-507	WP_019487770.1/371-466	WP_015774809.1/171-276	WP_020166545.1/201-316	WP_039527546.1/23-137	WP_015166372.1/142-255	WP_029033905.1/183-245	WP_048178095.1/970-1079	WP_027881698.1/229-316	WP_036244273.1/731-835	WP_047214884.1/25-127	WP_056696977.1/34-142	WP_020986179.1/141-235	WP_035674968.1/216-324	WP_045226844.1/379-487	WP_040294931.1/405-492	WP_036523530.1/170-272	WP_027352079.1/85-194	WP_038681363.1/533-634	WP_058388570.1/10-132	WP_048143531.1/1048-1146	WP_052161204.1/4-43	WP_020886049.1/400-509	WP_052721809.1/220-335
WP_008318104.1/254-363	WP_007622637.1/165-274	WP_008661450.1/879-977	WP_008286807.1/428-530	WP_010161381.1/149-258	WP_009101572.1/126-232	WP_011370573.1/355-459	WP_012065372.1/263-372	WP_011924399.1/260-365	WP_009832252.1/649-753	WP_015190336.1/69-175	WP_018996014.1/634-746	WP_013039543.1/26-137	WP_013134674.1/473-572	WP_011498948.1/405-511	WP_029037879.1/406-513	WP_013568757.1/107-206	WP_019515145.1/364-467	WP_014151764.1/187-275	WP_015442970.1/115-202	WP_013174906.1/410-519	WP_013121486.1/17-120	WP_021250824.1/25-133	WP_030578283.1/29-141	WP_015759661.1/286-384	WP_027458923.1/159-236	WP_019178535.1/563-677	WP_019493150.1/173-273	WP_015785329.1/662-767	WP_020291873.1/155-247	WP_039542992.1/86-199	WP_015167113.1/162-275	WP_029034669.1/892-996	WP_048180091.1/31-138	WP_027935908.1/363-458	WP_036248600.1/709-814	WP_047248449.1/748-871	WP_056754104.1/63-154	WP_021206845.1/209-315	WP_035701151.1/24-124	WP_045449237.1/276-371	WP_040606784.1/16-97	WP_036536338.1/154-256	WP_027366986.1/334-444	WP_039007775.1/122-228	WP_058509533.1/14-136	WP_048157408.1/1164-1262	WP_052184915.1/398-507	WP_020887066.1/153-259	WP_052722760.1/242-331
WP_008318104.1/28-112	WP_007635854.1/28-131	WP_008692384.1/430-541	WP_008287035.1/473-582	WP_010162388.1/304-415	WP_009110043.1/458-571	WP_011387827.1/160-272	WP_012085933.1/160-271	WP_011924924.1/177-280	WP_009833832.1/247-352	WP_015201020.1/538-650	WP_018997115.1/315-428	WP_013047936.1/389-500	WP_013135049.1/149-254	WP_011499108.1/139-253	WP_029288377.1/203-315	WP_013682294.1/48-152	WP_019645851.1/385-486	WP_014180304.1/215-313	WP_015452293.1/18-120	WP_013192347.1/177-265	WP_013147602.1/360-467	WP_021274243.1/147-253	WP_030587048.1/200-297	WP_015773242.1/169-273	WP_027722244.1/481-587	WP_019229187.1/241-354	WP_019493150.1/343-443	WP_015785401.1/589-700	WP_020405984.1/500-613	WP_039689530.1/91-206	WP_015167114.1/406-512	WP_029038795.1/1-99	WP_048181450.1/317-425	WP_027942752.1/357-472	WP_036258298.1/175-279	WP_048149695.1/118-230	WP_056883840.1/46-154	WP_021819986.1/343-452	WP_035753322.1/23-110	WP_045580340.1/118-225	WP_040776284.1/22-123	WP_037124463.1/263-371	WP_027398764.1/321-425	WP_039580090.1/12-107	WP_058515392.1/15-138	WP_048446576.1/63-160	WP_052189937.1/18-125	WP_020887367.1/61-161	WP_052722899.1/214-327
WP_008319202.1/200-289	WP_007638978.1/159-271	WP_008698828.1/1008-1122	WP_008288465.1/17-111	WP_010162388.1/431-541	WP_009147021.1/329-437	WP_011416353.1/65-176	WP_012106479.1/279-386	WP_011942134.1/137-242	WP_009838090.1/627-723	WP_015201181.1/74-184	WP_018997115.1/446-559	WP_013049004.1/308-418	WP_013135456.1/126-228	WP_011499731.1/164-278	WP_029623843.1/183-292	WP_013707561.1/253-356	WP_019655264.1/27-138	WP_014182921.1/329-419	WP_015466622.1/191-281	WP_013217546.1/149-255	WP_013147665.1/78-192	WP_021705656.1/16-119	WP_030599404.1/130-239	WP_015774494.1/699-809	WP_027956281.1/279-386	WP_019487471.1/69-184	WP_019493440.1/324-425	WP_015789610.1/21-127	WP_020471311.1/249-364	WP_040349390.1/252-365	WP_015167775.1/464-576	WP_030071477.1/133-235	WP_048181450.1/446-554	WP_028031459.1/701-811	WP_036481558.1/723-828	WP_048472422.1/421-536	WP_056903591.1/51-151	WP_021931294.1/38-136	WP_035835306.1/13-117	WP_045779997.1/251-352	WP_041099989.1/398-507	WP_038045971.1/331-439	WP_027482306.1/33-132	WP_039636940.1/28-130	WP_058606185.1/28-147	WP_048466370.1/47-152	WP_052233966.1/6-87	WP_020887468.1/152-257	WP_052723219.1/127-241
WP_008331649.1/755-863	WP_007638978.1/7-118	WP_008701187.1/138-249	WP_008288999.1/7-116	WP_010170889.1/85-195	WP_009147649.1/23-128	WP_011432877.1/264-365	WP_012106666.1/138-237	WP_011942353.1/137-241	WP_009849675.1/424-512	WP_015201195.1/300-397	WP_019013794.1/166-278	WP_013120806.1/19-121	WP_013135461.1/154-258	WP_011499731.1/314-420	WP_029703712.1/197-312	WP_013777155.1/120-220	WP_019742262.1/270-381	WP_014186162.1/426-529	WP_015723479.1/875-970	WP_013256115.1/330-420	WP_013162338.1/34-147	WP_021708151.1/16-119	WP_030603219.1/148-260	WP_015861156.1/334-434	WP_027962907.1/19-116	WP_019491339.1/231-345	WP_019494051.1/1519-1619	WP_015789633.1/193-259	WP_020506796.1/269-385	WP_040451972.1/404-519	WP_015169186.1/420-529	WP_030072023.1/170-273	WP_048183087.1/370-484	WP_028316835.1/977-1094	WP_036500742.1/722-826	WP_048640984.1/512-637	WP_057003140.1/59-163	WP_022332698.1/42-146	WP_035873931.1/10-119	WP_046020083.1/110-212	WP_041099989.1/533-633	WP_038688416.1/100-209	WP_027830334.1/96-210	WP_039739471.1/313-415	WP_058620149.1/10-111	WP_048688550.1/172-274	WP_052424999.1/7-104	WP_020888155.1/286-392	WP_052723219.1/499-613
WP_008336409.1/132-239	WP_007642790.1/174-281	WP_008706914.1/84-193	WP_008290618.1/563-671	WP_010183408.1/35-135	WP_009148597.1/533-641	WP_011432877.1/388-495	WP_012106791.1/134-244	WP_011942353.1/19-116	WP_009850184.1/74-180	WP_015202200.1/27-139	WP_019013794.1/295-405	WP_013130309.1/20-122	WP_013135741.1/3-105	WP_011499731.1/36-142	WP_030442391.1/10-124	WP_013777276.1/19-115	WP_019874447.1/273-378	WP_014186162.1/549-648	WP_015725189.1/347-447	WP_013256965.1/443-552	WP_013162463.1/34-149	WP_022652548.1/193-300	WP_030604708.1/148-260	WP_015861998.1/596-701	WP_027964147.1/144-252	WP_019498027.1/444-560	WP_019499109.1/267-358	WP_015927686.1/176-280	WP_020561193.1/174-284	WP_040566078.1/19-135	WP_015169213.1/280-390	WP_031287425.1/449-553	WP_048643935.1/1070-1177	WP_028486871.1/147-265	WP_036538508.1/724-827	WP_048693376.1/393-516	WP_057120541.1/68-164	WP_022948974.1/527-630	WP_036150631.1/1-98	WP_046112974.1/192-294	WP_041675307.1/335-440	WP_039278523.1/156-252	WP_028057636.1/311-418	WP_040116173.1/32-125	WP_058995897.1/9-133	WP_049286178.1/1478-1579	WP_052434261.1/24-133	WP_020888156.1/181-286	WP_052723287.1/242-331
WP_008336499.1/244-346	WP_007647014.1/217-319	WP_008707982.1/226-331	WP_008291024.1/737-846	WP_010211371.1/4-110	WP_009149142.1/298-405	WP_011433257.1/572-678	WP_012106910.1/182-289	WP_011942425.1/22-129	WP_009958306.1/23-116	WP_015206914.1/159-264	WP_019170925.1/496-607	WP_013163001.1/327-423	WP_013135745.1/7-103	WP_011565589.1/369-482	WP_030811556.1/27-138	WP_013778621.1/194-292	WP_019962327.1/133-242	WP_014186254.1/271-370	WP_015785401.1/240-340	WP_013257101.1/446-556	WP_013162472.1/336-450	WP_022654285.1/40-146	WP_030613127.1/135-247	WP_015863062.1/447-554	WP_028105584.1/29-136	WP_019577365.1/751-859	WP_019500246.1/1541-1640	WP_015956390.1/252-365	WP_020564083.1/330-444	WP_040578736.1/374-480	WP_015171665.1/189-301	WP_031442212.1/817-899	WP_048643935.1/1384-1475	WP_028584939.1/231-349	WP_036678780.1/725-830	WP_049579955.1/21-138	WP_057202906.1/64-158	WP_022962853.1/183-280	WP_036152081.1/9-107	WP_046112974.1/336-423	WP_041721017.1/539-652	WP_039647525.1/118-219	WP_028063121.1/305-396	WP_040678259.1/16-114	WP_059129860.1/12-148	WP_050046179.1/292-390	WP_052453946.1/25-124	WP_020888156.1/302-406	WP_052729723.1/135-240
WP_008339962.1/344-450	WP_007652550.1/434-543	WP_008829916.1/178-290	WP_008291280.1/653-763	WP_010214552.1/193-301	WP_009150826.1/292-393	WP_011447801.1/195-299	WP_012107379.1/662-770	WP_011977977.1/148-251	WP_010036330.1/840-947	WP_015206914.1/1759-1871	WP_019195466.1/218-330	WP_013163001.1/91-191	WP_013136002.1/838-941	WP_011684640.1/1-85	WP_030843274.1/83-156	WP_013781172.1/88-191	WP_019997582.1/11-121	WP_014222231.1/425-528	WP_015829148.1/15-119	WP_013257234.1/515-617	WP_013162651.1/284-399	WP_022662107.1/96-204	WP_030673684.1/137-244	WP_015877716.1/291-394	WP_028389766.1/203-314	WP_019598633.1/426-542	WP_019508338.1/294-394	WP_016355270.1/144-247	WP_020589438.1/148-256	WP_040673183.1/390-495	WP_015171906.1/339-429	WP_031442470.1/658-762	WP_048643935.1/2190-2292	WP_028586012.1/189-302	WP_036842487.1/726-831	WP_049631145.1/808-934	WP_057292430.1/55-157	WP_023064990.1/270-337	WP_036648687.1/9-106	WP_047170368.1/228-330	WP_041790709.1/14-114	WP_039867655.1/227-320	WP_028098908.1/36-147	WP_041447365.1/10-117	WP_059130481.1/12-132	WP_050062214.1/150-237	WP_052482718.1/31-132	WP_021281573.1/50-152	WP_052730766.1/470-583
WP_008340118.1/291-395	WP_007661779.1/290-399	WP_008834982.1/199-307	WP_008291426.1/246-355	WP_010217880.1/329-438	WP_009150949.1/145-252	WP_011448370.1/615-725	WP_012107649.1/149-245	WP_011978230.1/146-251	WP_010041727.1/393-501	WP_015216184.1/262-373	WP_019368125.1/430-541	WP_013189896.1/270-377	WP_013136236.1/199-301	WP_011699158.1/198-311	WP_030888827.1/97-186	WP_013809264.1/211-307	WP_020071198.1/17-122	WP_014372494.1/157-262	WP_015879020.1/17-119	WP_013257496.1/165-276	WP_013162848.1/261-367	WP_022662171.1/181-289	WP_030675046.1/122-230	WP_015943324.1/296-399	WP_028396621.1/204-314	WP_019943606.1/334-447	WP_019572911.1/314-416	WP_016547373.1/185-292	WP_020674530.1/397-507	WP_040677884.1/92-210	WP_015173020.1/1012-1123	WP_031443481.1/139-244	WP_048920052.1/1005-1111	WP_028661976.1/382-496	WP_036984964.1/752-857	WP_049637662.1/181-302	WP_057293969.1/31-123	WP_023066032.1/386-484	WP_037058637.1/241-339	WP_047496207.1/177-285	WP_042424553.1/13-114	WP_040052988.1/225-350	WP_028458933.1/349-459	WP_041470793.1/256-365	WP_059416875.1/12-132	WP_050421642.1/1489-1592	WP_052489086.1/17-116	WP_021622358.1/213-316	WP_052730796.1/144-255
WP_008340143.1/773-876	WP_007666446.1/161-271	WP_008837820.1/157-263	WP_008293046.1/246-352	WP_010217880.1/456-564	WP_009151626.1/208-308	WP_011448484.1/276-386	WP_012110611.1/261-369	WP_011978230.1/38-119	WP_010046363.1/252-357	WP_015220274.1/224-335	WP_019440036.1/628-742	WP_013195146.1/293-405	WP_013136889.1/6-106	WP_011712121.1/245-341	WP_030892357.1/125-232	WP_013810109.1/130-232	WP_020084186.1/327-439	WP_014651042.1/20-121	WP_015927181.1/455-556	WP_013258144.1/335-444	WP_013163001.1/454-564	WP_022662205.1/427-535	WP_030719180.1/141-248	WP_016490466.1/562-659	WP_028402645.1/204-314	WP_020157272.1/431-545	WP_019574725.1/289-390	WP_016558161.1/849-964	WP_020740847.1/604-719	WP_041041656.1/51-158	WP_015173645.1/713-826	WP_032095493.1/170-274	WP_048921688.1/152-264	WP_028949377.1/388-496	WP_037225705.1/727-832	WP_049723753.1/384-501	WP_058193125.1/47-157	WP_023068441.1/978-1098	WP_037089781.1/231-340	WP_047826479.1/398-497	WP_042429201.1/21-122	WP_040372444.1/310-415	WP_028637672.1/422-529	WP_041513199.1/10-118	WP_061934931.1/18-127	WP_050422102.1/1477-1583	WP_052701660.1/11-115	WP_021759241.1/143-254	WP_052730876.1/366-453
WP_008340365.1/272-378	WP_007755210.1/23-134	WP_008843095.1/470-576	WP_008295240.1/148-258	WP_010217880.1/581-689	WP_009194757.1/202-309	WP_011464276.1/368-478	WP_012119897.1/31-142	WP_012046135.1/264-369	WP_010096843.1/122-217	WP_015226310.1/27-139	WP_019515145.1/223-333	WP_013214631.1/130-240	WP_013147556.1/11-112	WP_011712335.1/429-532	WP_031443669.1/178-290	WP_013824232.1/113-160	WP_020180044.1/13-123	WP_014668842.1/299-398	WP_015941392.1/35-138	WP_013259481.1/158-256	WP_013163163.1/152-267	WP_022666801.1/47-156	WP_030739755.1/122-230	WP_016549647.1/277-384	WP_028543604.1/257-364	WP_020204759.1/27-133	WP_019584366.1/20-123	WP_016838623.1/278-381	WP_020877359.1/377-489	WP_041794391.1/132-238	WP_015173716.1/199-303	WP_033092560.1/254-361	WP_048921688.1/301-395	WP_029064223.1/317-436	WP_037267352.1/729-834	WP_049723875.1/519-634	WP_058439728.1/27-138	WP_023074369.1/210-315	WP_037162080.1/245-340	WP_048130850.1/19-57	WP_042624682.1/6-112	WP_041273942.1/400-507	WP_028668962.1/20-123	WP_041536388.1/109-215	WP_061977760.1/10-128	WP_050733077.1/174-256	WP_052708655.1/4-91	WP_021759621.1/273-372	WP_052730877.1/216-327
WP_008368285.1/206-289	WP_007756875.1/158-264	WP_008848178.1/16-123	WP_008295240.1/275-383	WP_010233805.1/194-296	WP_009200400.1/518-624	WP_011480844.1/389-499	WP_012121160.1/145-252	WP_012070977.1/147-258	WP_010238972.1/11-113	WP_015231484.1/13-122	WP_019531136.1/645-758	WP_013218208.1/727-837	WP_013148371.1/11-114	WP_011714070.1/263-368	WP_031497671.1/287-400	WP_013841683.1/425-521	WP_020180287.1/204-312	WP_014705633.1/372-473	WP_015947591.1/158-258	WP_013259843.1/41-148	WP_013163192.1/240-350	WP_022685631.1/222-329	WP_030749763.1/143-253	WP_016860388.1/132-240	WP_028550270.1/157-248	WP_020212022.1/285-399	WP_019589019.1/631-731	WP_016862238.1/861-973	WP_020879764.1/10-119	WP_042426725.1/322-436	WP_015174879.1/582-695	WP_033103660.1/298-402	WP_049561237.1/1582-1688	WP_029166635.1/199-316	WP_037324582.1/740-844	WP_049774272.1/292-409	WP_058513409.1/79-170	WP_023171289.1/260-365	WP_037167928.1/263-372	WP_048131200.1/193-304	WP_043099897.1/494-594	WP_041279562.1/281-387	WP_029132905.1/318-427	WP_041770160.1/272-379	WP_062012028.1/10-130	WP_050984863.1/931-1041	WP_052709687.1/32-138	WP_021759865.1/181-289	WP_052731031.1/283-403
WP_008369678.1/146-252	WP_007785487.1/129-238	WP_008849913.1/142-254	WP_008295318.1/380-489	WP_010245071.1/210-313	WP_009206984.1/921-1028	WP_011521628.1/137-247	WP_012174295.1/16-127	WP_012071590.1/153-255	WP_010246255.1/294-400	WP_015234617.1/188-293	WP_019573786.1/436-555	WP_013221817.1/140-250	WP_013148771.1/472-576	WP_011714072.1/333-440	WP_031500589.1/748-862	WP_013842019.1/6-104	WP_020447153.1/124-227	WP_014741789.1/174-281	WP_016193574.1/181-285	WP_013260083.1/220-328	WP_013164738.1/404-517	WP_022701218.1/617-723	WP_030752259.1/148-260	WP_016872992.1/166-268	WP_028551188.1/174-282	WP_020410026.1/375-490	WP_019595949.1/340-427	WP_016874217.1/518-631	WP_020887634.1/10-120	WP_042777533.1/185-302	WP_015175016.1/748-860	WP_033927140.1/199-303	WP_049755478.1/986-1092	WP_029406667.1/10-124	WP_037372360.1/711-818	WP_049786921.1/390-511	WP_058738015.1/53-162	WP_023845756.1/281-385	WP_037169198.1/6-107	WP_048145410.1/199-297	WP_043330995.1/728-801	WP_041340192.1/142-244	WP_029916815.1/870-979	WP_041857651.1/600-704	WP_062095924.1/11-128	WP_050986091.1/357-464	WP_052713444.1/7-91	WP_021760385.1/194-305	WP_052731258.1/198-314
WP_008369720.1/180-285	WP_007785487.1/9-118	WP_008869035.1/548-661	WP_008313427.1/713-822	WP_010383279.1/284-372	WP_009283135.1/685-789	WP_011521628.1/17-125	WP_012174840.1/198-307	WP_012090242.1/144-247	WP_010422216.1/31-128	WP_015248546.1/17-120	WP_019621491.1/218-304	WP_013254414.1/144-253	WP_013214145.1/31-118	WP_011714506.1/237-330	WP_031509869.1/75-184	WP_013842036.1/210-306	WP_020470474.1/2-104	WP_014743379.1/9-111	WP_016196382.1/175-278	WP_013328138.1/679-779	WP_013167075.1/6-99	WP_022824914.1/794-902	WP_030762117.1/145-257	WP_016874796.1/94-192	WP_028553346.1/120-228	WP_020471123.1/414-524	WP_019627093.1/489-589	WP_016878855.1/733-846	WP_020937803.1/5-114	WP_043059692.1/95-208	WP_015177896.1/569-681	WP_034214401.1/1192-1277	WP_049805107.1/157-264	WP_029458510.1/15-124	WP_037390662.1/731-833	WP_049843275.1/377-484	WP_058744698.1/62-167	WP_024281752.1/1032-1135	WP_037324582.1/879-971	WP_048198494.1/708-819	WP_043332740.1/11-121	WP_041494855.1/159-257	WP_031485790.1/212-323	WP_042273696.1/122-228	WP_062155707.1/12-136	WP_050990878.1/1470-1575	WP_052744226.1/22-107	WP_021760882.1/50-155	WP_052733213.1/523-610
WP_008384643.1/378-470	WP_007824645.1/208-316	WP_008869040.1/440-554	WP_008317758.1/206-315	WP_010408301.1/195-296	WP_009289421.1/43-128	WP_011524511.1/144-255	WP_012175662.1/197-313	WP_012285198.1/23-128	WP_010516810.1/12-115	WP_015279853.1/25-130	WP_019644391.1/415-528	WP_013256924.1/233-343	WP_013255939.1/245-363	WP_011735963.1/179-289	WP_031525669.1/83-197	WP_013842263.1/86-189	WP_020473638.1/33-143	WP_014773096.1/678-778	WP_016254791.1/557-660	WP_013329580.1/168-265	WP_013176229.1/225-326	WP_022954037.1/172-279	WP_030772331.1/23-137	WP_016878004.1/396-504	WP_028571295.1/265-376	WP_020475978.1/182-297	WP_019641998.1/270-374	WP_016949854.1/603-698	WP_020952666.1/218-324	WP_043374101.1/148-262	WP_015182101.1/236-348	WP_034691058.1/413-517	WP_049961897.1/474-585	WP_029770869.1/450-559	WP_038062085.1/704-811	WP_050045118.1/387-511	WP_058744810.1/77-174	WP_024537650.1/283-392	WP_037325453.1/30-127	WP_048602370.1/258-369	WP_043426649.1/701-810	WP_041756060.1/185-289	WP_031513820.1/281-390	WP_042422101.1/663-770	WP_062205579.1/15-135	WP_051189543.1/88-188	WP_052851122.1/14-102	WP_022657303.1/696-803	WP_052766297.1/217-335
WP_008384643.1/643-747	WP_007850806.1/528-639	WP_008870986.1/644-738	WP_008335757.1/361-467	WP_010414859.1/203-312	WP_009303308.1/259-369	WP_011565589.1/498-609	WP_012176675.1/16-126	WP_012315076.1/13-117	WP_010516810.1/243-349	WP_015300472.1/157-268	WP_019644391.1/8-129	WP_013257234.1/641-749	WP_013292751.1/11-113	WP_011736842.1/462-561	WP_031527210.1/411-520	WP_013842293.1/142-233	WP_020473798.1/34-138	WP_014786642.1/196-296	WP_016255339.1/860-966	WP_013330479.1/136-236	WP_013190890.1/143-254	WP_022954058.1/124-233	WP_030804085.1/144-217	WP_016950381.1/443-545	WP_028584228.1/162-271	WP_020485259.1/553-664	WP_019675864.1/437-535	WP_016956333.1/304-407	WP_021131796.1/554-668	WP_043747059.1/85-199	WP_015182171.1/327-439	WP_034822622.1/15-112	WP_050555246.1/169-275	WP_031460778.1/462-557	WP_038534082.1/619-725	WP_050059489.1/263-389	WP_058750991.1/57-161	WP_024871218.1/23-132	WP_037441805.1/22-114	WP_048708904.1/251-357	WP_043458560.1/12-119	WP_041882467.1/81-184	WP_033138530.1/263-360	WP_042490872.1/348-450	WP_062231554.1/11-129	WP_051202875.1/25-131	WP_052851539.1/25-127	WP_022660537.1/179-285	WP_052830942.1/186-308
WP_008384930.1/549-646	WP_007852388.1/256-361	WP_008871757.1/276-389	WP_008336409.1/260-368	WP_010414859.1/84-190	WP_009368841.1/1825-1903	WP_011579963.1/277-388	WP_012176677.1/602-712	WP_012326545.1/152-255	WP_010526164.1/140-233	WP_015319808.1/119-230	WP_019644600.1/1559-1673	WP_013257465.1/356-468	WP_013292981.1/12-109	WP_011761217.1/404-508	WP_033316762.1/348-462	WP_013842697.1/282-385	WP_020475995.1/17-123	WP_014802131.1/330-433	WP_016706915.1/11-108	WP_013362583.1/52-156	WP_013193863.1/68-174	WP_022967905.1/571-676	WP_030805482.1/17-128	WP_016950591.1/429-536	WP_028609894.1/88-193	WP_020504649.1/303-415	WP_019866839.1/321-424	WP_017293757.1/384-496	WP_021132887.1/17-132	WP_043750186.1/93-208	WP_015183575.1/135-240	WP_034887371.1/135-240	WP_050635489.1/135-248	WP_031485790.1/85-201	WP_038656886.1/767-873	WP_050721641.1/229-349	WP_059313676.1/38-141	WP_024871952.1/206-313	WP_037441899.1/30-137	WP_049646842.1/22-128	WP_043626759.1/486-593	WP_042002434.1/464-567	WP_034294943.1/145-255	WP_043600919.1/866-969	WP_062482299.1/18-141	WP_051203012.1/399-509	WP_053126403.1/24-73	WP_022660537.1/303-408	WP_052952961.1/183-301
WP_008385974.1/264-367	WP_007856443.1/745-856	WP_008900115.1/312-407	WP_008336758.1/383-491	WP_010470922.1/346-456	WP_009379984.1/131-239	WP_011603127.1/8-113	WP_012176680.1/460-569	WP_012326545.1/30-135	WP_010526688.1/27-128	WP_015320077.1/26-137	WP_019645154.1/351-466	WP_013257982.1/714-823	WP_013292993.1/11-114	WP_011767104.1/283-385	WP_033367723.1/28-131	WP_013842932.1/243-351	WP_020527739.1/17-121	WP_014802309.1/16-119	WP_016875335.1/188-289	WP_013388732.1/141-245	WP_013202966.1/563-678	WP_022972579.1/570-679	WP_030815374.1/129-244	WP_017133664.1/412-527	WP_029034565.1/18-126	WP_020506151.1/466-583	WP_019894755.1/399-502	WP_017294254.1/536-648	WP_021133399.1/674-790	WP_043769701.1/91-206	WP_015183746.1/156-268	WP_034917881.1/814-917	WP_050740634.1/39-145	WP_033291000.1/357-470	WP_039286170.1/706-811	WP_050753332.1/17-128	WP_060511115.1/59-167	WP_025058432.1/386-489	WP_038263837.1/392-490	WP_049754072.1/137-241	WP_043634272.1/182-290	WP_042299475.1/234-344	WP_034298554.1/167-266	WP_043976574.1/4-107	WP_062544195.1/21-144	WP_051229475.1/276-386	WP_053126908.1/9-92	WP_022660549.1/285-390	WP_053082425.1/372-486
WP_008419895.1/28-117	WP_007891116.1/580-688	WP_008900313.1/546-645	WP_008339668.1/199-306	WP_010478404.1/581-693	WP_009379984.1/261-371	WP_011662746.1/32-140	WP_012258909.1/348-465	WP_012331313.1/13-118	WP_010546850.1/132-243	WP_015331423.1/80-173	WP_019645154.1/493-607	WP_013259647.1/405-513	WP_013293791.1/278-382	WP_011768698.1/290-394	WP_033417698.1/15-129	WP_013843310.1/83-186	WP_020672860.1/30-140	WP_014802312.1/462-562	WP_016915464.1/17-117	WP_013401350.1/268-371	WP_013220115.1/261-377	WP_023064272.1/934-1040	WP_030824211.1/137-248	WP_017286884.1/154-264	WP_029035260.1/191-294	WP_020509539.1/169-284	WP_019895750.1/530-629	WP_017296510.1/2321-2437	WP_021133616.1/841-956	WP_043773448.1/203-316	WP_015183815.1/584-696	WP_035135630.1/180-263	WP_051089412.1/572-685	WP_033412675.1/173-278	WP_039473964.1/717-821	WP_050878769.1/49-147	WP_060712620.1/75-180	WP_025209790.1/430-517	WP_038466584.1/13-114	WP_049838822.1/17-121	WP_043635139.1/443-539	WP_042422101.1/192-298	WP_034379289.1/166-266	WP_044248338.1/47-145	WP_062547471.1/26-143	WP_051234789.1/714-824	WP_053190130.1/30-93	WP_022661140.1/144-257	WP_053111492.1/667-779
WP_008424020.1/411-504	WP_007904688.1/38-146	WP_008933209.1/313-426	WP_008339960.1/183-288	WP_010482010.1/309-419	WP_009468408.1/266-371	WP_011683037.1/272-374	WP_012259371.1/140-252	WP_012334419.1/20-124	WP_010570124.1/153-262	WP_015390509.1/22-127	WP_019658693.1/363-472	WP_013404908.1/410-507	WP_013293822.1/449-553	WP_011768698.1/420-520	WP_033919557.1/161-275	WP_013907863.1/10-108	WP_020818067.1/185-297	WP_014802312.1/707-806	WP_016988408.1/180-283	WP_013442638.1/313-419	WP_013254040.1/137-248	WP_023067621.1/397-504	WP_030860929.1/142-247	WP_017303481.1/424-525	WP_029036796.1/169-273	WP_020531671.1/391-503	WP_019934106.1/345-443	WP_017296573.1/176-281	WP_021593290.1/1-97	WP_043773448.1/85-196	WP_015183998.1/356-469	WP_035325965.1/20-125	WP_051113339.1/1166-1275	WP_034359218.1/130-248	WP_040098169.1/750-855	WP_051035360.1/728-853	WP_060772386.1/49-156	WP_025409421.1/294-396	WP_038466584.1/161-261	WP_050632167.1/12-124	WP_043640135.1/161-265	WP_043630600.1/310-418	WP_035156979.1/404-514	WP_044332125.1/289-384	WP_062547654.1/16-123	WP_051261276.1/595-681	WP_053190466.1/10-98	WP_022662111.1/256-362	WP_053380028.1/920-1024
WP_008468326.1/566-671	WP_007938253.1/27-136	WP_008943507.1/16-128	WP_008340035.1/355-457	WP_010489067.1/4-97	WP_009539014.1/41-146	WP_011683120.1/312-424	WP_012274994.1/299-408	WP_012336514.1/133-238	WP_010581972.1/266-373	WP_015408455.1/87-175	WP_019905524.1/337-445	WP_013459909.1/261-368	WP_013294030.1/12-112	WP_011783676.1/110-212	WP_034090849.1/20-133	WP_013916181.1/202-304	WP_020820636.1/31-135	WP_014811062.1/230-330	WP_016989795.1/50-144	WP_013445671.1/148-251	WP_013255209.1/255-354	WP_023072848.1/300-405	WP_030865488.1/136-247	WP_017303749.1/390-497	WP_029038812.1/163-266	WP_020564946.1/146-261	WP_019937996.1/379-480	WP_017296888.1/154-259	WP_021761707.1/12-123	WP_043867934.1/85-200	WP_015185889.1/559-665	WP_035673499.1/42-114	WP_051113339.1/517-624	WP_034386419.1/127-246	WP_040201138.1/732-837	WP_051067509.1/763-879	WP_060782453.1/42-152	WP_025413091.1/723-826	WP_038705225.1/9-101	WP_050792451.1/312-421	WP_043742418.1/603-711	WP_043804887.1/141-249	WP_035383188.1/395-504	WP_044591387.1/125-231	WP_062554099.1/10-65	WP_051306314.1/206-291	WP_053639298.1/23-121	WP_022662282.1/799-909	WP_053420237.1/176-292
WP_008478443.1/145-252	WP_007944883.1/339-448	WP_008950815.1/297-404	WP_008345596.1/509-620	WP_010518928.1/269-379	WP_009539105.1/523-630	WP_011683629.1/412-523	WP_012274994.1/560-669	WP_012336514.1/18-125	WP_010629317.1/11-98	WP_015408670.1/124-233	WP_019937621.1/245-367	WP_013487466.1/263-372	WP_013294212.1/295-398	WP_011814936.1/420-525	WP_034256937.1/344-454	WP_013916186.1/197-299	WP_021209831.1/879-984	WP_014825727.1/257-353	WP_017257789.1/11-95	WP_013445677.1/468-578	WP_013256865.1/250-358	WP_023076387.1/374-485	WP_030869581.1/108-219	WP_017305190.1/45-141	WP_029134946.1/359-467	WP_020651704.1/346-462	WP_020209135.1/606-706	WP_017297122.1/643-744	WP_021761748.1/800-916	WP_043870730.1/308-416	WP_015185894.1/593-706	WP_036152041.1/15-120	WP_051119640.1/393-500	WP_034403467.1/129-249	WP_040404663.1/737-842	WP_051119693.1/677-792	WP_061164825.1/32-122	WP_025414724.1/31-131	WP_039133115.1/305-414	WP_050813982.1/269-379	WP_043744027.1/593-700	WP_044171044.1/1239-1339	WP_035419131.1/349-459	WP_045052632.1/289-396	WP_062585160.1/3-124	WP_051311093.1/116-229	WP_053663278.1/5-59	WP_022665533.1/149-255	WP_054083361.1/285-398
WP_008482876.1/649-755	WP_007948834.1/235-346	WP_008955344.1/361-463	WP_008366074.1/182-291	WP_010581972.1/384-494	WP_009539939.1/335-440	WP_011688828.1/135-243	WP_012282970.1/170-280	WP_012338169.1/134-239	WP_010853191.1/614-722	WP_015409860.1/654-766	WP_019938323.1/48-171	WP_013505955.1/6-119	WP_013294279.1/12-115	WP_011866996.1/648-753	WP_034671321.1/21-132	WP_013919745.1/211-312	WP_021244731.1/141-246	WP_014827578.1/55-156	WP_017259004.1/18-112	WP_013449986.1/368-470	WP_013257223.1/389-502	WP_023380318.1/335-440	WP_030888289.1/163-279	WP_017323907.1/49-151	WP_029333937.1/161-263	WP_020677553.1/557-675	WP_020212612.1/18-120	WP_017297759.1/204-308	WP_022132890.1/233-330	WP_043870730.1/435-548	WP_015188496.1/135-234	WP_036300385.1/357-437	WP_051227857.1/393-500	WP_034869538.1/40-157	WP_040664640.1/24-130	WP_051136480.1/215-335	WP_061167347.1/60-160	WP_025437069.1/328-427	WP_039912848.1/17-111	WP_050984863.1/1059-1164	WP_043794000.1/179-266	WP_044171327.1/18-77	WP_035586938.1/220-328	WP_045056628.1/139-245	WP_062602375.1/17-142	WP_051311205.1/1480-1586	WP_053666471.1/18-112	WP_022666740.1/284-389	WP_054117445.1/138-250
WP_008485317.1/101-207	WP_007958670.1/120-230	WP_008962993.1/699-795	WP_008384174.1/9-113	WP_010585121.1/311-417	WP_009571606.1/136-243	WP_011699060.1/161-272	WP_012284065.1/30-134	WP_012345370.1/177-283	WP_010937638.1/146-254	WP_015410469.1/268-371	WP_019951710.1/650-764	WP_013520714.1/12-121	WP_013294487.1/209-314	WP_011906741.1/157-257	WP_034968135.1/161-261	WP_013920548.1/216-282	WP_021317672.1/153-255	WP_014827745.1/439-541	WP_017260104.1/173-275	WP_013507131.1/134-233	WP_013257610.1/145-254	WP_023398841.1/511-617	WP_030912584.1/17-128	WP_017416662.1/226-334	WP_029457287.1/273-381	WP_020739066.1/323-439	WP_020475995.1/146-247	WP_017303198.1/562-674	WP_022635710.1/365-465	WP_043919371.1/88-201	WP_015189353.1/146-234	WP_036677154.1/418-521	WP_051229915.1/699-802	WP_035034126.1/559-675	WP_040771744.1/732-838	WP_051184433.1/260-365	WP_061906726.1/41-142	WP_025605183.1/545-647	WP_040201221.1/20-82	WP_051045579.1/369-467	WP_044499548.1/558-666	WP_044171536.1/140-233	WP_035586938.1/84-190	WP_045057023.1/145-248	WP_062631742.1/10-128	WP_051328074.1/345-438	WP_053675826.1/24-127	WP_022667413.1/9-118	WP_054117445.1/36-128
WP_008494258.1/147-256	WP_008044221.1/114-218	WP_008963219.1/361-474	WP_008385481.1/135-244	WP_010585895.1/272-382	WP_009577537.1/149-252	WP_011708759.1/280-385	WP_012289765.1/16-125	WP_012370442.1/21-127	WP_010939816.1/37-147	WP_015435809.1/534-638	WP_019954327.1/393-495	WP_013564338.1/191-300	WP_013294629.1/11-106	WP_011936957.1/239-345	WP_034968135.1/20-131	WP_013932534.1/8-105	WP_021317672.1/25-130	WP_014827745.1/561-660	WP_017293377.1/481-578	WP_013516094.1/549-650	WP_013258375.1/274-382	WP_023447907.1/311-417	WP_030931433.1/24-129	WP_017476367.1/439-546	WP_029565472.1/249-359	WP_020740847.1/176-290	WP_020527739.1/519-611	WP_017303387.1/237-348	WP_022635916.1/24-119	WP_043920308.1/91-207	WP_015198761.1/49-109	WP_037150138.1/27-130	WP_051243098.1/179-286	WP_035144848.1/38-153	WP_041021738.1/746-852	WP_051189733.1/171-295	WP_061933862.1/57-157	WP_026132885.1/148-251	WP_040263551.1/262-368	WP_051148524.1/519-629	WP_044629507.1/11-115	WP_044218409.1/270-370	WP_036095564.1/363-472	WP_045867494.1/272-380	WP_062635051.1/16-138	WP_051383393.1/357-457	WP_053693244.1/38-148	WP_022746201.1/35-140	WP_054299094.1/76-164
WP_008508564.1/203-309	WP_008050098.1/188-293	WP_008970604.1/357-469	WP_008417255.1/10-115	WP_010603080.1/166-269	WP_009580204.1/37-152	WP_011708759.1/411-521	WP_012332528.1/252-347	WP_012383126.1/137-242	WP_010940327.1/533-638	WP_015720589.1/403-516	WP_019960662.1/325-439	WP_013572994.1/202-312	WP_013321735.1/463-566	WP_011955622.1/357-463	WP_034968162.1/239-349	WP_013968963.1/38-143	WP_021479107.1/30-142	WP_014868065.1/302-388	WP_017293757.1/20-118	WP_013559342.1/377-488	WP_013258433.1/15-131	WP_023450425.1/405-512	WP_030934973.1/145-257	WP_017652668.1/293-385	WP_029646789.1/161-251	WP_020918387.1/327-440	WP_020677167.1/33-134	WP_017303392.1/1107-1212	WP_022670619.1/17-114	WP_044026866.1/222-333	WP_015226451.1/438-550	WP_037158444.1/39-142	WP_051282837.1/54-158	WP_035670127.1/417-533	WP_041376622.1/753-858	WP_051201399.1/536-660	WP_061978675.1/61-154	WP_026288060.1/450-568	WP_040334779.1/473-575	WP_051155285.1/33-132	WP_045006591.1/26-103	WP_044411611.1/189-297	WP_036247100.1/240-352	WP_045874583.1/333-438	WP_062725328.1/11-134	WP_051390055.1/1489-1588	WP_053740943.1/34-104	WP_022850110.1/144-250	WP_054299292.1/361-473
WP_008509764.1/142-250	WP_008057844.1/211-321	WP_008971126.1/12-124	WP_008419687.1/99-208	WP_010626853.1/347-455	WP_009583279.1/398-504	WP_011713601.1/567-679	WP_012333124.1/459-553	WP_012383126.1/15-121	WP_010941354.1/134-178	WP_015749472.1/242-346	WP_019960662.1/456-568	WP_013632850.1/152-259	WP_013325877.1/2-106	WP_011971959.1/22-134	WP_034981644.1/155-260	WP_013977354.1/15-99	WP_021690952.1/372-483	WP_015023984.1/9-111	WP_017294254.1/1622-1721	WP_013681716.1/23-124	WP_013258964.1/142-253	WP_023456969.1/274-383	WP_030941764.1/151-263	WP_017655763.1/284-378	WP_029653146.1/158-283	WP_021099303.1/547-662	WP_020678277.1/34-134	WP_017303674.1/445-548	WP_022726641.1/145-260	WP_044028253.1/75-188	WP_015227373.1/366-477	WP_037492716.1/201-306	WP_051286943.1/523-630	WP_036535877.1/146-263	WP_041680305.1/692-794	WP_051219343.1/654-778	WP_062015252.1/52-161	WP_026340390.1/451-569	WP_040340160.1/31-141	WP_051184999.1/568-675	WP_045227099.1/15-113	WP_044414921.1/274-381	WP_038055950.1/114-212	WP_046277782.1/481-588	WP_063037818.1/6-128	WP_051390058.1/1477-1585	WP_053746851.1/17-112	WP_022850984.1/238-348	WP_054520312.1/263-378
WP_008511870.1/870-977	WP_008060950.1/229-339	WP_008974592.1/703-815	WP_008450234.1/204-314	WP_010682973.1/1-83	WP_009583289.1/216-323	WP_011713844.1/232-337	WP_012373759.1/138-248	WP_012390436.1/28-131	WP_010943038.1/188-291	WP_015749931.1/25-130	WP_019994843.1/249-363	WP_013639529.1/12-116	WP_013326596.1/154-255	WP_012081944.1/423-524	WP_034981644.1/18-132	WP_014163844.1/216-313	WP_022637638.1/759-866	WP_015045369.1/279-377	WP_017302932.1/1290-1388	WP_013703393.1/4-105	WP_013258984.1/17-126	WP_023495217.1/382-484	WP_030942993.1/106-216	WP_017659941.1/426-534	WP_029898185.1/153-252	WP_021133616.1/695-811	WP_020862059.1/496-596	WP_017303990.1/561-666	WP_022771479.1/288-400	WP_044032884.1/85-200	WP_015248177.1/616-714	WP_037535484.1/194-298	WP_051287088.1/389-502	WP_037309287.1/369-484	WP_042138583.1/752-857	WP_051219892.1/278-398	WP_062212730.1/65-167	WP_026734698.1/330-433	WP_040485069.1/221-313	WP_051185077.1/42-154	WP_046113780.1/402-492	WP_045728671.1/454-556	WP_038092810.1/407-518	WP_047462094.1/18-107	WP_063204448.1/13-134	WP_051390091.1/235-344	WP_053751081.1/19-111	WP_022852046.1/631-736	WP_054649072.1/848-961
WP_008511907.1/227-331	WP_008080079.1/24-132	WP_008983195.1/269-375	WP_008484012.1/477-585	WP_010686681.1/310-421	WP_009583505.1/451-558	WP_011713844.1/357-467	WP_012389902.1/10-109	WP_012454234.1/15-121	WP_010994604.1/15-111	WP_015751941.1/16-111	WP_020039517.1/259-371	WP_013644051.1/236-339	WP_013327589.1/9-112	WP_012107074.1/537-642	WP_034995557.1/178-289	WP_014183352.1/21-118	WP_022681602.1/511-616	WP_015125137.1/286-386	WP_017303374.1/141-246	WP_013703409.1/119-227	WP_013259635.1/141-250	WP_023495217.1/498-606	WP_030946491.1/109-217	WP_017660395.1/451-560	WP_030003648.1/116-213	WP_021285139.1/375-488	WP_020889297.1/270-370	WP_017304735.1/56-143	WP_022803070.1/829-944	WP_044054122.1/392-491	WP_015282061.1/245-334	WP_038037701.1/138-242	WP_051306928.1/137-244	WP_037546959.1/469-575	WP_042304109.1/733-837	WP_051227859.1/541-667	WP_062221485.1/57-167	WP_026734698.1/689-793	WP_040515280.1/15-104	WP_051202875.1/432-535	WP_046114268.1/356-453	WP_045827524.1/437-535	WP_039219561.1/339-433	WP_047535451.1/642-749	WP_063994443.1/91-199	WP_051446663.1/903-1010	WP_053755199.1/5-91	WP_022940706.1/265-369	WP_054696258.1/7-123
WP_008511940.1/150-256	WP_008089731.1/234-345	WP_008985318.1/148-260	WP_008485317.1/230-332	WP_010872390.1/96-204	WP_009601432.1/45-154	WP_011714742.1/437-546	WP_012447250.1/18-128	WP_012454234.1/271-368	WP_011021650.1/146-253	WP_015751941.1/41-134	WP_020039909.1/213-325	WP_013645002.1/399-508	WP_013327703.1/14-117	WP_012122342.1/357-463	WP_035049128.1/173-285	WP_014183548.1/124-226	WP_022682212.1/143-248	WP_015125137.1/403-503	WP_017303988.1/149-246	WP_013705491.1/758-861	WP_013273386.1/448-562	WP_023495217.1/622-729	WP_030960384.1/147-259	WP_017708632.1/26-127	WP_031346358.1/164-277	WP_021758849.1/52-168	WP_020891331.1/303-402	WP_017305441.1/757-869	WP_022854270.1/127-232	WP_044395911.1/330-444	WP_015284209.1/337-431	WP_039010025.1/367-468	WP_051315312.1/401-517	WP_039600186.1/361-471	WP_043360969.1/739-845	WP_051228983.1/300-412	WP_062225706.1/53-152	WP_026764233.1/147-255	WP_040592791.1/31-137	WP_051203012.1/814-917	WP_046114759.1/12-118	WP_046061121.1/890-1006	WP_039648282.1/36-146	WP_047960293.1/878-981	WP_064042013.1/17-139	WP_051463622.1/1079-1187	WP_053757626.1/17-119	WP_023162592.1/46-147	WP_054698972.1/168-285
WP_008512326.1/395-500	WP_008095236.1/234-341	WP_009096837.1/132-243	WP_008485846.1/286-394	WP_010909809.1/376-483	WP_009614870.1/277-380	WP_011714742.1/567-668	WP_012471627.1/13-129	WP_012487016.1/149-251	WP_011123080.1/370-468	WP_015767947.1/35-130	WP_020040825.1/11-126	WP_013645019.1/137-246	WP_013327774.1/10-112	WP_012161771.1/1757-1864	WP_035308888.1/179-287	WP_014183717.1/20-119	WP_022683454.1/165-269	WP_015125137.1/520-620	WP_017307018.1/182-281	WP_013705855.1/536-636	WP_013273798.1/390-505	WP_024001048.1/415-522	WP_030973179.1/128-240	WP_017714170.1/186-287	WP_031482117.1/576-685	WP_021761461.1/1203-1249	WP_020953142.1/684-784	WP_017315856.1/326-438	WP_022942583.1/679-786	WP_044425961.1/59-156	WP_015284423.1/604-713	WP_039177739.1/185-279	WP_051315946.1/301-407	WP_039727019.1/422-539	WP_043531868.1/55-160	WP_051229433.1/130-238	WP_062344275.1/68-162	WP_026843559.1/144-248	WP_040784116.1/42-144	WP_051220942.1/218-327	WP_046115804.1/412-494	WP_046272454.1/99-208	WP_039735039.1/46-158	WP_048090897.1/178-286	WP_065308597.1/2-109	WP_051463622.1/1579-1690	WP_053762272.1/21-109	WP_023652127.1/512-618	WP_055781155.1/50-138
WP_008524080.1/573-673	WP_008096347.1/227-337	WP_009096837.1/9-117	WP_008509099.1/303-410	WP_010909814.1/124-228	WP_009625148.1/653-760	WP_011734659.1/386-496	WP_012498700.1/1151-1269	WP_012487016.1/32-138	WP_011138359.1/412-465	WP_015909333.1/396-498	WP_020085274.1/318-435	WP_013682901.1/608-716	WP_013344431.1/11-114	WP_012275849.1/645-750	WP_035442081.1/164-278	WP_014184148.1/121-220	WP_022686027.1/183-288	WP_015126767.1/234-334	WP_017327224.1/49-153	WP_013707791.1/472-581	WP_013274446.1/306-420	WP_024022695.1/148-256	WP_030979978.1/148-261	WP_017714448.1/468-576	WP_031538608.1/130-235	WP_022681764.1/159-272	WP_021026459.1/397-496	WP_017316537.1/278-392	WP_022950027.1/327-438	WP_044550361.1/41-153	WP_015285389.1/924-1035	WP_039217835.1/177-282	WP_051511363.1/44-150	WP_039727245.1/400-518	WP_043582058.1/755-860	WP_051239890.1/291-412	WP_062427968.1/39-140	WP_027186587.1/302-404	WP_040793475.1/41-143	WP_051227935.1/285-386	WP_046210114.1/10-112	WP_046666106.1/237-344	WP_039742730.1/399-510	WP_048190672.1/40-110	WP_065340646.1/29-135	WP_051469913.1/154-246	WP_053801618.1/24-81	WP_023846509.1/502-609	WP_055847933.1/57-146
WP_008559729.1/966-1072	WP_008097193.1/576-687	WP_009097893.1/272-384	WP_008509099.1/425-534	WP_010920884.1/144-248	WP_009627985.1/390-497	WP_011736741.1/219-330	WP_012500717.1/1172-1288	WP_012523783.1/175-280	WP_011138359.1/423-522	WP_015932269.1/21-114	WP_020085544.1/45-163	WP_013683848.1/235-343	WP_013347013.1/12-114	WP_012287573.1/184-286	WP_035562532.1/293-405	WP_014184908.1/86-189	WP_022720846.1/19-128	WP_015127854.1/773-874	WP_017460865.1/1079-1185	WP_013719204.1/155-251	WP_013275772.1/246-346	WP_024507941.1/347-454	WP_031003813.1/18-133	WP_017715391.1/170-268	WP_033167912.1/237-338	WP_022724044.1/411-524	WP_021131508.1/471-567	WP_017414815.1/376-464	WP_022958275.1/145-250	WP_044830884.1/20-129	WP_015285951.1/360-471	WP_039233931.1/177-282	WP_051517059.1/799-903	WP_039738914.1/36-138	WP_043600350.1/773-879	WP_051241967.1/483-613	WP_062448648.1/67-160	WP_027447650.1/475-584	WP_041121503.1/9-91	WP_051231622.1/17-128	WP_047214415.1/17-115	WP_047418655.1/143-243	WP_039755969.1/167-275	WP_048446786.1/122-230	WP_065340778.1/3-114	WP_051469917.1/128-237	WP_053850002.1/9-92	WP_023846509.1/622-728	WP_055885132.1/169-285
WP_008615304.1/144-243	WP_008128009.1/419-521	WP_009099808.1/10-120	WP_008509099.1/550-656	WP_010995401.1/182-285	WP_009627985.1/525-632	WP_011754602.1/25-132	WP_012500717.1/397-514	WP_012523783.1/305-410	WP_011139655.1/395-492	WP_015942188.1/399-501	WP_020087225.1/243-354	WP_013683848.1/377-486	WP_013366152.1/10-115	WP_012387734.1/116-212	WP_035562532.1/559-672	WP_014185299.1/144-244	WP_022826982.1/248-352	WP_015131876.1/195-294	WP_017482639.1/730-826	WP_013723156.1/247-347	WP_013292946.1/229-344	WP_024585882.1/177-286	WP_031031907.1/120-230	WP_017715993.1/172-273	WP_033192198.1/353-457	WP_022972579.1/179-295	WP_021131756.1/293-392	WP_017434347.1/29-135	WP_023171883.1/14-109	WP_044965724.1/141-253	WP_015286130.1/123-218	WP_039912732.1/87-192	WP_051520090.1/198-310	WP_040008770.1/15-118	WP_043600919.1/728-831	WP_051243153.1/484-623	WP_062457786.1/39-139	WP_027458456.1/134-242	WP_041227680.1/38-143	WP_051235124.1/329-410	WP_047351065.1/413-513	WP_047469626.1/13-124	WP_039958209.1/351-460	WP_048650810.1/37-143	WP_066340910.1/32-154	WP_051469973.1/1079-1172	WP_053923046.1/25-111	WP_024334437.1/18-124	WP_055891268.1/147-236
WP_008617902.1/138-242	WP_008157848.1/47-134	WP_009100265.1/173-286	WP_008510503.1/358-464	WP_010995401.1/590-702	WP_009627985.1/654-763	WP_011755434.1/11-121	WP_012501229.1/292-401	WP_012554190.1/144-250	WP_011190192.1/35-133	WP_015942434.1/41-151	WP_020091589.1/418-518	WP_013683854.1/243-352	WP_013449884.1/7-108	WP_012389932.1/10-116	WP_035680129.1/447-556	WP_014185300.1/149-247	WP_022972255.1/298-408	WP_015139279.1/190-298	WP_017517922.1/289-392	WP_013724538.1/155-259	WP_013313937.1/144-191	WP_024743088.1/163-270	WP_031038237.1/108-217	WP_017901827.1/289-379	WP_033404149.1/19-125	WP_022981839.1/342-443	WP_021131756.1/31-134	WP_017655135.1/538-651	WP_023173655.1/184-295	WP_045229712.1/22-139	WP_015286196.1/167-276	WP_040393217.1/230-334	WP_051609047.1/816-929	WP_040294931.1/26-130	WP_043746987.1/724-829	WP_051243153.1/657-775	WP_062479070.1/58-156	WP_027937664.1/91-199	WP_041238941.1/590-700	WP_051242391.1/145-255	WP_047485021.1/530-625	WP_048641695.1/145-245	WP_040100040.1/19-131	WP_048848616.1/120-221	WP_066505966.1/24-147	WP_051470070.1/726-819	WP_053926348.1/17-106	WP_024336450.1/148-253	WP_055928095.1/18-131
WP_008626029.1/134-239	WP_008164442.1/540-652	WP_009100418.1/194-245	WP_008523521.1/442-548	WP_011140379.1/209-319	WP_009628203.1/424-533	WP_011760559.1/207-295	WP_012501230.1/1197-1298	WP_012554190.1/15-121	WP_011224964.1/1333-1447	WP_016354064.1/20-124	WP_020175031.1/337-449	WP_013683854.1/381-490	WP_013452443.1/487-592	WP_012448822.1/154-259	WP_035680482.1/309-421	WP_014185300.1/263-359	WP_022973316.1/21-130	WP_015147648.1/897-1000	WP_017661245.1/272-376	WP_013724538.1/30-135	WP_013322575.1/5-114	WP_024823883.1/365-475	WP_031070917.1/118-224	WP_017933979.1/60-156	WP_033404149.1/524-632	WP_023064272.1/1451-1570	WP_021445422.1/303-406	WP_017711009.1/384-489	WP_023385711.1/427-542	WP_045508465.1/9-117	WP_015336425.1/477-590	WP_040414025.1/417-523	WP_051609177.1/717-823	WP_040614438.1/479-590	WP_043751597.1/766-870	WP_051254280.1/535-661	WP_062549128.1/69-165	WP_027949010.1/20-124	WP_041238941.1/717-826	WP_051257788.1/460-556	WP_047485021.1/640-730	WP_048641696.1/141-241	WP_040411887.1/409-521	WP_049756588.1/832-936	WP_066508363.1/25-139	WP_051479574.1/401-502	WP_053968962.1/84-190	WP_024815771.1/276-382	WP_055955899.1/174-290
WP_008635010.1/635-741	WP_008167779.1/174-277	WP_009106467.1/141-241	WP_008527676.1/327-437	WP_011140475.1/9-112	WP_009630258.1/144-257	WP_011761059.1/902-1008	WP_012508391.1/403-512	WP_012563950.1/12-116	WP_011289274.1/338-445	WP_016414477.1/371-481	WP_020175031.1/465-576	WP_013705748.1/1006-1109	WP_013454385.1/13-113	WP_012498577.1/41-138	WP_035694084.1/306-417	WP_014185350.1/196-299	WP_023393396.1/28-135	WP_015148655.1/193-294	WP_017661755.1/43-131	WP_013755789.1/7-104	WP_013322603.1/169-283	WP_024903652.1/369-475	WP_031072205.1/154-267	WP_017939855.1/437-545	WP_033445769.1/122-230	WP_023064272.1/544-664	WP_021758767.1/408-509	WP_017715024.1/49-120	WP_023458493.1/19-136	WP_045581904.1/135-248	WP_015337004.1/162-264	WP_040521722.1/177-282	WP_051612266.1/392-499	WP_040790281.1/155-264	WP_043770050.1/724-830	WP_051261385.1/269-390	WP_062549414.1/68-166	WP_028031459.1/168-275	WP_041264044.1/135-231	WP_051257884.1/433-539	WP_047498324.1/474-576	WP_048903969.1/29-124	WP_041331572.1/636-740	WP_049827870.1/99-207	WP_066615202.1/7-129	WP_051481406.1/247-352	WP_055421204.1/16-96	WP_024825550.1/703-806	WP_056023270.1/24-136
WP_008635010.1/904-1009	WP_008170747.1/424-526	WP_009109135.1/233-341	WP_008581336.1/590-699	WP_011141239.1/161-272	WP_009630701.1/248-353	WP_011792730.1/303-417	WP_012508540.1/289-398	WP_012563950.1/135-240	WP_011289595.1/348-455	WP_016556202.1/48-145	WP_020181082.1/221-326	WP_013706743.1/153-263	WP_013455212.1/202-304	WP_012499339.1/126-223	WP_035694084.1/435-547	WP_014186169.1/13-109	WP_023451446.1/251-364	WP_015150218.1/477-582	WP_017663394.1/136-239	WP_013756547.1/5-115	WP_013322698.1/70-180	WP_024913442.1/353-455	WP_031079739.1/22-131	WP_017939855.1/571-673	WP_033541817.1/159-260	WP_023065427.1/20-128	WP_021778496.1/28-122	WP_017715208.1/1173-1279	WP_024022695.1/430-542	WP_045810503.1/237-350	WP_015337665.1/353-461	WP_041496692.1/498-603	WP_051688901.1/342-439	WP_040795568.1/149-265	WP_043772655.1/603-708	WP_051261897.1/411-528	WP_062581655.1/49-159	WP_028072475.1/131-235	WP_041879050.1/16-126	WP_051269705.1/1063-1175	WP_047636616.1/17-106	WP_048920890.1/22-128	WP_041340967.1/319-427	WP_049975525.1/265-371	WP_066706318.1/167-216	WP_051517375.1/200-313	WP_055470460.1/19-111	WP_024850962.1/18-123	WP_056026138.1/267-386
WP_008635740.1/502-606	WP_008183199.1/300-409	WP_009112999.1/175-282	WP_008608689.1/951-1057	WP_011143651.1/10-116	WP_009726659.1/497-605	WP_011795524.1/891-1001	WP_012508825.1/451-560	WP_012563950.1/257-362	WP_011289711.1/574-682	WP_016873643.1/233-345	WP_020184999.1/20-128	WP_013707510.1/127-237	WP_013459219.1/155-259	WP_012502561.1/166-273	WP_035694084.1/562-675	WP_014186169.1/133-202	WP_023458493.1/410-522	WP_015150251.1/175-275	WP_017714745.1/653-754	WP_013779552.1/358-466	WP_013328021.1/544-659	WP_024954383.1/135-242	WP_031084151.1/25-130	WP_017977825.1/296-385	WP_033543112.1/155-255	WP_023065669.1/455-565	WP_022652590.1/42-145	WP_017716645.1/497-610	WP_024081942.1/270-384	WP_045845165.1/104-218	WP_015337732.1/393-508	WP_041497187.1/124-221	WP_051914292.1/295-407	WP_040834636.1/156-265	WP_043980841.1/731-837	WP_051271780.1/19-138	WP_062593726.1/82-160	WP_028485158.1/17-134	WP_041972726.1/258-366	WP_051273763.1/278-390	WP_047822157.1/392-490	WP_049673687.1/784-895	WP_041667262.1/186-294	WP_049975525.1/384-495	WP_066776920.1/10-123	WP_051567573.1/323-421	WP_055472323.1/51-155	WP_025026073.1/208-309	WP_056156503.1/174-285
WP_008652853.1/1168-1268	WP_008219767.1/299-409	WP_009147116.1/469-561	WP_008609848.1/446-551	WP_011143709.1/15-116	WP_009758241.1/276-382	WP_011802035.1/408-517	WP_012525723.1/339-455	WP_012564256.1/12-118	WP_011289711.1/863-968	WP_016876159.1/36-141	WP_020205745.1/147-201	WP_013743582.1/12-125	WP_013459608.1/268-372	WP_012502561.1/909-995	WP_035960262.1/170-282	WP_014186205.1/132-225	WP_023462645.1/256-366	WP_015150525.1/527-637	WP_017716645.1/341-446	WP_013843407.1/5-113	WP_013328129.1/137-245	WP_024955156.1/422-531	WP_031139964.1/153-262	WP_018043754.1/261-370	WP_033673386.1/342-450	WP_023171922.1/231-351	WP_022664353.1/314-414	WP_017716646.1/493-597	WP_024304160.1/168-277	WP_045846678.1/24-130	WP_015393120.1/374-475	WP_041523904.1/678-782	WP_051921507.1/190-296	WP_041233529.1/36-138	WP_044117826.1/742-845	WP_051277017.1/303-420	WP_062593728.1/82-160	WP_028868544.1/197-305	WP_042218453.1/9-105	WP_051285308.1/491-598	WP_047968067.1/647-756	WP_049767714.1/238-344	WP_041717927.1/417-513	WP_049975528.1/416-523	WP_066843094.1/9-124	WP_051568258.1/294-409	WP_055484348.1/24-105	WP_025321181.1/344-442	WP_056164088.1/428-541
WP_008652853.1/1420-1525	WP_008231868.1/427-536	WP_009148460.1/475-587	WP_008613483.1/355-465	WP_011287795.1/149-251	WP_009769861.1/138-242	WP_011828412.1/613-721	WP_012610722.1/371-481	WP_012564256.1/135-240	WP_011308697.1/60-104	WP_016876159.1/812-924	WP_020407684.1/361-475	WP_013810230.1/294-394	WP_013460043.1/6-109	WP_012555038.1/8-113	WP_036134580.1/182-295	WP_014186244.1/135-228	WP_023576586.1/20-132	WP_015151215.1/318-422	WP_017716646.1/337-439	WP_013885934.1/372-478	WP_013343902.1/303-413	WP_025049485.1/186-283	WP_031140659.1/141-247	WP_018087049.1/161-261	WP_033675774.1/150-258	WP_023174542.1/372-482	WP_022665237.1/364-456	WP_017719422.1/698-807	WP_024326185.1/130-246	WP_045983544.1/100-216	WP_015404868.1/161-267	WP_041537236.1/410-522	WP_051921512.1/821-928	WP_041340967.1/445-561	WP_044218517.1/697-800	WP_051278053.1/158-277	WP_062594129.1/67-169	WP_029010321.1/608-715	WP_042472305.1/29-135	WP_051305563.1/287-396	WP_048096141.1/241-325	WP_049778562.1/930-1029	WP_041740800.1/414-517	WP_050046379.1/71-180	WP_066943502.1/12-132	WP_051617261.1/510-618	WP_055484606.1/19-64	WP_025322928.1/509-616	WP_056262461.1/511-634
WP_008652853.1/1546-1653	WP_008240585.1/466-573	WP_009151225.1/1049-1116	WP_008615260.1/399-505	WP_011290553.1/127-230	WP_009781062.1/7-115	WP_011873530.1/155-263	WP_012615858.1/140-252	WP_012565566.1/138-243	WP_011309858.1/79-176	WP_016915464.1/253-365	WP_020562708.1/218-277	WP_013819043.1/495-605	WP_013460370.1/408-511	WP_012585302.1/346-453	WP_036177345.1/175-287	WP_014186452.1/253-351	WP_023656476.1/136-242	WP_015151363.1/254-354	WP_017716701.1/26-126	WP_013887340.1/289-400	WP_013375162.1/170-280	WP_025058727.1/186-283	WP_031165120.1/27-138	WP_018126050.1/299-388	WP_034214401.1/1597-1702	WP_023359027.1/176-291	WP_022666447.1/376-467	WP_017720152.1/800-914	WP_024536024.1/382-480	WP_045998232.1/89-200	WP_015414746.1/168-281	WP_041627924.1/137-241	WP_051935712.1/1202-1309	WP_041521846.1/184-296	WP_044342541.1/698-800	WP_051287040.1/204-330	WP_063544991.1/85-166	WP_029162964.1/380-482	WP_043602179.1/31-142	WP_051331903.1/310-420	WP_048195072.1/38-147	WP_049782306.1/108-216	WP_041844423.1/250-348	WP_050046563.1/25-131	WP_066975870.1/13-135	WP_051632729.1/630-731	WP_055490884.1/15-105	WP_025323995.1/267-374	WP_056262461.1/638-747
WP_008652853.1/871-979	WP_008276005.1/2066-2179	WP_009159302.1/216-330	WP_008615304.1/261-364	WP_011313451.1/314-420	WP_009783129.1/155-261	WP_011873945.1/148-258	WP_012616766.1/119-227	WP_012565566.1/16-121	WP_011309986.1/26-126	WP_016919364.1/365-470	WP_020590587.1/438-553	WP_013819048.1/545-655	WP_013460458.1/181-285	WP_012591690.1/681-788	WP_036212765.1/182-292	WP_014186516.1/20-111	WP_023656476.1/18-125	WP_015151363.1/9-92	WP_017718084.1/901-1001	WP_013898151.1/155-264	WP_013404785.1/171-283	WP_025243563.1/161-269	WP_031171557.1/45-156	WP_018159872.1/49-144	WP_034303800.1/345-453	WP_023450583.1/63-175	WP_022667009.1/353-447	WP_017720867.1/368-472	WP_024852025.1/393-505	WP_046141612.1/193-284	WP_015415228.1/304-415	WP_041779427.1/425-528	WP_051935906.1/394-499	WP_041603750.1/8-122	WP_044413680.1/734-836	WP_051287367.1/306-431	WP_063572980.1/59-167	WP_029315025.1/358-458	WP_043812628.1/427-534	WP_051332345.1/233-343	WP_048410400.1/484-592	WP_050060395.1/258-362	WP_041932764.1/18-128	WP_050062257.1/418-525	WP_067010334.1/12-135	WP_051685918.1/593-691	WP_055490976.1/15-97	WP_025324231.1/289-394	WP_056264325.1/174-288
WP_008666067.1/417-519	WP_008276005.1/2324-2435	WP_009197024.1/152-263	WP_008618087.1/270-374	WP_011316962.1/1251-1365	WP_009783679.1/153-254	WP_011877627.1/172-281	WP_012616969.1/255-367	WP_012640596.1/43-148	WP_011321802.1/146-254	WP_016919644.1/500-611	WP_020590637.1/424-537	WP_013819083.1/31-125	WP_013460458.1/322-427	WP_012597538.1/1175-1279	WP_036217344.1/201-313	WP_014186966.1/269-375	WP_024078449.1/222-316	WP_015158539.1/158-263	WP_017720304.1/28-132	WP_013898194.1/407-514	WP_013405588.1/249-363	WP_025311071.1/185-288	WP_031179540.1/147-258	WP_018230284.1/89-193	WP_034329126.1/78-186	WP_023720516.1/1-110	WP_022774044.1/763-865	WP_017729274.1/83-188	WP_024930654.1/526-641	WP_046502788.1/148-261	WP_015415247.1/279-390	WP_041835988.1/467-571	WP_051952743.1/350-457	WP_041620128.1/212-327	WP_044631402.1/724-830	WP_051287388.1/416-538	WP_063672800.1/44-145	WP_029915657.1/13-131	WP_043816705.1/465-556	WP_051340117.1/305-411	WP_048599654.1/17-98	WP_050577621.1/26-132	WP_042044602.1/257-360	WP_050577621.1/272-374	WP_067228823.1/12-135	WP_051694040.1/138-247	WP_055494104.1/25-112	WP_025437079.1/333-436	WP_056301854.1/134-253
WP_008675742.1/161-273	WP_008276005.1/2705-2813	WP_009197024.1/23-135	WP_008618100.1/157-265	WP_011316962.1/328-438	WP_009783680.1/596-709	WP_011918938.1/216-316	WP_012616969.1/389-499	WP_012699810.1/17-122	WP_011323044.1/402-509	WP_016956198.1/455-566	WP_020591502.1/353-465	WP_013819602.1/348-459	WP_013460480.1/4-108	WP_012624148.1/345-441	WP_036479749.1/170-285	WP_014187011.1/119-220	WP_024091469.1/143-252	WP_015161017.1/768-868	WP_017720757.1/24-112	WP_013899225.1/255-364	WP_013406771.1/317-429	WP_025732614.1/782-889	WP_031180500.1/147-260	WP_018261247.1/274-372	WP_034585146.1/189-293	WP_023737602.1/154-269	WP_022776321.1/126-232	WP_017730843.1/8-119	WP_024953551.1/307-413	WP_046864675.1/374-480	WP_015415696.1/241-354	WP_042502892.1/396-476	WP_051963962.1/320-425	WP_041779427.1/549-646	WP_044968897.1/709-812	WP_051303468.1/263-384	WP_063772988.1/67-163	WP_030071343.1/360-469	WP_044985521.1/14-114	WP_051340646.1/379-478	WP_048670503.1/440-539	WP_050790211.1/11-111	WP_042695264.1/38-149	WP_050578756.1/25-122	WP_067247995.1/19-139	WP_051937709.1/177-277	WP_055525822.1/8-105	WP_025642491.1/25-125	WP_056432690.1/280-376
WP_008675743.1/382-487	WP_008277086.1/170-277	WP_009209222.1/268-379	WP_008619611.1/24-132	WP_011318374.1/16-125	WP_009784926.1/189-302	WP_011937365.1/25-142	WP_012618271.1/141-251	WP_012709573.1/20-125	WP_011323087.1/278-389	WP_016971065.1/8-123	WP_020677885.1/144-262	WP_013820317.1/28-103	WP_013460770.1/284-384	WP_012626486.1/602-708	WP_036775423.1/318-432	WP_014261116.1/276-385	WP_024299397.1/663-775	WP_015161452.1/245-350	WP_017721361.1/187-291	WP_013899225.1/548-657	WP_013443362.1/147-261	WP_025822792.1/332-439	WP_031180599.1/148-259	WP_018294383.1/252-363	WP_034626605.1/204-314	WP_024303748.1/375-484	WP_022776618.1/584-685	WP_017731348.1/16-102	WP_025062960.1/149-264	WP_046868390.1/418-534	WP_015415783.1/548-656	WP_042612824.1/309-412	WP_051971648.1/288-374	WP_041972720.1/13-128	WP_045216042.1/737-840	WP_051304715.1/496-616	WP_064312386.1/63-166	WP_031218371.1/320-426	WP_045009497.1/2-113	WP_051340955.1/203-313	WP_049673483.1/221-322	WP_051038386.1/299-407	WP_042705360.1/456-559	WP_050765871.1/442-544	WP_067622370.1/10-127	WP_051941863.1/276-375	WP_055539224.1/7-97	WP_026078613.1/212-314	WP_056490410.1/21-135
WP_008678744.1/145-241	WP_008277815.1/176-297	WP_009282368.1/140-253	WP_008620298.1/484-593	WP_011321107.1/273-371	WP_009786101.1/361-468	WP_011938907.1/416-528	WP_012618827.1/740-848	WP_012911998.1/152-258	WP_011342073.1/319-417	WP_017181268.1/65-172	WP_020677885.1/275-390	WP_013824722.1/403-511	WP_013460770.1/414-514	WP_012626854.1/791-896	WP_037067083.1/175-289	WP_014313317.1/11-110	WP_024585882.1/306-411	WP_015171538.1/187-284	WP_017729699.1/10-115	WP_013906890.1/21-126	WP_013445677.1/215-327	WP_025899688.1/387-493	WP_031485917.1/135-247	WP_018411912.1/93-197	WP_034627637.1/120-228	WP_024585882.1/445-550	WP_022827892.1/904-1003	WP_017743236.1/208-314	WP_025205848.1/254-353	WP_047030869.1/25-143	WP_015467280.1/484-596	WP_042664599.1/145-236	WP_052003592.1/191-296	WP_042322525.1/207-320	WP_045223609.1/726-830	WP_051309578.1/11-129	WP_064313387.1/63-162	WP_031460460.1/395-496	WP_045052632.1/173-279	WP_051374542.1/139-244	WP_049673782.1/161-248	WP_051107490.1/417-525	WP_042705901.1/145-194	WP_050782926.1/376-485	WP_067652991.1/9-63	WP_051961941.1/175-284	WP_055542272.1/11-110	WP_026841867.1/295-402	WP_056493176.1/461-574
WP_008678744.1/30-119	WP_008289174.1/71-179	WP_009386966.1/860-968	WP_008639517.1/146-254	WP_011336700.1/137-241	WP_009787411.1/365-473	WP_011939593.1/302-412	WP_012619283.1/146-250	WP_012911998.1/31-136	WP_011342489.1/173-277	WP_017290979.1/372-483	WP_020681467.1/344-458	WP_013824732.1/236-344	WP_013460803.1/161-266	WP_012628222.1/418-524	WP_037325015.1/1004-1114	WP_014355293.1/115-217	WP_024717785.1/866-977	WP_015173261.1/241-352	WP_017731560.1/22-127	WP_013909263.1/249-348	WP_013452020.1/434-541	WP_026354202.1/382-488	WP_031486317.1/113-214	WP_019052784.1/140-250	WP_034635350.1/358-466	WP_025321411.1/54-158	WP_022974791.1/22-117	WP_017838995.1/203-312	WP_025280219.1/284-407	WP_047143665.1/386-488	WP_015591242.1/128-235	WP_042721050.1/432-522	WP_052018402.1/316-423	WP_042590666.1/351-468	WP_045780537.1/615-718	WP_051315271.1/301-426	WP_065308431.1/57-160	WP_032572274.1/19-118	WP_045213439.1/774-883	WP_051431753.1/244-354	WP_049674148.1/245-346	WP_051113072.1/494-581	WP_043710091.1/292-401	WP_050785991.1/143-252	WP_067685403.1/11-132	WP_051971542.1/423-528	WP_055547902.1/13-95	WP_026894421.1/34-121	WP_056525053.1/40-130
WP_008686364.1/362-468	WP_008292237.1/162-273	WP_009467076.1/301-412	WP_008668144.1/240-344	WP_011336700.1/9-119	WP_009803077.1/198-304	WP_011958236.1/282-388	WP_012626854.1/916-1026	WP_012975776.1/142-250	WP_011342848.1/176-284	WP_017291385.1/175-289	WP_020695372.1/232-342	WP_013825895.1/228-335	WP_013460809.1/14-105	WP_012628663.1/25-131	WP_037374244.1/882-993	WP_014355293.1/228-331	WP_024903464.1/42-152	WP_015173723.1/189-290	WP_017732082.1/16-121	WP_013914111.1/608-715	WP_013514275.1/14-123	WP_026636035.1/157-266	WP_031506131.1/128-244	WP_019052784.1/266-379	WP_034635453.1/351-455	WP_025324015.1/209-317	WP_022993392.1/25-124	WP_017938129.1/37-144	WP_025565777.1/164-277	WP_047263823.1/388-487	WP_015720203.1/379-489	WP_043310939.1/470-556	WP_052257207.1/1138-1226	WP_043203487.1/207-323	WP_046153248.1/729-835	WP_051315808.1/536-661	WP_065836239.1/46-140	WP_033185833.1/144-248	WP_045221075.1/145-256	WP_051432161.1/48-159	WP_049674472.1/127-233	WP_051113329.1/23-119	WP_044117826.1/863-964	WP_051039332.1/448-554	WP_067740702.1/10-132	WP_051974656.1/1487-1588	WP_055555652.1/17-59	WP_026894942.1/347-442	WP_056770628.1/188-296
WP_008691107.1/607-714	WP_008293046.1/125-232	WP_009467446.1/271-312	WP_008675747.1/173-282	WP_011355688.1/23-134	WP_009803386.1/329-419	WP_011981697.1/322-443	WP_012627769.1/2215-2326	WP_012975776.1/21-127	WP_011342848.1/55-159	WP_017295851.1/230-341	WP_020852485.1/32-145	WP_013833915.1/161-274	WP_013460818.1/184-281	WP_012629662.1/821-924	WP_037491932.1/170-283	WP_014372676.1/134-234	WP_024904382.1/35-142	WP_015178132.1/157-258	WP_017754342.1/136-233	WP_014002928.1/1-102	WP_013515548.1/16-122	WP_026721556.1/138-246	WP_031506503.1/158-264	WP_019363727.1/166-272	WP_034643739.1/149-256	WP_025413909.1/62-121	WP_023063893.1/285-386	WP_018137936.1/895-998	WP_025696393.1/155-268	WP_047349867.1/334-447	WP_015720710.1/378-488	WP_043387636.1/364-441	WP_052279200.1/138-244	WP_043631327.1/16-124	WP_046349763.1/740-846	WP_051317929.1/357-475	WP_066342406.1/67-163	WP_034342334.1/242-345	WP_045366523.1/228-316	WP_051438781.1/243-356	WP_049756718.1/300-405	WP_051119640.1/143-255	WP_044197289.1/298-406	WP_051218165.1/206-299	WP_067922710.1/3-118	WP_052031591.1/436-536	WP_055587214.1/23-131	WP_027175409.1/151-266	WP_057292386.1/544-633
WP_008694185.1/209-300	WP_008294323.1/177-283	WP_009467446.1/281-387	WP_008708326.1/831-937	WP_011366197.1/367-472	WP_009807732.1/273-386	WP_011984849.1/35-147	WP_012628663.1/151-261	WP_012975776.1/254-367	WP_011343806.1/149-245	WP_017305441.1/369-481	WP_020920877.1/80-194	WP_013878801.1/577-687	WP_013460819.1/276-379	WP_012637715.1/16-119	WP_037493893.1/178-287	WP_014452704.1/169-270	WP_024965955.1/148-253	WP_015178132.1/566-669	WP_017875144.1/510-614	WP_014065891.1/318-427	WP_013515652.1/9-117	WP_026735222.1/143-251	WP_033176027.1/132-240	WP_019374964.1/199-306	WP_034671407.1/80-146	WP_025414464.1/325-442	WP_023065427.1/182-287	WP_018146129.1/886-994	WP_026084689.1/5-119	WP_047496207.1/302-411	WP_015722722.1/237-339	WP_044058212.1/177-282	WP_052289845.1/258-365	WP_043650464.1/140-258	WP_046865939.1/738-844	WP_051318679.1/681-808	WP_066404333.1/50-157	WP_034356416.1/204-312	WP_045633967.1/272-367	WP_051452887.1/185-296	WP_049757729.1/417-511	WP_051181160.1/1-67	WP_044220539.1/165-276	WP_051235536.1/442-551	WP_068017228.1/8-129	WP_052031841.1/920-1004	WP_055587678.1/21-111	WP_027175804.1/285-391	WP_058439304.1/37-126
WP_008694185.1/780-882	WP_008294819.1/377-488	WP_009467446.1/530-642	WP_008825956.1/386-493	WP_011380826.1/89-192	WP_009819772.1/1-68	WP_011991340.1/266-378	WP_012628942.1/494-604	WP_013022944.1/145-250	WP_011358089.1/147-255	WP_017306948.1/158-270	WP_020948908.1/235-348	WP_013885750.1/318-423	WP_013460832.1/284-385	WP_012641462.1/1065-1166	WP_037502168.1/15-111	WP_014552254.1/85-190	WP_024965955.1/271-381	WP_015184200.1/551-652	WP_017926847.1/152-267	WP_014183217.1/635-740	WP_013561095.1/12-124	WP_026735402.1/399-508	WP_033219737.1/150-261	WP_019374964.1/449-557	WP_034681684.1/179-285	WP_025415123.1/502-617	WP_023067621.1/523-626	WP_018169920.1/112-198	WP_026250821.1/154-265	WP_047504722.1/330-441	WP_015723857.1/203-311	WP_044239048.1/9-115	WP_052290030.1/138-239	WP_044303002.1/186-301	WP_047007345.1/703-809	WP_051319096.1/752-876	WP_066461032.1/56-159	WP_035034126.1/436-539	WP_045851632.1/2-94	WP_051497233.1/49-154	WP_049759742.1/70-160	WP_051219115.1/422-525	WP_044301321.1/141-248	WP_051319447.1/359-467	WP_068086955.1/25-137	WP_052077040.1/568-654	WP_055619621.1/22-123	WP_027176984.1/45-154	WP_058439412.1/607-706
[truncated: 24,849 more rows]
[truncated: 412 more columns]
