# Supplementary material for: Origin and functional diversification of PAS domain, a ubiquitous intracellular sensor
Source: Sci Adv. 2023 Aug 30;9(35):eadi4517. doi: 10.1126/sciadv.adi4517 (PMC10468136; doi:10.1126/sciadv.adi4517)
Supplement: Supplementary file 2 — Data S1 to S8 [file sciadv.adi4517_data_s1_to_s8.zip › adi4517_Data_S6.xlsx]

## Sheet: c3-His
Dataset S6. Phyletic distribution and domain architecture of PAS domain containing proteins in the RefSeq database.
NCBI	Domain	Phylum	Class	Order	Family	Genus	Species	Protein domains
WP_049972189.1	d__Archaea	p__Halobacteriota	c__Halobacteria	o__Halobacteriales	f__Haladaptataceae	g__Haladaptatus	s__Haladaptatus cibarius	Response_reg	PAS_4	PAS	GAF_3	GAF_2	BAT	HTH_10
WP_007980621.1	d__Archaea	p__Halobacteriota	c__Halobacteria	o__Halobacteriales	f__Haladaptataceae	g__Haladaptatus	s__Haladaptatus paucihalophilus	PAS	PAS_9	GAF_2	GAF_2	BAT	HTH_10
WP_115865729.1	d__Archaea	p__Halobacteriota	c__Halobacteria	o__Halobacteriales	f__Haladaptataceae	g__Halorussus	s__Halorussus litoreus	PAS_4	GAF_2	PAS_4	PAS_4	GAF_2	GAF_2	BAT	HTH_10
WP_115795541.1	d__Archaea	p__Halobacteriota	c__Halobacteria	o__Halobacteriales	f__Haladaptataceae	g__Halorussus	s__Halorussus rarus	PAS_4	GAF	PAS_4	GAF_2	GAF_2	BAT	HTH_10
WP_115798094.1	d__Archaea	p__Halobacteriota	c__Halobacteria	o__Halobacteriales	f__Haladaptataceae	g__Halorussus	s__Halorussus rarus	PAS_4	GAF_2	GAF_2	BAT	HTH_10
WP_135826928.1	d__Archaea	p__Halobacteriota	c__Halobacteria	o__Halobacteriales	f__Haladaptataceae	g__Halorussus	s__Halorussus ruber	PAS_4	GAF	PAS_4	GAF_2	GAF_2	BAT	HTH_10
WP_135851385.1	d__Archaea	p__Halobacteriota	c__Halobacteria	o__Halobacteriales	f__Haladaptataceae	g__Halorussus	s__Halorussus salinus	PAS_4	GAF_2	PAS	GAF_2	GAF_2	BAT	HTH_10
WP_134669278.1	d__Archaea	p__Halobacteriota	c__Halobacteria	o__Halobacteriales	f__Haladaptataceae	g__Halorussus	s__Halorussus sp004765795	PAS_4	PAS	GAF_2	GAF_2	BAT	HTH_10
WP_134672011.1	d__Archaea	p__Halobacteriota	c__Halobacteria	o__Halobacteriales	f__Haladaptataceae	g__Halorussus	s__Halorussus sp004765795	PAS_4	PAS_4	GAF_2	GAF_2	BAT	HTH_10
WP_135805611.1	d__Archaea	p__Halobacteriota	c__Halobacteria	o__Halobacteriales	f__Haladaptataceae	g__Halorussus	s__Halorussus sp004765795	PAS_9	PAS	HisKA	HATPase_c
WP_135806685.1	d__Archaea	p__Halobacteriota	c__Halobacteria	o__Halobacteriales	f__Haladaptataceae	g__Halorussus	s__Halorussus sp004765795	PAS_4	PAS_4	HisKA	HATPase_c
WP_135828348.1	d__Archaea	p__Halobacteriota	c__Halobacteria	o__Halobacteriales	f__Haladaptataceae	g__Halorussus	s__Halorussus sp004765805	PAS_9	PAS_9	HisKA	HATPase_c
WP_135829064.1	d__Archaea	p__Halobacteriota	c__Halobacteria	o__Halobacteriales	f__Haladaptataceae	g__Halorussus	s__Halorussus sp004765805	PAS_4	GAF	GAF_2	GAF_2	BAT	HTH_10
WP_158055319.1	d__Archaea	p__Halobacteriota	c__Halobacteria	o__Halobacteriales	f__Haladaptataceae	g__Halorussus	s__Halorussus sp008831545	PAS_9	PAS_4	GAF_3	HisKA_4TM	HATPase_c
WP_158057138.1	d__Archaea	p__Halobacteriota	c__Halobacteria	o__Halobacteriales	f__Haladaptataceae	g__Halorussus	s__Halorussus sp008831545	Response_reg	PAS_4	GAF_2	PAS_4	PAS	GAF_2	GAF_2	BAT	HTH_10
WP_163521383.1	d__Archaea	p__Halobacteriota	c__Halobacteria	o__Halobacteriales	f__Haladaptataceae	g__Halorussus	s__Halorussus sp010747475	PAS_4	GAF_2	PAS_4	GAF_2	GAF_2	BAT	HTH_10
WP_163522847.1	d__Archaea	p__Halobacteriota	c__Halobacteria	o__Halobacteriales	f__Haladaptataceae	g__Halorussus	s__Halorussus sp010747475	Response_reg	PAS_4	GAF_2	PAS_4	PAS_9	GAF_2	PAS_4	HisKA	HATPase_c
WP_163522984.1	d__Archaea	p__Halobacteriota	c__Halobacteria	o__Halobacteriales	f__Haladaptataceae	g__Halorussus	s__Halorussus sp010747475	PAS_4	HisKA	HATPase_c
WP_008414960.1	d__Archaea	p__Halobacteriota	c__Halobacteria	o__Halobacteriales	f__Halalkalicoccaceae	g__Halalkalicoccus	s__Halalkalicoccus jeotgali	PAS	PAS	PAS_3	GAF_2	PAS_4	GAF_3	HisKA	HATPase_c
WP_197738617.1	d__Archaea	p__Halobacteriota	c__Halobacteria	o__Halobacteriales	f__Haloarculaceae	g__CBA1134	s__CBA1134 sp001950595	Response_reg	PAS_9	PAS	GAF_2	HisKA	HATPase_c
WP_152133679.1	d__Archaea	p__Halobacteriota	c__Halobacteria	o__Halobacteriales	f__Haloarculaceae	g__CBA1134	s__CBA1134 sp009184545	PAS	HisKA	HATPase_c
WP_193222397.1	d__Archaea	p__Halobacteriota	c__Halobacteria	o__Halobacteriales	f__Haloarculaceae	g__CBA1134	s__CBA1134 sp009184545	PAS_4	PAS_9	HisKA	HATPase_c
WP_049994379.1	d__Archaea	p__Halobacteriota	c__Halobacteria	o__Halobacteriales	f__Haloarculaceae	g__Halapricum	s__Halapricum salinum	PAS_4	GAF_2	PAS_4	PAS_4	HATPase_c
WP_157513078.1	d__Archaea	p__Halobacteriota	c__Halobacteria	o__Halobacteriales	f__Haloarculaceae	g__Halapricum	s__Halapricum sp009741825	PAS	GAF_2	PAS_4	PAS_4
WP_004591982.1	d__Archaea	p__Halobacteriota	c__Halobacteria	o__Halobacteriales	f__Haloarculaceae	g__Haloarcula	s__Haloarcula japonica	PAS_9	PAS	HisKA	HATPase_c
WP_011224964.1	d__Archaea	p__Halobacteriota	c__Halobacteria	o__Halobacteriales	f__Haloarculaceae	g__Haloarcula	s__Haloarcula marismortui	GAF_3	PAS	PAS	PAS_9	PAS_9	GAF_3	PAS_3	PAS_4	PAS_3	PAS	PAS_9	GAF_2	PAS	PAS_3	PAS_4	HATPase_c
WP_162414265.1	d__Archaea	p__Halobacteriota	c__Halobacteria	o__Halobacteriales	f__Haloarculaceae	g__Haloarcula	s__Haloarcula salina	Response_reg	PAS_4	HisKA	HATPase_c
WP_162414367.1	d__Archaea	p__Halobacteriota	c__Halobacteria	o__Halobacteriales	f__Haloarculaceae	g__Haloarcula	s__Haloarcula salina	Response_reg	PAS_4	GAF_2	PAS_4	PAS	GAF_2	GAF_2	BAT	HTH_10
WP_170095700.1	d__Archaea	p__Halobacteriota	c__Halobacteria	o__Halobacteriales	f__Haloarculaceae	g__Haloarcula	s__Haloarcula sebkhae	Response_reg	PAS	PAS_3	GAF	PAS	GAF_2	PAS	PAS_4	HisKA	HATPase_c
WP_137684118.1	d__Archaea	p__Halobacteriota	c__Halobacteria	o__Halobacteriales	f__Haloarculaceae	g__Haloarcula	s__Haloarcula sp005406125	Response_reg	PAS_4	PAS_3	GAF	PAS_9	GAF_2	PAS_4	PAS_4	HisKA	HATPase_c
WP_158204185.1	d__Archaea	p__Halobacteriota	c__Halobacteria	o__Halobacteriales	f__Haloarculaceae	g__Halomarina	s__Halomarina oriensis	PAS	GAF_2	PAS_4	PAS_9	GAF_2	BAT	HTH_10
WP_158206036.1	d__Archaea	p__Halobacteriota	c__Halobacteria	o__Halobacteriales	f__Haloarculaceae	g__Halomarina	s__Halomarina oriensis	Response_reg	PAS	GAF_2	PAS_4	PAS_4	GAF_2	GAF_2	BAT	HTH_10
WP_166966843.1	d__Archaea	p__Halobacteriota	c__Halobacteria	o__Halobacteriales	f__Haloarculaceae	g__Halomicroarcula	s__Halomicroarcula pellucida	PAS_4	GAF_2	PAS_4	PAS_4	GAF_2	GAF_2	BAT	HTH_10
WP_166972579.1	d__Archaea	p__Halobacteriota	c__Halobacteria	o__Halobacteriales	f__Haloarculaceae	g__Halomicroarcula	s__Halomicroarcula pellucida	Phage_integrase	PAS_4	PAS_4	PAS_9	GAF_2	BAT	HTH_10
WP_135302574.1	d__Archaea	p__Halobacteriota	c__Halobacteria	o__Halobacteriales	f__Haloarculaceae	g__Halomicroarcula	s__Halomicroarcula sp004681185	PAS	GAF_2	GAF_2	BAT	HTH_10
WP_089816170.1	d__Archaea	p__Halobacteriota	c__Halobacteria	o__Halobacteriales	f__Haloarculaceae	g__Halomicrobium	s__Halomicrobium zhouii	Response_reg	GAF	PAS	GAF_2	HisKA	HATPase_c
WP_210408911.1	d__Archaea	p__Halobacteriota	c__Halobacteria	o__Halobacteriales	f__Haloarculaceae	g__Halorhabdus	s__Halorhabdus rudnickae	Response_reg	PAS	HisKA	HATPase_c
WP_181684632.1	d__Archaea	p__Halobacteriota	c__Halobacteria	o__Halobacteriales	f__Haloarculaceae	g__Halorhabdus	s__Halorhabdus sp013839425	Response_reg	PAS_4	GAF_3	HisKA	HATPase_c
WP_012795326.1	d__Archaea	p__Halobacteriota	c__Halobacteria	o__Halobacteriales	f__Haloarculaceae	g__Halorhabdus	s__Halorhabdus utahensis	Response_reg	PAS	HisKA	HATPase_c
WP_077207616.1	d__Archaea	p__Halobacteriota	c__Halobacteria	o__Halobacteriales	f__Haloarculaceae	g__Halorientalis	s__Halorientalis sp001989615	Response_reg	PAS_4	PAS	HisKA	HATPase_c
WP_129068875.1	d__Archaea	p__Halobacteriota	c__Halobacteria	o__Halobacteriales	f__Haloarculaceae	g__Halorientalis	s__Halorientalis sp004118325	Response_reg	PAS	PAS_4	PAS_4	HisKA	HATPase_c
WP_179919521.1	d__Archaea	p__Halobacteriota	c__Halobacteria	o__Halobacteriales	f__Haloarculaceae	g__Halosimplex	s__Halosimplex pelagicum	PAS_4	PAS_4	GAF_2	BAT	HTH_10
WP_164471677.1	d__Archaea	p__Halobacteriota	c__Halobacteria	o__Halobacteriales	f__Haloarculaceae	g__Halosimplex	s__Halosimplex sp003730195	PAS	PAS_4	GAF_2	BAT	HTH_10
WP_135363703.1	d__Archaea	p__Halobacteriota	c__Halobacteria	o__Halobacteriales	f__Haloarculaceae	g__Halosimplex	s__Halosimplex sp004698125	PAS	GAF_2	PAS_4	GAF_2	GAF_2	BAT	HTH_10
WP_092699400.1	d__Archaea	p__Halobacteriota	c__Halobacteria	o__Halobacteriales	f__Haloarculaceae	g__Halovenus	s__Halovenus aranensis	PAS_9	HisKA	HATPase_c
WP_092702709.1	d__Archaea	p__Halobacteriota	c__Halobacteria	o__Halobacteriales	f__Haloarculaceae	g__Halovenus	s__Halovenus aranensis	PAS_9	HisKA	HATPase_c
WP_015408668.1	d__Archaea	p__Halobacteriota	c__Halobacteria	o__Halobacteriales	f__Haloarculaceae	g__Natronomonas	s__Natronomonas moolapensis	PAS_4	PAS_3	PAS_9	GAF_2	HisKA	HATPase_c
WP_011324337.1	d__Archaea	p__Halobacteriota	c__Halobacteria	o__Halobacteriales	f__Haloarculaceae	g__Natronomonas	s__Natronomonas pharaonis	PAS_4	GAF_3	HisKA	HATPase_c
WP_178288640.1	d__Archaea	p__Halobacteriota	c__Halobacteria	o__Halobacteriales	f__Haloarculaceae	g__Natronomonas	s__Natronomonas sp013391085	Response_reg	PAS_3	PAS	PAS_4	HisKA	HATPase_c
WP_178290306.1	d__Archaea	p__Halobacteriota	c__Halobacteria	o__Halobacteriales	f__Haloarculaceae	g__Natronomonas	s__Natronomonas sp013391085	HisKA_4TM	PAS_9	PAS_4	PAS_4	HisKA_4TM	HATPase_c
WP_178290381.1	d__Archaea	p__Halobacteriota	c__Halobacteria	o__Halobacteriales	f__Haloarculaceae	g__Natronomonas	s__Natronomonas sp013391085	PAS_4	HisKA	HATPase_c
WP_178333629.1	d__Archaea	p__Halobacteriota	c__Halobacteria	o__Halobacteriales	f__Haloarculaceae	g__Natronomonas	s__Natronomonas sp013391105	PAS_4	HisKA	HATPase_c
WP_178333652.1	d__Archaea	p__Halobacteriota	c__Halobacteria	o__Halobacteriales	f__Haloarculaceae	g__Natronomonas	s__Natronomonas sp013391105	PAS_4	PAS_4	PAS_4	PAS_9	PAS	HisKA	HATPase_c
WP_178334275.1	d__Archaea	p__Halobacteriota	c__Halobacteria	o__Halobacteriales	f__Haloarculaceae	g__Natronomonas	s__Natronomonas sp013391105	PAS_9	GAF_2	PAS_4	PAS_4	HisKA	HATPase_c
WP_144260209.1	d__Archaea	p__Halobacteriota	c__Halobacteria	o__Halobacteriales	f__Haloarculaceae	g__QS-4-70-19	s__QS-4-70-19 sp007421925	PAS_9	HisKA	HATPase_c
WP_159901557.1	d__Archaea	p__Halobacteriota	c__Halobacteria	o__Halobacteriales	f__Haloarculaceae	g__Salinirussus	s__Salinirussus salinus	PAS_4	PAS_3	GAF_3	PAS_4	GAF_2	PAS_4	PAS_8	HATPase_c
WP_123074047.1	d__Archaea	p__Halobacteriota	c__Halobacteria	o__Halobacteriales	f__Halobacteriaceae	g__Halarchaeum	s__Halarchaeum grantii	PAS	HisKA	HATPase_c
WP_123076186.1	d__Archaea	p__Halobacteriota	c__Halobacteria	o__Halobacteriales	f__Halobacteriaceae	g__Halarchaeum	s__Halarchaeum grantii	PAS	HisKA	HATPase_c
WP_123078833.1	d__Archaea	p__Halobacteriota	c__Halobacteria	o__Halobacteriales	f__Halobacteriaceae	g__Halarchaeum	s__Halarchaeum grantii	Response_reg	PAS_9	PAS_8
WP_211086980.1	d__Archaea	p__Halobacteriota	c__Halobacteria	o__Halobacteriales	f__Halobacteriaceae	g__Halarchaeum	s__Halarchaeum grantii	Response_reg	PAS	PAS_3	PAS_3	PAS_4	HisKA	HATPase_c
WP_211087240.1	d__Archaea	p__Halobacteriota	c__Halobacteria	o__Halobacteriales	f__Halobacteriaceae	g__Halarchaeum	s__Halarchaeum grantii	PAS_4	HisKA	HATPase_c
WP_082687268.1	d__Archaea	p__Halobacteriota	c__Halobacteria	o__Halobacteriales	f__Halobacteriaceae	g__Halobacterium	s__Halobacterium hubeiense	PAS	HisKA	HATPase_c
WP_089669479.1	d__Archaea	p__Halobacteriota	c__Halobacteria	o__Halobacteriales	f__Halobacteriaceae	g__Halobacterium	s__Halobacterium jilantaiense	PAS	GAF_2	HisKA	HATPase_c
WP_177170879.1	d__Archaea	p__Halobacteriota	c__Halobacteria	o__Halobacteriales	f__Halobacteriaceae	g__Halobacterium	s__Halobacterium jilantaiense	PAS_4	PAS	GAF_2	GAF_2	BAT	HTH_10
WP_009760843.1	d__Archaea	p__Halobacteriota	c__Halobacteria	o__Halobacteriales	f__Halobacteriaceae	g__Halobacterium	s__Halobacterium sp000230955	GAF_3	PAS	HisKA	HATPase_c
WP_058983339.1	d__Archaea	p__Halobacteriota	c__Halobacteria	o__Halobacteriales	f__Halobacteriaceae	g__Halobacterium	s__Halobacterium sp001485535	PAS_4	HisKA	HATPase_c
WP_205251074.1	d__Archaea	p__Halobacteriota	c__Halobacteria	o__Halobacteriales	f__Halobacteriaceae	g__Halobacterium	s__Halobacterium sp001485535	PAS_4	GAF_2	HisKA	HATPase_c
WP_205251816.1	d__Archaea	p__Halobacteriota	c__Halobacteria	o__Halobacteriales	f__Halobacteriaceae	g__Halobacterium	s__Halobacterium sp001485535	PAS_9	PAS	HisKA	HATPase_c
WP_159525563.1	d__Archaea	p__Halobacteriota	c__Halobacteria	o__Halobacteriales	f__Halobacteriaceae	g__Halobacterium	s__Halobacterium sp009831555	PAS	GAF_2	PAS	GAF_2	GAF_2	BAT	HTH_10
WP_159526932.1	d__Archaea	p__Halobacteriota	c__Halobacteria	o__Halobacteriales	f__Halobacteriaceae	g__Halobacterium	s__Halobacterium sp009831555	PAS_9	PAS	HisKA	HATPase_c
WP_167244427.1	d__Archaea	p__Halobacteriota	c__Halobacteria	o__Halobacteriales	f__Halobacteriaceae	g__Halobacterium	s__Halobacterium sp011734195	PAS_9	PAS_4	PAS_4	PAS_4	PAS_4	GAF	GAF_2	BAT	HTH_10
WP_188974942.1	d__Archaea	p__Halobacteriota	c__Halobacteria	o__Halobacteriales	f__Halobacteriaceae	g__Halocalculus	s__Halocalculus aciditolerans	PAS_4	HisKA	HATPase_c
WP_188979784.1	d__Archaea	p__Halobacteriota	c__Halobacteria	o__Halobacteriales	f__Halobacteriaceae	g__Halocalculus	s__Halocalculus aciditolerans	PAS	PAS	GAF_2	HisKA	HATPase_c
WP_071932887.1	d__Archaea	p__Halobacteriota	c__Halobacteria	o__Halobacteriales	f__Halobacteriaceae	g__Halodesulfurarchaeum	s__Halodesulfurarchaeum formicicum	PAS_9	HATPase_c
WP_145845753.1	d__Archaea	p__Halobacteriota	c__Halobacteria	o__Halobacteriales	f__Halobacteriaceae	g__Salarchaeum	s__Salarchaeum sp007833275	PAS_4	PAS	GAF_2	GAF_2	BAT	HTH_10
WP_049900425.1	d__Archaea	p__Halobacteriota	c__Halobacteria	o__Halobacteriales	f__Halococcaceae	g__Halococcus	s__Halococcus agarilyticus	Response_reg	GAF_2	PAS_4	GAF_3	PAS	PAS_4	PAS	GAF_2	PAS_8	HisKA	HATPase_c
WP_006076905.1	d__Archaea	p__Halobacteriota	c__Halobacteria	o__Halobacteriales	f__Halococcaceae	g__Halococcus	s__Halococcus saccharolyticus	Response_reg	PAS_3	PAS	GAF_2	HisKA	HATPase_c
WP_101297119.1	d__Archaea	p__Halobacteriota	c__Halobacteria	o__Halobacteriales	f__Haloferacaceae	g__Halegenticoccus	s__Halegenticoccus soli	PAS	PAS	PAS_4	PAS_4	PAS_4	PAS_3	GAF_2	BAT	HTH_10
WP_101298314.1	d__Archaea	p__Halobacteriota	c__Halobacteria	o__Halobacteriales	f__Haloferacaceae	g__Halegenticoccus	s__Halegenticoccus soli	Response_reg	PAS	PAS_4	GAF_2	GAF_2	BAT	HTH_10
WP_158237394.1	d__Archaea	p__Halobacteriota	c__Halobacteria	o__Halobacteriales	f__Haloferacaceae	g__Halegenticoccus	s__Halegenticoccus soli	PAS	PAS_9	PAS_9	PAS_3
WP_079991567.1	d__Archaea	p__Halobacteriota	c__Halobacteria	o__Halobacteriales	f__Haloferacaceae	g__Halobaculum	s__Halobaculum gomorrense	HATPase_c
WP_159668841.1	d__Archaea	p__Halobacteriota	c__Halobacteria	o__Halobacteriales	f__Haloferacaceae	g__Halobaculum	s__Halobaculum sp009831625	PAS_4	PAS_9	GAF_2	PAS_4	PAS_4	PAS_4	GAF	GAF_2	BAT	HTH_10
WP_179168231.1	d__Archaea	p__Halobacteriota	c__Halobacteria	o__Halobacteriales	f__Haloferacaceae	g__Halobaculum	s__Halobaculum sp013401515	PAS_9	GAF_2	PAS_4	PAS_4	GAF_2	GAF_2	BAT	HTH_10
WP_179171531.1	d__Archaea	p__Halobacteriota	c__Halobacteria	o__Halobacteriales	f__Haloferacaceae	g__Halobaculum	s__Halobaculum sp013401515	Response_reg	GAF_2	PAS	HisKA	HATPase_c
WP_175454704.1	d__Archaea	p__Halobacteriota	c__Halobacteria	o__Halobacteriales	f__Haloferacaceae	g__Halobellus	s__Halobellus clavatus	PAS_4	GAF_2	HisKA	HATPase_c
WP_103993020.1	d__Archaea	p__Halobacteriota	c__Halobacteria	o__Halobacteriales	f__Haloferacaceae	g__Halobellus	s__Halobellus limi	PAS	HisKA	HATPase_c
WP_147438337.1	d__Archaea	p__Halobacteriota	c__Halobacteria	o__Halobacteriales	f__Haloferacaceae	g__Halobellus	s__Halobellus rufus	PAS	PAS	GAF_2	GAF_2	BAT	HTH_10
WP_121568987.1	d__Archaea	p__Halobacteriota	c__Halobacteria	o__Halobacteriales	f__Haloferacaceae	g__Halobellus	s__Halobellus sp003665925	PAS	PAS	GAF_2	GAF_2	BAT	HTH_10
WP_148416358.1	d__Archaea	p__Halobacteriota	c__Halobacteria	o__Halobacteriales	f__Haloferacaceae	g__Haloferax	s__Haloferax massiliensis	PAS	GAF_2	HisKA	HATPase_c
WP_004060672.1	d__Archaea	p__Halobacteriota	c__Halobacteria	o__Halobacteriales	f__Haloferacaceae	g__Haloferax	s__Haloferax mediterranei	PAS	PAS_9	PAS	GAF_2	GAF_2	BAT	HTH_10
WP_158545707.1	d__Archaea	p__Halobacteriota	c__Halobacteria	o__Halobacteriales	f__Haloferacaceae	g__Haloferax	s__Haloferax prahovense	PAS	GAF_2	HisKA	HATPase_c
WP_191965913.1	d__Archaea	p__Halobacteriota	c__Halobacteria	o__Halobacteriales	f__Haloferacaceae	g__Haloferax	s__Haloferax prahovense	PAS_9	PAS_9	GAF_2	HisKA	HATPase_c
WP_157533086.1	d__Archaea	p__Halobacteriota	c__Halobacteria	o__Halobacteriales	f__Haloferacaceae	g__Haloferax	s__Haloferax sp001469865	PAS_9
WP_007276526.1	d__Archaea	p__Halobacteriota	c__Halobacteria	o__Halobacteriales	f__Haloferacaceae	g__Haloferax	s__Haloferax sulfurifontis	PAS_4	PAS	GAF_2	GAF_2	BAT	HTH_10
WP_163485895.1	d__Archaea	p__Halobacteriota	c__Halobacteria	o__Halobacteriales	f__Haloferacaceae	g__Halogeometricum	s__Halogeometricum borinquense	PAS_4	PAS_9	PAS_9	GAF_2	BAT	HTH_10
WP_089875685.1	d__Archaea	p__Halobacteriota	c__Halobacteria	o__Halobacteriales	f__Haloferacaceae	g__Halogeometricum	s__Halogeometricum limi	Response_reg	PAS_4	PAS_4	GAF_2	GAF_2	BAT	HTH_10
WP_008386310.1	d__Archaea	p__Halobacteriota	c__Halobacteria	o__Halobacteriales	f__Haloferacaceae	g__Halogeometricum	s__Halogeometricum pallidum	PAS_4	PAS_4	GAF_2	GAF_2	BAT	HTH_10
WP_008389090.1	d__Archaea	p__Halobacteriota	c__Halobacteria	o__Halobacteriales	f__Haloferacaceae	g__Halogeometricum	s__Halogeometricum pallidum	PAS	HisKA	HATPase_c
WP_169315630.1	d__Archaea	p__Halobacteriota	c__Halobacteria	o__Halobacteriales	f__Haloferacaceae	g__Halogranum	s__Halogranum rubrum	Response_reg	PAS_9	PAS_4	PAS_4	HisKA	HATPase_c
WP_209490816.1	d__Archaea	p__Halobacteriota	c__Halobacteria	o__Halobacteriales	f__Haloferacaceae	g__Halolamina	s__Halolamina pelagica	PAS_4	PAS_4	GAF	GAF_2	BAT	HTH_10
WP_209491480.1	d__Archaea	p__Halobacteriota	c__Halobacteria	o__Halobacteriales	f__Haloferacaceae	g__Halolamina	s__Halolamina pelagica	Response_reg	PAS_4	PAS_4
WP_209492466.1	d__Archaea	p__Halobacteriota	c__Halobacteria	o__Halobacteriales	f__Haloferacaceae	g__Halolamina	s__Halolamina pelagica	PAS_4
WP_049981142.1	d__Archaea	p__Halobacteriota	c__Halobacteria	o__Halobacteriales	f__Haloferacaceae	g__Halolamina	s__Halolamina rubra	Response_reg	PAS_4	PAS	PAS_7	GAF_2	HisKA	HATPase_c
WP_079232742.1	d__Archaea	p__Halobacteriota	c__Halobacteria	o__Halobacteriales	f__Haloferacaceae	g__Halolamina	s__Halolamina sp002025255	Response_reg	PAS_4	PAS_4	PAS_4	PAS_3	GAF_2	HATPase_c
WP_158081134.1	d__Archaea	p__Halobacteriota	c__Halobacteria	o__Halobacteriales	f__Haloferacaceae	g__Halolamina	s__Halolamina sp002025255	PAS_4	PAS_4	GAF	GAF_2	BAT	HTH_10
WP_185903337.1	d__Archaea	p__Halobacteriota	c__Halobacteria	o__Halobacteriales	f__Haloferacaceae	g__Halonotius	s__Halonotius terrestris	PAS	GAF_2	HisKA	HATPase_c
WP_092889965.1	d__Archaea	p__Halobacteriota	c__Halobacteria	o__Halobacteriales	f__Haloferacaceae	g__Halopelagius	s__Halopelagius inordinatus	PAS	PAS_4	PAS_4	HisKA	HATPase_c
WP_092531971.1	d__Archaea	p__Halobacteriota	c__Halobacteria	o__Halobacteriales	f__Haloferacaceae	g__Halopelagius	s__Halopelagius longus	PAS	HisKA	HATPase_c
WP_092538418.1	d__Archaea	p__Halobacteriota	c__Halobacteria	o__Halobacteriales	f__Haloferacaceae	g__Halopelagius	s__Halopelagius longus	PAS_9	PAS	GAF_2	GAF_2	BAT	HTH_10
WP_114936167.1	d__Archaea	p__Halobacteriota	c__Halobacteria	o__Halobacteriales	f__Haloferacaceae	g__Halopelagius	s__Halopelagius longus	PAS_3	PAS_4	PAS_4	PAS_3	GAF	GAF	GAF_2	BAT	HTH_10
WP_049937797.1	d__Archaea	p__Halobacteriota	c__Halobacteria	o__Halobacteriales	f__Haloferacaceae	g__Haloplanus	s__Haloplanus natans	PAS	HisKA	HATPase_c
WP_114448707.1	d__Archaea	p__Halobacteriota	c__Halobacteria	o__Halobacteriales	f__Haloferacaceae	g__Haloplanus	s__Haloplanus salinus	PAS_9	HisKA	HATPase_c
WP_092634735.1	d__Archaea	p__Halobacteriota	c__Halobacteria	o__Halobacteriales	f__Haloferacaceae	g__Haloplanus	s__Haloplanus vescus	PAS	HisKA	HATPase_c
WP_007999198.1	d__Archaea	p__Halobacteriota	c__Halobacteria	o__Halobacteriales	f__Haloferacaceae	g__Halorubrum	s__Halorubrum aidingense	Response_reg	PAS_4	PAS_3	GAF_2	GAF_2	HisKA	HATPase_c
WP_008442595.1	d__Archaea	p__Halobacteriota	c__Halobacteria	o__Halobacteriales	f__Haloferacaceae	g__Halorubrum	s__Halorubrum californiense	Response_reg	PAS	PAS_3	GAF_2	GAF_2	HisKA	HATPase_c
WP_144799045.1	d__Archaea	p__Halobacteriota	c__Halobacteria	o__Halobacteriales	f__Haloferacaceae	g__Halorubrum	s__Halorubrum depositum	Response_reg	PAS_4	PAS_3	GAF_2	GAF_2	HisKA	HATPase_c
WP_159358283.1	d__Archaea	p__Halobacteriota	c__Halobacteria	o__Halobacteriales	f__Haloferacaceae	g__Halorubrum	s__Halorubrum distributum	PAS_9	GAF_2	HisKA	HATPase_c
WP_052334975.1	d__Archaea	p__Halobacteriota	c__Halobacteria	o__Halobacteriales	f__Haloferacaceae	g__Halorubrum	s__Halorubrum ezzemoulense	Response_reg	PAS_4	PAS_3	GAF_2
WP_094580354.1	d__Archaea	p__Halobacteriota	c__Halobacteria	o__Halobacteriales	f__Haloferacaceae	g__Halorubrum	s__Halorubrum ezzemoulense	Response_reg	PAS_4	PAS_3	PAS_3	GAF	HisKA	HATPase_c
WP_141213907.1	d__Archaea	p__Halobacteriota	c__Halobacteria	o__Halobacteriales	f__Haloferacaceae	g__Halorubrum	s__Halorubrum ezzemoulense	Response_reg	PAS	PAS_3	GAF_2
WP_008849913.1	d__Archaea	p__Halobacteriota	c__Halobacteria	o__Halobacteriales	f__Haloferacaceae	g__Halorubrum	s__Halorubrum kocurii	Response_reg	PAS	PAS_3	GAF_2	GAF_2	HisKA	HATPase_c
WP_015909749.1	d__Archaea	p__Halobacteriota	c__Halobacteria	o__Halobacteriales	f__Haloferacaceae	g__Halorubrum	s__Halorubrum lacusprofundi	Response_reg	PAS_4	PAS_3	GAF_2	GAF_2	HisKA	HATPase_c
WP_099256367.1	d__Archaea	p__Halobacteriota	c__Halobacteria	o__Halobacteriales	f__Haloferacaceae	g__Halorubrum	s__Halorubrum persicum	Response_reg	PAS	PAS_3	GAF_2	GAF_2	HisKA	HATPase_c
WP_092922211.1	d__Archaea	p__Halobacteriota	c__Halobacteria	o__Halobacteriales	f__Haloferacaceae	g__Halorubrum	s__Halorubrum sodomense	Response_reg	PAS_4	PAS_3	GAF_2	GAF_2	HisKA	HATPase_c
WP_122105803.1	d__Archaea	p__Halobacteriota	c__Halobacteria	o__Halobacteriales	f__Haloferacaceae	g__Halorubrum	s__Halorubrum sp003697845	PAS	HisKA	HATPase_c
WP_123114763.1	d__Archaea	p__Halobacteriota	c__Halobacteria	o__Halobacteriales	f__Haloferacaceae	g__Halorubrum	s__Halorubrum sp003721435	Response_reg	PAS_4	PAS_3	GAF_2	GAF_2	HisKA	HATPase_c
WP_123620046.1	d__Archaea	p__Halobacteriota	c__Halobacteria	o__Halobacteriales	f__Haloferacaceae	g__Halorubrum	s__Halorubrum sp003781945	PAS	PAS_4	GAF_2	GAF_2	BAT	HTH_10
WP_127117335.1	d__Archaea	p__Halobacteriota	c__Halobacteria	o__Halobacteriales	f__Haloferacaceae	g__Halorubrum	s__Halorubrum sp003990725	Response_reg	PAS_4	PAS_3	GAF_2	GAF_2	HisKA	HATPase_c
WP_159483967.1	d__Archaea	p__Halobacteriota	c__Halobacteria	o__Halobacteriales	f__Haloferacaceae	g__Halorubrum	s__Halorubrum sp009806985	PAS_4	GAF_2	HisKA	HATPase_c
WP_209543581.1	d__Archaea	p__Halobacteriota	c__Halobacteria	o__Halobacteriales	f__Haloferacaceae	g__Halorubrum	s__Halorubrum trapanicum	Response_reg	PAS	PAS_3	GAF_2	GAF_2	HisKA	HATPase_c
WP_121601131.1	d__Archaea	p__Halobacteriota	c__Halobacteria	o__Halobacteriales	f__Haloferacaceae	g__Halorubrum	s__Halorubrum tropicale	PAS
WP_137711046.1	d__Archaea	p__Halobacteriota	c__Halobacteria	o__Halobacteriales	f__Haloferacaceae	g__Halorubrum	s__Halorubrum tropicale	Response_reg	PAS_4	PAS_3	GAF_2	GAF_2	HisKA	HATPase_c
WP_089385192.1	d__Archaea	p__Halobacteriota	c__Halobacteria	o__Halobacteriales	f__Haloferacaceae	g__Halorubrum	s__Halorubrum vacuolatum	PAS_4	GAF_2	HisKA	HATPase_c
WP_136591634.1	d__Archaea	p__Halobacteriota	c__Halobacteria	o__Halobacteriales	f__Haloferacaceae	g__Salinigranum	s__Salinigranum halophilum	Response_reg	PAS	PAS_3	HATPase_c
WP_136602919.1	d__Archaea	p__Halobacteriota	c__Halobacteria	o__Halobacteriales	f__Haloferacaceae	g__Salinigranum	s__Salinigranum halophilum	PAS	PAS_8	PAS_9	GAF_2	GAF_2	BAT	HTH_10
WP_162562614.1	d__Archaea	p__Halobacteriota	c__Halobacteria	o__Halobacteriales	f__Haloferacaceae	g__Salinigranum	s__Salinigranum rubrum	Response_reg	PAS	HisKA
WP_089785019.1	d__Archaea	p__Halobacteriota	c__Halobacteria	o__Halobacteriales	f__Natrialbaceae	g__Halobiforma	s__Halobiforma haloterrestris	Response_reg	PAS	PAS_4	GAF	HisKA	HATPase_c
WP_089787478.1	d__Archaea	p__Halobacteriota	c__Halobacteria	o__Halobacteriales	f__Natrialbaceae	g__Halobiforma	s__Halobiforma haloterrestris	PAS_9	PAS	GAF	HisKA	HATPase_c
WP_010546850.1	d__Archaea	p__Halobacteriota	c__Halobacteria	o__Halobacteriales	f__Natrialbaceae	g__Halobiforma	s__Halobiforma lacisalsi	PAS	PAS_9	HisKA	HATPase_c
WP_006672697.1	d__Archaea	p__Halobacteriota	c__Halobacteria	o__Halobacteriales	f__Natrialbaceae	g__Halobiforma_A	s__Halobiforma_A nitratireducens	PAS_4	GAF_2	PAS_4	PAS_4	PAS	GAF	HisKA	HATPase_c
WP_120243948.1	d__Archaea	p__Halobacteriota	c__Halobacteria	o__Halobacteriales	f__Natrialbaceae	g__Halopiger	s__Halopiger aswanensis	Response_reg	PAS	PAS_4	GAF	HisKA	HATPase_c
WP_120246295.1	d__Archaea	p__Halobacteriota	c__Halobacteria	o__Halobacteriales	f__Natrialbaceae	g__Halopiger	s__Halopiger aswanensis	PAS_9	GAF_2	PAS_4	PAS	HisKA	HATPase_c
WP_013880481.1	d__Archaea	p__Halobacteriota	c__Halobacteria	o__Halobacteriales	f__Natrialbaceae	g__Halopiger	s__Halopiger xanaduensis	PAS_9	PAS	GAF_2	HisKA	HATPase_c
WP_166041123.1	d__Archaea	p__Halobacteriota	c__Halobacteria	o__Halobacteriales	f__Natrialbaceae	g__Halorubellus	s__Halorubellus sp011440375	PAS	GAF_2	GAF_2	BAT	HTH_10
WP_126661789.1	d__Archaea	p__Halobacteriota	c__Halobacteria	o__Halobacteriales	f__Natrialbaceae	g__Haloterrigena	s__Haloterrigena salifodinae	PAS_4	PAS	PAS_4	PAS_9	PAS_3	PAS_4	PAS_4	HisKA	HATPase_c
WP_117363635.1	d__Archaea	p__Halobacteriota	c__Halobacteria	o__Halobacteriales	f__Natrialbaceae	g__Natrarchaeobaculum	s__Natrarchaeobaculum sulfurireducens	PAS_9	PAS_4	PAS_9	GAF_2	GAF_2	BAT	HTH_10
WP_117368230.1	d__Archaea	p__Halobacteriota	c__Halobacteria	o__Halobacteriales	f__Natrialbaceae	g__Natrarchaeobaculum	s__Natrarchaeobaculum sulfurireducens	PAS	PAS_4	HisKA	HATPase_c
WP_165875323.1	d__Archaea	p__Halobacteriota	c__Halobacteria	o__Halobacteriales	f__Natrialbaceae	g__Natrarchaeobius	s__Natrarchaeobius chitinivorans	PAS	GAF_2	BAT	HTH_10
WP_124193322.1	d__Archaea	p__Halobacteriota	c__Halobacteria	o__Halobacteriales	f__Natrialbaceae	g__Natrarchaeobius	s__Natrarchaeobius chitinivorans_A	PAS_4	HisKA	HATPase_c
WP_160049104.1	d__Archaea	p__Halobacteriota	c__Halobacteria	o__Halobacteriales	f__Natrialbaceae	g__Natrarchaeobius	s__Natrarchaeobius swarupiae	PAS_4	PAS_9	HisKA	HATPase_c
WP_004213573.1	d__Archaea	p__Halobacteriota	c__Halobacteria	o__Halobacteriales	f__Natrialbaceae	g__Natrialba	s__Natrialba magadii	PAS_4	HisKA	HATPase_c
WP_006827087.1	d__Archaea	p__Halobacteriota	c__Halobacteria	o__Halobacteriales	f__Natrialbaceae	g__Natrialba	s__Natrialba taiwanensis	PAS	PAS_4	PAS_4	HisKA	HATPase_c
WP_097381347.1	d__Archaea	p__Halobacteriota	c__Halobacteria	o__Halobacteriales	f__Natrialbaceae	g__Natrinema	s__Natrinema ejinorense	PAS	PAS_9	GAF_2	HisKA	HATPase_c
WP_006180400.1	d__Archaea	p__Halobacteriota	c__Halobacteria	o__Halobacteriales	f__Natrialbaceae	g__Natrinema	s__Natrinema pellirubrum	PAS	PAS_4	GAF_2	HisKA	HATPase_c
WP_076142967.1	d__Archaea	p__Halobacteriota	c__Halobacteria	o__Halobacteriales	f__Natrialbaceae	g__Natrinema	s__Natrinema saccharevitans	PAS	PAS	GAF_2	HisKA	HATPase_c
WP_098725323.1	d__Archaea	p__Halobacteriota	c__Halobacteria	o__Halobacteriales	f__Natrialbaceae	g__Natrinema	s__Natrinema sp002572525	Response_reg	PAS_9	PAS_4	GAF_3	HisKA	HATPase_c
WP_176548269.1	d__Archaea	p__Halobacteriota	c__Halobacteria	o__Halobacteriales	f__Natrialbaceae	g__Natrinema	s__Natrinema sp002572525	PAS_9	GAF_2	PAS_4	PAS	HisKA	HATPase_c
WP_138782345.1	d__Archaea	p__Halobacteriota	c__Halobacteria	o__Halobacteriales	f__Natrialbaceae	g__Natrinema	s__Natrinema sp005938085	PAS	PAS_9	GAF_2	HisKA	HATPase_c
WP_138783217.1	d__Archaea	p__Halobacteriota	c__Halobacteria	o__Halobacteriales	f__Natrialbaceae	g__Natrinema	s__Natrinema sp005938085	PAS_8
WP_138783346.1	d__Archaea	p__Halobacteriota	c__Halobacteria	o__Halobacteriales	f__Natrialbaceae	g__Natrinema	s__Natrinema sp005938085	PAS	GAF_2	HisKA	HATPase_c
WP_179261206.1	d__Archaea	p__Halobacteriota	c__Halobacteria	o__Halobacteriales	f__Natrialbaceae	g__Natrinema	s__Natrinema sp013402815	PAS	PAS	GAF_2	HisKA	HATPase_c
WP_207269417.1	d__Archaea	p__Halobacteriota	c__Halobacteria	o__Halobacteriales	f__Natrialbaceae	g__Natrinema	s__Natrinema thermotolerans	PAS	HisKA	HATPase_c
WP_207289446.1	d__Archaea	p__Halobacteriota	c__Halobacteria	o__Halobacteriales	f__Natrialbaceae	g__Natrinema	s__Natrinema thermotolerans	PAS_4	PAS_4	PAS_3	PAS_4	PAS_4	PAS_4	HisKA	HATPase_c
WP_006431946.1	d__Archaea	p__Halobacteriota	c__Halobacteria	o__Halobacteriales	f__Natrialbaceae	g__Natrinema	s__Natrinema versiforme	PAS	PAS_4	HATPase_c
WP_006433081.1	d__Archaea	p__Halobacteriota	c__Halobacteria	o__Halobacteriales	f__Natrialbaceae	g__Natrinema	s__Natrinema versiforme	PAS	HisKA	HATPase_c
WP_005558996.1	d__Archaea	p__Halobacteriota	c__Halobacteria	o__Halobacteriales	f__Natrialbaceae	g__Natronococcus	s__Natronococcus amylolyticus	PAS	PAS_4	GAF_2	HisKA	HATPase_c
WP_015322304.1	d__Archaea	p__Halobacteriota	c__Halobacteria	o__Halobacteriales	f__Natrialbaceae	g__Natronococcus	s__Natronococcus occultus	PAS	HisKA	HATPase_c
WP_148857856.1	d__Archaea	p__Halobacteriota	c__Halobacteria	o__Halobacteriales	f__Natrialbaceae	g__Natronococcus	s__Natronococcus sp008122205	GAF_2	PAS_4	PAS_4	PAS	PAS_4	PAS_3	PAS_3	HisKA	HATPase_c
WP_148860566.1	d__Archaea	p__Halobacteriota	c__Halobacteria	o__Halobacteriales	f__Natrialbaceae	g__Natronococcus	s__Natronococcus sp008122205	PAS_4	PAS_4	PAS	PAS_4	GAF_2	BAT	HTH_10
WP_087715182.1	d__Archaea	p__Halobacteriota	c__Halobacteria	o__Halobacteriales	f__Natrialbaceae	g__Natronolimnobius	s__Natronolimnobius baerhuensis	PAS	PAS_4	HisKA	HATPase_c
WP_141466406.1	d__Archaea	p__Halobacteriota	c__Halobacteria	o__Halobacteriales	f__Natrialbaceae	g__Natronorubrum	s__Natronorubrum sp009834785	PAS	HisKA	HATPase_c
WP_090312212.1	d__Archaea	p__Halobacteriota	c__Halobacteria	o__Halobacteriales	f__Natrialbaceae	g__Natronorubrum	s__Natronorubrum texcoconense	PAS	PAS_4	HATPase_c
WP_076610867.1	d__Archaea	p__Halobacteriota	c__Halobacteria	o__Halobacteriales	f__Natrialbaceae	g__Natronorubrum	s__Natronorubrum thiooxidans	PAS	PAS_4	HisKA	HATPase_c
WP_006092740.1	d__Archaea	p__Halobacteriota	c__Halobacteria	o__Halobacteriales	f__Natrialbaceae	g__Natronorubrum	s__Natronorubrum tibetense	PAS_9	PAS_4	HATPase_c
WP_114577493.1	d__Archaea	p__Halobacteriota	c__Halobacteria	o__Halobacteriales	f__Natrialbaceae	g__Saliphagus	s__Saliphagus sp003344565	PAS	HisKA	HATPase_c
WP_097007577.1	d__Archaea	p__Halobacteriota	c__Halobacteria	o__Halobacteriales	f__Natronoarchaeaceae	g__Natronoarchaeum	s__Natronoarchaeum philippinense	PAS	HisKA	HATPase_c
WP_097008369.1	d__Archaea	p__Halobacteriota	c__Halobacteria	o__Halobacteriales	f__Natronoarchaeaceae	g__Natronoarchaeum	s__Natronoarchaeum philippinense	PAS_4	PAS_4	GAF_3	HisKA	HATPase_c
WP_135535016.1	d__Archaea	p__Halobacteriota	c__Halobacteria	o__Halobacteriales	f__QS-9-68-17	g__Halostella	s__Halostella pelagica	Response_reg	PAS_9	GAF_2	GAF_2	PAS	PAS_4	HATPase_c_2
WP_135536930.1	d__Archaea	p__Halobacteriota	c__Halobacteria	o__Halobacteriales	f__QS-9-68-17	g__Halostella	s__Halostella pelagica	Response_reg	PAS	GAF_2	GAF_2	BAT	HTH_10
WP_161972899.1	d__Archaea	p__Halobacteriota	c__Halobacteria	o__Halobacteriales	f__QS-9-68-17	g__Halostella	s__Halostella pelagica	PAS_4	GAF_2	PAS_4	PAS_4	PAS_8	HisKA	HATPase_c
WP_121820164.1	d__Archaea	p__Halobacteriota	c__Halobacteria	o__Halobacteriales	f__QS-9-68-17	g__Halostella	s__Halostella salina	Response_reg	PAS_4	PAS	PAS_4	HATPase_c
WP_121819723.1	d__Archaea	p__Halobacteriota	c__Halobacteria	o__Halobacteriales	f__QS-9-68-17	g__Halostella	s__Halostella sp003675875	PAS	GAF_2	BAT	HTH_10
WP_162994246.1	d__Archaea	p__Halobacteriota	c__Halobacteria	o__Halobacteriales	f__QS-9-68-17	g__Halostella	s__Halostella sp003675875	PAS_4	GAF_2	BAT	HTH_10
WP_162994255.1	d__Archaea	p__Halobacteriota	c__Halobacteria	o__Halobacteriales	f__QS-9-68-17	g__Halostella	s__Halostella sp003675875	PAS_4	GAF_2	PAS_4	PAS_4	PAS_4	HisKA	HATPase_c
WP_162994374.1	d__Archaea	p__Halobacteriota	c__Halobacteria	o__Halobacteriales	f__QS-9-68-17	g__Halostella	s__Halostella sp003675875	PAS	GAF_2	BAT	HTH_10
WP_082122646.1	d__Archaea	p__Halobacteriota	c__Methanomicrobia	o__Methanomicrobiales	f__Methanoculleaceae	g__Methanoculleus	s__Methanoculleus sediminis	PAS_4	PAS	GAF_2	HisKA_2	HATPase_c
WP_067048033.1	d__Archaea	p__Halobacteriota	c__Methanomicrobia	o__Methanomicrobiales	f__Methanofollaceae	g__Methanofollis	s__Methanofollis ethanolicus	Response_reg	PAS_9	PAS
WP_209630935.1	d__Archaea	p__Halobacteriota	c__Methanomicrobia	o__Methanomicrobiales	f__Methanofollaceae	g__Methanofollis	s__Methanofollis liminatans	PAS	PAS	PAS_4	PAS_4	HisKA	HATPase_c	Response_reg
WP_130645858.1	d__Archaea	p__Halobacteriota	c__Methanomicrobia	o__Methanomicrobiales	f__Methanofollaceae	g__Methanofollis	s__Methanofollis sp004297185	Response_reg	PAS_9	PAS_9	PAS	PAS_8	GAF	PAS_3	HATPase_c
WP_013329051.1	d__Archaea	p__Halobacteriota	c__Methanomicrobia	o__Methanomicrobiales	f__Methanomicrobiaceae	g__Methanolacinia	s__Methanolacinia petrolearia	Response_reg	PAS_9	PAS_3	GAF_2	PAS_9
WP_012617735.1	d__Archaea	p__Halobacteriota	c__Methanomicrobia	o__Methanomicrobiales	f__Methanosphaerulaceae	g__Methanosphaerula	s__Methanosphaerula palustris	Response_reg	PAS_9	PAS	PAS_9	PAS	PAS_9	PAS_9	PAS_3	HATPase_c
WP_109967598.1	d__Archaea	p__Halobacteriota	c__Methanomicrobia	o__Methanomicrobiales	f__Methanospirillaceae	g__Methanospirillum	s__Methanospirillum lacunae	Response_reg	PAS
WP_109941196.1	d__Archaea	p__Halobacteriota	c__Methanomicrobia	o__Methanomicrobiales	f__Methanospirillaceae	g__Methanospirillum	s__Methanospirillum stamsii	PAS_3	PAS	PAS_9	PAS_9	PAS_9	PAS_3	SPOB_a	HATPase_c
WP_109942015.1	d__Archaea	p__Halobacteriota	c__Methanomicrobia	o__Methanomicrobiales	f__Methanospirillaceae	g__Methanospirillum	s__Methanospirillum stamsii	Response_reg	PAS_9	PAS_4	PAS_4	PAS_9	PAS_4
WP_048088172.1	d__Archaea	p__Halobacteriota	c__Methanosarcinia	o__Methanosarcinales	f__Methanoperedenaceae	g__Methanoperedens	s__Methanoperedens nitroreducens	PAS_9	PAS_9	PAS_9	MetOD1
WP_096204575.1	d__Archaea	p__Halobacteriota	c__Methanosarcinia	o__Methanosarcinales	f__Methanoperedenaceae	g__Methanoperedens	s__Methanoperedens nitroreducens_A	PAS	PAS_9	PAS
WP_096204575.1	d__Archaea	p__Halobacteriota	c__Methanosarcinia	o__Methanosarcinales	f__Methanoperedenaceae	g__Methanoperedens	s__Methanoperedens nitroreducens_A	PAS	PAS_9	PAS
WP_096206661.1	d__Archaea	p__Halobacteriota	c__Methanosarcinia	o__Methanosarcinales	f__Methanoperedenaceae	g__Methanoperedens	s__Methanoperedens nitroreducens_A	PAS	PAS	HisKA	HATPase_c
WP_096207063.1	d__Archaea	p__Halobacteriota	c__Methanosarcinia	o__Methanosarcinales	f__Methanoperedenaceae	g__Methanoperedens	s__Methanoperedens nitroreducens_A	PAS_9	HisKA	HATPase_c
WP_097297790.1	d__Archaea	p__Halobacteriota	c__Methanosarcinia	o__Methanosarcinales	f__Methanoperedenaceae	g__Methanoperedens	s__Methanoperedens sp002487355	RsbU_N	PAS_9	PAS	HisKA	HATPase_c	Response_reg
WP_097298049.1	d__Archaea	p__Halobacteriota	c__Methanosarcinia	o__Methanosarcinales	f__Methanoperedenaceae	g__Methanoperedens	s__Methanoperedens sp002487355	PAS_9	PAS_9	PAS_9
WP_097298049.1	d__Archaea	p__Halobacteriota	c__Methanosarcinia	o__Methanosarcinales	f__Methanoperedenaceae	g__Methanoperedens	s__Methanoperedens sp002487355	PAS_9	PAS_9	PAS_9
WP_097298131.1	d__Archaea	p__Halobacteriota	c__Methanosarcinia	o__Methanosarcinales	f__Methanoperedenaceae	g__Methanoperedens	s__Methanoperedens sp002487355	GAF_2	PAS	PAS_9	PAS	HTH_5
WP_176505002.1	d__Archaea	p__Halobacteriota	c__Methanosarcinia	o__Methanosarcinales	f__Methanoperedenaceae	g__Methanoperedens	s__Methanoperedens sp002487355	PAS_9	PAS
WP_176505004.1	d__Archaea	p__Halobacteriota	c__Methanosarcinia	o__Methanosarcinales	f__Methanoperedenaceae	g__Methanoperedens	s__Methanoperedens sp002487355	PAS_9	PAS	PAS
WP_176505004.1	d__Archaea	p__Halobacteriota	c__Methanosarcinia	o__Methanosarcinales	f__Methanoperedenaceae	g__Methanoperedens	s__Methanoperedens sp002487355	PAS_9	PAS	PAS
WP_172367020.1	d__Archaea	p__Halobacteriota	c__Methanosarcinia	o__Methanosarcinales	f__Methanosarcinaceae	g__Methanococcoides	s__Methanococcoides vulcani	PAS_9	PAS_9	HisKA	HATPase_c
WP_172367155.1	d__Archaea	p__Halobacteriota	c__Methanosarcinia	o__Methanosarcinales	f__Methanosarcinaceae	g__Methanococcoides	s__Methanococcoides vulcani	dCache_3	PAS	HATPase_c
WP_148039241.1	d__Archaea	p__Halobacteriota	c__Methanosarcinia	o__Methanosarcinales	f__Methanosarcinaceae	g__Methanohalophilus	s__Methanohalophilus euhalobius	HAMP	PAS_9	HisKA	HATPase_c
WP_209678719.1	d__Archaea	p__Halobacteriota	c__Methanosarcinia	o__Methanosarcinales	f__Methanosarcinaceae	g__Methanohalophilus	s__Methanohalophilus euhalobius	DUF3365	HAMP	PAS_9	HisKA	HATPase_c
WP_091934473.1	d__Archaea	p__Halobacteriota	c__Methanosarcinia	o__Methanosarcinales	f__Methanosarcinaceae	g__Methanolobus	s__Methanolobus profundi	PAS_9	PAS_8	HisKA	HATPase_c
WP_209615153.1	d__Archaea	p__Halobacteriota	c__Methanosarcinia	o__Methanosarcinales	f__Methanosarcinaceae	g__Methanolobus	s__Methanolobus psychrophilus	PAS	PAS_9	PAS_9	HisKA	HATPase_c
WP_094226828.1	d__Archaea	p__Halobacteriota	c__Methanosarcinia	o__Methanosarcinales	f__Methanosarcinaceae	g__Methanolobus	s__Methanolobus psychrotolerans	PAS_9	PAS	HisKA	HATPase_c
WP_135388464.1	d__Archaea	p__Halobacteriota	c__Methanosarcinia	o__Methanosarcinales	f__Methanosarcinaceae	g__Methanolobus	s__Methanolobus sp004745425	PAS_9	PAS_9	PAS_4	HisKA	HATPase_c
WP_091710562.1	d__Archaea	p__Halobacteriota	c__Methanosarcinia	o__Methanosarcinales	f__Methanosarcinaceae	g__Methanolobus	s__Methanolobus vulcani	PAS_3	PAS_9	PAS_9	PAS_9	PAS_3	GAF_2	PAS
WP_015324504.1	d__Archaea	p__Halobacteriota	c__Methanosarcinia	o__Methanosarcinales	f__Methanosarcinaceae	g__Methanomethylovorans	s__Methanomethylovorans hollandica	PAS_9	PAS	PAS_9	PAS_4	HisKA	HATPase_c
WP_052399928.1	d__Archaea	p__Methanobacteriota	c__Methanobacteria	o__Methanobacteriales	f__Methanobacteriaceae	g__Methanobacterium	s__Methanobacterium formicicum	Response_reg	PAS_4	PAS_3	PAS_9	PAS_9	GAF_2	HisKA_2	HATPase_c
WP_052399954.1	d__Archaea	p__Methanobacteriota	c__Methanobacteria	o__Methanobacteriales	f__Methanobacteriaceae	g__Methanobacterium	s__Methanobacterium formicicum	PAS_9	PAS_9	PocR	HisKA_2	HATPase_c
WP_209624136.1	d__Archaea	p__Methanobacteriota	c__Methanobacteria	o__Methanobacteriales	f__Methanobacteriaceae	g__Methanobacterium	s__Methanobacterium formicicum	Response_reg	PAS	HisKA_2	HATPase_c
WP_209625205.1	d__Archaea	p__Methanobacteriota	c__Methanobacteria	o__Methanobacteriales	f__Methanobacteriaceae	g__Methanobacterium	s__Methanobacterium formicicum	PAS_4	PAS_9	PAS_9	PAS_9	PAS_3
WP_100906154.1	d__Archaea	p__Methanobacteriota	c__Methanobacteria	o__Methanobacteriales	f__Methanobacteriaceae	g__Methanobacterium	s__Methanobacterium subterraneum	PAS_4	PAS_9	PAS_9	PAS_9	PAS_3
WP_069582925.1	d__Archaea	p__Methanobacteriota	c__Methanobacteria	o__Methanobacteriales	f__Methanobacteriaceae	g__Methanobacterium_D	s__Methanobacterium_D bryantii	Response_reg	PAS_8	PAS_4	PAS	PAS_3	GAF_2	HisKA	HATPase_c
WP_048080042.1	d__Archaea	p__Methanobacteriota	c__Methanobacteria	o__Methanobacteriales	f__Methanobacteriaceae	g__Methanobacterium_D	s__Methanobacterium_D veterum	Response_reg	PAS_9	PAS	PAS	PAS_3	GAF_2	HisKA	HATPase_c
WP_160322705.1	d__Archaea	p__Methanobacteriota	c__Methanobacteria	o__Methanobacteriales	f__Methanothermobacteraceae	g__Methanothermobacter	s__Methanothermobacter marburgensis	PAS_9	PAS_9	PAS	HisKA_2
WP_084126179.1	d__Archaea	p__Methanobacteriota	c__Methanobacteria	o__Methanobacteriales	f__Methanothermobacteraceae	g__Methanothermobacter	s__Methanothermobacter sp000828575	PAS_9	PAS_9	PAS	HisKA_2	HATPase_c
WP_115892180.1	d__Archaea	p__Methanobacteriota	c__Methanobacteria	o__Methanobacteriales	f__Methanothermobacteraceae	g__Methanothermobacter	s__Methanothermobacter thermautotrophicus	PAS_9	PAS_4	PAS
WP_192962235.1	d__Archaea	p__Methanobacteriota	c__Methanobacteria	o__Methanobacteriales	f__Methanothermobacteraceae	g__Methanothermobacter	s__Methanothermobacter thermautotrophicus	PAS_9	PAS_9	PAS_9	HisKA_2	HATPase_c
WP_167781893.1	d__Archaea	p__Thermoplasmatota	c__JABDBI01	o__JABDBI01	f__JABDBI01	g__JABDRC01	s__JABDRC01 sp012044895	PAS_9	PAS	GAF_3	PAS_3	PAS_3	PAS_4	GGDEF	EAL
WP_167782272.1	d__Archaea	p__Thermoplasmatota	c__JABDBI01	o__JABDBI01	f__JABDBI01	g__JABDRC01	s__JABDRC01 sp012044895	PAS	GGDEF
WP_169305891.1	d__Bacteria	p__Acidobacteriota	c__Acidobacteriae	o__Acidobacteriales	f__Acidobacteriaceae	g__Acidobacterium	s__Acidobacterium capsulatum	PAS	PAS_9	GAF_2	Sigma54_activat	HTH_8
WP_186739905.1	d__Bacteria	p__Acidobacteriota	c__Acidobacteriae	o__Acidobacteriales	f__Acidobacteriaceae	g__Acidobacterium_A	s__Acidobacterium_A sp014274465	PAS	HATPase_c
WP_186741538.1	d__Bacteria	p__Acidobacteriota	c__Acidobacteriae	o__Acidobacteriales	f__Acidobacteriaceae	g__Acidobacterium_A	s__Acidobacterium_A sp014274465	ABC_sub_bind	PAS_3	PAS_9	PAS	PAS_3	HisKA_3
WP_103932291.1	d__Bacteria	p__Acidobacteriota	c__Acidobacteriae	o__Acidobacteriales	f__Acidobacteriaceae	g__Bryocella	s__Bryocella elongata	PAS_9	PAS	HisKA	HATPase_c
WP_160115018.1	d__Bacteria	p__Acidobacteriota	c__Acidobacteriae	o__Acidobacteriales	f__Acidobacteriaceae	g__Bryocella	s__Bryocella elongata	PAS	HATPase_c
WP_035348071.1	d__Bacteria	p__Acidobacteriota	c__Acidobacteriae	o__Acidobacteriales	f__Acidobacteriaceae	g__Edaphobacter	s__Edaphobacter aggregans	DUF4118	PAS_3	PAS_4	PAS	PAS_3	GAF_2	PAS_3	PAS_9	PAS_3	PAS_3	HisKA	HATPase_c
WP_051978935.1	d__Bacteria	p__Acidobacteriota	c__Acidobacteriae	o__Acidobacteriales	f__Acidobacteriaceae	g__Edaphobacter	s__Edaphobacter aggregans	PAS	HisKA	HATPase_c
WP_051979050.1	d__Bacteria	p__Acidobacteriota	c__Acidobacteriae	o__Acidobacteriales	f__Acidobacteriaceae	g__Edaphobacter	s__Edaphobacter aggregans	PAS	HisKA	HATPase_c
WP_157467231.1	d__Bacteria	p__Acidobacteriota	c__Acidobacteriae	o__Acidobacteriales	f__Acidobacteriaceae	g__Edaphobacter	s__Edaphobacter aggregans	PAS
WP_158944935.1	d__Bacteria	p__Acidobacteriota	c__Acidobacteriae	o__Acidobacteriales	f__Acidobacteriaceae	g__Edaphobacter	s__Edaphobacter sp009766095	PAS_9	HisKA	HATPase_c
WP_162401092.1	d__Bacteria	p__Acidobacteriota	c__Acidobacteriae	o__Acidobacteriales	f__Acidobacteriaceae	g__Edaphobacter	s__Edaphobacter sp010093025	PAS_9	PAS	HisKA	HATPase_c
WP_158821301.1	d__Bacteria	p__Acidobacteriota	c__Acidobacteriae	o__Acidobacteriales	f__Acidobacteriaceae	g__Granulicella_A	s__Granulicella_A sp009766105	PAS	HATPase_c
WP_184221193.1	d__Bacteria	p__Acidobacteriota	c__Acidobacteriae	o__Acidobacteriales	f__Acidobacteriaceae	g__Granulicella_C	s__Granulicella_C aggregans	PAS	PAS	HisKA	HATPase_c
WP_123491867.1	d__Bacteria	p__Acidobacteriota	c__Acidobacteriae	o__Acidobacteriales	f__Acidobacteriaceae	g__Palsa-288	s__Palsa-288 sp003162875	PAS_9	PAS_3	HisKA	HATPase_c
WP_164981596.1	d__Bacteria	p__Acidobacteriota	c__Acidobacteriae	o__Acidobacteriales	f__Acidobacteriaceae	g__Silvibacterium	s__Silvibacterium dinghuense	PAS_9	PAS	HisKA	HATPase_c
WP_058186471.1	d__Bacteria	p__Acidobacteriota	c__Acidobacteriae	o__Acidobacteriales	f__Acidobacteriaceae	g__Terracidiphilus	s__Terracidiphilus gabretensis	PAS_9	PAS	GAF_2	Sigma54_activat	HTH_8
WP_162601177.1	d__Bacteria	p__Acidobacteriota	c__Acidobacteriae	o__Acidobacteriales	f__Acidobacteriaceae	g__Terracidiphilus	s__Terracidiphilus savannae	PAS_9	PAS_9	GAF_2	Sigma54_activat	HTH_8
WP_157178329.1	d__Bacteria	p__Acidobacteriota	c__Acidobacteriae	o__Acidobacteriales	f__Acidobacteriaceae	g__Terriglobus	s__Terriglobus roseus	PAS_9	PAS_9	HisKA	HATPase_c
WP_074652130.1	d__Bacteria	p__Acidobacteriota	c__Acidobacteriae	o__Acidobacteriales	f__Acidobacteriaceae	g__Terriglobus	s__Terriglobus roseus_B	PAS_9	PAS	HisKA	HATPase_c
WP_147646732.1	d__Bacteria	p__Acidobacteriota	c__Acidobacteriae	o__Acidobacteriales	f__Acidobacteriaceae	g__Terriglobus_A	s__Terriglobus_A albidus	CHASE3	PAS_4	PAS	HisKA_3	HATPase_c
WP_147650778.1	d__Bacteria	p__Acidobacteriota	c__Acidobacteriae	o__Acidobacteriales	f__Acidobacteriaceae	g__Terriglobus_A	s__Terriglobus_A albidus	PAS_9	PAS_9	HisKA	HATPase_c
WP_158786724.1	d__Bacteria	p__Acidobacteriota	c__Acidobacteriae	o__Acidobacteriales	f__Acidobacteriaceae	g__UBA5172	s__UBA5172 sp009765785	PAS	PAS	HisKA	HATPase_c
WP_158787298.1	d__Bacteria	p__Acidobacteriota	c__Acidobacteriae	o__Acidobacteriales	f__Acidobacteriaceae	g__UBA5172	s__UBA5172 sp009765785	PAS	GAF_2	GGDEF	EAL
WP_158787602.1	d__Bacteria	p__Acidobacteriota	c__Acidobacteriae	o__Acidobacteriales	f__Acidobacteriaceae	g__UBA5172	s__UBA5172 sp009765785	PAS_3	PAS_9	PAS_3	HisKA	HATPase_c
WP_011524511.1	d__Bacteria	p__Acidobacteriota	c__Acidobacteriae	o__Acidobacteriales	f__Koribacteraceae	g__Koribacter	s__Koribacter versatilis	PAS	PAS	PAS_4	PAS	GerE
WP_011524512.1	d__Bacteria	p__Acidobacteriota	c__Acidobacteriae	o__Acidobacteriales	f__Koribacteraceae	g__Koribacter	s__Koribacter versatilis	GAF_2	PAS_9	PAS_3	PAS	HisKA	HATPase_c
WP_011524515.1	d__Bacteria	p__Acidobacteriota	c__Acidobacteriae	o__Acidobacteriales	f__Koribacteraceae	g__Koribacter	s__Koribacter versatilis	GAF_2	PAS	GAF_2	HisKA	HATPase_c
WP_165802013.1	d__Bacteria	p__Acidobacteriota	c__Acidobacteriae	o__Acidobacteriales	f__Koribacteraceae	g__Sulfotelmatobacter	s__Sulfotelmatobacter kueseliae	PAS_4	PAS_4	PAS	PAS_9	PAS_4	HisKA	HATPase_c
WP_180539263.1	d__Bacteria	p__Acidobacteriota	c__Acidobacteriae	o__Bryobacterales	f__Bryobacteraceae	g__Bog-113	s__Bog-113 sp903970205	PAS_10	PAS_9	PAS	HisKA_3	HATPase_c
WP_180541121.1	d__Bacteria	p__Acidobacteriota	c__Acidobacteriae	o__Bryobacterales	f__Bryobacteraceae	g__Bog-113	s__Bog-113 sp903970205	Response_reg	PAS_3	PAS_3	PAS	PAS_3	HisKA	HATPase_c
WP_180541963.1	d__Bacteria	p__Acidobacteriota	c__Acidobacteriae	o__Bryobacterales	f__Bryobacteraceae	g__Bog-113	s__Bog-113 sp903970205	PAS_3	GAF_2	PAS_9	HisKA	HATPase_c	Response_reg	Response_reg
WP_011684543.1	d__Bacteria	p__Acidobacteriota	c__Acidobacteriae	o__Bryobacterales	f__Bryobacteraceae	g__Solibacter	s__Solibacter usitatus	PAS_4	PAS_4	PAS_4	PAS	HisKA_3	HATPase_c
WP_011685587.1	d__Bacteria	p__Acidobacteriota	c__Acidobacteriae	o__Bryobacterales	f__Bryobacteraceae	g__Solibacter	s__Solibacter usitatus	GAF	PAS_9	HisKA	HATPase_c	Response_reg
WP_041857766.1	d__Bacteria	p__Acidobacteriota	c__Acidobacteriae	o__Bryobacterales	f__Bryobacteraceae	g__Solibacter	s__Solibacter usitatus	PAS_9	HisKA	HATPase_c	Response_reg
WP_198302885.1	d__Bacteria	p__Acidobacteriota	c__Acidobacteriae	o__Bryobacterales	f__Bryobacteraceae	g__Solibacter	s__Solibacter usitatus	PAS_9	PAS	PAS_4
WP_105313278.1	d__Bacteria	p__Acidobacteriota	c__Acidobacteriae	o__Bryobacterales	f__Bryobacteraceae	g__Sulfopaludibacter	s__Sulfopaludibacter sp900290315	PAS	PAS_9	PAS_3	PAS_3	HisKA	HATPase_c	Response_reg	Response_reg	Hpt
WP_105500865.1	d__Bacteria	p__Acidobacteriota	c__Acidobacteriae	o__Bryobacterales	f__Bryobacteraceae	g__Sulfopaludibacter	s__Sulfopaludibacter sp900290315	PAS	HisKA	HATPase_c	Response_reg
WP_165817218.1	d__Bacteria	p__Acidobacteriota	c__Acidobacteriae	o__Bryobacterales	f__Bryobacteraceae	g__Sulfopaludibacter	s__Sulfopaludibacter sp900290315	PAS_4	PAS_3	HisKA	HATPase_c	Response_reg	Response_reg
WP_207778183.1	d__Bacteria	p__Acidobacteriota	c__Acidobacteriae	o__Bryobacterales	f__Bryobacteraceae	g__Sulfopaludibacter	s__Sulfopaludibacter sp900290315	CHASE3	PAS_4	PAS	PAS_9	HisKA	HATPase_c
WP_058867835.1	d__Bacteria	p__Acidobacteriota	c__Blastocatellia	o__Chloracidobacteriales	f__Chloracidobacteriaceae	g__Chloracidobacterium	s__Chloracidobacterium thermophilum_A	Response_reg	PAS	PAS_4	PAS_4	HisKA	HATPase_c
WP_041978564.1	d__Bacteria	p__Acidobacteriota	c__Blastocatellia	o__Pyrinomonadales	f__Pyrinomonadaceae	g__Pyrinomonas	s__Pyrinomonas methylaliphatogenes	PAS_3	PAS_9	HisKA_3	HATPase_c
WP_211430675.1	d__Bacteria	p__Acidobacteriota	c__Blastocatellia	o__Pyrinomonadales	f__Pyrinomonadaceae	g__UBA11741	s__UBA11741 sp002427845	Response_reg	PAS_4	PAS_4	PAS	PAS_4	PAS	HisKA	HATPase_c
WP_211431450.1	d__Bacteria	p__Acidobacteriota	c__Blastocatellia	o__Pyrinomonadales	f__Pyrinomonadaceae	g__UBA11741	s__UBA11741 sp002427845	Response_reg	PAS_4	PAS_4	PAS_4	PAS_4	PAS	HisKA	HATPase_c
WP_110174200.1	d__Bacteria	p__Acidobacteriota	c__Vicinamibacteria	o__Vicinamibacterales	f__Vicinamibacteraceae	g__Luteitalea	s__Luteitalea pratensis	PAS_4	PAS_9	HisKA	HATPase_c	Response_reg
WP_162271316.1	d__Bacteria	p__Acidobacteriota	c__Vicinamibacteria	o__Vicinamibacterales	f__Vicinamibacteraceae	g__Luteitalea	s__Luteitalea pratensis	PAS	HisKA	HATPase_c	Response_reg
WP_166657447.1	d__Bacteria	p__Actinobacteriota	c__Acidimicrobiia	o__Acidimicrobiales	f__Ilumatobacteraceae	g__Ilumatobacter	s__Ilumatobacter fluminis	PAS_4	PAS_3	PAS_9	PAS	PAS_4	PAS_9	GGDEF	EAL	CZB
WP_051071440.1	d__Bacteria	p__Actinobacteriota	c__Acidimicrobiia	o__Acidimicrobiales	f__Ilumatobacteraceae	g__Ilumatobacter_A	s__Ilumatobacter_A coccineus	PAS	HisKA_3	HATPase_c
WP_158412138.1	d__Bacteria	p__Actinobacteriota	c__Acidimicrobiia	o__Acidimicrobiales	f__Ilumatobacteraceae	g__Ilumatobacter_A	s__Ilumatobacter_A nonamiensis	PAS_4	HisKA_3	HATPase_c_2
WP_157789552.1	d__Bacteria	p__Actinobacteriota	c__Acidimicrobiia	o__Acidimicrobiales	f__Microtrichaceae	g__Microthrix	s__Microthrix parvicella	PAS	PAS_4	PAS_9	HisKA_3
WP_153757783.1	d__Bacteria	p__Actinobacteriota	c__Acidimicrobiia	o__Acidimicrobiales	f__SKKL01	g__SCSIO-58843	s__SCSIO-58843 sp009650215	PAS_4
WP_195210568.1	d__Bacteria	p__Actinobacteriota	c__Acidimicrobiia	o__Acidimicrobiales	f__SKKL01	g__SCSIO-58843	s__SCSIO-58843 sp009650215	PAS	PAS_8	HisKA_3	HATPase_c_2
WP_169303210.1	d__Bacteria	p__Actinobacteriota	c__Actinomycetia	o__Acidothermales	f__Acidothermaceae	g__Acidothermus	s__Acidothermus cellulolyticus	PAS_4	PAS_4	GAF_2	SpoIIE
WP_199422514.1	d__Bacteria	p__Actinobacteriota	c__Actinomycetia	o__Actinomycetales	f__Beutenbergiaceae	g__Pseudactinotalea	s__Pseudactinotalea caeni	HATPase_c_2	PAS	PAS_4	GAF_2	SpoIIE
WP_192549339.1	d__Bacteria	p__Actinobacteriota	c__Actinomycetia	o__Actinomycetales	f__Brevibacteriaceae	g__Brevibacterium	s__Brevibacterium aurantiacum	PAS	PAS_4	PAS_4	HisKA	HATPase_c
WP_146901221.1	d__Bacteria	p__Actinobacteriota	c__Actinomycetia	o__Actinomycetales	f__Cellulomonadaceae	g__Cellulomonas	s__Cellulomonas aerilata	CHASE	PAS_4	PAS_9	PAS	HisKA	HATPase_c
WP_129339259.1	d__Bacteria	p__Actinobacteriota	c__Actinomycetia	o__Actinomycetales	f__Cellulomonadaceae	g__Cellulomonas	s__Cellulomonas endophytica	PAS	PAS_9	PAS	PAS_4	GGDEF	EAL
WP_126297909.1	d__Bacteria	p__Actinobacteriota	c__Actinomycetia	o__Actinomycetales	f__Cellulomonadaceae	g__Cellulomonas	s__Cellulomonas fimi	PAS_4	PAS_4	PAS_4	PAS_4	GGDEF	EAL
WP_169315159.1	d__Bacteria	p__Actinobacteriota	c__Actinomycetia	o__Actinomycetales	f__Cellulomonadaceae	g__Cellulomonas	s__Cellulomonas gilvus	PAS_4	PAS_9	PAS_3	GGDEF	EAL
WP_140460756.1	d__Bacteria	p__Actinobacteriota	c__Actinomycetia	o__Actinomycetales	f__Cellulomonadaceae	g__Cellulomonas	s__Cellulomonas oligotrophica	PAS_4	PAS_4	PAS_4	PAS	PAS_4	PAS_3	GGDEF	EAL
WP_170209135.1	d__Bacteria	p__Actinobacteriota	c__Actinomycetia	o__Actinomycetales	f__Cellulomonadaceae	g__Cellulomonas	s__Cellulomonas oligotrophica	GAF_2	PAS_4	PAS_4	PAS_4	PAS_4	PAS_4	PAS_3	GGDEF	EAL
WP_051274374.1	d__Bacteria	p__Actinobacteriota	c__Actinomycetia	o__Actinomycetales	f__Cellulomonadaceae	g__Cellulomonas	s__Cellulomonas sp000426185	PAS	PAS	PAS_3	HisKA	HATPase_c	Response_reg
WP_062074954.1	d__Bacteria	p__Actinobacteriota	c__Actinomycetia	o__Actinomycetales	f__Demequinaceae	g__Demequina	s__Demequina lutea	PAS	PAS_9	PAS_3	GGDEF	EAL
WP_179397753.1	d__Bacteria	p__Actinobacteriota	c__Actinomycetia	o__Actinomycetales	f__Demequinaceae	g__Demequina	s__Demequina lutea	PAS	PAS_3	GGDEF	EAL
WP_062377763.1	d__Bacteria	p__Actinobacteriota	c__Actinomycetia	o__Actinomycetales	f__Demequinaceae	g__Demequina	s__Demequina pelophila	Response_reg	PAS	PAS	HATPase_c
WP_062377763.1	d__Bacteria	p__Actinobacteriota	c__Actinomycetia	o__Actinomycetales	f__Demequinaceae	g__Demequina	s__Demequina pelophila	Response_reg	PAS	PAS	HATPase_c
WP_006591562.1	d__Bacteria	p__Actinobacteriota	c__Actinomycetia	o__Actinomycetales	f__Dermatophilaceae	g__Kineosphaera	s__Kineosphaera limosa	PAS
WP_141847336.1	d__Bacteria	p__Actinobacteriota	c__Actinomycetia	o__Actinomycetales	f__Dermatophilaceae	g__Lapillicoccus	s__Lapillicoccus jejuensis	PAS	GAF_2	HisKA_3
WP_170185571.1	d__Bacteria	p__Actinobacteriota	c__Actinomycetia	o__Actinomycetales	f__Dermatophilaceae	g__Lapillicoccus	s__Lapillicoccus jejuensis	PAS_4	GAF_2	HisKA_3	HATPase_c
WP_141789803.1	d__Bacteria	p__Actinobacteriota	c__Actinomycetia	o__Actinomycetales	f__Dermatophilaceae	g__Oryzihumus	s__Oryzihumus leptocrescens	PAS	GAF_2	SpoIIE
WP_162254743.1	d__Bacteria	p__Actinobacteriota	c__Actinomycetia	o__Actinomycetales	f__Dermatophilaceae	g__Pedococcus	s__Pedococcus sp001426245	dCache_1	PAS	HisKA	HATPase_c	Response_reg	Response_reg	Hpt
WP_166119802.1	d__Bacteria	p__Actinobacteriota	c__Actinomycetia	o__Actinomycetales	f__Dermatophilaceae	g__Phycicoccus	s__Phycicoccus sp011383005	PAS	PAS	PAS_8	HisKA_3	HATPase_c_2
WP_068432733.1	d__Bacteria	p__Actinobacteriota	c__Actinomycetia	o__Actinomycetales	f__Dermatophilaceae	g__Piscicoccus	s__Piscicoccus intestinalis	PAS	PAS_4	PAS_8	HisKA_3	HATPase_c
WP_179751163.1	d__Bacteria	p__Actinobacteriota	c__Actinomycetia	o__Actinomycetales	f__Kineococcaceae	g__Kineococcus	s__Kineococcus aurantiacus	PAS_4	PAS_3	PAS_3	GGDEF	EAL
WP_157873586.1	d__Bacteria	p__Actinobacteriota	c__Actinomycetia	o__Actinomycetales	f__Kineococcaceae	g__Kineococcus	s__Kineococcus radiotolerans	PAS	PAS_4	PAS_4	PAS_8	GGDEF
WP_183390057.1	d__Bacteria	p__Actinobacteriota	c__Actinomycetia	o__Actinomycetales	f__Kineococcaceae	g__Kineococcus	s__Kineococcus radiotolerans	GAF_2	PAS	PAS_4	PAS_3	PAS_3	GGDEF	EAL
WP_170127267.1	d__Bacteria	p__Actinobacteriota	c__Actinomycetia	o__Actinomycetales	f__Kineococcaceae	g__Kineococcus	s__Kineococcus rhizosphaerae	GAF_2	PAS_4	PAS_4	PAS	PAS	GGDEF	EAL
WP_166614294.1	d__Bacteria	p__Actinobacteriota	c__Actinomycetia	o__Actinomycetales	f__Kineococcaceae	g__Kineococcus	s__Kineococcus sp009906315	GAF_3	PAS_4	PAS_4	PAS_3	PAS_8	GGDEF	EAL
WP_104431408.1	d__Bacteria	p__Actinobacteriota	c__Actinomycetia	o__Actinomycetales	f__Kineococcaceae	g__Kineococcus	s__Kineococcus xinjiangensis	PAS	PAS_4	PAS_3	PAS_4	PAS_3	GGDEF
WP_104433617.1	d__Bacteria	p__Actinobacteriota	c__Actinomycetia	o__Actinomycetales	f__Kineococcaceae	g__Kineococcus	s__Kineococcus xinjiangensis	GAF	PAS	GAF_2	PAS_3	PAS_4	PAS_4	HisKA	HATPase_c
WP_158257311.1	d__Bacteria	p__Actinobacteriota	c__Actinomycetia	o__Actinomycetales	f__Kineococcaceae	g__Kineococcus	s__Kineococcus xinjiangensis	HATPase_c_2	PAS
WP_158220568.1	d__Bacteria	p__Actinobacteriota	c__Actinomycetia	o__Actinomycetales	f__Kineosporiaceae	g__R-H-3	s__R-H-3 sp002198655	PAS	PAS
WP_129235108.1	d__Bacteria	p__Actinobacteriota	c__Actinomycetia	o__Actinomycetales	f__Microbacteriaceae	g__Agromyces	s__Agromyces binzhouensis	Response_reg	PAS	PAS	HATPase_c
WP_166670929.1	d__Bacteria	p__Actinobacteriota	c__Actinomycetia	o__Actinomycetales	f__Microbacteriaceae	g__Agromyces	s__Agromyces flavus	Response_reg	PAS	PAS	HATPase_c
WP_166670929.1	d__Bacteria	p__Actinobacteriota	c__Actinomycetia	o__Actinomycetales	f__Microbacteriaceae	g__Agromyces	s__Agromyces flavus	Response_reg	PAS	PAS	HATPase_c
WP_155843617.1	d__Bacteria	p__Actinobacteriota	c__Actinomycetia	o__Actinomycetales	f__Microbacteriaceae	g__Agromyces	s__Agromyces luteolus	Response_reg	PAS	PAS	HATPase_c
WP_204395021.1	d__Bacteria	p__Actinobacteriota	c__Actinomycetia	o__Actinomycetales	f__Microbacteriaceae	g__Agromyces	s__Agromyces sp001421565	Response_reg	PAS	HATPase_c
WP_067950025.1	d__Bacteria	p__Actinobacteriota	c__Actinomycetia	o__Actinomycetales	f__Microbacteriaceae	g__Agromyces	s__Agromyces sp001620055	Response_reg	PAS	PAS	HATPase_c
WP_067950025.1	d__Bacteria	p__Actinobacteriota	c__Actinomycetia	o__Actinomycetales	f__Microbacteriaceae	g__Agromyces	s__Agromyces sp001620055	Response_reg	PAS	PAS	HATPase_c
WP_166671190.1	d__Bacteria	p__Actinobacteriota	c__Actinomycetia	o__Actinomycetales	f__Microbacteriaceae	g__Cryobacterium	s__Cryobacterium psychrophilum	PAS_9	PAS	PAS_3	PAS_3
WP_035836466.1	d__Bacteria	p__Actinobacteriota	c__Actinomycetia	o__Actinomycetales	f__Microbacteriaceae	g__Cryobacterium	s__Cryobacterium roopkundense	PAS	PAS_3	PAS_9	GGDEF	EAL
WP_156109703.1	d__Bacteria	p__Actinobacteriota	c__Actinomycetia	o__Actinomycetales	f__Microbacteriaceae	g__Cryobacterium	s__Cryobacterium sp000738085	PAS_9	PAS_3	PAS_8	GGDEF	EAL
WP_134486852.1	d__Bacteria	p__Actinobacteriota	c__Actinomycetia	o__Actinomycetales	f__Microbacteriaceae	g__Cryobacterium	s__Cryobacterium sp004402215	PAS	PAS	PAS_3	PAS_3	GGDEF	EAL
WP_134489551.1	d__Bacteria	p__Actinobacteriota	c__Actinomycetia	o__Actinomycetales	f__Microbacteriaceae	g__Cryobacterium	s__Cryobacterium sp004402215	PAS_9	PAS_3	PAS_4	GGDEF	EAL
WP_166790480.1	d__Bacteria	p__Actinobacteriota	c__Actinomycetia	o__Actinomycetales	f__Microbacteriaceae	g__Cryobacterium	s__Cryobacterium sp004402215	PAS_9	PAS_9	PAS_3	PAS_3	GGDEF	EAL
WP_134366456.1	d__Bacteria	p__Actinobacteriota	c__Actinomycetia	o__Actinomycetales	f__Microbacteriaceae	g__Cryobacterium	s__Cryobacterium sp004402595	PAS_9	PAS_9	PAS_4	GGDEF	EAL
WP_134429708.1	d__Bacteria	p__Actinobacteriota	c__Actinomycetia	o__Actinomycetales	f__Microbacteriaceae	g__Cryobacterium	s__Cryobacterium sp004403465	DNA_pol3_alpha	PAS_9	PAS_7	PAS	HisKA	HATPase_c	Response_reg	Response_reg	Hpt
WP_141512751.1	d__Bacteria	p__Actinobacteriota	c__Actinomycetia	o__Actinomycetales	f__Microbacteriaceae	g__Cryobacterium	s__Cryobacterium sp014376815	PAS_9	PAS	HisKA	HATPase_c
WP_141512751.1	d__Bacteria	p__Actinobacteriota	c__Actinomycetia	o__Actinomycetales	f__Microbacteriaceae	g__Cryobacterium	s__Cryobacterium sp014376815	PAS_9	PAS	HisKA	HATPase_c
WP_193676206.1	d__Bacteria	p__Actinobacteriota	c__Actinomycetia	o__Actinomycetales	f__Microbacteriaceae	g__Cryobacterium	s__Cryobacterium sp014376815	PAS	PAS_3	HisKA	HATPase_c
WP_193779199.1	d__Bacteria	p__Actinobacteriota	c__Actinomycetia	o__Actinomycetales	f__Microbacteriaceae	g__Cryobacterium	s__Cryobacterium sp014376815	PAS_4	HisKA_3	HATPase_c
WP_193781859.1	d__Bacteria	p__Actinobacteriota	c__Actinomycetia	o__Actinomycetales	f__Microbacteriaceae	g__Cryobacterium	s__Cryobacterium sp014376815	dCache_1	HAMP	GAF_2	PAS	HisKA	HATPase_c	Response_reg
WP_200788866.1	d__Bacteria	p__Actinobacteriota	c__Actinomycetia	o__Actinomycetales	f__Microbacteriaceae	g__Cryobacterium	s__Cryobacterium sp014376815	PAS	HisKA_3	HATPase_c
WP_201176002.1	d__Bacteria	p__Actinobacteriota	c__Actinomycetia	o__Actinomycetales	f__Microbacteriaceae	g__Cryobacterium	s__Cryobacterium sp014376815	dCache_1	PAS
WP_201677877.1	d__Bacteria	p__Actinobacteriota	c__Actinomycetia	o__Actinomycetales	f__Microbacteriaceae	g__Cryobacterium	s__Cryobacterium sp014376815	PAS_4
WP_201682071.1	d__Bacteria	p__Actinobacteriota	c__Actinomycetia	o__Actinomycetales	f__Microbacteriaceae	g__Cryobacterium	s__Cryobacterium sp014376815	PAS_4	HisKA_3	HATPase_c
WP_201684100.1	d__Bacteria	p__Actinobacteriota	c__Actinomycetia	o__Actinomycetales	f__Microbacteriaceae	g__Cryobacterium	s__Cryobacterium sp014376815	PAS	HisKA_3	HATPase_c
WP_201686779.1	d__Bacteria	p__Actinobacteriota	c__Actinomycetia	o__Actinomycetales	f__Microbacteriaceae	g__Cryobacterium	s__Cryobacterium sp014376815	CHASE	PAS	PAS_9	HisKA	HATPase_c	Response_reg	Response_reg	Hpt
WP_201690767.1	d__Bacteria	p__Actinobacteriota	c__Actinomycetia	o__Actinomycetales	f__Microbacteriaceae	g__Cryobacterium	s__Cryobacterium sp014376815	PAS_4
WP_201693205.1	d__Bacteria	p__Actinobacteriota	c__Actinomycetia	o__Actinomycetales	f__Microbacteriaceae	g__Cryobacterium	s__Cryobacterium sp014376815	PAS_4	HisKA_3	HATPase_c
WP_123046274.1	d__Bacteria	p__Actinobacteriota	c__Actinomycetia	o__Actinomycetales	f__Microbacteriaceae	g__Cryobacterium_C	s__Cryobacterium_C tepidiphilum	PAS	PAS	PAS_4	GGDEF	EAL
WP_108515139.1	d__Bacteria	p__Actinobacteriota	c__Actinomycetia	o__Actinomycetales	f__Microbacteriaceae	g__Homoserinimonas	s__Homoserinimonas sp003065485	PAS_9	GGDEF	EAL
WP_105528143.1	d__Bacteria	p__Actinobacteriota	c__Actinomycetia	o__Actinomycetales	f__Microbacteriaceae	g__Microbacterium	s__Microbacterium sp000425985	PAS
WP_208499309.1	d__Bacteria	p__Actinobacteriota	c__Actinomycetia	o__Actinomycetales	f__Microbacteriaceae	g__Microbacterium	s__Microbacterium sp002313585	PAS	PAS	GGDEF
WP_184749981.1	d__Bacteria	p__Actinobacteriota	c__Actinomycetia	o__Actinomycetales	f__Microbacteriaceae	g__Microbacterium	s__Microbacterium thalassium	Response_reg	PAS	PAS	HATPase_c
WP_184749981.1	d__Bacteria	p__Actinobacteriota	c__Actinomycetia	o__Actinomycetales	f__Microbacteriaceae	g__Microbacterium	s__Microbacterium thalassium	Response_reg	PAS	PAS	HATPase_c
WP_157156183.1	d__Bacteria	p__Actinobacteriota	c__Actinomycetia	o__Actinomycetales	f__Microbacteriaceae	g__ZJ450	s__ZJ450 sp009755725	PAS	PAS_3	PAS_8	GGDEF	EAL
WP_170133331.1	d__Bacteria	p__Actinobacteriota	c__Actinomycetia	o__Actinomycetales	f__Micrococcaceae	g__Arthrobacter_A	s__Arthrobacter_A livingstonensis	PAS_4	PAS_9	HisKA	HATPase_c	Response_reg	Response_reg	Hpt
WP_024366578.1	d__Bacteria	p__Actinobacteriota	c__Actinomycetia	o__Actinomycetales	f__Micrococcaceae	g__Arthrobacter_I	s__Arthrobacter_I sp000427315	PAS	GGDEF	EAL
WP_202615784.1	d__Bacteria	p__Actinobacteriota	c__Actinomycetia	o__Actinomycetales	f__Micrococcaceae	g__Arthrobacter_I	s__Arthrobacter_I sp003097355	PAS	GGDEF	EAL
WP_175323550.1	d__Bacteria	p__Actinobacteriota	c__Actinomycetia	o__Actinomycetales	f__Micrococcaceae	g__Arthrobacter_I	s__Arthrobacter_I sp013359735	PAS_9	GGDEF	EAL
WP_146335487.1	d__Bacteria	p__Actinobacteriota	c__Actinomycetia	o__Actinomycetales	f__Micrococcaceae	g__Paenarthrobacter	s__Paenarthrobacter ureafaciens	PAS	GGDEF	EAL
WP_155846871.1	d__Bacteria	p__Actinobacteriota	c__Actinomycetia	o__Actinomycetales	f__Micrococcaceae	g__Paenarthrobacter	s__Paenarthrobacter ureafaciens	PAS	GGDEF	EAL
WP_196820261.1	d__Bacteria	p__Actinobacteriota	c__Actinomycetia	o__Actinomycetales	f__Micrococcaceae	g__Paenarthrobacter	s__Paenarthrobacter ureafaciens	PAS	PAS_4	GGDEF
WP_208747937.1	d__Bacteria	p__Actinobacteriota	c__Actinomycetia	o__Actinomycetales	f__Micrococcaceae	g__Paenarthrobacter	s__Paenarthrobacter ureafaciens	PAS_8	GGDEF	EAL
WP_091718836.1	d__Bacteria	p__Actinobacteriota	c__Actinomycetia	o__Actinomycetales	f__Micrococcaceae	g__Pseudarthrobacter	s__Pseudarthrobacter equi	PAS	PAS_4	GGDEF	EAL
WP_188730896.1	d__Bacteria	p__Actinobacteriota	c__Actinomycetia	o__Actinomycetales	f__Micrococcaceae	g__Pseudarthrobacter	s__Pseudarthrobacter polychromogenes	PAS_9	PAS_7	GGDEF	EAL
WP_050684851.1	d__Bacteria	p__Actinobacteriota	c__Actinomycetia	o__Actinomycetales	f__Micrococcaceae	g__Pseudarthrobacter	s__Pseudarthrobacter sp001424565	PAS_9	PAS_7	GGDEF	EAL
WP_104045914.1	d__Bacteria	p__Actinobacteriota	c__Actinomycetia	o__Actinomycetales	f__Micrococcaceae	g__Pseudarthrobacter	s__Pseudarthrobacter sp002929215	PAS_9	PAS_7	GGDEF	EAL
WP_104997135.1	d__Bacteria	p__Actinobacteriota	c__Actinomycetia	o__Actinomycetales	f__Micrococcaceae	g__Pseudarthrobacter	s__Pseudarthrobacter sp002953935	PAS_9	PAS_7	GGDEF	EAL
WP_138133948.1	d__Bacteria	p__Actinobacteriota	c__Actinomycetia	o__Actinomycetales	f__Micrococcaceae	g__Pseudarthrobacter	s__Pseudarthrobacter sp005796185	PAS_9	PAS_7	GGDEF	EAL
WP_142134784.1	d__Bacteria	p__Actinobacteriota	c__Actinomycetia	o__Actinomycetales	f__Micrococcaceae	g__Pseudarthrobacter	s__Pseudarthrobacter sp006715285	PAS_4	PAS_7	GGDEF	EAL
WP_142044304.1	d__Bacteria	p__Actinobacteriota	c__Actinomycetia	o__Actinomycetales	f__Micrococcaceae	g__Pseudarthrobacter	s__Pseudarthrobacter sp006715305	PAS_4	PAS_7	GGDEF	EAL
WP_163164186.1	d__Bacteria	p__Actinobacteriota	c__Actinomycetia	o__Actinomycetales	f__Micrococcaceae	g__Pseudarthrobacter	s__Pseudarthrobacter sp900537115	PAS_4	PAS_7	GGDEF	EAL
WP_108664119.1	d__Bacteria	p__Actinobacteriota	c__Actinomycetia	o__Euzebyales	f__Euzebyaceae	g__Euzebya	s__Euzebya rosea	PAS	GAF_2	PAS	SpoIIE
WP_108664119.1	d__Bacteria	p__Actinobacteriota	c__Actinomycetia	o__Euzebyales	f__Euzebyaceae	g__Euzebya	s__Euzebya rosea	PAS	GAF_2	PAS	SpoIIE
WP_084701028.1	d__Bacteria	p__Actinobacteriota	c__Actinomycetia	o__Mycobacteriales	f__Cryptosporangiaceae	g__Cryptosporangium	s__Cryptosporangium arvum	PAS_4	PAS_4	PAS_9	HisKA	HATPase_c	Response_reg
WP_157018065.1	d__Bacteria	p__Actinobacteriota	c__Actinomycetia	o__Mycobacteriales	f__Cryptosporangiaceae	g__Cryptosporangium	s__Cryptosporangium arvum	PAS_9	HisKA	HATPase_c	Response_reg
WP_073253336.1	d__Bacteria	p__Actinobacteriota	c__Actinomycetia	o__Mycobacteriales	f__Cryptosporangiaceae	g__Cryptosporangium	s__Cryptosporangium aurantiacum	GAF	PAS	PAS_4	GAF_2	PAS_3	HisKA	HATPase_c
WP_073261794.1	d__Bacteria	p__Actinobacteriota	c__Actinomycetia	o__Mycobacteriales	f__Cryptosporangiaceae	g__Cryptosporangium	s__Cryptosporangium aurantiacum	GAF	PAS	PAS_4	PAS_3	HisKA	HATPase_c
WP_073262883.1	d__Bacteria	p__Actinobacteriota	c__Actinomycetia	o__Mycobacteriales	f__Cryptosporangiaceae	g__Cryptosporangium	s__Cryptosporangium aurantiacum	PAS	PAS_4	PAS	HisKA	HATPase_c	Response_reg
WP_073266530.1	d__Bacteria	p__Actinobacteriota	c__Actinomycetia	o__Mycobacteriales	f__Cryptosporangiaceae	g__Cryptosporangium	s__Cryptosporangium aurantiacum	PAS_9	HisKA	HATPase_c	Response_reg
WP_178379841.1	d__Bacteria	p__Actinobacteriota	c__Actinomycetia	o__Mycobacteriales	f__Cryptosporangiaceae	g__Cryptosporangium	s__Cryptosporangium aurantiacum	GAF	PAS	PAS_4	GAF_2	PAS_3	PAS_4	HisKA	HATPase_c
WP_142702397.1	d__Bacteria	p__Actinobacteriota	c__Actinomycetia	o__Mycobacteriales	f__Cryptosporangiaceae	g__Cryptosporangium	s__Cryptosporangium phraense	PAS	PAS_4	PAS	HisKA	HATPase_c	Response_reg
WP_055750875.1	d__Bacteria	p__Actinobacteriota	c__Actinomycetia	o__Mycobacteriales	f__Frankiaceae	g__Frankia	s__Frankia alni	PAS	PAS	HisKA	HATPase_c	Response_reg
WP_192029115.1	d__Bacteria	p__Actinobacteriota	c__Actinomycetia	o__Mycobacteriales	f__Frankiaceae	g__Frankia	s__Frankia californiensis	PAS	PAS	HisKA	HATPase_c	Response_reg
WP_063579634.1	d__Bacteria	p__Actinobacteriota	c__Actinomycetia	o__Mycobacteriales	f__Frankiaceae	g__Frankia	s__Frankia casuarinae	PAS_9	PAS_9	HisKA	HATPase_c	Response_reg
WP_091284970.1	d__Bacteria	p__Actinobacteriota	c__Actinomycetia	o__Mycobacteriales	f__Frankiaceae	g__Frankia	s__Frankia irregularis	PAS_9	PAS	HisKA	HATPase_c	Response_reg
WP_006540017.1	d__Bacteria	p__Actinobacteriota	c__Actinomycetia	o__Mycobacteriales	f__Frankiaceae	g__Frankia	s__Frankia sp000177675	PAS_9	PAS	HisKA	HATPase_c	Response_reg
WP_083828786.1	d__Bacteria	p__Actinobacteriota	c__Actinomycetia	o__Mycobacteriales	f__Frankiaceae	g__Frankia	s__Frankia sp000177675	GAF_2	PAS_9	HisKA_3
WP_055410220.1	d__Bacteria	p__Actinobacteriota	c__Actinomycetia	o__Mycobacteriales	f__Frankiaceae	g__Frankia	s__Frankia torreyi	PAS	PAS	HisKA	HATPase_c	Response_reg
WP_104524261.1	d__Bacteria	p__Actinobacteriota	c__Actinomycetia	o__Mycobacteriales	f__Geodermatophilaceae	g__Blastococcus	s__Blastococcus atacamensis	PAS_4	GAF_2	SpoIIE
WP_204261921.1	d__Bacteria	p__Actinobacteriota	c__Actinomycetia	o__Mycobacteriales	f__Geodermatophilaceae	g__Blastococcus	s__Blastococcus saxobsidens_B	PAS_4	GAF_2	SpoIIE
WP_113810901.1	d__Bacteria	p__Actinobacteriota	c__Actinomycetia	o__Mycobacteriales	f__Geodermatophilaceae	g__Blastococcus	s__Blastococcus sp003319095	GAF_2	PAS_3	PAS	HisKA	HATPase_c	Response_reg
WP_135135114.1	d__Bacteria	p__Actinobacteriota	c__Actinomycetia	o__Mycobacteriales	f__Geodermatophilaceae	g__Blastococcus	s__Blastococcus sp004570385	PAS_4	GAF_2	SpoIIE
WP_135094677.1	d__Bacteria	p__Actinobacteriota	c__Actinomycetia	o__Mycobacteriales	f__Geodermatophilaceae	g__Blastococcus	s__Blastococcus sp004570425	PAS_4	GAF_2	SpoIIE
WP_135130824.1	d__Bacteria	p__Actinobacteriota	c__Actinomycetia	o__Mycobacteriales	f__Geodermatophilaceae	g__Blastococcus	s__Blastococcus sp004570875	PAS_4	GAF_2	SpoIIE
WP_091764527.1	d__Bacteria	p__Actinobacteriota	c__Actinomycetia	o__Mycobacteriales	f__Geodermatophilaceae	g__Blastococcus	s__Blastococcus sp900102425	PAS	GAF_2	SpoIIE
WP_097185017.1	d__Bacteria	p__Actinobacteriota	c__Actinomycetia	o__Mycobacteriales	f__Geodermatophilaceae	g__Blastococcus	s__Blastococcus sp900230285	PAS	GAF_2	SpoIIE
WP_166533630.1	d__Bacteria	p__Actinobacteriota	c__Actinomycetia	o__Mycobacteriales	f__Geodermatophilaceae	g__Blastococcus	s__Blastococcus xanthinilyticus	PAS	GAF_2	SpoIIE
WP_091115282.1	d__Bacteria	p__Actinobacteriota	c__Actinomycetia	o__Mycobacteriales	f__Geodermatophilaceae	g__Geodermatophilus	s__Geodermatophilus dictyosporus	PAS	GAF_2	SpoIIE
WP_091941906.1	d__Bacteria	p__Actinobacteriota	c__Actinomycetia	o__Mycobacteriales	f__Geodermatophilaceae	g__Geodermatophilus	s__Geodermatophilus endophyticus	PAS_4	GAF_2	SpoIIE
WP_072914815.1	d__Bacteria	p__Actinobacteriota	c__Actinomycetia	o__Mycobacteriales	f__Geodermatophilaceae	g__Geodermatophilus	s__Geodermatophilus obscurus_A	PAS_4	GAF_2	SpoIIE
WP_091448181.1	d__Bacteria	p__Actinobacteriota	c__Actinomycetia	o__Mycobacteriales	f__Geodermatophilaceae	g__Geodermatophilus	s__Geodermatophilus poikilotrophus	PAS_4	GAF_2	SpoIIE
WP_166529508.1	d__Bacteria	p__Actinobacteriota	c__Actinomycetia	o__Mycobacteriales	f__Geodermatophilaceae	g__Geodermatophilus	s__Geodermatophilus sabuli	PAS_4	GAF_2	SpoIIE
WP_163483337.1	d__Bacteria	p__Actinobacteriota	c__Actinomycetia	o__Mycobacteriales	f__Geodermatophilaceae	g__Geodermatophilus	s__Geodermatophilus sabuli_A	PAS	GAF_2	SpoIIE
WP_091221154.1	d__Bacteria	p__Actinobacteriota	c__Actinomycetia	o__Mycobacteriales	f__Geodermatophilaceae	g__Geodermatophilus	s__Geodermatophilus siccatus	PAS	GAF_2	GGDEF	EAL
WP_113834825.1	d__Bacteria	p__Actinobacteriota	c__Actinomycetia	o__Mycobacteriales	f__Geodermatophilaceae	g__Geodermatophilus	s__Geodermatophilus sp003319125	PAS_4	GAF_2	SpoIIE
WP_135140012.1	d__Bacteria	p__Actinobacteriota	c__Actinomycetia	o__Mycobacteriales	f__Geodermatophilaceae	g__Geodermatophilus	s__Geodermatophilus sp004571065	PAS_4	GAF_2	SpoIIE
WP_036337516.1	d__Bacteria	p__Actinobacteriota	c__Actinomycetia	o__Mycobacteriales	f__Geodermatophilaceae	g__Modestobacter	s__Modestobacter caceresii	PAS_4	GAF_2	SpoIIE
WP_138734580.1	d__Bacteria	p__Actinobacteriota	c__Actinomycetia	o__Mycobacteriales	f__Geodermatophilaceae	g__Modestobacter	s__Modestobacter excelsi	PAS	GAF_2	SpoIIE
WP_166754466.1	d__Bacteria	p__Actinobacteriota	c__Actinomycetia	o__Mycobacteriales	f__Geodermatophilaceae	g__Modestobacter	s__Modestobacter marinus	GAF_2	PAS_4	PAS	HisKA	HATPase_c	Response_reg
WP_179654730.1	d__Bacteria	p__Actinobacteriota	c__Actinomycetia	o__Mycobacteriales	f__Geodermatophilaceae	g__Modestobacter	s__Modestobacter marinus	GAF_2	PAS_4	PAS	PAS_4	HisKA	HATPase_c	Response_reg
WP_179655244.1	d__Bacteria	p__Actinobacteriota	c__Actinomycetia	o__Mycobacteriales	f__Geodermatophilaceae	g__Modestobacter	s__Modestobacter marinus	PAS_4	GAF_2	SpoIIE
WP_141947437.1	d__Bacteria	p__Actinobacteriota	c__Actinomycetia	o__Mycobacteriales	f__Geodermatophilaceae	g__Modestobacter	s__Modestobacter multiseptatus	PAS_4	GAF_2	SpoIIE
WP_110553563.1	d__Bacteria	p__Actinobacteriota	c__Actinomycetia	o__Mycobacteriales	f__Geodermatophilaceae	g__Modestobacter	s__Modestobacter versicolor	PAS_4	GAF_2	SpoIIE
WP_073389321.1	d__Bacteria	p__Actinobacteriota	c__Actinomycetia	o__Mycobacteriales	f__Jatrophihabitantaceae	g__Jatrophihabitans	s__Jatrophihabitans endophyticus	GAF_2	PAS_4	PAS_4	GGDEF	EAL
WP_184949846.1	d__Bacteria	p__Actinobacteriota	c__Actinomycetia	o__Mycobacteriales	f__Micromonosporaceae	g__Actinoplanes	s__Actinoplanes abujensis	GAF_2	PAS	PAS_4	GAF_2	HisKA	HATPase_c
WP_184952596.1	d__Bacteria	p__Actinobacteriota	c__Actinomycetia	o__Mycobacteriales	f__Micromonosporaceae	g__Actinoplanes	s__Actinoplanes abujensis	GAF	PAS	PAS_4	GAF_3	PAS_3	HisKA	HATPase_c
WP_097319045.1	d__Bacteria	p__Actinobacteriota	c__Actinomycetia	o__Mycobacteriales	f__Micromonosporaceae	g__Actinoplanes	s__Actinoplanes atraurantiacus	GAF_2	PAS_9	HisKA	HATPase_c	Response_reg
WP_097320712.1	d__Bacteria	p__Actinobacteriota	c__Actinomycetia	o__Mycobacteriales	f__Micromonosporaceae	g__Actinoplanes	s__Actinoplanes atraurantiacus	PAS_4	PAS_9	HisKA	HATPase_c	Response_reg
WP_067686220.1	d__Bacteria	p__Actinobacteriota	c__Actinomycetia	o__Mycobacteriales	f__Micromonosporaceae	g__Actinoplanes	s__Actinoplanes awajinensis	PAS	PAS_4	PAS	HisKA	HATPase_c	Response_reg
WP_067705821.1	d__Bacteria	p__Actinobacteriota	c__Actinomycetia	o__Mycobacteriales	f__Micromonosporaceae	g__Actinoplanes	s__Actinoplanes awajinensis	GAF	PAS	PAS_4	PAS_3	HisKA	HATPase_c
WP_083971509.1	d__Bacteria	p__Actinobacteriota	c__Actinomycetia	o__Mycobacteriales	f__Micromonosporaceae	g__Actinoplanes	s__Actinoplanes awajinensis	PAS	PAS_4	GAF_2	HisKA	HATPase_c
WP_157441875.1	d__Bacteria	p__Actinobacteriota	c__Actinomycetia	o__Mycobacteriales	f__Micromonosporaceae	g__Actinoplanes	s__Actinoplanes awajinensis	GAF	PAS	HisKA	HATPase_c
WP_198171085.1	d__Bacteria	p__Actinobacteriota	c__Actinomycetia	o__Mycobacteriales	f__Micromonosporaceae	g__Actinoplanes	s__Actinoplanes awajinensis	PAS_4	PAS_9	HisKA	HATPase_c	Response_reg
WP_133873999.1	d__Bacteria	p__Actinobacteriota	c__Actinomycetia	o__Mycobacteriales	f__Micromonosporaceae	g__Actinoplanes	s__Actinoplanes brasiliensis	PAS	PAS_4	PAS_3
WP_166661375.1	d__Bacteria	p__Actinobacteriota	c__Actinomycetia	o__Mycobacteriales	f__Micromonosporaceae	g__Actinoplanes	s__Actinoplanes brasiliensis	GAF_2	PAS
WP_166661417.1	d__Bacteria	p__Actinobacteriota	c__Actinomycetia	o__Mycobacteriales	f__Micromonosporaceae	g__Actinoplanes	s__Actinoplanes brasiliensis	PAS_4	PAS	PAS	PAS	HisKA
WP_189199484.1	d__Bacteria	p__Actinobacteriota	c__Actinomycetia	o__Mycobacteriales	f__Micromonosporaceae	g__Actinoplanes	s__Actinoplanes caeruleus	PAS	GAF_2	HisKA	HATPase_c
WP_189199520.1	d__Bacteria	p__Actinobacteriota	c__Actinomycetia	o__Mycobacteriales	f__Micromonosporaceae	g__Actinoplanes	s__Actinoplanes caeruleus	GAF	PAS	PAS_4	GAF_2	HisKA	HATPase_c
WP_189200776.1	d__Bacteria	p__Actinobacteriota	c__Actinomycetia	o__Mycobacteriales	f__Micromonosporaceae	g__Actinoplanes	s__Actinoplanes caeruleus	PAS	GAF_2	HisKA	HATPase_c
WP_189206382.1	d__Bacteria	p__Actinobacteriota	c__Actinomycetia	o__Mycobacteriales	f__Micromonosporaceae	g__Actinoplanes	s__Actinoplanes caeruleus	PAS	PAS	PAS	HisKA	HATPase_c	Response_reg
WP_183220405.1	d__Bacteria	p__Actinobacteriota	c__Actinomycetia	o__Mycobacteriales	f__Micromonosporaceae	g__Actinoplanes	s__Actinoplanes campanulatus	PAS_9	PAS_3	PAS	PAS_4	HisKA	HATPase_c	Response_reg	Response_reg
WP_165449414.1	d__Bacteria	p__Actinobacteriota	c__Actinomycetia	o__Mycobacteriales	f__Micromonosporaceae	g__Actinoplanes	s__Actinoplanes cinnamomeus	PAS	GAF_2	HisKA	HATPase_c
WP_207230164.1	d__Bacteria	p__Actinobacteriota	c__Actinomycetia	o__Mycobacteriales	f__Micromonosporaceae	g__Actinoplanes	s__Actinoplanes cinnamomeus	GAF	PAS	PAS_9	HisKA	HATPase_c	Response_reg
WP_092541376.1	d__Bacteria	p__Actinobacteriota	c__Actinomycetia	o__Mycobacteriales	f__Micromonosporaceae	g__Actinoplanes	s__Actinoplanes derwentensis	PAS	HisKA	HATPase_c	Response_reg
WP_172890766.1	d__Bacteria	p__Actinobacteriota	c__Actinomycetia	o__Mycobacteriales	f__Micromonosporaceae	g__Actinoplanes	s__Actinoplanes derwentensis	PAS	PAS_4	PAS_3
WP_184995935.1	d__Bacteria	p__Actinobacteriota	c__Actinomycetia	o__Mycobacteriales	f__Micromonosporaceae	g__Actinoplanes	s__Actinoplanes digitatis	PAS	GAF_2	HisKA	HATPase_c
WP_189079841.1	d__Bacteria	p__Actinobacteriota	c__Actinomycetia	o__Mycobacteriales	f__Micromonosporaceae	g__Actinoplanes	s__Actinoplanes endophyticus	PAS_9	PAS	HisKA	HATPase_c
WP_189081413.1	d__Bacteria	p__Actinobacteriota	c__Actinomycetia	o__Mycobacteriales	f__Micromonosporaceae	g__Actinoplanes	s__Actinoplanes endophyticus	PAS_9	PAS_9	PAS_9	HisKA	HATPase_c
WP_189081863.1	d__Bacteria	p__Actinobacteriota	c__Actinomycetia	o__Mycobacteriales	f__Micromonosporaceae	g__Actinoplanes	s__Actinoplanes endophyticus	PAS_9	PAS	PAS_9	HisKA	HATPase_c
WP_106124948.1	d__Bacteria	p__Actinobacteriota	c__Actinomycetia	o__Mycobacteriales	f__Micromonosporaceae	g__Actinoplanes	s__Actinoplanes ferrugineus_A	PAS_9	HisKA	HATPase_c	Response_reg
WP_199512135.1	d__Bacteria	p__Actinobacteriota	c__Actinomycetia	o__Mycobacteriales	f__Micromonosporaceae	g__Actinoplanes	s__Actinoplanes ferrugineus_A	PAS	PAS_4	PAS	HisKA	HATPase_c	Response_reg
WP_199514645.1	d__Bacteria	p__Actinobacteriota	c__Actinomycetia	o__Mycobacteriales	f__Micromonosporaceae	g__Actinoplanes	s__Actinoplanes ferrugineus_A	PAS	PAS	HisKA	HATPase_c	Response_reg
WP_023363693.1	d__Bacteria	p__Actinobacteriota	c__Actinomycetia	o__Mycobacteriales	f__Micromonosporaceae	g__Actinoplanes	s__Actinoplanes friuliensis	PAS_9	PAS_4	PAS	HisKA	HATPase_c	Response_reg
WP_084297994.1	d__Bacteria	p__Actinobacteriota	c__Actinomycetia	o__Mycobacteriales	f__Micromonosporaceae	g__Actinoplanes	s__Actinoplanes friuliensis	GAF	PAS	HisKA	HATPase_c
WP_020510317.1	d__Bacteria	p__Actinobacteriota	c__Actinomycetia	o__Mycobacteriales	f__Micromonosporaceae	g__Actinoplanes	s__Actinoplanes globisporus	PAS_4	PAS_9	PAS_9	HisKA	HATPase_c	Response_reg	Hpt
WP_020511670.1	d__Bacteria	p__Actinobacteriota	c__Actinomycetia	o__Mycobacteriales	f__Micromonosporaceae	g__Actinoplanes	s__Actinoplanes globisporus	GAF_2	PAS	PAS_4	GAF_2	PAS_3	HisKA	HATPase_c
WP_084698910.1	d__Bacteria	p__Actinobacteriota	c__Actinomycetia	o__Mycobacteriales	f__Micromonosporaceae	g__Actinoplanes	s__Actinoplanes globisporus	PAS	PAS_3	PAS_9	PAS	HisKA	HATPase_c	Response_reg
WP_084698949.1	d__Bacteria	p__Actinobacteriota	c__Actinomycetia	o__Mycobacteriales	f__Micromonosporaceae	g__Actinoplanes	s__Actinoplanes globisporus	PAS	PAS	PAS_4	PAS	PAS_9	HisKA	HATPase_c	Response_reg
WP_084698949.1	d__Bacteria	p__Actinobacteriota	c__Actinomycetia	o__Mycobacteriales	f__Micromonosporaceae	g__Actinoplanes	s__Actinoplanes globisporus	PAS	PAS	PAS_4	PAS	PAS_9	HisKA	HATPase_c	Response_reg
WP_084698949.1	d__Bacteria	p__Actinobacteriota	c__Actinomycetia	o__Mycobacteriales	f__Micromonosporaceae	g__Actinoplanes	s__Actinoplanes globisporus	PAS	PAS	PAS_4	PAS	PAS_9	HisKA	HATPase_c	Response_reg
WP_189330825.1	d__Bacteria	p__Actinobacteriota	c__Actinomycetia	o__Mycobacteriales	f__Micromonosporaceae	g__Actinoplanes	s__Actinoplanes ianthinogenes	PAS	GAF_2	HisKA	HATPase_c
WP_189333155.1	d__Bacteria	p__Actinobacteriota	c__Actinomycetia	o__Mycobacteriales	f__Micromonosporaceae	g__Actinoplanes	s__Actinoplanes ianthinogenes	PAS_9	PAS	PAS	HisKA	HATPase_c	Response_reg
WP_106319804.1	d__Bacteria	p__Actinobacteriota	c__Actinomycetia	o__Mycobacteriales	f__Micromonosporaceae	g__Actinoplanes	s__Actinoplanes italicus	PAS	PAS	HisKA	HATPase_c	Response_reg
WP_106319804.1	d__Bacteria	p__Actinobacteriota	c__Actinomycetia	o__Mycobacteriales	f__Micromonosporaceae	g__Actinoplanes	s__Actinoplanes italicus	PAS	PAS	HisKA	HATPase_c	Response_reg
WP_106321453.1	d__Bacteria	p__Actinobacteriota	c__Actinomycetia	o__Mycobacteriales	f__Micromonosporaceae	g__Actinoplanes	s__Actinoplanes italicus	PAS	PAS_4	PAS_3	HisKA	HATPase_c
WP_106321511.1	d__Bacteria	p__Actinobacteriota	c__Actinomycetia	o__Mycobacteriales	f__Micromonosporaceae	g__Actinoplanes	s__Actinoplanes italicus	PAS	PAS_4	GAF_2	PAS_3	HisKA	HATPase_c
WP_106324273.1	d__Bacteria	p__Actinobacteriota	c__Actinomycetia	o__Mycobacteriales	f__Micromonosporaceae	g__Actinoplanes	s__Actinoplanes italicus	PAS_4	PAS	HisKA	HATPase_c	Response_reg
WP_106330775.1	d__Bacteria	p__Actinobacteriota	c__Actinomycetia	o__Mycobacteriales	f__Micromonosporaceae	g__Actinoplanes	s__Actinoplanes italicus	PAS_4	PAS_9	PAS	HisKA	HATPase_c	Response_reg	Hpt
WP_188122709.1	d__Bacteria	p__Actinobacteriota	c__Actinomycetia	o__Mycobacteriales	f__Micromonosporaceae	g__Actinoplanes	s__Actinoplanes lobatus	PAS	PAS_4	PAS	HisKA	HATPase_c	Response_reg
WP_188124084.1	d__Bacteria	p__Actinobacteriota	c__Actinomycetia	o__Mycobacteriales	f__Micromonosporaceae	g__Actinoplanes	s__Actinoplanes lobatus	GAF	PAS	PAS_4	GAF_2	PAS_3	HisKA	HATPase_c
WP_188125727.1	d__Bacteria	p__Actinobacteriota	c__Actinomycetia	o__Mycobacteriales	f__Micromonosporaceae	g__Actinoplanes	s__Actinoplanes lobatus	PAS	PAS	PAS_9	PAS_9	HisKA	HATPase_c	Response_reg
WP_111647612.1	d__Bacteria	p__Actinobacteriota	c__Actinomycetia	o__Mycobacteriales	f__Micromonosporaceae	g__Actinoplanes	s__Actinoplanes lutulentus	PAS	PAS_4	PAS_3
WP_111650023.1	d__Bacteria	p__Actinobacteriota	c__Actinomycetia	o__Mycobacteriales	f__Micromonosporaceae	g__Actinoplanes	s__Actinoplanes lutulentus	GAF	PAS	PAS_4	PAS_3	HisKA	HATPase_c
WP_111655269.1	d__Bacteria	p__Actinobacteriota	c__Actinomycetia	o__Mycobacteriales	f__Micromonosporaceae	g__Actinoplanes	s__Actinoplanes lutulentus	PAS	PAS_4	PAS	HisKA	HATPase_c	Response_reg
WP_181557948.1	d__Bacteria	p__Actinobacteriota	c__Actinomycetia	o__Mycobacteriales	f__Micromonosporaceae	g__Actinoplanes	s__Actinoplanes lutulentus	GAF	PAS	GAF_2	PAS_3	PAS_4	PAS_3	HisKA	HATPase_c
WP_014441856.1	d__Bacteria	p__Actinobacteriota	c__Actinomycetia	o__Mycobacteriales	f__Micromonosporaceae	g__Actinoplanes	s__Actinoplanes missouriensis	PAS	GAF_2	PAS_3	PAS_4	PAS_4	HisKA	HATPase_c
WP_014443802.1	d__Bacteria	p__Actinobacteriota	c__Actinomycetia	o__Mycobacteriales	f__Micromonosporaceae	g__Actinoplanes	s__Actinoplanes missouriensis	PAS	PAS_4	PAS	HisKA	HATPase_c	Response_reg
WP_014447097.1	d__Bacteria	p__Actinobacteriota	c__Actinomycetia	o__Mycobacteriales	f__Micromonosporaceae	g__Actinoplanes	s__Actinoplanes missouriensis	PAS	PAS_9	HisKA	HATPase_c	Response_reg
WP_014447097.1	d__Bacteria	p__Actinobacteriota	c__Actinomycetia	o__Mycobacteriales	f__Micromonosporaceae	g__Actinoplanes	s__Actinoplanes missouriensis	PAS	PAS_9	HisKA	HATPase_c	Response_reg
WP_157434778.1	d__Bacteria	p__Actinobacteriota	c__Actinomycetia	o__Mycobacteriales	f__Micromonosporaceae	g__Actinoplanes	s__Actinoplanes missouriensis	GAF	PAS	PAS	PAS	HisKA	HATPase_c
WP_185046570.1	d__Bacteria	p__Actinobacteriota	c__Actinomycetia	o__Mycobacteriales	f__Micromonosporaceae	g__Actinoplanes	s__Actinoplanes octamycinicus	PAS	PAS	PAS	HisKA	HATPase_c	Response_reg
WP_093608637.1	d__Bacteria	p__Actinobacteriota	c__Actinomycetia	o__Mycobacteriales	f__Micromonosporaceae	g__Actinoplanes	s__Actinoplanes philippinensis	PAS	PAS_4	PAS	HisKA	HATPase_c	Response_reg
WP_093610031.1	d__Bacteria	p__Actinobacteriota	c__Actinomycetia	o__Mycobacteriales	f__Micromonosporaceae	g__Actinoplanes	s__Actinoplanes philippinensis	PAS	PAS_4	GAF_2	PAS_3	HisKA	HATPase_c
WP_093610107.1	d__Bacteria	p__Actinobacteriota	c__Actinomycetia	o__Mycobacteriales	f__Micromonosporaceae	g__Actinoplanes	s__Actinoplanes philippinensis	PAS	GAF_2	PAS_3	PAS_4	PAS_3	HisKA	HATPase_c
WP_093617329.1	d__Bacteria	p__Actinobacteriota	c__Actinomycetia	o__Mycobacteriales	f__Micromonosporaceae	g__Actinoplanes	s__Actinoplanes philippinensis	PAS	PAS_4	PAS_3
WP_093621055.1	d__Bacteria	p__Actinobacteriota	c__Actinomycetia	o__Mycobacteriales	f__Micromonosporaceae	g__Actinoplanes	s__Actinoplanes philippinensis	GAF	PAS	PAS_3	PAS_4	PAS_9	GAF_2	PAS_4	PAS_3	HisKA	HATPase_c
WP_143133702.1	d__Bacteria	p__Actinobacteriota	c__Actinomycetia	o__Mycobacteriales	f__Micromonosporaceae	g__Actinoplanes	s__Actinoplanes philippinensis	PAS_4	PAS_3	PAS_4	HisKA	HATPase_c	Response_reg	Response_reg
WP_177320095.1	d__Bacteria	p__Actinobacteriota	c__Actinomycetia	o__Mycobacteriales	f__Micromonosporaceae	g__Actinoplanes	s__Actinoplanes philippinensis	PAS_4	PAS_9	PAS	PAS	HisKA	HATPase_c	Response_reg	Hpt
WP_045741453.1	d__Bacteria	p__Actinobacteriota	c__Actinomycetia	o__Mycobacteriales	f__Micromonosporaceae	g__Actinoplanes	s__Actinoplanes rectilineatus	PAS	PAS	HisKA	HATPase_c	Response_reg
WP_045741453.1	d__Bacteria	p__Actinobacteriota	c__Actinomycetia	o__Mycobacteriales	f__Micromonosporaceae	g__Actinoplanes	s__Actinoplanes rectilineatus	PAS	PAS	HisKA	HATPase_c	Response_reg
WP_083448827.1	d__Bacteria	p__Actinobacteriota	c__Actinomycetia	o__Mycobacteriales	f__Micromonosporaceae	g__Actinoplanes	s__Actinoplanes rectilineatus	PAS	HisKA	HATPase_c	Response_reg
WP_089293660.1	d__Bacteria	p__Actinobacteriota	c__Actinomycetia	o__Mycobacteriales	f__Micromonosporaceae	g__Actinoplanes	s__Actinoplanes regularis	PAS	PAS_9	PAS_9	PAS_9	HisKA	HATPase_c	Response_reg
WP_089294399.1	d__Bacteria	p__Actinobacteriota	c__Actinomycetia	o__Mycobacteriales	f__Micromonosporaceae	g__Actinoplanes	s__Actinoplanes regularis	PAS	PAS_4	PAS_3
WP_089296965.1	d__Bacteria	p__Actinobacteriota	c__Actinomycetia	o__Mycobacteriales	f__Micromonosporaceae	g__Actinoplanes	s__Actinoplanes regularis	PAS	PAS	PAS	HisKA	HATPase_c	Response_reg
WP_143232373.1	d__Bacteria	p__Actinobacteriota	c__Actinomycetia	o__Mycobacteriales	f__Micromonosporaceae	g__Actinoplanes	s__Actinoplanes regularis	GAF	PAS	GAF_2	PAS_3	PAS_4	PAS_4	HisKA	HATPase_c
WP_127501130.1	d__Bacteria	p__Actinobacteriota	c__Actinomycetia	o__Mycobacteriales	f__Micromonosporaceae	g__Actinoplanes	s__Actinoplanes sp003999975	GAF	PAS	PAS_4	GAF_2	HisKA	HATPase_c
WP_127502498.1	d__Bacteria	p__Actinobacteriota	c__Actinomycetia	o__Mycobacteriales	f__Micromonosporaceae	g__Actinoplanes	s__Actinoplanes sp003999975	GAF_2	PAS	PAS_4	GAF_2	PAS_3	HisKA	HATPase_c
WP_127509682.1	d__Bacteria	p__Actinobacteriota	c__Actinomycetia	o__Mycobacteriales	f__Micromonosporaceae	g__Actinoplanes	s__Actinoplanes sp003999975	GAF	PAS	PAS_4	GAF_2	HisKA	HATPase_c
WP_164842627.1	d__Bacteria	p__Actinobacteriota	c__Actinomycetia	o__Mycobacteriales	f__Micromonosporaceae	g__Actinoplanes	s__Actinoplanes sp003999975	PAS_9	PAS	PAS_4	PAS_9	PAS_9	HisKA	HATPase_c	Response_reg
WP_164842627.1	d__Bacteria	p__Actinobacteriota	c__Actinomycetia	o__Mycobacteriales	f__Micromonosporaceae	g__Actinoplanes	s__Actinoplanes sp003999975	PAS_9	PAS	PAS_4	PAS_9	PAS_9	HisKA	HATPase_c	Response_reg
WP_164842627.1	d__Bacteria	p__Actinobacteriota	c__Actinomycetia	o__Mycobacteriales	f__Micromonosporaceae	g__Actinoplanes	s__Actinoplanes sp003999975	PAS_9	PAS	PAS_4	PAS_9	PAS_9	HisKA	HATPase_c	Response_reg
WP_127548081.1	d__Bacteria	p__Actinobacteriota	c__Actinomycetia	o__Mycobacteriales	f__Micromonosporaceae	g__Actinoplanes	s__Actinoplanes sp004001265	PAS	GAF_2	PAS_3	PAS_4	PAS_4	HisKA	HATPase_c
WP_127550210.1	d__Bacteria	p__Actinobacteriota	c__Actinomycetia	o__Mycobacteriales	f__Micromonosporaceae	g__Actinoplanes	s__Actinoplanes sp004001265	PAS	HisKA	HATPase_c	Response_reg
WP_127553584.1	d__Bacteria	p__Actinobacteriota	c__Actinomycetia	o__Mycobacteriales	f__Micromonosporaceae	g__Actinoplanes	s__Actinoplanes sp004001265	PAS	PAS_4	PAS_3
WP_160165979.1	d__Bacteria	p__Actinobacteriota	c__Actinomycetia	o__Mycobacteriales	f__Micromonosporaceae	g__Actinoplanes	s__Actinoplanes sp004001265	PAS_4	PAS_9	PAS	HisKA	HATPase_c	Response_reg	Hpt
WP_160165983.1	d__Bacteria	p__Actinobacteriota	c__Actinomycetia	o__Mycobacteriales	f__Micromonosporaceae	g__Actinoplanes	s__Actinoplanes sp004001265	GAF	PAS	GAF_2	PAS_3	PAS_4	PAS_3	HisKA	HATPase_c
WP_160165994.1	d__Bacteria	p__Actinobacteriota	c__Actinomycetia	o__Mycobacteriales	f__Micromonosporaceae	g__Actinoplanes	s__Actinoplanes sp004001265	PAS	GAF_2	HisKA	HATPase_c
WP_014688985.1	d__Bacteria	p__Actinobacteriota	c__Actinomycetia	o__Mycobacteriales	f__Micromonosporaceae	g__Actinoplanes	s__Actinoplanes sp900119315	GAF	PAS	PAS_4	PAS_3	HisKA	HATPase_c
WP_014690343.1	d__Bacteria	p__Actinobacteriota	c__Actinomycetia	o__Mycobacteriales	f__Micromonosporaceae	g__Actinoplanes	s__Actinoplanes sp900119315	dCache_1	PAS	HisKA	HATPase_c	Response_reg	Response_reg	Hpt
WP_014690486.1	d__Bacteria	p__Actinobacteriota	c__Actinomycetia	o__Mycobacteriales	f__Micromonosporaceae	g__Actinoplanes	s__Actinoplanes sp900119315	GAF	PAS	PAS_4	GAF	GGDEF	EAL
WP_014692478.1	d__Bacteria	p__Actinobacteriota	c__Actinomycetia	o__Mycobacteriales	f__Micromonosporaceae	g__Actinoplanes	s__Actinoplanes sp900119315	PAS	PAS_4	PAS_3
WP_051808053.1	d__Bacteria	p__Actinobacteriota	c__Actinomycetia	o__Mycobacteriales	f__Micromonosporaceae	g__Actinoplanes	s__Actinoplanes subtropicus	GAF_2	PAS	PAS_4	GAF_2	PAS_3	HisKA	HATPase_c
WP_122977292.1	d__Bacteria	p__Actinobacteriota	c__Actinomycetia	o__Mycobacteriales	f__Micromonosporaceae	g__Actinoplanes	s__Actinoplanes teichomyceticus	GAF	PAS	PAS_4	PAS_3	HisKA	HATPase_c
WP_122979533.1	d__Bacteria	p__Actinobacteriota	c__Actinomycetia	o__Mycobacteriales	f__Micromonosporaceae	g__Actinoplanes	s__Actinoplanes teichomyceticus	PAS	PAS_4	PAS_3
WP_122979791.1	d__Bacteria	p__Actinobacteriota	c__Actinomycetia	o__Mycobacteriales	f__Micromonosporaceae	g__Actinoplanes	s__Actinoplanes teichomyceticus	GAF_2	PAS_9	HisKA	HATPase_c	Response_reg
WP_043525213.1	d__Bacteria	p__Actinobacteriota	c__Actinomycetia	o__Mycobacteriales	f__Micromonosporaceae	g__Actinoplanes	s__Actinoplanes utahensis	PAS	PAS_4	PAS_3
WP_043532730.1	d__Bacteria	p__Actinobacteriota	c__Actinomycetia	o__Mycobacteriales	f__Micromonosporaceae	g__Actinoplanes	s__Actinoplanes utahensis	PAS_9	PAS_9	HisKA	HATPase_c	Response_reg
WP_043532816.1	d__Bacteria	p__Actinobacteriota	c__Actinomycetia	o__Mycobacteriales	f__Micromonosporaceae	g__Actinoplanes	s__Actinoplanes utahensis	PAS	PAS	PAS	HisKA	HATPase_c	Response_reg
WP_052163585.1	d__Bacteria	p__Actinobacteriota	c__Actinomycetia	o__Mycobacteriales	f__Micromonosporaceae	g__Actinoplanes	s__Actinoplanes utahensis	PAS	GAF_2	HisKA	HATPase_c
WP_052164426.1	d__Bacteria	p__Actinobacteriota	c__Actinomycetia	o__Mycobacteriales	f__Micromonosporaceae	g__Actinoplanes	s__Actinoplanes utahensis	GAF	PAS	PAS_4	GAF_2	PAS_3	HisKA	HATPase_c
WP_125802993.1	d__Bacteria	p__Actinobacteriota	c__Actinomycetia	o__Mycobacteriales	f__Micromonosporaceae	g__Actinoplanes	s__Actinoplanes utahensis	GAF	PAS	PAS_4	GAF_2	PAS_3	HisKA	HATPase_c
WP_125810338.1	d__Bacteria	p__Actinobacteriota	c__Actinomycetia	o__Mycobacteriales	f__Micromonosporaceae	g__Actinoplanes	s__Actinoplanes utahensis	PAS	GAF_2	HisKA	HATPase_c
WP_127548151.1	d__Bacteria	p__Actinobacteriota	c__Actinomycetia	o__Mycobacteriales	f__Micromonosporaceae	g__Actinoplanes	s__Actinoplanes utahensis	GAF	PAS	PAS_4	PAS_3	HisKA	HATPase_c
WP_152628443.1	d__Bacteria	p__Actinobacteriota	c__Actinomycetia	o__Mycobacteriales	f__Micromonosporaceae	g__Actinoplanes	s__Actinoplanes utahensis	PAS	GAF_2	PAS_3	PAS_4	PAS_3	HisKA	HATPase_c
WP_196416508.1	d__Bacteria	p__Actinobacteriota	c__Actinomycetia	o__Mycobacteriales	f__Micromonosporaceae	g__Actinoplanes	s__Actinoplanes utahensis	PAS	GAF_2	HisKA	HATPase_c
WP_196417907.1	d__Bacteria	p__Actinobacteriota	c__Actinomycetia	o__Mycobacteriales	f__Micromonosporaceae	g__Actinoplanes	s__Actinoplanes utahensis	PAS	GAF_2	HisKA	HATPase_c
WP_196419817.1	d__Bacteria	p__Actinobacteriota	c__Actinomycetia	o__Mycobacteriales	f__Micromonosporaceae	g__Actinoplanes	s__Actinoplanes utahensis	PAS	GAF_2	HisKA	HATPase_c
WP_196420230.1	d__Bacteria	p__Actinobacteriota	c__Actinomycetia	o__Mycobacteriales	f__Micromonosporaceae	g__Actinoplanes	s__Actinoplanes utahensis	PAS_4	PAS_3	PAS_9	PAS_9	HisKA	HATPase_c	Response_reg	Response_reg
WP_196420347.1	d__Bacteria	p__Actinobacteriota	c__Actinomycetia	o__Mycobacteriales	f__Micromonosporaceae	g__Actinoplanes	s__Actinoplanes utahensis	PAS	PAS_4	PAS	HisKA	HATPase_c	Response_reg
WP_203078664.1	d__Bacteria	p__Actinobacteriota	c__Actinomycetia	o__Mycobacteriales	f__Micromonosporaceae	g__Actinoplanes	s__Actinoplanes utahensis	PAS	PAS_4	PAS_3
WP_203078758.1	d__Bacteria	p__Actinobacteriota	c__Actinomycetia	o__Mycobacteriales	f__Micromonosporaceae	g__Actinoplanes	s__Actinoplanes utahensis	GAF	PAS	PAS_4	GAF_2	HisKA	HATPase_c
WP_203375418.1	d__Bacteria	p__Actinobacteriota	c__Actinomycetia	o__Mycobacteriales	f__Micromonosporaceae	g__Actinoplanes	s__Actinoplanes utahensis	GAF_2	PAS	PAS_4	GAF_2	PAS_3	HisKA	HATPase_c
WP_203379614.1	d__Bacteria	p__Actinobacteriota	c__Actinomycetia	o__Mycobacteriales	f__Micromonosporaceae	g__Actinoplanes	s__Actinoplanes utahensis	GAF	PAS	PAS_4	GAF_2	HisKA	HATPase_c
WP_203379741.1	d__Bacteria	p__Actinobacteriota	c__Actinomycetia	o__Mycobacteriales	f__Micromonosporaceae	g__Actinoplanes	s__Actinoplanes utahensis	GAF_2	PAS	PAS_4	GAF_2	HisKA	HATPase_c
WP_203677708.1	d__Bacteria	p__Actinobacteriota	c__Actinomycetia	o__Mycobacteriales	f__Micromonosporaceae	g__Actinoplanes	s__Actinoplanes utahensis	PAS	PAS_4	PAS_3
WP_203678154.1	d__Bacteria	p__Actinobacteriota	c__Actinomycetia	o__Mycobacteriales	f__Micromonosporaceae	g__Actinoplanes	s__Actinoplanes utahensis	PAS	GAF_2	PAS	PAS	PAS_3	HisKA	HATPase_c
WP_203684547.1	d__Bacteria	p__Actinobacteriota	c__Actinomycetia	o__Mycobacteriales	f__Micromonosporaceae	g__Actinoplanes	s__Actinoplanes utahensis	PAS	PAS	PAS	HisKA	HATPase_c	Response_reg
WP_203725492.1	d__Bacteria	p__Actinobacteriota	c__Actinomycetia	o__Mycobacteriales	f__Micromonosporaceae	g__Actinoplanes	s__Actinoplanes utahensis	PAS_4	PAS_4	PAS_9	PAS_9	HisKA	HATPase_c	Response_reg	Hpt
WP_203731852.1	d__Bacteria	p__Actinobacteriota	c__Actinomycetia	o__Mycobacteriales	f__Micromonosporaceae	g__Actinoplanes	s__Actinoplanes utahensis	GAF	PAS	PAS_4	GAF_2	PAS_3	HisKA	HATPase_c
WP_203735385.1	d__Bacteria	p__Actinobacteriota	c__Actinomycetia	o__Mycobacteriales	f__Micromonosporaceae	g__Actinoplanes	s__Actinoplanes utahensis	PAS	PAS	HisKA	HATPase_c	Response_reg
WP_203735385.1	d__Bacteria	p__Actinobacteriota	c__Actinomycetia	o__Mycobacteriales	f__Micromonosporaceae	g__Actinoplanes	s__Actinoplanes utahensis	PAS	PAS	HisKA	HATPase_c	Response_reg
WP_203737780.1	d__Bacteria	p__Actinobacteriota	c__Actinomycetia	o__Mycobacteriales	f__Micromonosporaceae	g__Actinoplanes	s__Actinoplanes utahensis	PAS	GAF_2	HisKA	HATPase_c
WP_203740518.1	d__Bacteria	p__Actinobacteriota	c__Actinomycetia	o__Mycobacteriales	f__Micromonosporaceae	g__Actinoplanes	s__Actinoplanes utahensis	PAS	PAS_4	GAF_2	HisKA	HATPase_c
WP_203744789.1	d__Bacteria	p__Actinobacteriota	c__Actinomycetia	o__Mycobacteriales	f__Micromonosporaceae	g__Actinoplanes	s__Actinoplanes utahensis	PAS	PAS	HisKA	HATPase_c	Response_reg
WP_203744789.1	d__Bacteria	p__Actinobacteriota	c__Actinomycetia	o__Mycobacteriales	f__Micromonosporaceae	g__Actinoplanes	s__Actinoplanes utahensis	PAS	PAS	HisKA	HATPase_c	Response_reg
WP_203750950.1	d__Bacteria	p__Actinobacteriota	c__Actinomycetia	o__Mycobacteriales	f__Micromonosporaceae	g__Actinoplanes	s__Actinoplanes utahensis	GAF_2	PAS
WP_203765521.1	d__Bacteria	p__Actinobacteriota	c__Actinomycetia	o__Mycobacteriales	f__Micromonosporaceae	g__Actinoplanes	s__Actinoplanes utahensis	PAS	PAS_4
WP_203768403.1	d__Bacteria	p__Actinobacteriota	c__Actinomycetia	o__Mycobacteriales	f__Micromonosporaceae	g__Actinoplanes	s__Actinoplanes utahensis	PAS	PAS	HisKA	HATPase_c	Response_reg
WP_203770688.1	d__Bacteria	p__Actinobacteriota	c__Actinomycetia	o__Mycobacteriales	f__Micromonosporaceae	g__Actinoplanes	s__Actinoplanes utahensis	PAS	GAF_2	HisKA	HATPase_c
WP_203782506.1	d__Bacteria	p__Actinobacteriota	c__Actinomycetia	o__Mycobacteriales	f__Micromonosporaceae	g__Actinoplanes	s__Actinoplanes utahensis	GAF_2	PAS	PAS_4	GAF_2	PAS_3	HisKA	HATPase_c
WP_203783864.1	d__Bacteria	p__Actinobacteriota	c__Actinomycetia	o__Mycobacteriales	f__Micromonosporaceae	g__Actinoplanes	s__Actinoplanes utahensis	GAF	PAS	GAF_2	PAS_3	HisKA	HATPase_c
WP_203785849.1	d__Bacteria	p__Actinobacteriota	c__Actinomycetia	o__Mycobacteriales	f__Micromonosporaceae	g__Actinoplanes	s__Actinoplanes utahensis	PAS_4	PAS_4	PAS_9	PAS	HisKA	HATPase_c	Response_reg	Hpt
WP_203790820.1	d__Bacteria	p__Actinobacteriota	c__Actinomycetia	o__Mycobacteriales	f__Micromonosporaceae	g__Actinoplanes	s__Actinoplanes utahensis	PAS	PAS	PAS_9	PAS_4	PAS_9	PAS_9	HisKA	HATPase_c	Response_reg
WP_203790820.1	d__Bacteria	p__Actinobacteriota	c__Actinomycetia	o__Mycobacteriales	f__Micromonosporaceae	g__Actinoplanes	s__Actinoplanes utahensis	PAS	PAS	PAS_9	PAS_4	PAS_9	PAS_9	HisKA	HATPase_c	Response_reg
WP_203790820.1	d__Bacteria	p__Actinobacteriota	c__Actinomycetia	o__Mycobacteriales	f__Micromonosporaceae	g__Actinoplanes	s__Actinoplanes utahensis	PAS	PAS	PAS_9	PAS_4	PAS_9	PAS_9	HisKA	HATPase_c	Response_reg
WP_203790820.1	d__Bacteria	p__Actinobacteriota	c__Actinomycetia	o__Mycobacteriales	f__Micromonosporaceae	g__Actinoplanes	s__Actinoplanes utahensis	PAS	PAS	PAS_9	PAS_4	PAS_9	PAS_9	HisKA	HATPase_c	Response_reg
WP_203790937.1	d__Bacteria	p__Actinobacteriota	c__Actinomycetia	o__Mycobacteriales	f__Micromonosporaceae	g__Actinoplanes	s__Actinoplanes utahensis	PAS	GAF_2	HisKA	HATPase_c
WP_203791264.1	d__Bacteria	p__Actinobacteriota	c__Actinomycetia	o__Mycobacteriales	f__Micromonosporaceae	g__Actinoplanes	s__Actinoplanes utahensis	PAS_4	PAS_9	HisKA	HATPase_c	Response_reg
WP_203803667.1	d__Bacteria	p__Actinobacteriota	c__Actinomycetia	o__Mycobacteriales	f__Micromonosporaceae	g__Actinoplanes	s__Actinoplanes utahensis	GAF	PAS	PAS_4	GAF_2	PAS_3	HisKA	HATPase_c
WP_203805866.1	d__Bacteria	p__Actinobacteriota	c__Actinomycetia	o__Mycobacteriales	f__Micromonosporaceae	g__Actinoplanes	s__Actinoplanes utahensis	PAS_4	PAS_4	PAS	HisKA	HATPase_c	Response_reg
WP_203808199.1	d__Bacteria	p__Actinobacteriota	c__Actinomycetia	o__Mycobacteriales	f__Micromonosporaceae	g__Actinoplanes	s__Actinoplanes utahensis	PAS_9	PAS_4	GGDEF	EAL
WP_203809830.1	d__Bacteria	p__Actinobacteriota	c__Actinomycetia	o__Mycobacteriales	f__Micromonosporaceae	g__Actinoplanes	s__Actinoplanes utahensis	GAF	PAS	PAS_3	PAS_3	PAS	GAF_2	PAS_3	PAS_4	PAS_9	HisKA	HATPase_c
WP_203811244.1	d__Bacteria	p__Actinobacteriota	c__Actinomycetia	o__Mycobacteriales	f__Micromonosporaceae	g__Actinoplanes	s__Actinoplanes utahensis	PAS	PAS_9	HisKA	HATPase_c	Response_reg
WP_203816725.1	d__Bacteria	p__Actinobacteriota	c__Actinomycetia	o__Mycobacteriales	f__Micromonosporaceae	g__Actinoplanes	s__Actinoplanes utahensis	GAF	PAS	PAS_4	GAF_2	HisKA	HATPase_c
WP_203819091.1	d__Bacteria	p__Actinobacteriota	c__Actinomycetia	o__Mycobacteriales	f__Micromonosporaceae	g__Actinoplanes	s__Actinoplanes utahensis	PAS_4	PAS_4	PAS_9	PAS	HisKA	HATPase_c	Response_reg	Hpt
WP_203819182.1	d__Bacteria	p__Actinobacteriota	c__Actinomycetia	o__Mycobacteriales	f__Micromonosporaceae	g__Actinoplanes	s__Actinoplanes utahensis	GAF	PAS	HisKA	HATPase_c
WP_203819285.1	d__Bacteria	p__Actinobacteriota	c__Actinomycetia	o__Mycobacteriales	f__Micromonosporaceae	g__Actinoplanes	s__Actinoplanes utahensis	GAF_2	PAS	PAS_4	GAF_2	PAS_3	HisKA	HATPase_c
WP_203819727.1	d__Bacteria	p__Actinobacteriota	c__Actinomycetia	o__Mycobacteriales	f__Micromonosporaceae	g__Actinoplanes	s__Actinoplanes utahensis	PAS	PAS	HisKA	HATPase_c	Response_reg
WP_203819727.1	d__Bacteria	p__Actinobacteriota	c__Actinomycetia	o__Mycobacteriales	f__Micromonosporaceae	g__Actinoplanes	s__Actinoplanes utahensis	PAS	PAS	HisKA	HATPase_c	Response_reg
WP_203819734.1	d__Bacteria	p__Actinobacteriota	c__Actinomycetia	o__Mycobacteriales	f__Micromonosporaceae	g__Actinoplanes	s__Actinoplanes utahensis	GAF_2	PAS	PAS_4	GAF_2	PAS_3	HisKA	HATPase_c
WP_203823332.1	d__Bacteria	p__Actinobacteriota	c__Actinomycetia	o__Mycobacteriales	f__Micromonosporaceae	g__Actinoplanes	s__Actinoplanes utahensis	PAS	PAS_4	PAS_3
WP_204297161.1	d__Bacteria	p__Actinobacteriota	c__Actinomycetia	o__Mycobacteriales	f__Micromonosporaceae	g__Actinoplanes	s__Actinoplanes utahensis	GAF	PAS	PAS_4	GAF_2	PAS_3	HisKA	HATPase_c
WP_204297659.1	d__Bacteria	p__Actinobacteriota	c__Actinomycetia	o__Mycobacteriales	f__Micromonosporaceae	g__Actinoplanes	s__Actinoplanes utahensis	PAS
WP_208466208.1	d__Bacteria	p__Actinobacteriota	c__Actinomycetia	o__Mycobacteriales	f__Micromonosporaceae	g__Actinoplanes	s__Actinoplanes utahensis	PAS	PAS_4	GAF_2	PAS_3	HisKA	HATPase_c
WP_208469317.1	d__Bacteria	p__Actinobacteriota	c__Actinomycetia	o__Mycobacteriales	f__Micromonosporaceae	g__Actinoplanes	s__Actinoplanes utahensis	PAS_9	PAS_3	PAS	PAS_9	HisKA	HATPase_c	Response_reg	Response_reg
WP_109602846.1	d__Bacteria	p__Actinobacteriota	c__Actinomycetia	o__Mycobacteriales	f__Micromonosporaceae	g__Actinoplanes	s__Actinoplanes xinjiangensis	PAS	PAS_4	PAS	HisKA	HATPase_c	Response_reg
WP_109603060.1	d__Bacteria	p__Actinobacteriota	c__Actinomycetia	o__Mycobacteriales	f__Micromonosporaceae	g__Actinoplanes	s__Actinoplanes xinjiangensis	PAS	PAS_9	HisKA	HATPase_c	Response_reg
WP_146246604.1	d__Bacteria	p__Actinobacteriota	c__Actinomycetia	o__Mycobacteriales	f__Micromonosporaceae	g__Actinoplanes	s__Actinoplanes xinjiangensis	PAS_4	PAS_3	PAS_9	HisKA	HATPase_c	Response_reg	Response_reg
WP_158319533.1	d__Bacteria	p__Actinobacteriota	c__Actinomycetia	o__Mycobacteriales	f__Micromonosporaceae	g__Actinoplanes	s__Actinoplanes xinjiangensis	PAS	GAF_2	HisKA	HATPase_c
WP_203896212.1	d__Bacteria	p__Actinobacteriota	c__Actinomycetia	o__Mycobacteriales	f__Micromonosporaceae	g__Actinoplanes	s__Actinoplanes xinjiangensis	PAS_4	PAS_9	PAS_4	PAS	HisKA	HATPase_c	Response_reg	Hpt
WP_203896490.1	d__Bacteria	p__Actinobacteriota	c__Actinomycetia	o__Mycobacteriales	f__Micromonosporaceae	g__Actinoplanes	s__Actinoplanes xinjiangensis	PAS_9	PAS_4	PAS	HisKA	HATPase_c	Response_reg
WP_033337534.1	d__Bacteria	p__Actinobacteriota	c__Actinomycetia	o__Mycobacteriales	f__Micromonosporaceae	g__Catenuloplanes	s__Catenuloplanes japonicus	PAS	PAS_4	GAF_2	HisKA	HATPase_c
WP_033345692.1	d__Bacteria	p__Actinobacteriota	c__Actinomycetia	o__Mycobacteriales	f__Micromonosporaceae	g__Catenuloplanes	s__Catenuloplanes japonicus	GAF	PAS	PAS_4	PAS	HisKA	HATPase_c
WP_033345963.1	d__Bacteria	p__Actinobacteriota	c__Actinomycetia	o__Mycobacteriales	f__Micromonosporaceae	g__Catenuloplanes	s__Catenuloplanes japonicus	PAS	PAS_9	HisKA	HATPase_c	Response_reg
WP_051800108.1	d__Bacteria	p__Actinobacteriota	c__Actinomycetia	o__Mycobacteriales	f__Micromonosporaceae	g__Catenuloplanes	s__Catenuloplanes japonicus	PAS	PAS	GGDEF
WP_052387200.1	d__Bacteria	p__Actinobacteriota	c__Actinomycetia	o__Mycobacteriales	f__Micromonosporaceae	g__Dactylosporangium	s__Dactylosporangium aurantiacum	GAF_2	PAS_9	HisKA_3
WP_052388271.1	d__Bacteria	p__Actinobacteriota	c__Actinomycetia	o__Mycobacteriales	f__Micromonosporaceae	g__Dactylosporangium	s__Dactylosporangium aurantiacum	GAF	PAS	PAS_4	GAF_2	HisKA	HATPase_c
WP_190254558.1	d__Bacteria	p__Actinobacteriota	c__Actinomycetia	o__Mycobacteriales	f__Micromonosporaceae	g__Dactylosporangium	s__Dactylosporangium sucinum	GAF_2	PAS	HisKA	HATPase_c
WP_027347251.1	d__Bacteria	p__Actinobacteriota	c__Actinomycetia	o__Mycobacteriales	f__Micromonosporaceae	g__Hamadaea	s__Hamadaea tsunoensis	PAS_3	PAS	Response_reg	HisKA	HATPase_c
WP_018353328.1	d__Bacteria	p__Actinobacteriota	c__Actinomycetia	o__Mycobacteriales	f__Micromonosporaceae	g__Longispora	s__Longispora albida	PAS_3	PAS_9	Response_reg	HisKA	HATPase_c
WP_196204965.1	d__Bacteria	p__Actinobacteriota	c__Actinomycetia	o__Mycobacteriales	f__Micromonosporaceae	g__Micromonospora	s__Micromonospora sp003030345	PAS_4
WP_189168597.1	d__Bacteria	p__Actinobacteriota	c__Actinomycetia	o__Mycobacteriales	f__Micromonosporaceae	g__Pilimelia	s__Pilimelia anulata	GAF_2	PAS	PAS_4	GAF_3	HisKA	HATPase_c
WP_189170625.1	d__Bacteria	p__Actinobacteriota	c__Actinomycetia	o__Mycobacteriales	f__Micromonosporaceae	g__Pilimelia	s__Pilimelia anulata	PAS_9	PAS	PAS	HisKA	HATPase_c	Response_reg
WP_189170625.1	d__Bacteria	p__Actinobacteriota	c__Actinomycetia	o__Mycobacteriales	f__Micromonosporaceae	g__Pilimelia	s__Pilimelia anulata	PAS_9	PAS	PAS	HisKA	HATPase_c	Response_reg
WP_189172334.1	d__Bacteria	p__Actinobacteriota	c__Actinomycetia	o__Mycobacteriales	f__Micromonosporaceae	g__Pilimelia	s__Pilimelia anulata	PAS	PAS	PAS	HisKA	HATPase_c	Response_reg
WP_189172334.1	d__Bacteria	p__Actinobacteriota	c__Actinomycetia	o__Mycobacteriales	f__Micromonosporaceae	g__Pilimelia	s__Pilimelia anulata	PAS	PAS	PAS	HisKA	HATPase_c	Response_reg
WP_189114837.1	d__Bacteria	p__Actinobacteriota	c__Actinomycetia	o__Mycobacteriales	f__Micromonosporaceae	g__Pilimelia	s__Pilimelia terevasa	GAF	PAS	PAS_4	GAF_2	PAS_3	HisKA	HATPase_c
WP_168079329.1	d__Bacteria	p__Actinobacteriota	c__Actinomycetia	o__Mycobacteriales	f__Micromonosporaceae	g__Planosporangium	s__Planosporangium flavigriseum	PAS	PAS_4	HisKA
WP_168112769.1	d__Bacteria	p__Actinobacteriota	c__Actinomycetia	o__Mycobacteriales	f__Micromonosporaceae	g__Planosporangium	s__Planosporangium mesophilum	PAS	PAS_9	HisKA	HATPase_c	Response_reg
WP_168115501.1	d__Bacteria	p__Actinobacteriota	c__Actinomycetia	o__Mycobacteriales	f__Micromonosporaceae	g__Planosporangium	s__Planosporangium mesophilum	GAF_2	PAS	PAS_4	HisKA	HATPase_c
WP_168117039.1	d__Bacteria	p__Actinobacteriota	c__Actinomycetia	o__Mycobacteriales	f__Micromonosporaceae	g__Planosporangium	s__Planosporangium mesophilum	PAS	PAS_4	PAS_4	HisKA
WP_082868768.1	d__Bacteria	p__Actinobacteriota	c__Actinomycetia	o__Mycobacteriales	f__Mycobacteriaceae	g__Corynebacterium	s__Corynebacterium crudilactis	PAS_4
WP_085548927.1	d__Bacteria	p__Actinobacteriota	c__Actinomycetia	o__Mycobacteriales	f__Mycobacteriaceae	g__Corynebacterium	s__Corynebacterium pollutisoli	PAS_4
WP_156230379.1	d__Bacteria	p__Actinobacteriota	c__Actinomycetia	o__Mycobacteriales	f__Mycobacteriaceae	g__Corynebacterium	s__Corynebacterium sp009734425	PAS_4
WP_055476021.1	d__Bacteria	p__Actinobacteriota	c__Actinomycetia	o__Mycobacteriales	f__Mycobacteriaceae	g__Gordonia	s__Gordonia sp000143885	PAS_8	PAS	PAS_4	GGDEF	EAL
WP_137811043.1	d__Bacteria	p__Actinobacteriota	c__Actinomycetia	o__Mycobacteriales	f__Mycobacteriaceae	g__Gordonia	s__Gordonia sp002009645	PAS	PAS_8	PAS_4	GGDEF	EAL
WP_065121581.1	d__Bacteria	p__Actinobacteriota	c__Actinomycetia	o__Mycobacteriales	f__Mycobacteriaceae	g__Mycobacterium	s__Mycobacterium asiaticum_D	PAS_9	PAS_3	HisKA	HATPase_c	Response_reg	Response_reg	Hpt
WP_138231659.1	d__Bacteria	p__Actinobacteriota	c__Actinomycetia	o__Mycobacteriales	f__Mycobacteriaceae	g__Mycobacterium	s__Mycobacterium aubagnense	PAS	PAS_9	STAS
WP_025738171.1	d__Bacteria	p__Actinobacteriota	c__Actinomycetia	o__Mycobacteriales	f__Mycobacteriaceae	g__Mycobacterium	s__Mycobacterium genavense	PAS	PAS_9	HisKA_3	HATPase_c
WP_083092395.1	d__Bacteria	p__Actinobacteriota	c__Actinomycetia	o__Mycobacteriales	f__Mycobacteriaceae	g__Mycobacterium	s__Mycobacterium mantenii	PAS_9	PAS_9	HisKA_3	HATPase_c
WP_118915900.1	d__Bacteria	p__Actinobacteriota	c__Actinomycetia	o__Mycobacteriales	f__Mycobacteriaceae	g__Mycobacterium	s__Mycobacterium shigaense	PAS	PAS_9	HisKA_3	HATPase_c
WP_066820350.1	d__Bacteria	p__Actinobacteriota	c__Actinomycetia	o__Mycobacteriales	f__Mycobacteriaceae	g__Mycobacterium	s__Mycobacterium sp001665235	PAS_4
WP_067873888.1	d__Bacteria	p__Actinobacteriota	c__Actinomycetia	o__Mycobacteriales	f__Mycobacteriaceae	g__Mycobacterium	s__Mycobacterium sp001668725	PAS	PAS_4	HisKA_3	HATPase_c
WP_163794592.1	d__Bacteria	p__Actinobacteriota	c__Actinomycetia	o__Mycobacteriales	f__Mycobacteriaceae	g__Mycobacterium	s__Mycobacterium stomatepiae	PAS_4
WP_083542617.1	d__Bacteria	p__Actinobacteriota	c__Actinomycetia	o__Mycobacteriales	f__Mycobacteriaceae	g__Mycobacterium	s__Mycobacterium tuberculosis	PAS	PAS_4	GGDEF
WP_183077807.1	d__Bacteria	p__Actinobacteriota	c__Actinomycetia	o__Mycobacteriales	f__Mycobacteriaceae	g__Mycobacterium	s__Mycobacterium tuberculosis	PAS
WP_051037448.1	d__Bacteria	p__Actinobacteriota	c__Actinomycetia	o__Mycobacteriales	f__Mycobacteriaceae	g__Nocardia	s__Nocardia otitidiscaviarum	DUF4118	PAS	HisKA_2	HATPase_c
WP_084161155.1	d__Bacteria	p__Actinobacteriota	c__Actinomycetia	o__Mycobacteriales	f__Mycobacteriaceae	g__Nocardia	s__Nocardia sp000526215	DUF4118	PAS_4	HisKA_2	HATPase_c
WP_156024358.1	d__Bacteria	p__Actinobacteriota	c__Actinomycetia	o__Mycobacteriales	f__Mycobacteriaceae	g__Smaragdicoccus	s__Smaragdicoccus niigatensis	PAS	GAF_2	GGDEF	EAL
WP_169593022.1	d__Bacteria	p__Actinobacteriota	c__Actinomycetia	o__Mycobacteriales	f__Mycobacteriaceae	g__YC2-7	s__YC2-7 sp012932915	PAS	PAS_4	GGDEF	EAL
WP_090475245.1	d__Bacteria	p__Actinobacteriota	c__Actinomycetia	o__Mycobacteriales	f__Nakamurellaceae	g__Nakamurella	s__Nakamurella panacisegetis	PAS	HisKA_3	HATPase_c_2
WP_157695492.1	d__Bacteria	p__Actinobacteriota	c__Actinomycetia	o__Mycobacteriales	f__Nakamurellaceae	g__Nakamurella	s__Nakamurella panacisegetis	PAS_4
WP_164479054.1	d__Bacteria	p__Actinobacteriota	c__Actinomycetia	o__Mycobacteriales	f__Nakamurellaceae	g__Nakamurella	s__Nakamurella sp003860405	PAS	HisKA_3
WP_104483320.1	d__Bacteria	p__Actinobacteriota	c__Actinomycetia	o__Mycobacteriales	f__Pseudonocardiaceae	g__Actinokineospora	s__Actinokineospora auranticolor	dCache_1	PAS	HisKA	HATPase_c	Response_reg	Response_reg	Hpt
WP_018681503.1	d__Bacteria	p__Actinobacteriota	c__Actinomycetia	o__Mycobacteriales	f__Pseudonocardiaceae	g__Actinokineospora	s__Actinokineospora enzanensis	GAF_2	PAS_4	PAS	HisKA	HATPase_c
WP_156892993.1	d__Bacteria	p__Actinobacteriota	c__Actinomycetia	o__Mycobacteriales	f__Pseudonocardiaceae	g__Actinokineospora	s__Actinokineospora enzanensis	dCache_1	PAS	HisKA	HATPase_c	Response_reg	Response_reg	Hpt
WP_051386282.1	d__Bacteria	p__Actinobacteriota	c__Actinomycetia	o__Mycobacteriales	f__Pseudonocardiaceae	g__Actinokineospora	s__Actinokineospora inagensis	GAF_2	PAS_9	PAS	HisKA	HATPase_c
WP_084467388.1	d__Bacteria	p__Actinobacteriota	c__Actinomycetia	o__Mycobacteriales	f__Pseudonocardiaceae	g__Actinokineospora	s__Actinokineospora inagensis	dCache_1	PAS	HisKA	HATPase_c	Response_reg	Response_reg
WP_204455089.1	d__Bacteria	p__Actinobacteriota	c__Actinomycetia	o__Mycobacteriales	f__Pseudonocardiaceae	g__Actinokineospora	s__Actinokineospora mzabensis	GAF	PAS_4	PAS	HisKA	HATPase_c
WP_204455548.1	d__Bacteria	p__Actinobacteriota	c__Actinomycetia	o__Mycobacteriales	f__Pseudonocardiaceae	g__Actinokineospora	s__Actinokineospora mzabensis	dCache_1	PAS	HisKA	HATPase_c	Response_reg	Response_reg
WP_092783056.1	d__Bacteria	p__Actinobacteriota	c__Actinomycetia	o__Mycobacteriales	f__Pseudonocardiaceae	g__Actinokineospora	s__Actinokineospora terrae	dCache_1	PAS	HisKA	HATPase_c	Response_reg	Response_reg
WP_177215674.1	d__Bacteria	p__Actinobacteriota	c__Actinomycetia	o__Mycobacteriales	f__Pseudonocardiaceae	g__Actinokineospora	s__Actinokineospora terrae	GAF	PAS_4	PAS	HisKA	HATPase_c
WP_018332141.1	d__Bacteria	p__Actinobacteriota	c__Actinomycetia	o__Mycobacteriales	f__Pseudonocardiaceae	g__Actinomycetospora	s__Actinomycetospora chiangmaiensis	PAS_3	PAS	PAS_4	PAS_3	GGDEF
WP_143229865.1	d__Bacteria	p__Actinobacteriota	c__Actinomycetia	o__Mycobacteriales	f__Pseudonocardiaceae	g__Actinophytocola	s__Actinophytocola xanthii	PAS_4	PAS_9	PAS_9	HisKA	HATPase_c
WP_143760701.1	d__Bacteria	p__Actinobacteriota	c__Actinomycetia	o__Mycobacteriales	f__Pseudonocardiaceae	g__Actinosynnema	s__Actinosynnema mirum	dCache_1	PAS	HisKA	HATPase_c	Response_reg	Response_reg
WP_184669093.1	d__Bacteria	p__Actinobacteriota	c__Actinomycetia	o__Mycobacteriales	f__Pseudonocardiaceae	g__Actinosynnema	s__Actinosynnema violaceirubra	PAS	HisKA	HATPase_c	Response_reg	Response_reg
WP_184670067.1	d__Bacteria	p__Actinobacteriota	c__Actinomycetia	o__Mycobacteriales	f__Pseudonocardiaceae	g__Actinosynnema	s__Actinosynnema violaceirubra	GAF_2	PAS_4	PAS	HisKA	HATPase_c
WP_184670270.1	d__Bacteria	p__Actinobacteriota	c__Actinomycetia	o__Mycobacteriales	f__Pseudonocardiaceae	g__Actinosynnema	s__Actinosynnema violaceirubra	dCache_1	PAS	HisKA	HATPase_c	Response_reg	Hpt
WP_084098369.1	d__Bacteria	p__Actinobacteriota	c__Actinomycetia	o__Mycobacteriales	f__Pseudonocardiaceae	g__Amycolatopsis	s__Amycolatopsis japonica	MASE1	PAS_3	PAS	Response_reg	HisKA	HATPase_c
WP_091317966.1	d__Bacteria	p__Actinobacteriota	c__Actinomycetia	o__Mycobacteriales	f__Pseudonocardiaceae	g__Amycolatopsis	s__Amycolatopsis tolypomycina	PAS	Response_reg	HATPase_c
WP_204768390.1	d__Bacteria	p__Actinobacteriota	c__Actinomycetia	o__Mycobacteriales	f__Pseudonocardiaceae	g__Lentzea	s__Lentzea pudingi	PAS_8	PAS_3	PAS	PAS	HisKA	HATPase_c	Response_reg	Response_reg
WP_146350438.1	d__Bacteria	p__Actinobacteriota	c__Actinomycetia	o__Mycobacteriales	f__Pseudonocardiaceae	g__Lentzea	s__Lentzea sp007845675	GAF_2	PAS	HisKA	HATPase_c
WP_166043806.1	d__Bacteria	p__Actinobacteriota	c__Actinomycetia	o__Mycobacteriales	f__Pseudonocardiaceae	g__Lentzea	s__Lentzea sp011067745	GAF_2	PAS	HisKA	HATPase_c
WP_112268605.1	d__Bacteria	p__Actinobacteriota	c__Actinomycetia	o__Mycobacteriales	f__Pseudonocardiaceae	g__Lentzea	s__Lentzea terrae	GAF_2	PAS	HisKA	HATPase_c
WP_052667165.1	d__Bacteria	p__Actinobacteriota	c__Actinomycetia	o__Nitriliruptorales	f__Nitriliruptoraceae	g__Nitriliruptor	s__Nitriliruptor alkaliphilus	PAS_3	PAS_8	Response_reg
WP_084678433.1	d__Bacteria	p__Actinobacteriota	c__Actinomycetia	o__Propionibacteriales	f__Actinopolymorphaceae	g__Actinopolymorpha	s__Actinopolymorpha alba	Response_reg	PAS	PAS	HisKA_3	HATPase_c
WP_084678433.1	d__Bacteria	p__Actinobacteriota	c__Actinomycetia	o__Propionibacteriales	f__Actinopolymorphaceae	g__Actinopolymorpha	s__Actinopolymorpha alba	Response_reg	PAS	PAS	HisKA_3	HATPase_c
WP_092654199.1	d__Bacteria	p__Actinobacteriota	c__Actinomycetia	o__Propionibacteriales	f__Actinopolymorphaceae	g__Actinopolymorpha	s__Actinopolymorpha singaporensis	Response_reg	PAS_9	PAS	HisKA_3	HATPase_c
WP_192751741.1	d__Bacteria	p__Actinobacteriota	c__Actinomycetia	o__Propionibacteriales	f__Actinopolymorphaceae	g__Actinopolymorpha	s__Actinopolymorpha singaporensis	Response_reg	PAS_9	PAS_9	HisKA_3	HATPase_c
WP_115850997.1	d__Bacteria	p__Actinobacteriota	c__Actinomycetia	o__Propionibacteriales	f__Actinopolymorphaceae	g__Thermasporomyces	s__Thermasporomyces composti	Response_reg	PAS_9	PAS_9	HisKA_3	HATPase_c
WP_134126123.1	d__Bacteria	p__Actinobacteriota	c__Actinomycetia	o__Propionibacteriales	f__Kribbellaceae	g__Kribbella	s__Kribbella sp004366075	PAS_9	HisKA	HATPase_c	Response_reg
WP_118395751.1	d__Bacteria	p__Actinobacteriota	c__Actinomycetia	o__Propionibacteriales	f__Nocardioidaceae	g__Aeromicrobium	s__Aeromicrobium sp003443875	PAS	PAS	PAS_9	GGDEF	EAL
WP_118395751.1	d__Bacteria	p__Actinobacteriota	c__Actinomycetia	o__Propionibacteriales	f__Nocardioidaceae	g__Aeromicrobium	s__Aeromicrobium sp003443875	PAS	PAS	PAS_9	GGDEF	EAL
WP_131402366.1	d__Bacteria	p__Actinobacteriota	c__Actinomycetia	o__Propionibacteriales	f__Nocardioidaceae	g__Aeromicrobium	s__Aeromicrobium sp004336805	PAS	PAS	GGDEF	EAL
WP_153653057.1	d__Bacteria	p__Actinobacteriota	c__Actinomycetia	o__Propionibacteriales	f__Nocardioidaceae	g__Aeromicrobium	s__Aeromicrobium sp009649075	PAS	PAS_9	GGDEF	EAL
WP_173491601.1	d__Bacteria	p__Actinobacteriota	c__Actinomycetia	o__Propionibacteriales	f__Nocardioidaceae	g__Aeromicrobium	s__Aeromicrobium sp013283745	PAS	PAS	GGDEF	EAL
WP_036194147.1	d__Bacteria	p__Actinobacteriota	c__Actinomycetia	o__Propionibacteriales	f__Nocardioidaceae	g__Marmoricola	s__Marmoricola aequoreus	PAS	PAS	HisKA	HATPase_c
WP_036194147.1	d__Bacteria	p__Actinobacteriota	c__Actinomycetia	o__Propionibacteriales	f__Nocardioidaceae	g__Marmoricola	s__Marmoricola aequoreus	PAS	PAS	HisKA	HATPase_c
WP_209722203.1	d__Bacteria	p__Actinobacteriota	c__Actinomycetia	o__Propionibacteriales	f__Nocardioidaceae	g__Marmoricola	s__Marmoricola ginsengisoli	PAS	PAS_9	HisKA	HATPase_c
WP_209722203.1	d__Bacteria	p__Actinobacteriota	c__Actinomycetia	o__Propionibacteriales	f__Nocardioidaceae	g__Marmoricola	s__Marmoricola ginsengisoli	PAS	PAS_9	HisKA	HATPase_c
WP_123222548.1	d__Bacteria	p__Actinobacteriota	c__Actinomycetia	o__Propionibacteriales	f__Nocardioidaceae	g__Marmoricola	s__Marmoricola pocheonensis	PAS_9	PAS_9	HisKA	HATPase_c
WP_123222548.1	d__Bacteria	p__Actinobacteriota	c__Actinomycetia	o__Propionibacteriales	f__Nocardioidaceae	g__Marmoricola	s__Marmoricola pocheonensis	PAS_9	PAS_9	HisKA	HATPase_c
WP_123222549.1	d__Bacteria	p__Actinobacteriota	c__Actinomycetia	o__Propionibacteriales	f__Nocardioidaceae	g__Marmoricola	s__Marmoricola pocheonensis	PAS_9	PAS	HisKA	HATPase_c
WP_123222549.1	d__Bacteria	p__Actinobacteriota	c__Actinomycetia	o__Propionibacteriales	f__Nocardioidaceae	g__Marmoricola	s__Marmoricola pocheonensis	PAS_9	PAS	HisKA	HATPase_c
WP_123224304.1	d__Bacteria	p__Actinobacteriota	c__Actinomycetia	o__Propionibacteriales	f__Nocardioidaceae	g__Marmoricola	s__Marmoricola pocheonensis	PAS	HisKA	HATPase_c
WP_091731611.1	d__Bacteria	p__Actinobacteriota	c__Actinomycetia	o__Propionibacteriales	f__Nocardioidaceae	g__Marmoricola	s__Marmoricola scoriae	PAS	GAF_2	HisKA_3
WP_091732690.1	d__Bacteria	p__Actinobacteriota	c__Actinomycetia	o__Propionibacteriales	f__Nocardioidaceae	g__Marmoricola	s__Marmoricola scoriae	PAS_4	PAS	HisKA	HATPase_c
WP_091732690.1	d__Bacteria	p__Actinobacteriota	c__Actinomycetia	o__Propionibacteriales	f__Nocardioidaceae	g__Marmoricola	s__Marmoricola scoriae	PAS_4	PAS	HisKA	HATPase_c
WP_197681074.1	d__Bacteria	p__Actinobacteriota	c__Actinomycetia	o__Propionibacteriales	f__Nocardioidaceae	g__Marmoricola	s__Marmoricola scoriae	PAS	PAS_4	PAS_3	HisKA	HATPase_c	Response_reg
WP_123234514.1	d__Bacteria	p__Actinobacteriota	c__Actinomycetia	o__Propionibacteriales	f__Nocardioidaceae	g__Marmoricola	s__Marmoricola solisilvae	PAS	PAS_9	HisKA	HATPase_c
WP_051277283.1	d__Bacteria	p__Actinobacteriota	c__Actinomycetia	o__Propionibacteriales	f__Nocardioidaceae	g__Marmoricola	s__Marmoricola sp000426045	PAS	PAS_9	HisKA	HATPase_c
WP_166083875.1	d__Bacteria	p__Actinobacteriota	c__Actinomycetia	o__Propionibacteriales	f__Nocardioidaceae	g__Marmoricola_A	s__Marmoricola_A sp011299595	PAS_4
WP_052336399.1	d__Bacteria	p__Actinobacteriota	c__Actinomycetia	o__Propionibacteriales	f__Nocardioidaceae	g__Nocardioides	s__Nocardioides alkalitolerans	PAS	PAS_9	HisKA	HATPase_c
WP_207006116.1	d__Bacteria	p__Actinobacteriota	c__Actinomycetia	o__Propionibacteriales	f__Nocardioidaceae	g__Nocardioides	s__Nocardioides aromaticivorans	PAS	PAS	GGDEF	EAL
WP_125566319.1	d__Bacteria	p__Actinobacteriota	c__Actinomycetia	o__Propionibacteriales	f__Nocardioidaceae	g__Nocardioides	s__Nocardioides baekrokdamisoli	PAS	PAS	GGDEF	EAL
WP_158294952.1	d__Bacteria	p__Actinobacteriota	c__Actinomycetia	o__Propionibacteriales	f__Nocardioidaceae	g__Nocardioides	s__Nocardioides caeni	PAS	PAS_8	GGDEF	EAL
WP_186345974.1	d__Bacteria	p__Actinobacteriota	c__Actinomycetia	o__Propionibacteriales	f__Nocardioidaceae	g__Nocardioides	s__Nocardioides deserti	PAS_4	PAS_9	HisKA	HATPase_c
WP_186345974.1	d__Bacteria	p__Actinobacteriota	c__Actinomycetia	o__Propionibacteriales	f__Nocardioidaceae	g__Nocardioides	s__Nocardioides deserti	PAS_4	PAS_9	HisKA	HATPase_c
WP_084527376.1	d__Bacteria	p__Actinobacteriota	c__Actinomycetia	o__Propionibacteriales	f__Nocardioidaceae	g__Nocardioides	s__Nocardioides dokdonensis	PAS_9	HisKA	HATPase_c
WP_125036926.1	d__Bacteria	p__Actinobacteriota	c__Actinomycetia	o__Propionibacteriales	f__Nocardioidaceae	g__Nocardioides	s__Nocardioides ginsengisegetis	PAS_9	GAF_2	HisKA_3
WP_051247932.1	d__Bacteria	p__Actinobacteriota	c__Actinomycetia	o__Propionibacteriales	f__Nocardioidaceae	g__Nocardioides	s__Nocardioides halotolerans	PAS	GAF_2	HisKA_3	HATPase_c_2
WP_118924845.1	d__Bacteria	p__Actinobacteriota	c__Actinomycetia	o__Propionibacteriales	f__Nocardioidaceae	g__Nocardioides	s__Nocardioides immobilis	PAS_9	PAS_8	GGDEF	EAL
WP_170219406.1	d__Bacteria	p__Actinobacteriota	c__Actinomycetia	o__Propionibacteriales	f__Nocardioidaceae	g__Nocardioides	s__Nocardioides litoris	PAS	HisKA	HATPase_c
WP_179615356.1	d__Bacteria	p__Actinobacteriota	c__Actinomycetia	o__Propionibacteriales	f__Nocardioidaceae	g__Nocardioides	s__Nocardioides marinisabuli	PAS_4	HisKA	HATPase_c
WP_179530580.1	d__Bacteria	p__Actinobacteriota	c__Actinomycetia	o__Propionibacteriales	f__Nocardioidaceae	g__Nocardioides	s__Nocardioides marinus	PAS_9	PAS_9	HisKA	HATPase_c
WP_179530580.1	d__Bacteria	p__Actinobacteriota	c__Actinomycetia	o__Propionibacteriales	f__Nocardioidaceae	g__Nocardioides	s__Nocardioides marinus	PAS_9	PAS_9	HisKA	HATPase_c
WP_183097680.1	d__Bacteria	p__Actinobacteriota	c__Actinomycetia	o__Propionibacteriales	f__Nocardioidaceae	g__Nocardioides	s__Nocardioides pelophilus	PAS	PAS_8	PAS_9	GGDEF	EAL
WP_183097680.1	d__Bacteria	p__Actinobacteriota	c__Actinomycetia	o__Propionibacteriales	f__Nocardioidaceae	g__Nocardioides	s__Nocardioides pelophilus	PAS	PAS_8	PAS_9	GGDEF	EAL
WP_179516660.1	d__Bacteria	p__Actinobacteriota	c__Actinomycetia	o__Propionibacteriales	f__Nocardioidaceae	g__Nocardioides	s__Nocardioides perillae	PAS
WP_179517897.1	d__Bacteria	p__Actinobacteriota	c__Actinomycetia	o__Propionibacteriales	f__Nocardioidaceae	g__Nocardioides	s__Nocardioides perillae	PAS_4	PAS	HisKA	HATPase_c
WP_179518447.1	d__Bacteria	p__Actinobacteriota	c__Actinomycetia	o__Propionibacteriales	f__Nocardioidaceae	g__Nocardioides	s__Nocardioides perillae	PAS	PAS_3	PAS_4	HATPase_c
WP_091109789.1	d__Bacteria	p__Actinobacteriota	c__Actinomycetia	o__Propionibacteriales	f__Nocardioidaceae	g__Nocardioides	s__Nocardioides psychrotolerans	PAS	GAF_2	HisKA_3
WP_091111530.1	d__Bacteria	p__Actinobacteriota	c__Actinomycetia	o__Propionibacteriales	f__Nocardioidaceae	g__Nocardioides	s__Nocardioides psychrotolerans	PAS_9	HisKA	HATPase_c
WP_135266636.1	d__Bacteria	p__Actinobacteriota	c__Actinomycetia	o__Propionibacteriales	f__Nocardioidaceae	g__Nocardioides	s__Nocardioides seonyuensis	HATPase_c_2	PAS
WP_158282983.1	d__Bacteria	p__Actinobacteriota	c__Actinomycetia	o__Propionibacteriales	f__Nocardioidaceae	g__Nocardioides	s__Nocardioides silvaticus	PAS	PAS	GGDEF	EAL
WP_203043311.1	d__Bacteria	p__Actinobacteriota	c__Actinomycetia	o__Propionibacteriales	f__Nocardioidaceae	g__Nocardioides	s__Nocardioides simplex	PAS	PAS	GGDEF	EAL
WP_028642445.1	d__Bacteria	p__Actinobacteriota	c__Actinomycetia	o__Propionibacteriales	f__Nocardioidaceae	g__Nocardioides	s__Nocardioides sp000620705	PAS	PAS	HisKA	HATPase_c
WP_028642445.1	d__Bacteria	p__Actinobacteriota	c__Actinomycetia	o__Propionibacteriales	f__Nocardioidaceae	g__Nocardioides	s__Nocardioides sp000620705	PAS	PAS	HisKA	HATPase_c
WP_056150948.1	d__Bacteria	p__Actinobacteriota	c__Actinomycetia	o__Propionibacteriales	f__Nocardioidaceae	g__Nocardioides	s__Nocardioides sp001425175	PAS_9	PAS	HisKA	HATPase_c
WP_056711233.1	d__Bacteria	p__Actinobacteriota	c__Actinomycetia	o__Propionibacteriales	f__Nocardioidaceae	g__Nocardioides	s__Nocardioides sp001427795	PAS_9	PAS	GGDEF	EAL
WP_056757852.1	d__Bacteria	p__Actinobacteriota	c__Actinomycetia	o__Propionibacteriales	f__Nocardioidaceae	g__Nocardioides	s__Nocardioides sp001428565	PAS	PAS_4	GGDEF	EAL
WP_162260306.1	d__Bacteria	p__Actinobacteriota	c__Actinomycetia	o__Propionibacteriales	f__Nocardioidaceae	g__Nocardioides	s__Nocardioides sp001428565	PAS	PAS_9	GGDEF	EAL
WP_056897023.1	d__Bacteria	p__Actinobacteriota	c__Actinomycetia	o__Propionibacteriales	f__Nocardioidaceae	g__Nocardioides	s__Nocardioides sp001428825	PAS	PAS_9	GGDEF	EAL
WP_142146125.1	d__Bacteria	p__Actinobacteriota	c__Actinomycetia	o__Propionibacteriales	f__Nocardioidaceae	g__Nocardioides	s__Nocardioides sp001627335	PAS	PAS_9	PAS	HisKA	HATPase_c
WP_166140564.1	d__Bacteria	p__Actinobacteriota	c__Actinomycetia	o__Propionibacteriales	f__Nocardioidaceae	g__Nocardioides	s__Nocardioides sp001627335	PAS	HisKA	HATPase_c
WP_192682659.1	d__Bacteria	p__Actinobacteriota	c__Actinomycetia	o__Propionibacteriales	f__Nocardioidaceae	g__Nocardioides	s__Nocardioides sp001627335	PAS_4	PAS	GGDEF
WP_193661092.1	d__Bacteria	p__Actinobacteriota	c__Actinomycetia	o__Propionibacteriales	f__Nocardioidaceae	g__Nocardioides	s__Nocardioides sp001627335	PAS_4	HisKA	HATPase_c
WP_194504065.1	d__Bacteria	p__Actinobacteriota	c__Actinomycetia	o__Propionibacteriales	f__Nocardioidaceae	g__Nocardioides	s__Nocardioides sp001627335	PAS_4	PAS_9	HisKA	HATPase_c
WP_194504065.1	d__Bacteria	p__Actinobacteriota	c__Actinomycetia	o__Propionibacteriales	f__Nocardioidaceae	g__Nocardioides	s__Nocardioides sp001627335	PAS_4	PAS_9	HisKA	HATPase_c
WP_205291530.1	d__Bacteria	p__Actinobacteriota	c__Actinomycetia	o__Propionibacteriales	f__Nocardioidaceae	g__Nocardioides	s__Nocardioides sp001627335	PAS_4	PAS	GGDEF	EAL
WP_210504049.1	d__Bacteria	p__Actinobacteriota	c__Actinomycetia	o__Propionibacteriales	f__Nocardioidaceae	g__Nocardioides	s__Nocardioides sp001627335	PAS	PAS_3	HisKA	HATPase_c
WP_085871664.1	d__Bacteria	p__Actinobacteriota	c__Actinomycetia	o__Propionibacteriales	f__Nocardioidaceae	g__Nocardioides	s__Nocardioides sp002117935	PAS	HisKA	HATPase_c	Response_reg	Response_reg	Hpt
WP_165763465.1	d__Bacteria	p__Actinobacteriota	c__Actinomycetia	o__Propionibacteriales	f__Nocardioidaceae	g__Nocardioides	s__Nocardioides sp002117935	PAS_9	GAF_2	HisKA_3
WP_165763473.1	d__Bacteria	p__Actinobacteriota	c__Actinomycetia	o__Propionibacteriales	f__Nocardioidaceae	g__Nocardioides	s__Nocardioides sp002117935	PAS_9	PAS_9	HisKA	HATPase_c
WP_121258004.1	d__Bacteria	p__Actinobacteriota	c__Actinomycetia	o__Propionibacteriales	f__Nocardioidaceae	g__Nocardioides	s__Nocardioides sp003660455	PAS_9	PAS	HisKA	HATPase_c
WP_121258004.1	d__Bacteria	p__Actinobacteriota	c__Actinomycetia	o__Propionibacteriales	f__Nocardioidaceae	g__Nocardioides	s__Nocardioides sp003660455	PAS_9	PAS	HisKA	HATPase_c
WP_127480648.1	d__Bacteria	p__Actinobacteriota	c__Actinomycetia	o__Propionibacteriales	f__Nocardioidaceae	g__Nocardioides	s__Nocardioides sp003710085	PAS_9	HisKA	HATPase_c
WP_168798174.1	d__Bacteria	p__Actinobacteriota	c__Actinomycetia	o__Propionibacteriales	f__Nocardioidaceae	g__Nocardioides	s__Nocardioides sp004803405	PAS_9	PAS	GGDEF	EAL
WP_136594101.1	d__Bacteria	p__Actinobacteriota	c__Actinomycetia	o__Propionibacteriales	f__Nocardioidaceae	g__Nocardioides	s__Nocardioides sp004919105	PAS	PAS	GGDEF	EAL
WP_188113587.1	d__Bacteria	p__Actinobacteriota	c__Actinomycetia	o__Propionibacteriales	f__Nocardioidaceae	g__Nocardioides	s__Nocardioides sp008373755	PAS	PAS_4	GGDEF	EAL
WP_149749039.1	d__Bacteria	p__Actinobacteriota	c__Actinomycetia	o__Propionibacteriales	f__Nocardioidaceae	g__Nocardioides	s__Nocardioides sp008373765	PAS	PAS_4	GGDEF	EAL
WP_165229989.1	d__Bacteria	p__Actinobacteriota	c__Actinomycetia	o__Propionibacteriales	f__Nocardioidaceae	g__Nocardioides	s__Nocardioides sp011046535	PAS_9	HisKA	HATPase_c
WP_165234796.1	d__Bacteria	p__Actinobacteriota	c__Actinomycetia	o__Propionibacteriales	f__Nocardioidaceae	g__Nocardioides	s__Nocardioides sp011046535	PAS_4	GAF_2	HisKA_3	HATPase_c
WP_172215941.1	d__Bacteria	p__Actinobacteriota	c__Actinomycetia	o__Propionibacteriales	f__Nocardioidaceae	g__Nocardioides	s__Nocardioides sp013155365	PAS_4	HisKA	HATPase_c
WP_154614954.1	d__Bacteria	p__Actinobacteriota	c__Actinomycetia	o__Propionibacteriales	f__Nocardioidaceae	g__Nocardioides	s__Nocardioides sp013177455	PAS_4	PAS_9	HisKA	HATPase_c
WP_154614954.1	d__Bacteria	p__Actinobacteriota	c__Actinomycetia	o__Propionibacteriales	f__Nocardioidaceae	g__Nocardioides	s__Nocardioides sp013177455	PAS_4	PAS_9	HisKA	HATPase_c
WP_157339855.1	d__Bacteria	p__Actinobacteriota	c__Actinomycetia	o__Propionibacteriales	f__Nocardioidaceae	g__Nocardioides	s__Nocardioides sp013778305	PAS_9	PAS	HisKA	HATPase_c
WP_157339855.1	d__Bacteria	p__Actinobacteriota	c__Actinomycetia	o__Propionibacteriales	f__Nocardioidaceae	g__Nocardioides	s__Nocardioides sp013778305	PAS_9	PAS	HisKA	HATPase_c
WP_157339856.1	d__Bacteria	p__Actinobacteriota	c__Actinomycetia	o__Propionibacteriales	f__Nocardioidaceae	g__Nocardioides	s__Nocardioides sp013778305	PAS	PAS_9	HisKA	HATPase_c
WP_157339856.1	d__Bacteria	p__Actinobacteriota	c__Actinomycetia	o__Propionibacteriales	f__Nocardioidaceae	g__Nocardioides	s__Nocardioides sp013778305	PAS	PAS_9	HisKA	HATPase_c
WP_182376807.1	d__Bacteria	p__Actinobacteriota	c__Actinomycetia	o__Propionibacteriales	f__Nocardioidaceae	g__Nocardioides	s__Nocardioides sp014108865	PAS_9	PAS	GGDEF	EAL
WP_182523818.1	d__Bacteria	p__Actinobacteriota	c__Actinomycetia	o__Propionibacteriales	f__Nocardioidaceae	g__Nocardioides	s__Nocardioides sp014127485	PAS_4	HisKA	HATPase_c
WP_183092944.1	d__Bacteria	p__Actinobacteriota	c__Actinomycetia	o__Propionibacteriales	f__Nocardioidaceae	g__Nocardioides	s__Nocardioides sp014180715	PAS	PAS	PAS	PAS_8	GGDEF	EAL
WP_185252892.1	d__Bacteria	p__Actinobacteriota	c__Actinomycetia	o__Propionibacteriales	f__Nocardioidaceae	g__Nocardioides	s__Nocardioides sp014212315	PAS	GAF_2	HisKA_3	HATPase_c
WP_160011848.1	d__Bacteria	p__Actinobacteriota	c__Actinomycetia	o__Propionibacteriales	f__Nocardioidaceae	g__Nocardioides	s__Nocardioides sp902506435	PAS_4	HisKA	HATPase_c
WP_179667180.1	d__Bacteria	p__Actinobacteriota	c__Actinomycetia	o__Propionibacteriales	f__Nocardioidaceae	g__Nocardioides	s__Nocardioides thalensis	PAS	PAS_9	GGDEF	EAL
WP_163770872.1	d__Bacteria	p__Actinobacteriota	c__Actinomycetia	o__Propionibacteriales	f__Nocardioidaceae	g__Nocardioides	s__Nocardioides zeae	PAS	PAS	HisKA	HATPase_c
WP_163770872.1	d__Bacteria	p__Actinobacteriota	c__Actinomycetia	o__Propionibacteriales	f__Nocardioidaceae	g__Nocardioides	s__Nocardioides zeae	PAS	PAS	HisKA	HATPase_c
WP_181642112.1	d__Bacteria	p__Actinobacteriota	c__Actinomycetia	o__Propionibacteriales	f__Nocardioidaceae	g__Nocardioides_A	s__Nocardioides_A massiliensis	PAS_9	HisKA	HATPase_c
WP_187577821.1	d__Bacteria	p__Actinobacteriota	c__Actinomycetia	o__Propionibacteriales	f__Nocardioidaceae	g__Nocardioides_B	s__Nocardioides_B mesophilus	HATPase_c_2	PAS
WP_166170834.1	d__Bacteria	p__Actinobacteriota	c__Actinomycetia	o__RP-AC37	f__Motilibacteraceae	g__K478	s__K478 sp011250635	PAS_4	PAS_9	GAF_2	SpoIIE	HATPase_c_2
WP_166172471.1	d__Bacteria	p__Actinobacteriota	c__Actinomycetia	o__RP-AC37	f__Motilibacteraceae	g__K478	s__K478 sp011250635	GAF_2	PAS	HisKA	HATPase_c
WP_166284358.1	d__Bacteria	p__Actinobacteriota	c__Actinomycetia	o__RP-AC37	f__Motilibacteraceae	g__K478	s__K478 sp011250635	GAF	PAS_4	PAS	PAS_4	PAS_4	GGDEF	EAL
WP_166284454.1	d__Bacteria	p__Actinobacteriota	c__Actinomycetia	o__RP-AC37	f__Motilibacteraceae	g__K478	s__K478 sp011250635	GAF_2	PAS	HisKA	HATPase_c
WP_166284834.1	d__Bacteria	p__Actinobacteriota	c__Actinomycetia	o__RP-AC37	f__Motilibacteraceae	g__K478	s__K478 sp011250635	MASE4	PAS
WP_166172781.1	d__Bacteria	p__Actinobacteriota	c__Actinomycetia	o__RP-AC37	f__Motilibacteraceae	g__K478	s__K478 sp011250645	MASE4	PAS_4	PAS_4	HisKA	HATPase_c
WP_121191878.1	d__Bacteria	p__Actinobacteriota	c__Actinomycetia	o__RP-AC37	f__Motilibacteraceae	g__Motilibacter	s__Motilibacter peucedani	PAS_4	HisKA_3	HATPase_c_2
WP_130491138.1	d__Bacteria	p__Actinobacteriota	c__Actinomycetia	o__RP-AC37	f__Motilibacteraceae	g__Motilibacter	s__Motilibacter rhizosphaerae	GAF_2	PAS	HisKA	HATPase_c
WP_165400390.1	d__Bacteria	p__Actinobacteriota	c__Actinomycetia	o__RP-AC37	f__Motilibacteraceae	g__Motilibacter	s__Motilibacter rhizosphaerae	HATPase_c_2	PAS
WP_133412023.1	d__Bacteria	p__Actinobacteriota	c__Actinomycetia	o__RP-AC37	f__Motilibacteraceae	g__YIM-75000	s__YIM-75000 sp003594885	GAF	PAS	GGDEF	EAL
WP_019876188.1	d__Bacteria	p__Actinobacteriota	c__Actinomycetia	o__Sporichthyales	f__Sporichthyaceae	g__Sporichthya	s__Sporichthya polymorpha	PAS	PAS	HisKA	HATPase_c	Response_reg	Response_reg	Hpt
WP_019876188.1	d__Bacteria	p__Actinobacteriota	c__Actinomycetia	o__Sporichthyales	f__Sporichthyaceae	g__Sporichthya	s__Sporichthya polymorpha	PAS	PAS	HisKA	HATPase_c	Response_reg	Response_reg	Hpt
WP_028984660.1	d__Bacteria	p__Actinobacteriota	c__Actinomycetia	o__Sporichthyales	f__Sporichthyaceae	g__Sporichthya	s__Sporichthya polymorpha	PAS	PAS
WP_194916382.1	d__Bacteria	p__Actinobacteriota	c__Actinomycetia	o__Streptomycetales	f__Catenulisporaceae	g__Catenulispora	s__Catenulispora sp013362315	PAS	PAS	SpoIIE	HATPase_c_2
WP_179816612.1	d__Bacteria	p__Actinobacteriota	c__Actinomycetia	o__Streptomycetales	f__Streptomycetaceae	g__Allostreptomyces	s__Allostreptomyces psammosilenae	HATPase_c_2	PAS	GAF	SpoIIE
WP_035858749.1	d__Bacteria	p__Actinobacteriota	c__Actinomycetia	o__Streptomycetales	f__Streptomycetaceae	g__Kitasatospora	s__Kitasatospora cheerisanensis	HATPase_c_2	PAS	GAF	SpoIIE
WP_153468112.1	d__Bacteria	p__Actinobacteriota	c__Actinomycetia	o__Streptomycetales	f__Streptomycetaceae	g__Kitasatospora	s__Kitasatospora kaniharaensis	PAS	PAS	HisKA	HATPase_c	Response_reg	Response_reg	Hpt
WP_100891651.1	d__Bacteria	p__Actinobacteriota	c__Actinomycetia	o__Streptomycetales	f__Streptomycetaceae	g__Kitasatospora	s__Kitasatospora sp001905545	PAS	PAS_4	SpoIIE	HATPase_c_2
WP_149038518.1	d__Bacteria	p__Actinobacteriota	c__Actinomycetia	o__Streptomycetales	f__Streptomycetaceae	g__Kitasatospora	s__Kitasatospora sp001905545	PAS
WP_148642033.1	d__Bacteria	p__Actinobacteriota	c__Actinomycetia	o__Streptomycetales	f__Streptomycetaceae	g__Kitasatospora	s__Kitasatospora sp002953255	PAS	PAS	PAS_4	SpoIIE	HATPase_c_2
WP_081982037.1	d__Bacteria	p__Actinobacteriota	c__Actinomycetia	o__Streptomycetales	f__Streptomycetaceae	g__Streptacidiphilus	s__Streptacidiphilus albus	PAS	PAS	SpoIIE	HATPase_c_2
WP_084700027.1	d__Bacteria	p__Actinobacteriota	c__Actinomycetia	o__Streptomycetales	f__Streptomycetaceae	g__Streptacidiphilus	s__Streptacidiphilus anmyonensis	PAS_4	SpoIIE	HATPase_c_2
WP_160311643.1	d__Bacteria	p__Actinobacteriota	c__Actinomycetia	o__Streptomycetales	f__Streptomycetaceae	g__Streptacidiphilus	s__Streptacidiphilus melanogenes	PAS	PAS	HisKA	HATPase_c	Response_reg	Response_reg	Hpt
WP_111500454.1	d__Bacteria	p__Actinobacteriota	c__Actinomycetia	o__Streptomycetales	f__Streptomycetaceae	g__Streptacidiphilus	s__Streptacidiphilus pinicola	PAS	PAS	HisKA	HATPase_c	Response_reg	Response_reg	Hpt
WP_084703790.1	d__Bacteria	p__Actinobacteriota	c__Actinomycetia	o__Streptomycetales	f__Streptomycetaceae	g__Streptacidiphilus_A	s__Streptacidiphilus_A oryzae	HATPase_c_2	PAS	GAF	SpoIIE
WP_093841106.1	d__Bacteria	p__Actinobacteriota	c__Actinomycetia	o__Streptomycetales	f__Streptomycetaceae	g__Streptomyces	s__Streptomyces aidingensis	HATPase_c_2	PAS	GAF	SpoIIE
WP_189190889.1	d__Bacteria	p__Actinobacteriota	c__Actinomycetia	o__Streptomycetales	f__Streptomycetaceae	g__Streptomyces	s__Streptomyces albiflavescens	PAS
WP_189191842.1	d__Bacteria	p__Actinobacteriota	c__Actinomycetia	o__Streptomycetales	f__Streptomycetaceae	g__Streptomyces	s__Streptomyces albiflavescens	PAS_8
WP_055497696.1	d__Bacteria	p__Actinobacteriota	c__Actinomycetia	o__Streptomycetales	f__Streptomycetaceae	g__Streptomyces	s__Streptomyces albus	HATPase_c_2	PAS	GAF	SpoIIE
WP_189704841.1	d__Bacteria	p__Actinobacteriota	c__Actinomycetia	o__Streptomycetales	f__Streptomycetaceae	g__Streptomyces	s__Streptomyces anandii	PAS_4	PAS	SpoIIE
WP_124266558.1	d__Bacteria	p__Actinobacteriota	c__Actinomycetia	o__Streptomycetales	f__Streptomycetaceae	g__Streptomyces	s__Streptomyces anulatus_C	PAS_4	PAS	SpoIIE
WP_189879783.1	d__Bacteria	p__Actinobacteriota	c__Actinomycetia	o__Streptomycetales	f__Streptomycetaceae	g__Streptomyces	s__Streptomyces bluensis	PAS_4	PAS_4	SpoIIE
WP_086773242.1	d__Bacteria	p__Actinobacteriota	c__Actinomycetia	o__Streptomycetales	f__Streptomycetaceae	g__Streptomyces	s__Streptomyces bobili	HATPase_c_2	PAS	GAF	SpoIIE
WP_086726077.1	d__Bacteria	p__Actinobacteriota	c__Actinomycetia	o__Streptomycetales	f__Streptomycetaceae	g__Streptomyces	s__Streptomyces carpinensis	HATPase_c_2	PAS
WP_189748385.1	d__Bacteria	p__Actinobacteriota	c__Actinomycetia	o__Streptomycetales	f__Streptomycetaceae	g__Streptomyces	s__Streptomyces chartreusis	PAS	PAS	PAS	SpoIIE	HATPase_c_2
WP_166020356.1	d__Bacteria	p__Actinobacteriota	c__Actinomycetia	o__Streptomycetales	f__Streptomycetaceae	g__Streptomyces	s__Streptomyces chilikensis	HATPase_c_2	PAS	GAF	SpoIIE
WP_206506060.1	d__Bacteria	p__Actinobacteriota	c__Actinomycetia	o__Streptomycetales	f__Streptomycetaceae	g__Streptomyces	s__Streptomyces chrestomyceticus	HATPase_c_2	PAS	GAF	SpoIIE
WP_190060514.1	d__Bacteria	p__Actinobacteriota	c__Actinomycetia	o__Streptomycetales	f__Streptomycetaceae	g__Streptomyces	s__Streptomyces echinoruber	PAS_4	PAS_4	SpoIIE
WP_051839254.1	d__Bacteria	p__Actinobacteriota	c__Actinomycetia	o__Streptomycetales	f__Streptomycetaceae	g__Streptomyces	s__Streptomyces fradiae	PAS_4	PAS_9	SpoIIE
WP_108953038.1	d__Bacteria	p__Actinobacteriota	c__Actinomycetia	o__Streptomycetales	f__Streptomycetaceae	g__Streptomyces	s__Streptomyces fragilis	HATPase_c_2	PAS	GAF	SpoIIE
WP_190203774.1	d__Bacteria	p__Actinobacteriota	c__Actinomycetia	o__Streptomycetales	f__Streptomycetaceae	g__Streptomyces	s__Streptomyces fumanus	HATPase_c_2	PAS	GAF	SpoIIE
WP_212530504.1	d__Bacteria	p__Actinobacteriota	c__Actinomycetia	o__Streptomycetales	f__Streptomycetaceae	g__Streptomyces	s__Streptomyces griseoincarnatus	PAS	PAS	PAS	SpoIIE	HATPase_c_2
WP_190220755.1	d__Bacteria	p__Actinobacteriota	c__Actinomycetia	o__Streptomycetales	f__Streptomycetaceae	g__Streptomyces	s__Streptomyces griseosporeus	PAS	GAF	SpoIIE
WP_190076564.1	d__Bacteria	p__Actinobacteriota	c__Actinomycetia	o__Streptomycetales	f__Streptomycetaceae	g__Streptomyces	s__Streptomyces griseoviridis	PAS	GAF_3	SpoIIE
WP_055626796.1	d__Bacteria	p__Actinobacteriota	c__Actinomycetia	o__Streptomycetales	f__Streptomycetaceae	g__Streptomyces	s__Streptomyces hirsutus	HATPase_c_2	PAS	GAF	SpoIIE
WP_089107347.1	d__Bacteria	p__Actinobacteriota	c__Actinomycetia	o__Streptomycetales	f__Streptomycetaceae	g__Streptomyces	s__Streptomyces hyaluromycini	PAS_9	PAS_9	STAS
WP_133896198.1	d__Bacteria	p__Actinobacteriota	c__Actinomycetia	o__Streptomycetales	f__Streptomycetaceae	g__Streptomyces	s__Streptomyces katrae_B	PAS	PAS	SpoIIE	HATPase_c_2
WP_137306845.1	d__Bacteria	p__Actinobacteriota	c__Actinomycetia	o__Streptomycetales	f__Streptomycetaceae	g__Streptomyces	s__Streptomyces longwoodensis	HATPase_c_2	PAS	GAF	SpoIIE
WP_190018081.1	d__Bacteria	p__Actinobacteriota	c__Actinomycetia	o__Streptomycetales	f__Streptomycetaceae	g__Streptomyces	s__Streptomyces lucensis	PAS_4	PAS_4	SpoIIE
WP_175257267.1	d__Bacteria	p__Actinobacteriota	c__Actinomycetia	o__Streptomycetales	f__Streptomycetaceae	g__Streptomyces	s__Streptomyces lunaelactis	PAS_3	PAS	HisKA_3	HATPase_c
WP_184907265.1	d__Bacteria	p__Actinobacteriota	c__Actinomycetia	o__Streptomycetales	f__Streptomycetaceae	g__Streptomyces	s__Streptomyces luteogriseus	PAS_4	PAS_9	SpoIIE
WP_190162802.1	d__Bacteria	p__Actinobacteriota	c__Actinomycetia	o__Streptomycetales	f__Streptomycetaceae	g__Streptomyces	s__Streptomyces malachitofuscus	PAS	GAF	SpoIIE
WP_101385942.1	d__Bacteria	p__Actinobacteriota	c__Actinomycetia	o__Streptomycetales	f__Streptomycetaceae	g__Streptomyces	s__Streptomyces melanogenes	PAS	PAS	SpoIIE	HATPase_c_2
WP_190194708.1	d__Bacteria	p__Actinobacteriota	c__Actinomycetia	o__Streptomycetales	f__Streptomycetaceae	g__Streptomyces	s__Streptomyces minutiscleroticus	HATPase_c_2	PAS	GAF	SpoIIE
WP_037754808.1	d__Bacteria	p__Actinobacteriota	c__Actinomycetia	o__Streptomycetales	f__Streptomycetaceae	g__Streptomyces	s__Streptomyces mirabilis	PAS_3	PAS	HisKA_3	HATPase_c
WP_071828832.1	d__Bacteria	p__Actinobacteriota	c__Actinomycetia	o__Streptomycetales	f__Streptomycetaceae	g__Streptomyces	s__Streptomyces misionensis	HATPase_c_2	PAS	GAF	SpoIIE
WP_143076850.1	d__Bacteria	p__Actinobacteriota	c__Actinomycetia	o__Streptomycetales	f__Streptomycetaceae	g__Streptomyces	s__Streptomyces monashensis	PAS_9
WP_055540433.1	d__Bacteria	p__Actinobacteriota	c__Actinomycetia	o__Streptomycetales	f__Streptomycetaceae	g__Streptomyces	s__Streptomyces neyagawaensis	PAS_4	PAS	SpoIIE
WP_052862806.1	d__Bacteria	p__Actinobacteriota	c__Actinomycetia	o__Streptomycetales	f__Streptomycetaceae	g__Streptomyces	s__Streptomyces niger	HATPase_c_2	PAS	GAF	SpoIIE
WP_046497061.1	d__Bacteria	p__Actinobacteriota	c__Actinomycetia	o__Streptomycetales	f__Streptomycetaceae	g__Streptomyces	s__Streptomyces odonnellii	PAS_4
WP_189817130.1	d__Bacteria	p__Actinobacteriota	c__Actinomycetia	o__Streptomycetales	f__Streptomycetaceae	g__Streptomyces	s__Streptomyces olivaceoviridis	PAS_4	PAS	SpoIIE
WP_079065700.1	d__Bacteria	p__Actinobacteriota	c__Actinomycetia	o__Streptomycetales	f__Streptomycetaceae	g__Streptomyces	s__Streptomyces olivochromogenes	PAS_9	PAS	PAS	SpoIIE	HATPase_c_2
WP_109280598.1	d__Bacteria	p__Actinobacteriota	c__Actinomycetia	o__Streptomycetales	f__Streptomycetaceae	g__Streptomyces	s__Streptomyces orinoci	PAS	SpoIIE
WP_135337824.1	d__Bacteria	p__Actinobacteriota	c__Actinomycetia	o__Streptomycetales	f__Streptomycetaceae	g__Streptomyces	s__Streptomyces palmae	HATPase_c_2	PAS	GAF	SpoIIE
WP_039654428.1	d__Bacteria	p__Actinobacteriota	c__Actinomycetia	o__Streptomycetales	f__Streptomycetaceae	g__Streptomyces	s__Streptomyces pluripotens	PAS_9	PAS_9	STAS
WP_078622947.1	d__Bacteria	p__Actinobacteriota	c__Actinomycetia	o__Streptomycetales	f__Streptomycetaceae	g__Streptomyces	s__Streptomyces prunicolor	PAS	PAS	PAS_4	SpoIIE	HATPase_c_2
WP_123501898.1	d__Bacteria	p__Actinobacteriota	c__Actinomycetia	o__Streptomycetales	f__Streptomycetaceae	g__Streptomyces	s__Streptomyces pseudogriseolus	PAS	PAS	SpoIIE	HATPase_c_2
WP_132851757.1	d__Bacteria	p__Actinobacteriota	c__Actinomycetia	o__Streptomycetales	f__Streptomycetaceae	g__Streptomyces	s__Streptomyces pseudogriseolus	PAS_4	PAS_4	SpoIIE
WP_145899806.1	d__Bacteria	p__Actinobacteriota	c__Actinomycetia	o__Streptomycetales	f__Streptomycetaceae	g__Streptomyces	s__Streptomyces pseudogriseolus	PAS_4	PAS_9	STAS
WP_158761889.1	d__Bacteria	p__Actinobacteriota	c__Actinomycetia	o__Streptomycetales	f__Streptomycetaceae	g__Streptomyces	s__Streptomyces pseudogriseolus	PAS_4	PAS_4	SpoIIE
WP_160166222.1	d__Bacteria	p__Actinobacteriota	c__Actinomycetia	o__Streptomycetales	f__Streptomycetaceae	g__Streptomyces	s__Streptomyces pseudogriseolus	PAS_3	PAS	HisKA	HATPase_c	Response_reg	Response_reg	Hpt
WP_161165393.1	d__Bacteria	p__Actinobacteriota	c__Actinomycetia	o__Streptomycetales	f__Streptomycetaceae	g__Streptomyces	s__Streptomyces pseudogriseolus	HATPase_c_2	PAS
WP_181795810.1	d__Bacteria	p__Actinobacteriota	c__Actinomycetia	o__Streptomycetales	f__Streptomycetaceae	g__Streptomyces	s__Streptomyces pseudogriseolus	HATPase_c_2	PAS	GAF	SpoIIE
WP_187086242.1	d__Bacteria	p__Actinobacteriota	c__Actinomycetia	o__Streptomycetales	f__Streptomycetaceae	g__Streptomyces	s__Streptomyces pseudogriseolus	PAS	GAF	SpoIIE
WP_189977593.1	d__Bacteria	p__Actinobacteriota	c__Actinomycetia	o__Streptomycetales	f__Streptomycetaceae	g__Streptomyces	s__Streptomyces pseudogriseolus	PAS
WP_192232545.1	d__Bacteria	p__Actinobacteriota	c__Actinomycetia	o__Streptomycetales	f__Streptomycetaceae	g__Streptomyces	s__Streptomyces pseudogriseolus	PAS	PAS_4	SpoIIE	HATPase_c_2
WP_192332463.1	d__Bacteria	p__Actinobacteriota	c__Actinomycetia	o__Streptomycetales	f__Streptomycetaceae	g__Streptomyces	s__Streptomyces pseudogriseolus	PAS_4	PAS	SpoIIE
WP_200419703.1	d__Bacteria	p__Actinobacteriota	c__Actinomycetia	o__Streptomycetales	f__Streptomycetaceae	g__Streptomyces	s__Streptomyces pseudogriseolus	PAS_4	PAS_4	SpoIIE
WP_201836537.1	d__Bacteria	p__Actinobacteriota	c__Actinomycetia	o__Streptomycetales	f__Streptomycetaceae	g__Streptomyces	s__Streptomyces pseudogriseolus	PAS_4	PAS_4	SpoIIE
WP_208035984.1	d__Bacteria	p__Actinobacteriota	c__Actinomycetia	o__Streptomycetales	f__Streptomycetaceae	g__Streptomyces	s__Streptomyces pseudogriseolus	PAS_4	PAS	SpoIIE
WP_209240548.1	d__Bacteria	p__Actinobacteriota	c__Actinomycetia	o__Streptomycetales	f__Streptomycetaceae	g__Streptomyces	s__Streptomyces pseudogriseolus	HATPase_c_2	PAS	GAF	SpoIIE
WP_210965827.1	d__Bacteria	p__Actinobacteriota	c__Actinomycetia	o__Streptomycetales	f__Streptomycetaceae	g__Streptomyces	s__Streptomyces pseudogriseolus	HATPase_c_2	PAS	GAF	SpoIIE
WP_125534635.1	d__Bacteria	p__Actinobacteriota	c__Actinomycetia	o__Streptomycetales	f__Streptomycetaceae	g__Streptomyces	s__Streptomyces rimosus	HATPase_c_2	PAS	GAF	SpoIIE
WP_189953590.1	d__Bacteria	p__Actinobacteriota	c__Actinomycetia	o__Streptomycetales	f__Streptomycetaceae	g__Streptomyces	s__Streptomyces roseolus	HATPase_c_2	PAS	GAF_2	SpoIIE
WP_189216449.1	d__Bacteria	p__Actinobacteriota	c__Actinomycetia	o__Streptomycetales	f__Streptomycetaceae	g__Streptomyces	s__Streptomyces ruber	HATPase_c_2	PAS	GAF	SpoIIE
WP_018528744.1	d__Bacteria	p__Actinobacteriota	c__Actinomycetia	o__Streptomycetales	f__Streptomycetaceae	g__Streptomyces	s__Streptomyces sp000373565	PAS	PAS	SpoIIE	HATPase_c_2
WP_037854937.1	d__Bacteria	p__Actinobacteriota	c__Actinomycetia	o__Streptomycetales	f__Streptomycetaceae	g__Streptomyces	s__Streptomyces sp000720185	HATPase_c_2	PAS	GAF	SpoIIE
WP_078618251.1	d__Bacteria	p__Actinobacteriota	c__Actinomycetia	o__Streptomycetales	f__Streptomycetaceae	g__Streptomyces	s__Streptomyces sp000725625	HATPase_c_2	PAS_4	GAF	SpoIIE
WP_061440630.1	d__Bacteria	p__Actinobacteriota	c__Actinomycetia	o__Streptomycetales	f__Streptomycetaceae	g__Streptomyces	s__Streptomyces sp000772045	HATPase_c_2	PAS	GAF	SpoIIE
WP_053849571.1	d__Bacteria	p__Actinobacteriota	c__Actinomycetia	o__Streptomycetales	f__Streptomycetaceae	g__Streptomyces	s__Streptomyces sp001282115	PAS_4
WP_079064539.1	d__Bacteria	p__Actinobacteriota	c__Actinomycetia	o__Streptomycetales	f__Streptomycetaceae	g__Streptomyces	s__Streptomyces sp001509485	HATPase_c_2	PAS	GAF	SpoIIE
WP_081220275.1	d__Bacteria	p__Actinobacteriota	c__Actinomycetia	o__Streptomycetales	f__Streptomycetaceae	g__Streptomyces	s__Streptomyces sp002078175	PAS_4
WP_156205001.1	d__Bacteria	p__Actinobacteriota	c__Actinomycetia	o__Streptomycetales	f__Streptomycetaceae	g__Streptomyces	s__Streptomyces sp002573955	HATPase_c_2	PAS	GAF	SpoIIE
WP_103785445.1	d__Bacteria	p__Actinobacteriota	c__Actinomycetia	o__Streptomycetales	f__Streptomycetaceae	g__Streptomyces	s__Streptomyces sp002920535	HATPase_c_2	PAS	GAF	SpoIIE
WP_103836315.1	d__Bacteria	p__Actinobacteriota	c__Actinomycetia	o__Streptomycetales	f__Streptomycetaceae	g__Streptomyces	s__Streptomyces sp002920575	PAS	PAS_4	SpoIIE	HATPase_c_2
WP_109493326.1	d__Bacteria	p__Actinobacteriota	c__Actinomycetia	o__Streptomycetales	f__Streptomycetaceae	g__Streptomyces	s__Streptomyces sp003143935	PAS_4	PAS_4	SpoIIE	HATPase_c_2
WP_109494788.1	d__Bacteria	p__Actinobacteriota	c__Actinomycetia	o__Streptomycetales	f__Streptomycetaceae	g__Streptomyces	s__Streptomyces sp003143935	PAS_4
WP_146238384.1	d__Bacteria	p__Actinobacteriota	c__Actinomycetia	o__Streptomycetales	f__Streptomycetaceae	g__Streptomyces	s__Streptomyces sp003143935	PAS_4	PAS_9	SpoIIE	HATPase_c_2
WP_078913683.1	d__Bacteria	p__Actinobacteriota	c__Actinomycetia	o__Streptomycetales	f__Streptomycetaceae	g__Streptomyces	s__Streptomyces sp003148825	PAS	PAS	SpoIIE	HATPase_c_2
WP_114016550.1	d__Bacteria	p__Actinobacteriota	c__Actinomycetia	o__Streptomycetales	f__Streptomycetaceae	g__Streptomyces	s__Streptomyces sp003323735	HATPase_c_2	PAS	GAF	SpoIIE
WP_142211867.1	d__Bacteria	p__Actinobacteriota	c__Actinomycetia	o__Streptomycetales	f__Streptomycetaceae	g__Streptomyces	s__Streptomyces sp006715635	PAS_3	PAS	HisKA	HATPase_c	Response_reg	Response_reg	Hpt
WP_186581391.1	d__Bacteria	p__Actinobacteriota	c__Actinomycetia	o__Streptomycetales	f__Streptomycetaceae	g__Streptomyces	s__Streptomyces sp007827595	PAS_4	PAS	SpoIIE
WP_150944615.1	d__Bacteria	p__Actinobacteriota	c__Actinomycetia	o__Streptomycetales	f__Streptomycetaceae	g__Streptomyces	s__Streptomyces sp009827025	PAS_3	PAS	HisKA	HATPase_c	Response_reg	Response_reg	Hpt
WP_161066007.1	d__Bacteria	p__Actinobacteriota	c__Actinomycetia	o__Streptomycetales	f__Streptomycetaceae	g__Streptomyces	s__Streptomyces sp009827025	PAS	PAS	HisKA	HATPase_c	Response_reg	Response_reg	Hpt
WP_166633443.1	d__Bacteria	p__Actinobacteriota	c__Actinomycetia	o__Streptomycetales	f__Streptomycetaceae	g__Streptomyces	s__Streptomyces sp009916105	PAS_4	PAS	SpoIIE
WP_208106828.1	d__Bacteria	p__Actinobacteriota	c__Actinomycetia	o__Streptomycetales	f__Streptomycetaceae	g__Streptomyces	s__Streptomyces sp009916105	PAS	PAS	SpoIIE	HATPase_c_2
WP_165337558.1	d__Bacteria	p__Actinobacteriota	c__Actinomycetia	o__Streptomycetales	f__Streptomycetaceae	g__Streptomyces	s__Streptomyces sp011045025	PAS_9	PAS_9	STAS
WP_030934740.1	d__Bacteria	p__Actinobacteriota	c__Actinomycetia	o__Streptomycetales	f__Streptomycetaceae	g__Streptomyces	s__Streptomyces sp900116325	PAS_4
WP_078917435.1	d__Bacteria	p__Actinobacteriota	c__Actinomycetia	o__Streptomycetales	f__Streptomycetaceae	g__Streptomyces	s__Streptomyces spiralis	HATPase_c_2	PAS
WP_104788198.1	d__Bacteria	p__Actinobacteriota	c__Actinomycetia	o__Streptomycetales	f__Streptomycetaceae	g__Streptomyces	s__Streptomyces tibetensis	PAS_4	PAS	SpoIIE
WP_030876364.1	d__Bacteria	p__Actinobacteriota	c__Actinomycetia	o__Streptomycetales	f__Streptomycetaceae	g__Streptomyces	s__Streptomyces varsoviensis	PAS_4
WP_169746112.1	d__Bacteria	p__Actinobacteriota	c__Actinomycetia	o__Streptomycetales	f__Streptomycetaceae	g__Streptomyces	s__Streptomyces violens	SpoIIE	PAS_9	PAS	SpoIIE	HATPase_c_2
WP_081237201.1	d__Bacteria	p__Actinobacteriota	c__Actinomycetia	o__Streptomycetales	f__Streptomycetaceae	g__Streptomyces	s__Streptomyces viridosporus	HATPase_c_2	PAS	GAF	SpoIIE
WP_099156225.1	d__Bacteria	p__Actinobacteriota	c__Actinomycetia	o__Streptomycetales	f__Streptomycetaceae	g__Streptomyces	s__Streptomyces viridosporus	HATPase_c_2	PAS
WP_089224563.1	d__Bacteria	p__Actinobacteriota	c__Actinomycetia	o__Streptomycetales	f__Streptomycetaceae	g__Streptomyces_B	s__Streptomyces_B glauciniger	PAS	PAS_4	SpoIIE	HATPase_c_2
WP_089226487.1	d__Bacteria	p__Actinobacteriota	c__Actinomycetia	o__Streptomycetales	f__Streptomycetaceae	g__Streptomyces_B	s__Streptomyces_B glauciniger	PAS_4
WP_127354675.1	d__Bacteria	p__Actinobacteriota	c__Actinomycetia	o__Streptomycetales	f__Streptomycetaceae	g__Streptomyces_B	s__Streptomyces_B sp003999195	PAS
WP_203673414.1	d__Bacteria	p__Actinobacteriota	c__Actinomycetia	o__Streptomycetales	f__Streptomycetaceae	g__Streptomyces_B	s__Streptomyces_B sp005860785	PAS	PAS_4	SpoIIE	HATPase_c_2
WP_014151889.1	d__Bacteria	p__Actinobacteriota	c__Actinomycetia	o__Streptomycetales	f__Streptomycetaceae	g__Streptomyces_C	s__Streptomyces_C cattleya	HATPase_c_2	PAS	GAF	SpoIIE
WP_189121900.1	d__Bacteria	p__Actinobacteriota	c__Actinomycetia	o__Streptosporangiales	f__Streptosporangiaceae	g__Nonomuraea	s__Nonomuraea cavernae	PAS
WP_157382949.1	d__Bacteria	p__Actinobacteriota	c__Actinomycetia	o__Streptosporangiales	f__Streptosporangiaceae	g__Nonomuraea	s__Nonomuraea coxensis	PAS
WP_106247451.1	d__Bacteria	p__Actinobacteriota	c__Actinomycetia	o__Streptosporangiales	f__Streptosporangiaceae	g__Nonomuraea	s__Nonomuraea fuscirosea	PAS
WP_192789234.1	d__Bacteria	p__Actinobacteriota	c__Actinomycetia	o__Streptosporangiales	f__Streptosporangiaceae	g__Nonomuraea	s__Nonomuraea longispora	PAS
WP_143022203.1	d__Bacteria	p__Actinobacteriota	c__Actinomycetia	o__Streptosporangiales	f__Streptosporangiaceae	g__Nonomuraea	s__Nonomuraea maritima	PAS
WP_139629194.1	d__Bacteria	p__Actinobacteriota	c__Actinomycetia	o__Streptosporangiales	f__Streptosporangiaceae	g__Nonomuraea	s__Nonomuraea phyllanthi	PAS	GAF_2	PAS_8	HisKA	HATPase_c
WP_181609164.1	d__Bacteria	p__Actinobacteriota	c__Actinomycetia	o__Streptosporangiales	f__Streptosporangiaceae	g__Nonomuraea	s__Nonomuraea soli	PAS_4	PAS_9	PAS	SpoIIE
WP_171074167.1	d__Bacteria	p__Actinobacteriota	c__Actinomycetia	o__Streptosporangiales	f__Streptosporangiaceae	g__Nonomuraea	s__Nonomuraea sp005893125	PAS
WP_125641093.1	d__Bacteria	p__Actinobacteriota	c__Actinomycetia	o__Streptosporangiales	f__Streptosporangiaceae	g__Nonomuraea	s__Nonomuraea spiralis	PAS
WP_138696592.1	d__Bacteria	p__Actinobacteriota	c__Actinomycetia	o__Streptosporangiales	f__Streptosporangiaceae	g__Nonomuraea	s__Nonomuraea zeae	PAS
WP_196438687.1	d__Bacteria	p__Actinobacteriota	c__Actinomycetia	o__Streptosporangiales	f__Streptosporangiaceae	g__Planomonospora	s__Planomonospora parontospora	GAF_2	PAS	GAF_2	PAS_3	HisKA	HATPase_c
WP_196439310.1	d__Bacteria	p__Actinobacteriota	c__Actinomycetia	o__Streptosporangiales	f__Streptosporangiaceae	g__Planomonospora	s__Planomonospora parontospora	dCache_1	PAS	HisKA	HATPase_c	Response_reg	Response_reg	Hpt
WP_196439992.1	d__Bacteria	p__Actinobacteriota	c__Actinomycetia	o__Streptosporangiales	f__Streptosporangiaceae	g__Planomonospora	s__Planomonospora parontospora	GAF_2	PAS	HisKA	HATPase_c
WP_196449124.1	d__Bacteria	p__Actinobacteriota	c__Actinomycetia	o__Streptosporangiales	f__Streptosporangiaceae	g__Planomonospora	s__Planomonospora parontospora	PAS_4	PAS_9	STAS
WP_196449798.1	d__Bacteria	p__Actinobacteriota	c__Actinomycetia	o__Streptosporangiales	f__Streptosporangiaceae	g__Planomonospora	s__Planomonospora parontospora	PAS	PAS_4	GAF_2	PAS_3	HisKA	HATPase_c
WP_196452500.1	d__Bacteria	p__Actinobacteriota	c__Actinomycetia	o__Streptosporangiales	f__Streptosporangiaceae	g__Planomonospora	s__Planomonospora parontospora	PAS	SpoIIE	HATPase_c_2
WP_196468348.1	d__Bacteria	p__Actinobacteriota	c__Actinomycetia	o__Streptosporangiales	f__Streptosporangiaceae	g__Planomonospora	s__Planomonospora parontospora	GAF_2	PAS	HisKA	HATPase_c
WP_204054279.1	d__Bacteria	p__Actinobacteriota	c__Actinomycetia	o__Streptosporangiales	f__Streptosporangiaceae	g__Planomonospora	s__Planomonospora parontospora	dCache_1	PAS	HisKA	HATPase_c	Response_reg	Response_reg	Hpt
WP_068923852.1	d__Bacteria	p__Actinobacteriota	c__Actinomycetia	o__Streptosporangiales	f__Streptosporangiaceae	g__Planomonospora	s__Planomonospora rosea	GAF_2	PAS	HisKA	HATPase_c
WP_189243445.1	d__Bacteria	p__Actinobacteriota	c__Actinomycetia	o__Streptosporangiales	f__Streptosporangiaceae	g__Planomonospora	s__Planomonospora rosea	GAF_2	PAS	HisKA	HATPase_c
WP_203878433.1	d__Bacteria	p__Actinobacteriota	c__Actinomycetia	o__Streptosporangiales	f__Streptosporangiaceae	g__Planomonospora	s__Planomonospora rosea	GAF_2	PAS	HisKA	HATPase_c
WP_203892943.1	d__Bacteria	p__Actinobacteriota	c__Actinomycetia	o__Streptosporangiales	f__Streptosporangiaceae	g__Planomonospora	s__Planomonospora rosea	GAF_2	PAS	GAF_2	PAS_3	HisKA	HATPase_c
WP_204068286.1	d__Bacteria	p__Actinobacteriota	c__Actinomycetia	o__Streptosporangiales	f__Streptosporangiaceae	g__Planomonospora	s__Planomonospora rosea	GAF	PAS	PAS_4	GAF_2	PAS_3	PAS_3	HisKA	HATPase_c
WP_184938049.1	d__Bacteria	p__Actinobacteriota	c__Actinomycetia	o__Streptosporangiales	f__Streptosporangiaceae	g__Planomonospora	s__Planomonospora venezuelensis	dCache_1	PAS	HisKA	HATPase_c	Response_reg	Response_reg	Hpt
WP_184942473.1	d__Bacteria	p__Actinobacteriota	c__Actinomycetia	o__Streptosporangiales	f__Streptosporangiaceae	g__Planomonospora	s__Planomonospora venezuelensis	GAF_2	PAS	HisKA	HATPase_c
WP_184944633.1	d__Bacteria	p__Actinobacteriota	c__Actinomycetia	o__Streptosporangiales	f__Streptosporangiaceae	g__Planomonospora	s__Planomonospora venezuelensis	GAF_2	PAS	GAF_2	PAS_3	HisKA	HATPase_c
WP_030176801.1	d__Bacteria	p__Actinobacteriota	c__Actinomycetia	o__Streptosporangiales	f__Streptosporangiaceae	g__Spirillospora	s__Spirillospora albida	GAF_2	PAS	HisKA	HATPase_c
WP_125620047.1	d__Bacteria	p__Actinobacteriota	c__Actinomycetia	o__Streptosporangiales	f__Streptosporangiaceae	g__Spirillospora	s__Spirillospora rifamycini	HATPase_c_2	PAS
WP_151569602.1	d__Bacteria	p__Actinobacteriota	c__Actinomycetia	o__Streptosporangiales	f__Streptosporangiaceae	g__Spirillospora	s__Spirillospora rudentiformis	PAS_9	PAS_4	SpoIIE	HATPase_c_2
WP_207709857.1	d__Bacteria	p__Actinobacteriota	c__Actinomycetia	o__Streptosporangiales	f__Streptosporangiaceae	g__Spirillospora	s__Spirillospora sp009604375	PAS_4	PAS_9	PAS_4	SpoIIE
WP_187238693.1	d__Bacteria	p__Actinobacteriota	c__Actinomycetia	o__Streptosporangiales	f__Streptosporangiaceae	g__Spirillospora	s__Spirillospora sp009793335	PAS_9	PAS_9	STAS
WP_208240104.1	d__Bacteria	p__Actinobacteriota	c__Actinomycetia	o__Streptosporangiales	f__Streptosporangiaceae	g__Spirillospora	s__Spirillospora sp009793335	HATPase_c_2	PAS	GAF	SpoIIE
WP_187365843.1	d__Bacteria	p__Actinobacteriota	c__Actinomycetia	o__Streptosporangiales	f__Streptosporangiaceae	g__Trebonia	s__Trebonia kvetii	STAS	PAS_9
WP_162924438.1	d__Bacteria	p__Actinobacteriota	c__Rubrobacteria	o__Rubrobacterales	f__Rubrobacteraceae	g__Rubrobacter	s__Rubrobacter indicoceani	PAS_4	PAS_9	PAS_9	PAS_4	GGDEF	EAL
WP_053057677.1	d__Bacteria	p__Actinobacteriota	c__Rubrobacteria	o__Rubrobacterales	f__Rubrobacteraceae	g__Rubrobacter_A	s__Rubrobacter_A aplysinae	PAS	PAS_9	PAS_4	PAS_9	PAS_3	PAS_3	GAF	HisKA	HATPase_c	Response_reg	Response_reg	Hpt
WP_166173177.1	d__Bacteria	p__Actinobacteriota	c__Rubrobacteria	o__Rubrobacterales	f__Rubrobacteraceae	g__SCSIO-52909	s__SCSIO-52909 sp011492945	HAMP	PAS_9	PAS_9	PAS_4	GAF_2	HisKA	HATPase_c	Response_reg	Response_reg	Hpt
WP_166174539.1	d__Bacteria	p__Actinobacteriota	c__Rubrobacteria	o__Rubrobacterales	f__Rubrobacteraceae	g__SCSIO-52909	s__SCSIO-52909 sp011492945	MHYT	MHYT	MHYT	MHYT	PAS_9	PAS_9	HisKA	HATPase_c	Response_reg	Response_reg	Hpt
WP_166177760.1	d__Bacteria	p__Actinobacteriota	c__Rubrobacteria	o__Rubrobacterales	f__Rubrobacteraceae	g__SCSIO-52909	s__SCSIO-52909 sp011492945	PAS	PAS_3	PAS_4	PAS_3	PAS_3	HisKA	HATPase_c	Response_reg	Hpt
WP_166396754.1	d__Bacteria	p__Actinobacteriota	c__Rubrobacteria	o__Rubrobacterales	f__Rubrobacteraceae	g__SCSIO-52915	s__SCSIO-52915 sp011492965	MHYT	MHYT	MHYT	PAS	PAS_9	HisKA	HATPase_c	Response_reg	Response_reg	Hpt
WP_166397339.1	d__Bacteria	p__Actinobacteriota	c__Rubrobacteria	o__Rubrobacterales	f__Rubrobacteraceae	g__SCSIO-52915	s__SCSIO-52915 sp011492965	PAS_4	PAS_3	PAS_9	PAS_4	PAS_9	HisKA	HATPase_c
WP_166397760.1	d__Bacteria	p__Actinobacteriota	c__Rubrobacteria	o__Rubrobacterales	f__Rubrobacteraceae	g__SCSIO-52915	s__SCSIO-52915 sp011492965	PAS_4	PAS_4	PAS	PAS_4	PAS	HisKA_3	HATPase_c
WP_114795582.1	d__Bacteria	p__Actinobacteriota	c__Thermoleophilia	o__Gaiellales	f__Gaiellaceae	g__Gaiella	s__Gaiella occulta	PAS	HisKA	HATPase_c
WP_146916740.1	d__Bacteria	p__Actinobacteriota	c__Thermoleophilia	o__Solirubrobacterales	f__Solirubrobacteraceae	g__Baekduia	s__Baekduia soli	GAF_2	PAS_4	GAF_2	GGDEF
WP_027004788.1	d__Bacteria	p__Actinobacteriota	c__Thermoleophilia	o__Solirubrobacterales	f__Solirubrobacteraceae	g__Conexibacter_A	s__Conexibacter_A woesei_A	GAF	PAS_4	GAF_2	GGDEF
WP_051221859.1	d__Bacteria	p__Actinobacteriota	c__Thermoleophilia	o__Solirubrobacterales	f__Solirubrobacteraceae	g__Conexibacter_A	s__Conexibacter_A woesei_A	PAS	GAF_2	GAF_2	GAF_2	GGDEF
WP_205697055.1	d__Bacteria	p__Actinobacteriota	c__Thermoleophilia	o__Solirubrobacterales	f__Solirubrobacteraceae	g__Conexibacter_A	s__Conexibacter_A woesei_A	PAS	PAS	PAS	GGDEF
WP_007575736.1	d__Bacteria	p__Actinobacteriota	c__Thermoleophilia	o__Solirubrobacterales	f__Solirubrobacteraceae	g__Patulibacter	s__Patulibacter medicamentivorans	PAS	HisKA	HATPase_c	Response_reg
WP_107567680.1	d__Bacteria	p__Actinobacteriota	c__Thermoleophilia	o__Solirubrobacterales	f__Solirubrobacteraceae	g__SEOHO-28	s__SEOHO-28 sp003044185	PAS	HisKA	HATPase_c
WP_121246856.1	d__Bacteria	p__Actinobacteriota	c__Thermoleophilia	o__Solirubrobacterales	f__Solirubrobacteraceae	g__Solirubrobacter	s__Solirubrobacter pauli	PAS	HisKA_3
WP_121248823.1	d__Bacteria	p__Actinobacteriota	c__Thermoleophilia	o__Solirubrobacterales	f__Solirubrobacteraceae	g__Solirubrobacter	s__Solirubrobacter pauli	PAS_9	GAF	HisKA_3
WP_170179405.1	d__Bacteria	p__Actinobacteriota	c__Thermoleophilia	o__Solirubrobacterales	f__Solirubrobacteraceae	g__Solirubrobacter	s__Solirubrobacter pauli	GAF_2	PAS	PAS_9	GGDEF	EAL
WP_053225796.1	d__Bacteria	p__Actinobacteriota	c__Thermoleophilia	o__Solirubrobacterales	f__Solirubrobacteraceae	g__Solirubrobacter	s__Solirubrobacter soli	GAF_2	PAS	HisKA_3
WP_053226950.1	d__Bacteria	p__Actinobacteriota	c__Thermoleophilia	o__Solirubrobacterales	f__Solirubrobacteraceae	g__Solirubrobacter	s__Solirubrobacter soli	GAF_2	PAS	PAS	GGDEF	EAL
WP_053227009.1	d__Bacteria	p__Actinobacteriota	c__Thermoleophilia	o__Solirubrobacterales	f__Solirubrobacteraceae	g__Solirubrobacter	s__Solirubrobacter soli	PAS	HisKA_3
WP_157591838.1	d__Bacteria	p__Actinobacteriota	c__Thermoleophilia	o__Solirubrobacterales	f__Solirubrobacteraceae	g__Solirubrobacter	s__Solirubrobacter soli	PAS	GAF_2	HisKA_3
WP_169542038.1	d__Bacteria	p__Actinobacteriota	c__Thermoleophilia	o__Solirubrobacterales	f__Solirubrobacteraceae	g__Solirubrobacter	s__Solirubrobacter soli	PAS_4	PAS_9	HATPase_c	Response_reg
WP_169542076.1	d__Bacteria	p__Actinobacteriota	c__Thermoleophilia	o__Solirubrobacterales	f__Solirubrobacteraceae	g__Solirubrobacter	s__Solirubrobacter soli	PAS_9	GAF	HisKA_3
WP_202954766.1	d__Bacteria	p__Actinobacteriota	c__Thermoleophilia	o__Solirubrobacterales	f__Solirubrobacteraceae	g__Solirubrobacter	s__Solirubrobacter soli	GAF_2	PAS	PAS_9	GGDEF	EAL
WP_202954766.1	d__Bacteria	p__Actinobacteriota	c__Thermoleophilia	o__Solirubrobacterales	f__Solirubrobacteraceae	g__Solirubrobacter	s__Solirubrobacter soli	GAF_2	PAS	PAS_9	GGDEF	EAL
WP_202956967.1	d__Bacteria	p__Actinobacteriota	c__Thermoleophilia	o__Solirubrobacterales	f__Solirubrobacteraceae	g__Solirubrobacter	s__Solirubrobacter soli	PAS	HisKA_3
WP_202958325.1	d__Bacteria	p__Actinobacteriota	c__Thermoleophilia	o__Solirubrobacterales	f__Solirubrobacteraceae	g__Solirubrobacter	s__Solirubrobacter soli	GAF_2	PAS	PAS_9	GGDEF	EAL
WP_051325123.1	d__Bacteria	p__Actinobacteriota	c__Thermoleophilia	o__Solirubrobacterales	f__Solirubrobacteraceae	g__Solirubrobacter	s__Solirubrobacter sp000425945	PAS_4	GAF	HisKA_3
WP_106380552.1	d__Bacteria	p__Armatimonadota	c__Abditibacteria	o__Abditibacteriales	f__Abditibacteriaceae	g__Abditibacterium	s__Abditibacterium utsteinense	PAS_4	PAS_3	PAS	GAF_2	HisKA	HATPase_c	Response_reg
WP_106380719.1	d__Bacteria	p__Armatimonadota	c__Abditibacteria	o__Abditibacteriales	f__Abditibacteriaceae	g__Abditibacterium	s__Abditibacterium utsteinense	GAF	PAS_3	PAS_4	PAS_9	PAS_3	HisKA	HATPase_c	Response_reg
WP_184192352.1	d__Bacteria	p__Armatimonadota	c__Armatimonadia	o__Armatimonadales	f__Armatimonadaceae	g__Armatimonas	s__Armatimonas rosea	PAS_3	PAS	PAS_3	GGDEF	HD
WP_184192364.1	d__Bacteria	p__Armatimonadota	c__Armatimonadia	o__Armatimonadales	f__Armatimonadaceae	g__Armatimonas	s__Armatimonas rosea	PAS	PAS_4	GAF_2	PAS_3	HisKA	HATPase_c
WP_184192593.1	d__Bacteria	p__Armatimonadota	c__Armatimonadia	o__Armatimonadales	f__Armatimonadaceae	g__Armatimonas	s__Armatimonas rosea	PAS	HisKA	HATPase_c	Response_reg
WP_119321274.1	d__Bacteria	p__Armatimonadota	c__Armatimonadia	o__Armatimonadales	f__Capsulimonadaceae	g__Capsulimonas	s__Capsulimonas corticalis	GAF	PAS	PAS_9	PAS_3	PAS_9	GGDEF	HD
WP_119321338.1	d__Bacteria	p__Armatimonadota	c__Armatimonadia	o__Armatimonadales	f__Capsulimonadaceae	g__Capsulimonas	s__Capsulimonas corticalis	GAF	PAS_9	PAS_4	PAS_4	PAS_9	HisKA	HATPase_c	Response_reg
WP_119322984.1	d__Bacteria	p__Armatimonadota	c__Armatimonadia	o__Armatimonadales	f__Capsulimonadaceae	g__Capsulimonas	s__Capsulimonas corticalis	GAF	PAS_3	GAF_3	PAS	GGDEF	HD
WP_119323258.1	d__Bacteria	p__Armatimonadota	c__Armatimonadia	o__Armatimonadales	f__Capsulimonadaceae	g__Capsulimonas	s__Capsulimonas corticalis	PAS_9	PAS_3	GAF	SpoIIE
WP_165864008.1	d__Bacteria	p__Armatimonadota	c__Armatimonadia	o__Armatimonadales	f__Capsulimonadaceae	g__Capsulimonas	s__Capsulimonas corticalis	PAS_4	PAS_9	PAS	HATPase_c_2
WP_165864374.1	d__Bacteria	p__Armatimonadota	c__Armatimonadia	o__Armatimonadales	f__Capsulimonadaceae	g__Capsulimonas	s__Capsulimonas corticalis	DUF4118	PAS	GAF	GAF	SpoIIE
WP_025227533.1	d__Bacteria	p__Armatimonadota	c__Fimbriimonadia	o__Fimbriimonadales	f__Fimbriimonadaceae	g__Fimbriimonas	s__Fimbriimonas ginsengisoli	PAS_9	HisKA	HATPase_c
WP_025229448.1	d__Bacteria	p__Armatimonadota	c__Fimbriimonadia	o__Fimbriimonadales	f__Fimbriimonadaceae	g__Fimbriimonas	s__Fimbriimonas ginsengisoli	GerE	PAS
WP_025229449.1	d__Bacteria	p__Armatimonadota	c__Fimbriimonadia	o__Fimbriimonadales	f__Fimbriimonadaceae	g__Fimbriimonas	s__Fimbriimonas ginsengisoli	PAS_8
WP_084178821.1	d__Bacteria	p__Armatimonadota	c__Fimbriimonadia	o__Fimbriimonadales	f__Fimbriimonadaceae	g__Fimbriimonas	s__Fimbriimonas ginsengisoli	PAS	HisKA	HATPase_c
WP_130305992.1	d__Bacteria	p__Bacteroidota	c__Bacteroidia	o__Bacteroidales	f__Marinifilaceae	g__Ancylomarina	s__Ancylomarina subtilis	PAS_9	HisKA	HATPase_c
WP_162845388.1	d__Bacteria	p__Bacteroidota	c__Bacteroidia	o__Bacteroidales	f__Marinifilaceae	g__Labilibaculum	s__Labilibaculum antarcticum	PAS	HisKA	HATPase_c
WP_101259601.1	d__Bacteria	p__Bacteroidota	c__Bacteroidia	o__Bacteroidales	f__Marinifilaceae	g__Labilibaculum	s__Labilibaculum filiforme	PAS_9	HisKA	HATPase_c
WP_101308201.1	d__Bacteria	p__Bacteroidota	c__Bacteroidia	o__Bacteroidales	f__Marinifilaceae	g__Labilibaculum	s__Labilibaculum manganireducens	PAS_9	HisKA	HATPase_c
WP_110360976.1	d__Bacteria	p__Bacteroidota	c__Bacteroidia	o__Bacteroidales	f__Marinifilaceae	g__Marinifilum	s__Marinifilum breve	PAS_9	HisKA	HATPase_c
WP_152732774.1	d__Bacteria	p__Bacteroidota	c__Bacteroidia	o__Bacteroidales	f__Marinifilaceae	g__Marinifilum	s__Marinifilum sp009295825	PAS_9	HisKA	HATPase_c
WP_171596735.1	d__Bacteria	p__Bacteroidota	c__Bacteroidia	o__Bacteroidales	f__Marinifilaceae	g__Marinifilum	s__Marinifilum sp013141825	PAS_9	HisKA	HATPase_c
WP_127344692.1	d__Bacteria	p__Bacteroidota	c__Bacteroidia	o__Bacteroidales	f__Marinifilaceae	g__RJJX01	s__RJJX01 sp003996985	PAS_9	HisKA	HATPase_c
WP_119351682.1	d__Bacteria	p__Bacteroidota	c__Bacteroidia	o__Bacteroidales	f__Prolixibacteraceae	g__Mariniphaga	s__Mariniphaga sediminis	CheB_methylest	CheR_N	CheR	PAS_10	PAS
WP_053186377.1	d__Bacteria	p__Bacteroidota	c__Bacteroidia	o__Bacteroidales	f__Prolixibacteraceae	g__Sunxiuqinia	s__Sunxiuqinia dokdonensis	PAS	PAS	PAS_9	HisKA	HATPase_c
WP_053186377.1	d__Bacteria	p__Bacteroidota	c__Bacteroidia	o__Bacteroidales	f__Prolixibacteraceae	g__Sunxiuqinia	s__Sunxiuqinia dokdonensis	PAS	PAS	PAS_9	HisKA	HATPase_c
WP_093921527.1	d__Bacteria	p__Bacteroidota	c__Bacteroidia	o__Bacteroidales	f__Prolixibacteraceae	g__Sunxiuqinia	s__Sunxiuqinia elliptica	PAS	PAS_9	HisKA	HATPase_c
WP_133464690.1	d__Bacteria	p__Bacteroidota	c__Bacteroidia	o__Bacteroidales	f__Prolixibacteraceae	g__Sunxiuqinia	s__Sunxiuqinia elliptica	PAS_9	PAS_9	PAS_3	HisKA	HATPase_c	Response_reg
WP_057953310.1	d__Bacteria	p__Bacteroidota	c__Bacteroidia	o__Bacteroidales	f__Salinivirgaceae	g__Salinivirga	s__Salinivirga cyanobacteriivorans	dCache_1	HAMP	GAF_2	PAS_9	PAS_9
WP_172284742.1	d__Bacteria	p__Bacteroidota	c__Bacteroidia	o__Bacteroidales	f__UBA12170	g__UBA12170	s__UBA12170 sp013166655	PAS	PAS_4	PAS_9	PAS_9	HisKA	HATPase_c
WP_172345819.1	d__Bacteria	p__Bacteroidota	c__Bacteroidia	o__Bacteroidales	f__UBA12170	g__UBA12170	s__UBA12170 sp013166655	Response_reg	PAS_9	PAS_9	HisKA	HATPase_c
WP_092437148.1	d__Bacteria	p__Bacteroidota	c__Bacteroidia	o__Bacteroidales	f__Williamwhitmaniaceae	g__Williamwhitmania	s__Williamwhitmania taraxaci	GAF_2	PAS_9	PAS_3	PAS_9
WP_091392161.1	d__Bacteria	p__Bacteroidota	c__Bacteroidia	o__Chitinophagales	f__Chitinophagaceae	g__Arachidicoccus	s__Arachidicoccus rhizosphaerae	PAS_9	HisKA	HATPase_c
WP_066207909.1	d__Bacteria	p__Bacteroidota	c__Bacteroidia	o__Chitinophagales	f__Chitinophagaceae	g__Arachidicoccus	s__Arachidicoccus sp001659705	PAS_9	HisKA	HATPase_c
WP_089901909.1	d__Bacteria	p__Bacteroidota	c__Bacteroidia	o__Chitinophagales	f__Chitinophagaceae	g__Chitinophaga	s__Chitinophaga arvensicola	PAS_8	PAS_9	HisKA	HATPase_c
WP_098196049.1	d__Bacteria	p__Bacteroidota	c__Bacteroidia	o__Chitinophagales	f__Chitinophagaceae	g__Chitinophaga	s__Chitinophaga caeni	PAS_9	HisKA	HATPase_c
WP_089715171.1	d__Bacteria	p__Bacteroidota	c__Bacteroidia	o__Chitinophagales	f__Chitinophagaceae	g__Chitinophaga	s__Chitinophaga costaii	PAS	PAS_9	HisKA	HATPase_c
WP_146865683.1	d__Bacteria	p__Bacteroidota	c__Bacteroidia	o__Chitinophagales	f__Chitinophagaceae	g__Chitinophaga	s__Chitinophaga cymbidii	PAS_9	HisKA	HATPase_c
WP_089838160.1	d__Bacteria	p__Bacteroidota	c__Bacteroidia	o__Chitinophagales	f__Chitinophagaceae	g__Chitinophaga	s__Chitinophaga filiformis	PAS_9	HisKA	HATPase_c
WP_199072819.1	d__Bacteria	p__Bacteroidota	c__Bacteroidia	o__Chitinophagales	f__Chitinophagaceae	g__Chitinophaga	s__Chitinophaga flava	PAS	HisKA	HATPase_c
WP_211975840.1	d__Bacteria	p__Bacteroidota	c__Bacteroidia	o__Chitinophagales	f__Chitinophagaceae	g__Chitinophaga	s__Chitinophaga flava	PAS_9	HisKA	HATPase_c
WP_212006897.1	d__Bacteria	p__Bacteroidota	c__Bacteroidia	o__Chitinophagales	f__Chitinophagaceae	g__Chitinophaga	s__Chitinophaga flava	PAS	HisKA	HATPase_c
WP_079469977.1	d__Bacteria	p__Bacteroidota	c__Bacteroidia	o__Chitinophagales	f__Chitinophagaceae	g__Chitinophaga	s__Chitinophaga ginsengisegetis	PAS_9	HisKA	HATPase_c
WP_145718364.1	d__Bacteria	p__Bacteroidota	c__Bacteroidia	o__Chitinophagales	f__Chitinophagaceae	g__Chitinophaga	s__Chitinophaga japonensis	PAS_9	HisKA	HATPase_c
WP_158618312.1	d__Bacteria	p__Bacteroidota	c__Bacteroidia	o__Chitinophagales	f__Chitinophagaceae	g__Chitinophaga	s__Chitinophaga lutea	PAS	PAS_9	HisKA	HATPase_c
WP_074237378.1	d__Bacteria	p__Bacteroidota	c__Bacteroidia	o__Chitinophagales	f__Chitinophagaceae	g__Chitinophaga	s__Chitinophaga niabensis	PAS_9	HisKA	HATPase_c
WP_157301639.1	d__Bacteria	p__Bacteroidota	c__Bacteroidia	o__Chitinophagales	f__Chitinophagaceae	g__Chitinophaga	s__Chitinophaga oryziterrae	PAS_9	HisKA	HATPase_c
WP_157302844.1	d__Bacteria	p__Bacteroidota	c__Bacteroidia	o__Chitinophagales	f__Chitinophagaceae	g__Chitinophaga	s__Chitinophaga oryziterrae	PAS	HisKA	HATPase_c
WP_108688339.1	d__Bacteria	p__Bacteroidota	c__Bacteroidia	o__Chitinophagales	f__Chitinophagaceae	g__Chitinophaga	s__Chitinophaga parva	PAS_9	PAS	HisKA	HATPase_c
WP_142678430.1	d__Bacteria	p__Bacteroidota	c__Bacteroidia	o__Chitinophagales	f__Chitinophagaceae	g__Chitinophaga	s__Chitinophaga pinensis_C	PAS	HisKA	HATPase_c
WP_089911784.1	d__Bacteria	p__Bacteroidota	c__Bacteroidia	o__Chitinophagales	f__Chitinophagaceae	g__Chitinophaga	s__Chitinophaga rupis	PAS_9	HisKA	HATPase_c
WP_072362984.1	d__Bacteria	p__Bacteroidota	c__Bacteroidia	o__Chitinophagales	f__Chitinophagaceae	g__Chitinophaga	s__Chitinophaga sancti	PAS	HisKA	HATPase_c
WP_072364963.1	d__Bacteria	p__Bacteroidota	c__Bacteroidia	o__Chitinophagales	f__Chitinophagaceae	g__Chitinophaga	s__Chitinophaga sancti	PAS_9	HisKA	HATPase_c
WP_183287330.1	d__Bacteria	p__Bacteroidota	c__Bacteroidia	o__Chitinophagales	f__Chitinophagaceae	g__Chitinophaga	s__Chitinophaga sancti	PAS_9	HisKA	HATPase_c
WP_111596339.1	d__Bacteria	p__Bacteroidota	c__Bacteroidia	o__Chitinophagales	f__Chitinophagaceae	g__Chitinophaga	s__Chitinophaga skermanii	PAS_9	HisKA	HATPase_c
WP_083723960.1	d__Bacteria	p__Bacteroidota	c__Bacteroidia	o__Chitinophagales	f__Chitinophagaceae	g__Chitinophaga	s__Chitinophaga sp001975825	PAS	HisKA	HATPase_c
WP_083730022.1	d__Bacteria	p__Bacteroidota	c__Bacteroidia	o__Chitinophagales	f__Chitinophagaceae	g__Chitinophaga	s__Chitinophaga sp001975825	PAS_9	HisKA	HATPase_c
WP_119081180.1	d__Bacteria	p__Bacteroidota	c__Bacteroidia	o__Chitinophagales	f__Chitinophagaceae	g__Chitinophaga	s__Chitinophaga sp003177275	PAS	PAS	HisKA	HATPase_c
WP_116856714.1	d__Bacteria	p__Bacteroidota	c__Bacteroidia	o__Chitinophagales	f__Chitinophagaceae	g__Chitinophaga	s__Chitinophaga sp003412465	PAS_9	HisKA	HATPase_c
WP_148388979.1	d__Bacteria	p__Bacteroidota	c__Bacteroidia	o__Chitinophagales	f__Chitinophagaceae	g__Chitinophaga	s__Chitinophaga sp008086345	PAS_9	HisKA	HATPase_c
WP_149841466.1	d__Bacteria	p__Bacteroidota	c__Bacteroidia	o__Chitinophagales	f__Chitinophagaceae	g__Chitinophaga	s__Chitinophaga sp008386695	PAS_9	HisKA	HATPase_c
WP_153660267.1	d__Bacteria	p__Bacteroidota	c__Bacteroidia	o__Chitinophagales	f__Chitinophagaceae	g__Chitinophaga	s__Chitinophaga sp009647655	PAS	HisKA	HATPase_c
WP_153663951.1	d__Bacteria	p__Bacteroidota	c__Bacteroidia	o__Chitinophagales	f__Chitinophagaceae	g__Chitinophaga	s__Chitinophaga sp009647655	PAS_9	HisKA	HATPase_c
WP_157306398.1	d__Bacteria	p__Bacteroidota	c__Bacteroidia	o__Chitinophagales	f__Chitinophagaceae	g__Chitinophaga	s__Chitinophaga sp009758205	PAS_9	HisKA	HATPase_c
WP_202929116.1	d__Bacteria	p__Bacteroidota	c__Bacteroidia	o__Chitinophagales	f__Chitinophagaceae	g__Chitinophaga	s__Chitinophaga sp010093065	PAS	HisKA	HATPase_c
WP_167021397.1	d__Bacteria	p__Bacteroidota	c__Bacteroidia	o__Chitinophagales	f__Chitinophagaceae	g__Chitinophaga	s__Chitinophaga sp011752935	PAS_9	PAS_9	HisKA	HATPase_c
WP_168762499.1	d__Bacteria	p__Bacteroidota	c__Bacteroidia	o__Chitinophagales	f__Chitinophagaceae	g__Chitinophaga	s__Chitinophaga sp012726295	PAS_9	HisKA	HATPase_c
WP_168765747.1	d__Bacteria	p__Bacteroidota	c__Bacteroidia	o__Chitinophagales	f__Chitinophagaceae	g__Chitinophaga	s__Chitinophaga sp012726295	PAS	HisKA	HATPase_c
WP_089785764.1	d__Bacteria	p__Bacteroidota	c__Bacteroidia	o__Chitinophagales	f__Chitinophagaceae	g__Chitinophaga	s__Chitinophaga sp900110995	PAS	HisKA	HATPase_c
WP_090104128.1	d__Bacteria	p__Bacteroidota	c__Bacteroidia	o__Chitinophagales	f__Chitinophagaceae	g__Chitinophaga	s__Chitinophaga sp900112615	PAS_9	HisKA	HATPase_c
WP_089758120.1	d__Bacteria	p__Bacteroidota	c__Bacteroidia	o__Chitinophagales	f__Chitinophagaceae	g__Chitinophaga	s__Chitinophaga terrae	PAS_8	PAS_9	HisKA	HATPase_c
WP_089766140.1	d__Bacteria	p__Bacteroidota	c__Bacteroidia	o__Chitinophagales	f__Chitinophagaceae	g__Chitinophaga	s__Chitinophaga terrae	PAS	HisKA	HATPase_c
WP_168871425.1	d__Bacteria	p__Bacteroidota	c__Bacteroidia	o__Chitinophagales	f__Chitinophagaceae	g__Chitinophaga	s__Chitinophaga varians_A	PAS	HisKA	HATPase_c
WP_143306894.1	d__Bacteria	p__Bacteroidota	c__Bacteroidia	o__Chitinophagales	f__Chitinophagaceae	g__Chitinophaga	s__Chitinophaga vietnamensis	PAS_9	HisKA	HATPase_c
WP_073041019.1	d__Bacteria	p__Bacteroidota	c__Bacteroidia	o__Chitinophagales	f__Chitinophagaceae	g__Cnuella	s__Cnuella takakiae	PAS	HisKA	HATPase_c
WP_073048187.1	d__Bacteria	p__Bacteroidota	c__Bacteroidia	o__Chitinophagales	f__Chitinophagaceae	g__Cnuella	s__Cnuella takakiae	CHASE3	PAS_4	PAS	PAS_3	PAS_9	PAS_3	PAS_3	HisKA	HATPase_c	Response_reg	Hpt
WP_073048187.1	d__Bacteria	p__Bacteroidota	c__Bacteroidia	o__Chitinophagales	f__Chitinophagaceae	g__Cnuella	s__Cnuella takakiae	CHASE3	PAS_4	PAS	PAS_3	PAS_9	PAS_3	PAS_3	HisKA	HATPase_c	Response_reg	Hpt
WP_116846025.1	d__Bacteria	p__Bacteroidota	c__Bacteroidia	o__Chitinophagales	f__Chitinophagaceae	g__Deminuibacter	s__Deminuibacter soli	PAS	HisKA	HATPase_c	Response_reg
WP_133997569.1	d__Bacteria	p__Bacteroidota	c__Bacteroidia	o__Chitinophagales	f__Chitinophagaceae	g__Dinghuibacter	s__Dinghuibacter silviterrae	PAS_9	HisKA	HATPase_c
WP_133997609.1	d__Bacteria	p__Bacteroidota	c__Bacteroidia	o__Chitinophagales	f__Chitinophagaceae	g__Dinghuibacter	s__Dinghuibacter silviterrae	PAS	HisKA	HATPase_c
WP_150030759.1	d__Bacteria	p__Bacteroidota	c__Bacteroidia	o__Chitinophagales	f__Chitinophagaceae	g__Edaphocola	s__Edaphocola sp008629695	PAS	HisKA	HATPase_c
WP_129003368.1	d__Bacteria	p__Bacteroidota	c__Bacteroidia	o__Chitinophagales	f__Chitinophagaceae	g__Filimonas	s__Filimonas effusa	PAS	HisKA	HATPase_c
WP_129004920.1	d__Bacteria	p__Bacteroidota	c__Bacteroidia	o__Chitinophagales	f__Chitinophagaceae	g__Filimonas	s__Filimonas effusa	PAS_9	HisKA	HATPase_c	Response_reg
WP_146828945.1	d__Bacteria	p__Bacteroidota	c__Bacteroidia	o__Chitinophagales	f__Chitinophagaceae	g__Filimonas	s__Filimonas endophytica	PAS	HisKA	HATPase_c	Response_reg
WP_076378312.1	d__Bacteria	p__Bacteroidota	c__Bacteroidia	o__Chitinophagales	f__Chitinophagaceae	g__Filimonas	s__Filimonas lacunae	PAS_9	PAS_9	HisKA	HATPase_c
WP_076381319.1	d__Bacteria	p__Bacteroidota	c__Bacteroidia	o__Chitinophagales	f__Chitinophagaceae	g__Filimonas	s__Filimonas lacunae	PAS	HisKA	HATPase_c
WP_116738934.1	d__Bacteria	p__Bacteroidota	c__Bacteroidia	o__Chitinophagales	f__Chitinophagaceae	g__Filimonas	s__Filimonas lacunae	PAS	HisKA	HATPase_c
WP_133247780.1	d__Bacteria	p__Bacteroidota	c__Bacteroidia	o__Chitinophagales	f__Chitinophagaceae	g__Filimonas	s__Filimonas lacunae	PAS	HisKA	HATPase_c	Response_reg
WP_170022699.1	d__Bacteria	p__Bacteroidota	c__Bacteroidia	o__Chitinophagales	f__Chitinophagaceae	g__Filimonas	s__Filimonas lacunae	PAS_9	HisKA	HATPase_c	Response_reg
WP_188958912.1	d__Bacteria	p__Bacteroidota	c__Bacteroidia	o__Chitinophagales	f__Chitinophagaceae	g__Filimonas	s__Filimonas zeae	PAS_9	HisKA	HATPase_c	Response_reg
WP_188959342.1	d__Bacteria	p__Bacteroidota	c__Bacteroidia	o__Chitinophagales	f__Chitinophagaceae	g__Filimonas	s__Filimonas zeae	PAS	HisKA	HATPase_c
WP_131445728.1	d__Bacteria	p__Bacteroidota	c__Bacteroidia	o__Chitinophagales	f__Chitinophagaceae	g__Flaviaesturariibacter	s__Flaviaesturariibacter sp004337505	PAS_9	HisKA	HATPase_c
WP_046371128.1	d__Bacteria	p__Bacteroidota	c__Bacteroidia	o__Chitinophagales	f__Chitinophagaceae	g__Flavihumibacter	s__Flavihumibacter petaseus	PAS	HisKA	HATPase_c
WP_083990186.1	d__Bacteria	p__Bacteroidota	c__Bacteroidia	o__Chitinophagales	f__Chitinophagaceae	g__Flavihumibacter	s__Flavihumibacter petaseus	PAS	PAS_9	PAS_4	PAS_9	HisKA_3	HATPase_c
WP_052272959.1	d__Bacteria	p__Bacteroidota	c__Bacteroidia	o__Chitinophagales	f__Chitinophagaceae	g__Flavihumibacter	s__Flavihumibacter solisilvae	PAS_9	HisKA	HATPase_c
WP_052273071.1	d__Bacteria	p__Bacteroidota	c__Bacteroidia	o__Chitinophagales	f__Chitinophagaceae	g__Flavihumibacter	s__Flavihumibacter solisilvae	PAS	PAS_9	PAS_4	PAS_9	HisKA_3	HATPase_c
WP_052324073.1	d__Bacteria	p__Bacteroidota	c__Bacteroidia	o__Chitinophagales	f__Chitinophagaceae	g__Flavihumibacter	s__Flavihumibacter sp000814325	PAS_9	HisKA	HATPase_c
WP_187255991.1	d__Bacteria	p__Bacteroidota	c__Bacteroidia	o__Chitinophagales	f__Chitinophagaceae	g__Flavihumibacter	s__Flavihumibacter stibioxidans	PAS	HisKA	HATPase_c
WP_105038690.1	d__Bacteria	p__Bacteroidota	c__Bacteroidia	o__Chitinophagales	f__Chitinophagaceae	g__Flavipsychrobacter	s__Flavipsychrobacter stenotrophus	PAS_9	PAS_9	HisKA	HATPase_c
WP_072836219.1	d__Bacteria	p__Bacteroidota	c__Bacteroidia	o__Chitinophagales	f__Chitinophagaceae	g__Flavisolibacter	s__Flavisolibacter ginsengisoli	PAS_9	HisKA	HATPase_c
WP_072836732.1	d__Bacteria	p__Bacteroidota	c__Bacteroidia	o__Chitinophagales	f__Chitinophagaceae	g__Flavisolibacter	s__Flavisolibacter ginsengisoli	PAS_8	PAS	HisKA	HATPase_c
WP_146791803.1	d__Bacteria	p__Bacteroidota	c__Bacteroidia	o__Chitinophagales	f__Chitinophagaceae	g__Flavisolibacter	s__Flavisolibacter ginsenosidimutans	PAS	HisKA	HATPase_c
WP_066405345.1	d__Bacteria	p__Bacteroidota	c__Bacteroidia	o__Chitinophagales	f__Chitinophagaceae	g__Flavisolibacter_B	s__Flavisolibacter_B tropicus	PAS_9	Guanylate_cyc
WP_066409269.1	d__Bacteria	p__Bacteroidota	c__Bacteroidia	o__Chitinophagales	f__Chitinophagaceae	g__Flavisolibacter_B	s__Flavisolibacter_B tropicus	PAS_9	HisKA	HATPase_c
WP_066409301.1	d__Bacteria	p__Bacteroidota	c__Bacteroidia	o__Chitinophagales	f__Chitinophagaceae	g__Flavisolibacter_B	s__Flavisolibacter_B tropicus	PAS_9	HisKA	HATPase_c
WP_126969651.1	d__Bacteria	p__Bacteroidota	c__Bacteroidia	o__Chitinophagales	f__Chitinophagaceae	g__Gynurincola	s__Gynurincola endophyticus	PAS	PAS	HisKA	HATPase_c
WP_126974427.1	d__Bacteria	p__Bacteroidota	c__Bacteroidia	o__Chitinophagales	f__Chitinophagaceae	g__Gynurincola	s__Gynurincola endophyticus	PAS_9	HisKA	HATPase_c
WP_074419979.1	d__Bacteria	p__Bacteroidota	c__Bacteroidia	o__Chitinophagales	f__Chitinophagaceae	g__Hydrotalea	s__Hydrotalea flava	PAS	HisKA	HATPase_c
WP_111294223.1	d__Bacteria	p__Bacteroidota	c__Bacteroidia	o__Chitinophagales	f__Chitinophagaceae	g__Hydrotalea	s__Hydrotalea sandarakina	PAS_9	HisKA	HATPase_c
WP_137260792.1	d__Bacteria	p__Bacteroidota	c__Bacteroidia	o__Chitinophagales	f__Chitinophagaceae	g__Ilyomonas	s__Ilyomonas limi	PAS	HisKA	HATPase_c
WP_144884122.1	d__Bacteria	p__Bacteroidota	c__Bacteroidia	o__Chitinophagales	f__Chitinophagaceae	g__Lacibacter	s__Lacibacter cauensis	Response_reg	PAS_4	PAS_4	PAS_9	HisKA_3	HATPase_c
WP_144888078.1	d__Bacteria	p__Bacteroidota	c__Bacteroidia	o__Chitinophagales	f__Chitinophagaceae	g__Lacibacter	s__Lacibacter cauensis	PAS_9	HisKA	HATPase_c
WP_158637345.1	d__Bacteria	p__Bacteroidota	c__Bacteroidia	o__Chitinophagales	f__Chitinophagaceae	g__Lacibacter	s__Lacibacter cauensis	PAS_9	PAS_9	PAS_3	PAS_4	PAS_3	PAS_3	PAS_3	HisKA_3
WP_129132595.1	d__Bacteria	p__Bacteroidota	c__Bacteroidia	o__Chitinophagales	f__Chitinophagaceae	g__Lacibacter	s__Lacibacter luteus	Response_reg	PAS_4	PAS_4	PAS_9	HisKA_3	HATPase_c
WP_182804197.1	d__Bacteria	p__Bacteroidota	c__Bacteroidia	o__Chitinophagales	f__Chitinophagaceae	g__Lacibacter	s__Lacibacter sp014168535	Response_reg	PAS_4	PAS	PAS_3	PAS_3	PAS	HisKA_3	HATPase_c
WP_182804697.1	d__Bacteria	p__Bacteroidota	c__Bacteroidia	o__Chitinophagales	f__Chitinophagaceae	g__Lacibacter	s__Lacibacter sp014168535	PAS_9	HisKA	HATPase_c
WP_090390198.1	d__Bacteria	p__Bacteroidota	c__Bacteroidia	o__Chitinophagales	f__Chitinophagaceae	g__Niabella	s__Niabella drilacis	PAS_9	PAS_9	HisKA	HATPase_c
WP_090391241.1	d__Bacteria	p__Bacteroidota	c__Bacteroidia	o__Chitinophagales	f__Chitinophagaceae	g__Niabella	s__Niabella drilacis	PAS	HisKA	HATPase_c
WP_067754010.1	d__Bacteria	p__Bacteroidota	c__Bacteroidia	o__Chitinophagales	f__Chitinophagaceae	g__Niabella	s__Niabella ginsenosidivorans	PAS	PAS_9	HisKA	HATPase_c
WP_008584355.1	d__Bacteria	p__Bacteroidota	c__Bacteroidia	o__Chitinophagales	f__Chitinophagaceae	g__Niabella	s__Niabella soli	PAS	HisKA	HATPase_c
WP_114792270.1	d__Bacteria	p__Bacteroidota	c__Bacteroidia	o__Chitinophagales	f__Chitinophagaceae	g__Niabella	s__Niabella yanshanensis	PAS	HisKA	HATPase_c
WP_136577676.1	d__Bacteria	p__Bacteroidota	c__Bacteroidia	o__Chitinophagales	f__Chitinophagaceae	g__Niastella	s__Niastella caeni	PAS	GAF_2	HisKA	HATPase_c
WP_136578204.1	d__Bacteria	p__Bacteroidota	c__Bacteroidia	o__Chitinophagales	f__Chitinophagaceae	g__Niastella	s__Niastella caeni	PAS	PAS_9	PAS_9	HisKA	HATPase_c
WP_136578204.1	d__Bacteria	p__Bacteroidota	c__Bacteroidia	o__Chitinophagales	f__Chitinophagaceae	g__Niastella	s__Niastella caeni	PAS	PAS_9	PAS_9	HisKA	HATPase_c
WP_136580759.1	d__Bacteria	p__Bacteroidota	c__Bacteroidia	o__Chitinophagales	f__Chitinophagaceae	g__Niastella	s__Niastella caeni	PAS_9	HisKA	HATPase_c
WP_014218217.1	d__Bacteria	p__Bacteroidota	c__Bacteroidia	o__Chitinophagales	f__Chitinophagaceae	g__Niastella	s__Niastella koreensis	PAS_9	HisKA	HATPase_c
WP_014222497.1	d__Bacteria	p__Bacteroidota	c__Bacteroidia	o__Chitinophagales	f__Chitinophagaceae	g__Niastella	s__Niastella koreensis	PAS_9	HisKA	HATPase_c
WP_081195960.1	d__Bacteria	p__Bacteroidota	c__Bacteroidia	o__Chitinophagales	f__Chitinophagaceae	g__Niastella	s__Niastella koreensis	PAS_9	HisKA
WP_133055339.1	d__Bacteria	p__Bacteroidota	c__Bacteroidia	o__Chitinophagales	f__Chitinophagaceae	g__Niastella	s__Niastella koreensis	PAS_9
WP_081164148.1	d__Bacteria	p__Bacteroidota	c__Bacteroidia	o__Chitinophagales	f__Chitinophagaceae	g__Niastella	s__Niastella populi	PAS	PAS	HisKA	HATPase_c
WP_081170257.1	d__Bacteria	p__Bacteroidota	c__Bacteroidia	o__Chitinophagales	f__Chitinophagaceae	g__Niastella	s__Niastella populi	PAS_9	HisKA	HATPase_c
WP_081171750.1	d__Bacteria	p__Bacteroidota	c__Bacteroidia	o__Chitinophagales	f__Chitinophagaceae	g__Niastella	s__Niastella populi	Response_reg	PAS	PAS_9	PAS	HisKA	HATPase_c
WP_132555129.1	d__Bacteria	p__Bacteroidota	c__Bacteroidia	o__Chitinophagales	f__Chitinophagaceae	g__Niastella	s__Niastella populi	PAS	PAS	HisKA	HATPase_c
WP_132556573.1	d__Bacteria	p__Bacteroidota	c__Bacteroidia	o__Chitinophagales	f__Chitinophagaceae	g__Niastella	s__Niastella populi	PAS_9	HisKA	HATPase_c
WP_209139954.1	d__Bacteria	p__Bacteroidota	c__Bacteroidia	o__Chitinophagales	f__Chitinophagaceae	g__Niastella	s__Niastella populi	PAS	HisKA	HATPase_c
WP_081147438.1	d__Bacteria	p__Bacteroidota	c__Bacteroidia	o__Chitinophagales	f__Chitinophagaceae	g__Niastella	s__Niastella vici	PAS	HisKA	HATPase_c
WP_143773915.1	d__Bacteria	p__Bacteroidota	c__Bacteroidia	o__Chitinophagales	f__Chitinophagaceae	g__Niastella	s__Niastella vici	PAS	PAS	HisKA	HATPase_c
WP_143774179.1	d__Bacteria	p__Bacteroidota	c__Bacteroidia	o__Chitinophagales	f__Chitinophagaceae	g__Niastella	s__Niastella vici	PAS_9	PAS_9	HisKA_3	HATPase_c
WP_152266351.1	d__Bacteria	p__Bacteroidota	c__Bacteroidia	o__Chitinophagales	f__Chitinophagaceae	g__NS-102	s__NS-102 sp009192765	PAS	PAS_9	HisKA	HATPase_c
WP_152266498.1	d__Bacteria	p__Bacteroidota	c__Bacteroidia	o__Chitinophagales	f__Chitinophagaceae	g__NS-102	s__NS-102 sp009192765	PAS_9	HisKA	HATPase_c
WP_123121668.1	d__Bacteria	p__Bacteroidota	c__Bacteroidia	o__Chitinophagales	f__Chitinophagaceae	g__Palsa-955	s__Palsa-955 sp003721595	PAS	HisKA	HATPase_c
WP_150413190.1	d__Bacteria	p__Bacteroidota	c__Bacteroidia	o__Chitinophagales	f__Chitinophagaceae	g__Palsa-955	s__Palsa-955 sp008710285	PAS_9	PAS	HisKA	HATPase_c
WP_150415096.1	d__Bacteria	p__Bacteroidota	c__Bacteroidia	o__Chitinophagales	f__Chitinophagaceae	g__Palsa-955	s__Palsa-955 sp008710285	Response_reg	PAS_9	HisKA	HATPase_c
WP_147187567.1	d__Bacteria	p__Bacteroidota	c__Bacteroidia	o__Chitinophagales	f__Chitinophagaceae	g__Panacibacter	s__Panacibacter ginsenosidivorans	PAS_9	HisKA	HATPase_c
WP_147187588.1	d__Bacteria	p__Bacteroidota	c__Bacteroidia	o__Chitinophagales	f__Chitinophagaceae	g__Panacibacter	s__Panacibacter ginsenosidivorans	PAS_9	HisKA	HATPase_c
WP_147188150.1	d__Bacteria	p__Bacteroidota	c__Bacteroidia	o__Chitinophagales	f__Chitinophagaceae	g__Panacibacter	s__Panacibacter ginsenosidivorans	PAS_9	GAF_2	HisKA
WP_171607619.1	d__Bacteria	p__Bacteroidota	c__Bacteroidia	o__Chitinophagales	f__Chitinophagaceae	g__Panacibacter	s__Panacibacter sp013106755	PAS	HisKA	HATPase_c
WP_196991115.1	d__Bacteria	p__Bacteroidota	c__Bacteroidia	o__Chitinophagales	f__Chitinophagaceae	g__Panacibacter	s__Panacibacter sp013106755	PAS_4	PAS_9	PAS_9	PAS_9	PAS	PAS_9	HisKA_3	HATPase_c
WP_196991796.1	d__Bacteria	p__Bacteroidota	c__Bacteroidia	o__Chitinophagales	f__Chitinophagaceae	g__Panacibacter	s__Panacibacter sp013106755	PAS_9	PAS_9	PAS	PAS_9	PAS	PAS	PAS	PAS	HisKA_3
WP_196992184.1	d__Bacteria	p__Bacteroidota	c__Bacteroidia	o__Chitinophagales	f__Chitinophagaceae	g__Panacibacter	s__Panacibacter sp013106755	PAS_9	HisKA	HATPase_c
WP_114236419.1	d__Bacteria	p__Bacteroidota	c__Bacteroidia	o__Chitinophagales	f__Chitinophagaceae	g__Paracnuella	s__Paracnuella aquatica	PAS	HisKA	HATPase_c
WP_090662098.1	d__Bacteria	p__Bacteroidota	c__Bacteroidia	o__Chitinophagales	f__Chitinophagaceae	g__Parafilimonas	s__Parafilimonas terrae	PAS_9	HisKA	HATPase_c
WP_119050063.1	d__Bacteria	p__Bacteroidota	c__Bacteroidia	o__Chitinophagales	f__Chitinophagaceae	g__Paraflavitalea	s__Paraflavitalea soli	PAS_9	HisKA	HATPase_c
WP_167291057.1	d__Bacteria	p__Bacteroidota	c__Bacteroidia	o__Chitinophagales	f__Chitinophagaceae	g__Paraflavitalea	s__Paraflavitalea sp011759375	PAS_9	HisKA	HATPase_c
WP_167292306.1	d__Bacteria	p__Bacteroidota	c__Bacteroidia	o__Chitinophagales	f__Chitinophagaceae	g__Paraflavitalea	s__Paraflavitalea sp011759375	PAS_9	HisKA	HATPase_c
WP_167292575.1	d__Bacteria	p__Bacteroidota	c__Bacteroidia	o__Chitinophagales	f__Chitinophagaceae	g__Paraflavitalea	s__Paraflavitalea sp011759375	PAS	PAS_8	PAS_4	HisKA	HATPase_c
WP_130543752.1	d__Bacteria	p__Bacteroidota	c__Bacteroidia	o__Chitinophagales	f__Chitinophagaceae	g__Pseudobacter	s__Pseudobacter ginsenosidimutans	PAS_9	HisKA	HATPase_c
WP_127127610.1	d__Bacteria	p__Bacteroidota	c__Bacteroidia	o__Chitinophagales	f__Chitinophagaceae	g__Pseudobacter	s__Pseudobacter rhizosphaerae	PAS_9	PAS_9	HisKA	HATPase_c
WP_127127666.1	d__Bacteria	p__Bacteroidota	c__Bacteroidia	o__Chitinophagales	f__Chitinophagaceae	g__Pseudobacter	s__Pseudobacter rhizosphaerae	PAS	HisKA	HATPase_c
WP_188929718.1	d__Bacteria	p__Bacteroidota	c__Bacteroidia	o__Chitinophagales	f__Chitinophagaceae	g__Puia	s__Puia dinghuensis	PAS_9	HisKA	HATPase_c	Response_reg
WP_188932219.1	d__Bacteria	p__Bacteroidota	c__Bacteroidia	o__Chitinophagales	f__Chitinophagaceae	g__Puia	s__Puia dinghuensis	PAS_9	HisKA	HATPase_c
WP_078830383.1	d__Bacteria	p__Bacteroidota	c__Bacteroidia	o__Chitinophagales	f__Chitinophagaceae	g__Sediminibacterium	s__Sediminibacterium ginsengisoli	PAS_9	PAS	HisKA	HATPase_c
WP_133473742.1	d__Bacteria	p__Bacteroidota	c__Bacteroidia	o__Chitinophagales	f__Chitinophagaceae	g__Sediminibacterium	s__Sediminibacterium goheungense	PAS_4	PAS_4	PAS_9	PAS_4	PAS_9	PAS_9	PAS	PAS_3	HisKA	HATPase_c
WP_161817674.1	d__Bacteria	p__Bacteroidota	c__Bacteroidia	o__Chitinophagales	f__Chitinophagaceae	g__Sediminibacterium	s__Sediminibacterium roseum	PAS_9	HisKA
WP_161818502.1	d__Bacteria	p__Bacteroidota	c__Bacteroidia	o__Chitinophagales	f__Chitinophagaceae	g__Sediminibacterium	s__Sediminibacterium roseum	PAS_9	HisKA	HATPase_c
WP_037360582.1	d__Bacteria	p__Bacteroidota	c__Bacteroidia	o__Chitinophagales	f__Chitinophagaceae	g__Sediminibacterium	s__Sediminibacterium sp000515315	PAS_9	HisKA	HATPase_c
WP_198018957.1	d__Bacteria	p__Bacteroidota	c__Bacteroidia	o__Chitinophagales	f__Chitinophagaceae	g__Sediminibacterium	s__Sediminibacterium sp000515315	PAS_9	PAS	HisKA	HATPase_c
WP_147203314.1	d__Bacteria	p__Bacteroidota	c__Bacteroidia	o__Chitinophagales	f__Chitinophagaceae	g__Segetibacter	s__Segetibacter aerophilus	PAS	PAS	HisKA	HATPase_c
WP_147205686.1	d__Bacteria	p__Bacteroidota	c__Bacteroidia	o__Chitinophagales	f__Chitinophagaceae	g__Segetibacter	s__Segetibacter aerophilus	PAS_9	HisKA	HATPase_c
WP_018616537.1	d__Bacteria	p__Bacteroidota	c__Bacteroidia	o__Chitinophagales	f__Chitinophagaceae	g__Segetibacter	s__Segetibacter koreensis	PAS_9	PAS	HisKA	HATPase_c
WP_018617451.1	d__Bacteria	p__Bacteroidota	c__Bacteroidia	o__Chitinophagales	f__Chitinophagaceae	g__Segetibacter	s__Segetibacter koreensis	PAS	HisKA	HATPase_c
WP_207492408.1	d__Bacteria	p__Bacteroidota	c__Bacteroidia	o__Chitinophagales	f__Chitinophagaceae	g__Segetibacter	s__Segetibacter koreensis	PAS_9	HisKA	HATPase_c
WP_133267960.1	d__Bacteria	p__Bacteroidota	c__Bacteroidia	o__Chitinophagales	f__Chitinophagaceae	g__Segetibacter	s__Segetibacter sp004354985	PAS_9	HisKA	HATPase_c
WP_133270412.1	d__Bacteria	p__Bacteroidota	c__Bacteroidia	o__Chitinophagales	f__Chitinophagaceae	g__Segetibacter	s__Segetibacter sp004354985	PAS	HisKA	HATPase_c
WP_028787600.1	d__Bacteria	p__Bacteroidota	c__Bacteroidia	o__Chitinophagales	f__Chitinophagaceae	g__Terrimonas	s__Terrimonas ferruginea	PAS_9	HisKA	HATPase_c
WP_092460835.1	d__Bacteria	p__Bacteroidota	c__Bacteroidia	o__Chitinophagales	f__Chitinophagaceae	g__Thermoflavifilum	s__Thermoflavifilum thermophilum	PAS	HisKA	HATPase_c
WP_153798373.1	d__Bacteria	p__Bacteroidota	c__Bacteroidia	o__Chitinophagales	f__Chitinophagaceae	g__YG09	s__YG09 sp009650435	PAS	HisKA	HATPase_c
WP_052599008.1	d__Bacteria	p__Bacteroidota	c__Bacteroidia	o__Chitinophagales	f__Saprospiraceae	g__Aureispira	s__Aureispira sp000724545	PAS_9	HisKA	HATPase_c
WP_143473591.1	d__Bacteria	p__Bacteroidota	c__Bacteroidia	o__Chitinophagales	f__Saprospiraceae	g__Flavilitoribacter	s__Flavilitoribacter nigricans	PAS_9	PAS	PAS_3	HisKA	HATPase_c
WP_013765095.1	d__Bacteria	p__Bacteroidota	c__Bacteroidia	o__Chitinophagales	f__Saprospiraceae	g__Haliscomenobacter	s__Haliscomenobacter hydrossis	PAS	HisKA	HATPase_c
WP_026211315.1	d__Bacteria	p__Bacteroidota	c__Bacteroidia	o__Chitinophagales	f__Saprospiraceae	g__Lewinella	s__Lewinella cohaerens	PAS	HisKA	HATPase_c
WP_090167279.1	d__Bacteria	p__Bacteroidota	c__Bacteroidia	o__Chitinophagales	f__Saprospiraceae	g__Lewinella_A	s__Lewinella_A agarilytica	PAS_9	HisKA	HATPase_c
WP_090172347.1	d__Bacteria	p__Bacteroidota	c__Bacteroidia	o__Chitinophagales	f__Saprospiraceae	g__Lewinella_A	s__Lewinella_A agarilytica	PAS	PAS_9	HisKA	HATPase_c	Response_reg	Hpt
WP_168036330.1	d__Bacteria	p__Bacteroidota	c__Bacteroidia	o__Chitinophagales	f__Saprospiraceae	g__Lewinella_A	s__Lewinella_A antarctica	PAS	HisKA	HATPase_c
WP_183495336.1	d__Bacteria	p__Bacteroidota	c__Bacteroidia	o__Chitinophagales	f__Saprospiraceae	g__Lewinella_A	s__Lewinella_A aquimaris	PAS	HisKA	HATPase_c
WP_187467763.1	d__Bacteria	p__Bacteroidota	c__Bacteroidia	o__Chitinophagales	f__Saprospiraceae	g__Lewinella_A	s__Lewinella_A lacunae	PAS	HisKA	HATPase_c
WP_136457433.1	d__Bacteria	p__Bacteroidota	c__Bacteroidia	o__Chitinophagales	f__Saprospiraceae	g__Lewinella_A	s__Lewinella_A litorea	PAS	HisKA	HATPase_c
WP_020568847.1	d__Bacteria	p__Bacteroidota	c__Bacteroidia	o__Chitinophagales	f__Saprospiraceae	g__Lewinella_A	s__Lewinella_A persica	PAS_9	HisKA	HATPase_c
WP_020570115.1	d__Bacteria	p__Bacteroidota	c__Bacteroidia	o__Chitinophagales	f__Saprospiraceae	g__Lewinella_A	s__Lewinella_A persica	PAS_9	HisKA	HATPase_c
WP_116125434.1	d__Bacteria	p__Bacteroidota	c__Bacteroidia	o__Chitinophagales	f__Saprospiraceae	g__Lewinella_A	s__Lewinella_A sp003390915	PAS	HisKA	HATPase_c
WP_116106239.1	d__Bacteria	p__Bacteroidota	c__Bacteroidia	o__Chitinophagales	f__Saprospiraceae	g__Lewinella_A	s__Lewinella_A sp003390935	PAS_8	PAS	PAS_4	HisKA	HATPase_c	Response_reg	Hpt
WP_134270795.1	d__Bacteria	p__Bacteroidota	c__Bacteroidia	o__Chitinophagales	f__Saprospiraceae	g__Lewinella_A	s__Lewinella_A sp004375085	PAS	HisKA	HATPase_c
WP_147929513.1	d__Bacteria	p__Bacteroidota	c__Bacteroidia	o__Chitinophagales	f__Saprospiraceae	g__Lewinella_A	s__Lewinella_A sp008014675	PAS	HisKA	HATPase_c
WP_147932581.1	d__Bacteria	p__Bacteroidota	c__Bacteroidia	o__Chitinophagales	f__Saprospiraceae	g__Lewinella_A	s__Lewinella_A sp008014675	PAS	PAS_9	HisKA	HATPase_c	Response_reg	Hpt
WP_104418213.1	d__Bacteria	p__Bacteroidota	c__Bacteroidia	o__Chitinophagales	f__Saprospiraceae	g__Lewinella_A	s__Lewinella_A xylanilytica	PAS_9	HisKA	HATPase_c
WP_104418415.1	d__Bacteria	p__Bacteroidota	c__Bacteroidia	o__Chitinophagales	f__Saprospiraceae	g__Lewinella_A	s__Lewinella_A xylanilytica	PAS	PAS_9	HisKA	HATPase_c	Response_reg	Hpt
WP_147165732.1	d__Bacteria	p__Bacteroidota	c__Bacteroidia	o__Chitinophagales	f__Saprospiraceae	g__Phaeodactylibacter	s__Phaeodactylibacter luteus	PAS	HisKA	HATPase_c
WP_147168106.1	d__Bacteria	p__Bacteroidota	c__Bacteroidia	o__Chitinophagales	f__Saprospiraceae	g__Phaeodactylibacter	s__Phaeodactylibacter luteus	PAS	PAS_4	HisKA	HATPase_c
WP_160213655.1	d__Bacteria	p__Bacteroidota	c__Bacteroidia	o__Chitinophagales	f__Saprospiraceae	g__Phaeodactylibacter	s__Phaeodactylibacter xiamenensis	PAS_9	PAS_4	HisKA	HATPase_c
WP_160213827.1	d__Bacteria	p__Bacteroidota	c__Bacteroidia	o__Chitinophagales	f__Saprospiraceae	g__Phaeodactylibacter	s__Phaeodactylibacter xiamenensis	PAS_9	PAS	HisKA	HATPase_c
WP_162443347.1	d__Bacteria	p__Bacteroidota	c__Bacteroidia	o__Cytophagales	f__172606-1	g__172606-1	s__172606-1 sp010119975	PAS_9	PAS_4	PAS_3	HisKA	HATPase_c
WP_162443637.1	d__Bacteria	p__Bacteroidota	c__Bacteroidia	o__Cytophagales	f__172606-1	g__172606-1	s__172606-1 sp010119975	PAS_9	PAS_9	HisKA	HATPase_c
WP_162445757.1	d__Bacteria	p__Bacteroidota	c__Bacteroidia	o__Cytophagales	f__172606-1	g__172606-1	s__172606-1 sp010119975	GAF_2	BEX	PAS
WP_027001794.1	d__Bacteria	p__Bacteroidota	c__Bacteroidia	o__Cytophagales	f__Bernardetiaceae	g__Hugenholtzia	s__Hugenholtzia roseola	PAS_8	PAS_9	PAS_8	PAS_3	PAS_9	PAS_3	HisKA	HATPase_c
WP_027001794.1	d__Bacteria	p__Bacteroidota	c__Bacteroidia	o__Cytophagales	f__Bernardetiaceae	g__Hugenholtzia	s__Hugenholtzia roseola	PAS_8	PAS_9	PAS_8	PAS_3	PAS_9	PAS_3	HisKA	HATPase_c
WP_035758102.1	d__Bacteria	p__Bacteroidota	c__Bacteroidia	o__Cytophagales	f__Bernardetiaceae	g__Hugenholtzia	s__Hugenholtzia roseola	TPR_12	TPR_12	TPR_12	PAS	SpoIIE
WP_091548708.1	d__Bacteria	p__Bacteroidota	c__Bacteroidia	o__Cytophagales	f__Bernardetiaceae	g__Thermoflexibacter	s__Thermoflexibacter ruber	PAS	PAS_3	PAS_3	PAS_9	PAS_9	PAS_4	HAMP_2	MCPsignal
WP_091548708.1	d__Bacteria	p__Bacteroidota	c__Bacteroidia	o__Cytophagales	f__Bernardetiaceae	g__Thermoflexibacter	s__Thermoflexibacter ruber	PAS	PAS_3	PAS_3	PAS_9	PAS_9	PAS_4	HAMP_2	MCPsignal
WP_089677700.1	d__Bacteria	p__Bacteroidota	c__Bacteroidia	o__Cytophagales	f__Catalimonadaceae	g__Catalinimonas	s__Catalinimonas alkaloidigena	PAS	HisKA	HATPase_c
WP_091507295.1	d__Bacteria	p__Bacteroidota	c__Bacteroidia	o__Cytophagales	f__Catalimonadaceae	g__Flexibacter	s__Flexibacter flexilis	PAS_4	PAS	HisKA
WP_091511611.1	d__Bacteria	p__Bacteroidota	c__Bacteroidia	o__Cytophagales	f__Catalimonadaceae	g__Flexibacter	s__Flexibacter flexilis	PAS_9	PAS_9	SpoIIE
WP_177199794.1	d__Bacteria	p__Bacteroidota	c__Bacteroidia	o__Cytophagales	f__Catalimonadaceae	g__Flexibacter	s__Flexibacter flexilis	GAF_2	PAS_4	PAS_9	PAS_3	PAS_3	PAS_3	PAS_3	PAS_3	PAS
WP_177199827.1	d__Bacteria	p__Bacteroidota	c__Bacteroidia	o__Cytophagales	f__Catalimonadaceae	g__Flexibacter	s__Flexibacter flexilis	GAF_2	PAS_9	PAS_3	PAS_3	PAS_3	PAS_3
WP_187162976.1	d__Bacteria	p__Bacteroidota	c__Bacteroidia	o__Cytophagales	f__CCMP332	g__CCMP332	s__CCMP332 sp014323545	PAS	PAS	HisKA	HATPase_c
WP_187163193.1	d__Bacteria	p__Bacteroidota	c__Bacteroidia	o__Cytophagales	f__CCMP332	g__CCMP332	s__CCMP332 sp014323545	PAS	GAF_2	PAS	HisKA	HATPase_c
WP_187163685.1	d__Bacteria	p__Bacteroidota	c__Bacteroidia	o__Cytophagales	f__CCMP332	g__CCMP332	s__CCMP332 sp014323545	PAS	HisKA	HATPase_c
WP_092735261.1	d__Bacteria	p__Bacteroidota	c__Bacteroidia	o__Cytophagales	f__Cyclobacteriaceae	g__Algoriphagus	s__Algoriphagus alkaliphilus	PAS_9	PAS_3	HisKA	HATPase_c
WP_092894331.1	d__Bacteria	p__Bacteroidota	c__Bacteroidia	o__Cytophagales	f__Cyclobacteriaceae	g__Algoriphagus	s__Algoriphagus aquimarinus	PAS_4	PAS_3	PAS_9	PAS_3	PAS_9	PAS_3	PAS	HATPase_c
WP_133552071.1	d__Bacteria	p__Bacteroidota	c__Bacteroidia	o__Cytophagales	f__Cyclobacteriaceae	g__Algoriphagus	s__Algoriphagus boseongensis	PAS_3	PAS_8	PAS_3	HisKA	HATPase_c	Response_reg
WP_133554714.1	d__Bacteria	p__Bacteroidota	c__Bacteroidia	o__Cytophagales	f__Cyclobacteriaceae	g__Algoriphagus	s__Algoriphagus boseongensis	PAS	PAS	GAF	GAF	GAF_2	PAS	HisKA	HATPase_c
WP_133390918.1	d__Bacteria	p__Bacteroidota	c__Bacteroidia	o__Cytophagales	f__Cyclobacteriaceae	g__Algoriphagus	s__Algoriphagus formosus	PAS	PAS_9	GAF_2	GAF_2	PAS_9	HisKA	HATPase_c
WP_119477904.1	d__Bacteria	p__Bacteroidota	c__Bacteroidia	o__Cytophagales	f__Cyclobacteriaceae	g__Algoriphagus	s__Algoriphagus lacus	PAS_4	PAS	PAS_9	HisKA	HATPase_c
WP_198672951.1	d__Bacteria	p__Bacteroidota	c__Bacteroidia	o__Cytophagales	f__Cyclobacteriaceae	g__Algoriphagus	s__Algoriphagus litoralis	PAS	PAS	GAF_2	GAF_2	PAS	HisKA	HATPase_c
WP_075348802.1	d__Bacteria	p__Bacteroidota	c__Bacteroidia	o__Cytophagales	f__Cyclobacteriaceae	g__Algoriphagus	s__Algoriphagus marinus	PAS	PAS_9	GAF	GAF_2	GAF_2	PAS	HisKA	HATPase_c
WP_075351459.1	d__Bacteria	p__Bacteroidota	c__Bacteroidia	o__Cytophagales	f__Cyclobacteriaceae	g__Algoriphagus	s__Algoriphagus marinus	PAS_9	PAS_9	HisKA_3	HATPase_c
WP_192350906.1	d__Bacteria	p__Bacteroidota	c__Bacteroidia	o__Cytophagales	f__Cyclobacteriaceae	g__Algoriphagus	s__Algoriphagus ornithinivorans	PAS	HisKA	HATPase_c
WP_187175294.1	d__Bacteria	p__Bacteroidota	c__Bacteroidia	o__Cytophagales	f__Cyclobacteriaceae	g__Algoriphagus	s__Algoriphagus sp014324365	PAS	PAS_3	PAS_9	HisKA	HATPase_c
WP_009197024.1	d__Bacteria	p__Bacteroidota	c__Bacteroidia	o__Cytophagales	f__Cyclobacteriaceae	g__Cesiribacter	s__Cesiribacter andamanensis	PAS	PAS	HisKA	HATPase_c
WP_009197024.1	d__Bacteria	p__Bacteroidota	c__Bacteroidia	o__Cytophagales	f__Cyclobacteriaceae	g__Cesiribacter	s__Cesiribacter andamanensis	PAS	PAS	HisKA	HATPase_c
WP_202007834.1	d__Bacteria	p__Bacteroidota	c__Bacteroidia	o__Cytophagales	f__Cyclobacteriaceae	g__Chryseolinea	s__Chryseolinea serpens	PAS	HisKA	HATPase_c
WP_202008785.1	d__Bacteria	p__Bacteroidota	c__Bacteroidia	o__Cytophagales	f__Cyclobacteriaceae	g__Chryseolinea	s__Chryseolinea serpens	GAF_2	PAS_9	PAS_3
WP_202016353.1	d__Bacteria	p__Bacteroidota	c__Bacteroidia	o__Cytophagales	f__Cyclobacteriaceae	g__Chryseolinea	s__Chryseolinea serpens	PAS_9	PAS_3	HisKA	HATPase_c
WP_202016488.1	d__Bacteria	p__Bacteroidota	c__Bacteroidia	o__Cytophagales	f__Cyclobacteriaceae	g__Chryseolinea	s__Chryseolinea serpens	PAS	PAS_9	PAS	HisKA	HATPase_c
WP_202016488.1	d__Bacteria	p__Bacteroidota	c__Bacteroidia	o__Cytophagales	f__Cyclobacteriaceae	g__Chryseolinea	s__Chryseolinea serpens	PAS	PAS_9	PAS	HisKA	HATPase_c
WP_119754233.1	d__Bacteria	p__Bacteroidota	c__Bacteroidia	o__Cytophagales	f__Cyclobacteriaceae	g__Chryseolinea	s__Chryseolinea soli	PAS_9	PAS	PAS_9	HisKA	HATPase_c
WP_160143521.1	d__Bacteria	p__Bacteroidota	c__Bacteroidia	o__Cytophagales	f__Cyclobacteriaceae	g__Chryseolinea	s__Chryseolinea soli	PAS_9	PAS_3	PAS_9	PAS_3	MCPsignal
WP_112745100.1	d__Bacteria	p__Bacteroidota	c__Bacteroidia	o__Cytophagales	f__Cyclobacteriaceae	g__Chryseolinea_A	s__Chryseolinea_A flava	GAF_2	PAS_9	PAS_3
WP_112747167.1	d__Bacteria	p__Bacteroidota	c__Bacteroidia	o__Cytophagales	f__Cyclobacteriaceae	g__Chryseolinea_A	s__Chryseolinea_A flava	Bac_globin	PAS_9	PAS_9	PAS_9	HAMP_2	MCPsignal
WP_112747167.1	d__Bacteria	p__Bacteroidota	c__Bacteroidia	o__Cytophagales	f__Cyclobacteriaceae	g__Chryseolinea_A	s__Chryseolinea_A flava	Bac_globin	PAS_9	PAS_9	PAS_9	HAMP_2	MCPsignal
WP_112747167.1	d__Bacteria	p__Bacteroidota	c__Bacteroidia	o__Cytophagales	f__Cyclobacteriaceae	g__Chryseolinea_A	s__Chryseolinea_A flava	Bac_globin	PAS_9	PAS_9	PAS_9	HAMP_2	MCPsignal
WP_112749645.1	d__Bacteria	p__Bacteroidota	c__Bacteroidia	o__Cytophagales	f__Cyclobacteriaceae	g__Chryseolinea_A	s__Chryseolinea_A flava	CHASE8	HAMP	PAS	HisKA	HATPase_c
WP_165823840.1	d__Bacteria	p__Bacteroidota	c__Bacteroidia	o__Cytophagales	f__Cyclobacteriaceae	g__Chryseolinea_A	s__Chryseolinea_A flava	PAS	HisKA	HATPase_c
WP_127124129.1	d__Bacteria	p__Bacteroidota	c__Bacteroidia	o__Cytophagales	f__Cyclobacteriaceae	g__Chryseotalea	s__Chryseotalea sanaruensis	PAS_9	HisKA	HATPase_c
WP_048640984.1	d__Bacteria	p__Bacteroidota	c__Bacteroidia	o__Cytophagales	f__Cyclobacteriaceae	g__Cyclobacterium	s__Cyclobacterium amurskyense	PAS_4	PAS	PAS_4	PAS_9	HATPase_c
WP_053086663.1	d__Bacteria	p__Bacteroidota	c__Bacteroidia	o__Cytophagales	f__Cyclobacteriaceae	g__Cyclobacterium	s__Cyclobacterium amurskyense	PAS	PAS_9	HisKA	HATPase_c
WP_163383338.1	d__Bacteria	p__Bacteroidota	c__Bacteroidia	o__Cytophagales	f__Cyclobacteriaceae	g__Cyclobacterium	s__Cyclobacterium jeungdonense	PAS_9	HisKA	HATPase_c
WP_014019261.1	d__Bacteria	p__Bacteroidota	c__Bacteroidia	o__Cytophagales	f__Cyclobacteriaceae	g__Cyclobacterium	s__Cyclobacterium marinum	PAS_4	PAS_9	PAS_4	PAS_3	PAS_9	HATPase_c
WP_014019811.1	d__Bacteria	p__Bacteroidota	c__Bacteroidia	o__Cytophagales	f__Cyclobacteriaceae	g__Cyclobacterium	s__Cyclobacterium marinum	PAS_9	PAS_9	HisKA	HATPase_c
WP_020889096.1	d__Bacteria	p__Bacteroidota	c__Bacteroidia	o__Cytophagales	f__Cyclobacteriaceae	g__Cyclobacterium	s__Cyclobacterium qasimii	PAS_4	PAS_9	PAS_4	PAS_3	PAS_9	HATPase_c
WP_020889645.1	d__Bacteria	p__Bacteroidota	c__Bacteroidia	o__Cytophagales	f__Cyclobacteriaceae	g__Cyclobacterium	s__Cyclobacterium qasimii	PAS	PAS	PAS_9	HisKA	HATPase_c
WP_020889873.1	d__Bacteria	p__Bacteroidota	c__Bacteroidia	o__Cytophagales	f__Cyclobacteriaceae	g__Cyclobacterium	s__Cyclobacterium qasimii	PAS_9	PAS_3	PAS_9	GAF_2	HisKA	HATPase_c
WP_146947660.1	d__Bacteria	p__Bacteroidota	c__Bacteroidia	o__Cytophagales	f__Cyclobacteriaceae	g__Cyclobacterium	s__Cyclobacterium qasimii	PAS_4	PAS_9	PAS_4	PAS_9	HATPase_c
WP_154859618.1	d__Bacteria	p__Bacteroidota	c__Bacteroidia	o__Cytophagales	f__Cyclobacteriaceae	g__Cyclobacterium	s__Cyclobacterium xiamenense	PAS_4	PAS_4	PAS_4	PAS_9	PAS_9	HisKA
WP_018472373.1	d__Bacteria	p__Bacteroidota	c__Bacteroidia	o__Cytophagales	f__Cyclobacteriaceae	g__Echinicola	s__Echinicola pacifica	PAS_9	PAS	PAS_9	HisKA	HATPase_c
WP_018472373.1	d__Bacteria	p__Bacteroidota	c__Bacteroidia	o__Cytophagales	f__Cyclobacteriaceae	g__Echinicola	s__Echinicola pacifica	PAS_9	PAS	PAS_9	HisKA	HATPase_c
WP_137401644.1	d__Bacteria	p__Bacteroidota	c__Bacteroidia	o__Cytophagales	f__Cyclobacteriaceae	g__Echinicola	s__Echinicola rosea	PAS	PAS	PAS_9	HisKA	HATPase_c
WP_192009709.1	d__Bacteria	p__Bacteroidota	c__Bacteroidia	o__Cytophagales	f__Cyclobacteriaceae	g__Echinicola	s__Echinicola sp006575665	PAS	PAS_9	PAS_9	HisKA	HATPase_c
WP_192009709.1	d__Bacteria	p__Bacteroidota	c__Bacteroidia	o__Cytophagales	f__Cyclobacteriaceae	g__Echinicola	s__Echinicola sp006575665	PAS	PAS_9	PAS_9	HisKA	HATPase_c
WP_200975190.1	d__Bacteria	p__Bacteroidota	c__Bacteroidia	o__Cytophagales	f__Cyclobacteriaceae	g__Echinicola	s__Echinicola sp006575665	PAS	PAS	PAS_9	HisKA	HATPase_c
WP_186758059.1	d__Bacteria	p__Bacteroidota	c__Bacteroidia	o__Cytophagales	f__Cyclobacteriaceae	g__Echinicola	s__Echinicola sp014280965	PAS_9	HisKA	HATPase_c
WP_015264924.1	d__Bacteria	p__Bacteroidota	c__Bacteroidia	o__Cytophagales	f__Cyclobacteriaceae	g__Echinicola	s__Echinicola vietnamensis	PAS	PAS	PAS_9	HisKA	HATPase_c
WP_089357775.1	d__Bacteria	p__Bacteroidota	c__Bacteroidia	o__Cytophagales	f__Cyclobacteriaceae	g__Ekhidna	s__Ekhidna lutea	PAS_9	HisKA	HATPase_c
WP_176723370.1	d__Bacteria	p__Bacteroidota	c__Bacteroidia	o__Cytophagales	f__Cyclobacteriaceae	g__Fabibacter	s__Fabibacter misakiensis	PAS	PAS	GAF_2	PAS	HisKA	HATPase_c
WP_090258500.1	d__Bacteria	p__Bacteroidota	c__Bacteroidia	o__Cytophagales	f__Cyclobacteriaceae	g__Fabibacter	s__Fabibacter pacificus	PAS	PAS	GAF_2	PAS	HisKA	HATPase_c
WP_069841369.1	d__Bacteria	p__Bacteroidota	c__Bacteroidia	o__Cytophagales	f__Cyclobacteriaceae	g__Fabibacter	s__Fabibacter sp001747095	PAS	PAS	GAF_2	PAS_9	HisKA	HATPase_c
WP_069841450.1	d__Bacteria	p__Bacteroidota	c__Bacteroidia	o__Cytophagales	f__Cyclobacteriaceae	g__Fabibacter	s__Fabibacter sp001747095	PAS_9	HisKA_3	HATPase_c
WP_068221863.1	d__Bacteria	p__Bacteroidota	c__Bacteroidia	o__Cytophagales	f__Cyclobacteriaceae	g__Fabibacter	s__Fabibacter spongicola	PAS	PAS	GAF_2	PAS	HisKA	HATPase_c
WP_157717476.1	d__Bacteria	p__Bacteroidota	c__Bacteroidia	o__Cytophagales	f__Cyclobacteriaceae	g__Fabibacter	s__Fabibacter spongicola	Reg_prop	Y_Y_Y	PAS_3	PAS	PAS_4	PAS_3	HisKA_3	HATPase_c
WP_189631345.1	d__Bacteria	p__Bacteroidota	c__Bacteroidia	o__Cytophagales	f__Cyclobacteriaceae	g__Fabibacter	s__Fabibacter thermotolerans	PAS	PAS	GAF	GAF_2	PAS	HisKA	HATPase_c
WP_137089211.1	d__Bacteria	p__Bacteroidota	c__Bacteroidia	o__Cytophagales	f__Cyclobacteriaceae	g__Fabibacter_A	s__Fabibacter_A pacificus_A	PAS_9	HisKA	HATPase_c
WP_137092256.1	d__Bacteria	p__Bacteroidota	c__Bacteroidia	o__Cytophagales	f__Cyclobacteriaceae	g__Fabibacter_A	s__Fabibacter_A pacificus_A	PAS_9	PAS_9	PAS_3	PAS_9	HAMP_2	MCPsignal
WP_137092256.1	d__Bacteria	p__Bacteroidota	c__Bacteroidia	o__Cytophagales	f__Cyclobacteriaceae	g__Fabibacter_A	s__Fabibacter_A pacificus_A	PAS_9	PAS_9	PAS_3	PAS_9	HAMP_2	MCPsignal
WP_155210883.1	d__Bacteria	p__Bacteroidota	c__Bacteroidia	o__Cytophagales	f__Cyclobacteriaceae	g__Fulvivirga	s__Fulvivirga aurantia	PAS_9	HisKA	HATPase_c
WP_155211781.1	d__Bacteria	p__Bacteroidota	c__Bacteroidia	o__Cytophagales	f__Cyclobacteriaceae	g__Fulvivirga	s__Fulvivirga aurantia	PAS_9	PAS	PAS_3	PAS_3	HisKA_3	HATPase_c
WP_009579438.1	d__Bacteria	p__Bacteroidota	c__Bacteroidia	o__Cytophagales	f__Cyclobacteriaceae	g__Fulvivirga	s__Fulvivirga imtechensis	PAS	HisKA	HATPase_c
WP_009579533.1	d__Bacteria	p__Bacteroidota	c__Bacteroidia	o__Cytophagales	f__Cyclobacteriaceae	g__Fulvivirga	s__Fulvivirga imtechensis	PAS_9	PAS_3	HisKA	HATPase_c
WP_009580752.1	d__Bacteria	p__Bacteroidota	c__Bacteroidia	o__Cytophagales	f__Cyclobacteriaceae	g__Fulvivirga	s__Fulvivirga imtechensis	PAS_9	HisKA
WP_202243474.1	d__Bacteria	p__Bacteroidota	c__Bacteroidia	o__Cytophagales	f__Cyclobacteriaceae	g__Fulvivirga	s__Fulvivirga imtechensis	PAS_9	HisKA	HATPase_c
WP_202246128.1	d__Bacteria	p__Bacteroidota	c__Bacteroidia	o__Cytophagales	f__Cyclobacteriaceae	g__Fulvivirga	s__Fulvivirga imtechensis	PAS_9	PAS_9	HisKA	HATPase_c
WP_202246408.1	d__Bacteria	p__Bacteroidota	c__Bacteroidia	o__Cytophagales	f__Cyclobacteriaceae	g__Fulvivirga	s__Fulvivirga imtechensis	PAS	PAS_3	PAS_9	PAS_9	HisKA	HATPase_c
WP_202855574.1	d__Bacteria	p__Bacteroidota	c__Bacteroidia	o__Cytophagales	f__Cyclobacteriaceae	g__Fulvivirga	s__Fulvivirga imtechensis	PAS_9	HisKA	HATPase_c
WP_202856579.1	d__Bacteria	p__Bacteroidota	c__Bacteroidia	o__Cytophagales	f__Cyclobacteriaceae	g__Fulvivirga	s__Fulvivirga imtechensis	Bac_globin	PAS_3	PAS_9	PAS_9	PAS_9	PAS_9	MCPsignal
WP_202856579.1	d__Bacteria	p__Bacteroidota	c__Bacteroidia	o__Cytophagales	f__Cyclobacteriaceae	g__Fulvivirga	s__Fulvivirga imtechensis	Bac_globin	PAS_3	PAS_9	PAS_9	PAS_9	PAS_9	MCPsignal
WP_202856579.1	d__Bacteria	p__Bacteroidota	c__Bacteroidia	o__Cytophagales	f__Cyclobacteriaceae	g__Fulvivirga	s__Fulvivirga imtechensis	Bac_globin	PAS_3	PAS_9	PAS_9	PAS_9	PAS_9	MCPsignal
WP_202856640.1	d__Bacteria	p__Bacteroidota	c__Bacteroidia	o__Cytophagales	f__Cyclobacteriaceae	g__Fulvivirga	s__Fulvivirga imtechensis	PAS_3	PAS_9	PAS_9	PAS_9	PAS_9	PAS_9	PAS_9	MCPsignal
WP_202858318.1	d__Bacteria	p__Bacteroidota	c__Bacteroidia	o__Cytophagales	f__Cyclobacteriaceae	g__Fulvivirga	s__Fulvivirga imtechensis	PAS_9	PAS_3	HisKA	HATPase_c
WP_205720834.1	d__Bacteria	p__Bacteroidota	c__Bacteroidia	o__Cytophagales	f__Cyclobacteriaceae	g__Fulvivirga	s__Fulvivirga imtechensis	PAS	HisKA	HATPase_c
WP_205722092.1	d__Bacteria	p__Bacteroidota	c__Bacteroidia	o__Cytophagales	f__Cyclobacteriaceae	g__Fulvivirga	s__Fulvivirga imtechensis	PAS_9	PAS_9	PAS_3	PAS_9	PAS_3	HAMP_2	MCPsignal
WP_155168771.1	d__Bacteria	p__Bacteroidota	c__Bacteroidia	o__Cytophagales	f__Cyclobacteriaceae	g__Fulvivirga	s__Fulvivirga kasyanovii	PAS_9	PAS_9	PAS_9	HisKA	HATPase_c
WP_155168771.1	d__Bacteria	p__Bacteroidota	c__Bacteroidia	o__Cytophagales	f__Cyclobacteriaceae	g__Fulvivirga	s__Fulvivirga kasyanovii	PAS_9	PAS_9	PAS_9	HisKA	HATPase_c
WP_155169856.1	d__Bacteria	p__Bacteroidota	c__Bacteroidia	o__Cytophagales	f__Cyclobacteriaceae	g__Fulvivirga	s__Fulvivirga kasyanovii	GAF	PAS_4	PAS	PAS	PAS_9	HisKA	HATPase_c
WP_155171169.1	d__Bacteria	p__Bacteroidota	c__Bacteroidia	o__Cytophagales	f__Cyclobacteriaceae	g__Fulvivirga	s__Fulvivirga kasyanovii	PAS_9	HisKA	HATPase_c
WP_155172890.1	d__Bacteria	p__Bacteroidota	c__Bacteroidia	o__Cytophagales	f__Cyclobacteriaceae	g__Fulvivirga	s__Fulvivirga kasyanovii	PAS_9	HisKA	HATPase_c
WP_155173635.1	d__Bacteria	p__Bacteroidota	c__Bacteroidia	o__Cytophagales	f__Cyclobacteriaceae	g__Fulvivirga	s__Fulvivirga kasyanovii	PAS_9	PAS_3	HisKA	HATPase_c
WP_155176012.1	d__Bacteria	p__Bacteroidota	c__Bacteroidia	o__Cytophagales	f__Cyclobacteriaceae	g__Fulvivirga	s__Fulvivirga kasyanovii	Bac_globin	PAS_3	PAS_3	PAS_9	PAS_9	MCPsignal
WP_155179334.1	d__Bacteria	p__Bacteroidota	c__Bacteroidia	o__Cytophagales	f__Cyclobacteriaceae	g__Fulvivirga	s__Fulvivirga lutimaris	PAS_9	HisKA	HATPase_c
WP_155182366.1	d__Bacteria	p__Bacteroidota	c__Bacteroidia	o__Cytophagales	f__Cyclobacteriaceae	g__Fulvivirga	s__Fulvivirga lutimaris	PAS_9	PAS_3	PAS_3	HisKA_3	HATPase_c
WP_155183244.1	d__Bacteria	p__Bacteroidota	c__Bacteroidia	o__Cytophagales	f__Cyclobacteriaceae	g__Fulvivirga	s__Fulvivirga lutimaris	PAS	PAS_9	PAS_3	PAS_9	PAS_4	HAMP_2	MCPsignal
WP_143398213.1	d__Bacteria	p__Bacteroidota	c__Bacteroidia	o__Cytophagales	f__Cyclobacteriaceae	g__Fulvivirga	s__Fulvivirga sp007097395	PAS_9	GAF_2	PAS	HisKA	HATPase_c
WP_143400558.1	d__Bacteria	p__Bacteroidota	c__Bacteroidia	o__Cytophagales	f__Cyclobacteriaceae	g__Fulvivirga	s__Fulvivirga sp007097395	PAS	HisKA	HATPase_c
WP_152001065.1	d__Bacteria	p__Bacteroidota	c__Bacteroidia	o__Cytophagales	f__Cyclobacteriaceae	g__Imperialibacter	s__Imperialibacter sp902498805	PAS	PAS_9	PAS_9	HisKA	HATPase_c
WP_152001065.1	d__Bacteria	p__Bacteroidota	c__Bacteroidia	o__Cytophagales	f__Cyclobacteriaceae	g__Imperialibacter	s__Imperialibacter sp902498805	PAS	PAS_9	PAS_9	HisKA	HATPase_c
WP_152001426.1	d__Bacteria	p__Bacteroidota	c__Bacteroidia	o__Cytophagales	f__Cyclobacteriaceae	g__Imperialibacter	s__Imperialibacter sp902498805	PAS	HisKA	HATPase_c
WP_115870432.1	d__Bacteria	p__Bacteroidota	c__Bacteroidia	o__Cytophagales	f__Cyclobacteriaceae	g__Marinoscillum	s__Marinoscillum furvescens	PAS	PAS_9	PAS_3	PAS_4	PAS_9	HisKA	HATPase_c
WP_159579779.1	d__Bacteria	p__Bacteroidota	c__Bacteroidia	o__Cytophagales	f__Cyclobacteriaceae	g__Marinoscillum	s__Marinoscillum sp902506655	PAS_9	HisKA	HATPase_c	Response_reg
WP_159580686.1	d__Bacteria	p__Bacteroidota	c__Bacteroidia	o__Cytophagales	f__Cyclobacteriaceae	g__Marinoscillum	s__Marinoscillum sp902506655	PAS	HisKA	HATPase_c
WP_017730900.1	d__Bacteria	p__Bacteroidota	c__Bacteroidia	o__Cytophagales	f__Cyclobacteriaceae	g__Nafulsella	s__Nafulsella turpanensis	PAS	PAS	HisKA	HATPase_c
WP_079686011.1	d__Bacteria	p__Bacteroidota	c__Bacteroidia	o__Cytophagales	f__Cyclobacteriaceae	g__Ohtaekwangia	s__Ohtaekwangia koreensis	PAS	PAS_9	PAS_9	HisKA	HATPase_c
WP_079686011.1	d__Bacteria	p__Bacteroidota	c__Bacteroidia	o__Cytophagales	f__Cyclobacteriaceae	g__Ohtaekwangia	s__Ohtaekwangia koreensis	PAS	PAS_9	PAS_9	HisKA	HATPase_c
WP_079687056.1	d__Bacteria	p__Bacteroidota	c__Bacteroidia	o__Cytophagales	f__Cyclobacteriaceae	g__Ohtaekwangia	s__Ohtaekwangia koreensis	PAS	HisKA	HATPase_c
WP_079688995.1	d__Bacteria	p__Bacteroidota	c__Bacteroidia	o__Cytophagales	f__Cyclobacteriaceae	g__Ohtaekwangia	s__Ohtaekwangia koreensis	PAS_9	PAS_3	HisKA	HATPase_c
WP_143785725.1	d__Bacteria	p__Bacteroidota	c__Bacteroidia	o__Cytophagales	f__Cyclobacteriaceae	g__Ohtaekwangia	s__Ohtaekwangia koreensis	PAS	HisKA	HATPase_c
WP_053404911.1	d__Bacteria	p__Bacteroidota	c__Bacteroidia	o__Cytophagales	f__Cyclobacteriaceae	g__Persicobacter	s__Persicobacter sp001274635	PAS	PAS	HisKA	HATPase_c
WP_119843934.1	d__Bacteria	p__Bacteroidota	c__Bacteroidia	o__Cytophagales	f__Cyclobacteriaceae	g__Reichenbachiella	s__Reichenbachiella agariperforans	PAS_9	HisKA	HATPase_c
WP_084370641.1	d__Bacteria	p__Bacteroidota	c__Bacteroidia	o__Cytophagales	f__Cyclobacteriaceae	g__Reichenbachiella	s__Reichenbachiella faecimaris	PAS_9	HisKA	HATPase_c
WP_084373328.1	d__Bacteria	p__Bacteroidota	c__Bacteroidia	o__Cytophagales	f__Cyclobacteriaceae	g__Reichenbachiella	s__Reichenbachiella faecimaris	PAS_9	PAS_9	HisKA	HATPase_c
WP_099598035.1	d__Bacteria	p__Bacteroidota	c__Bacteroidia	o__Cytophagales	f__Cyclobacteriaceae	g__Reichenbachiella	s__Reichenbachiella sp002742335	PAS_9	PAS_9	HisKA	HATPase_c
WP_099598045.1	d__Bacteria	p__Bacteroidota	c__Bacteroidia	o__Cytophagales	f__Cyclobacteriaceae	g__Reichenbachiella	s__Reichenbachiella sp002742335	PAS_9	PAS_9	HisKA	HATPase_c
WP_099598045.1	d__Bacteria	p__Bacteroidota	c__Bacteroidia	o__Cytophagales	f__Cyclobacteriaceae	g__Reichenbachiella	s__Reichenbachiella sp002742335	PAS_9	PAS_9	HisKA	HATPase_c
WP_158233342.1	d__Bacteria	p__Bacteroidota	c__Bacteroidia	o__Cytophagales	f__Cyclobacteriaceae	g__Reichenbachiella	s__Reichenbachiella sp002742335	PAS_9	HisKA	HATPase_c
WP_109829894.1	d__Bacteria	p__Bacteroidota	c__Bacteroidia	o__Cytophagales	f__Cyclobacteriaceae	g__Reichenbachiella	s__Reichenbachiella versicolor	PAS_9	HisKA	HATPase_c
WP_109831331.1	d__Bacteria	p__Bacteroidota	c__Bacteroidia	o__Cytophagales	f__Cyclobacteriaceae	g__Reichenbachiella	s__Reichenbachiella versicolor	PAS_9	PAS_9	HisKA	HATPase_c
WP_068412482.1	d__Bacteria	p__Bacteroidota	c__Bacteroidia	o__Cytophagales	f__Cyclobacteriaceae	g__Roseivirga	s__Roseivirga echinicomitans	PAS_9	PAS_4	HisKA_3	HATPase_c
WP_165899459.1	d__Bacteria	p__Bacteroidota	c__Bacteroidia	o__Cytophagales	f__Cyclobacteriaceae	g__Roseivirga	s__Roseivirga ehrenbergii	PAS_9	PAS_9	PAS_3	PAS_4	PAS_3	PAS	HisKA	HATPase_c
WP_062302564.1	d__Bacteria	p__Bacteroidota	c__Bacteroidia	o__Cytophagales	f__Cyclobacteriaceae	g__Roseivirga	s__Roseivirga seohaensis	PAS	HisKA	HATPase_c
WP_141655461.1	d__Bacteria	p__Bacteroidota	c__Bacteroidia	o__Cytophagales	f__Cyclobacteriaceae	g__Roseivirga	s__Roseivirga seohaensis	PAS	PAS	GAF_2	GAF_2	PAS	HisKA	HATPase_c
WP_187458627.1	d__Bacteria	p__Bacteroidota	c__Bacteroidia	o__Cytophagales	f__Cytophagaceae	g__Cytophaga	s__Cytophaga aurantiaca	PAS_3	PAS_3	PAS_3	PAS_3	PAS_3	PAS_3	PAS_3	PAS_3	PAS_3	PAS_3	PAS_3	PAS_3	PAS_3	PAS_3	PAS_9	HATPase_c
WP_187459206.1	d__Bacteria	p__Bacteroidota	c__Bacteroidia	o__Cytophagales	f__Cytophagaceae	g__Cytophaga	s__Cytophaga aurantiaca	PAS_9	HATPase_c
WP_041932210.1	d__Bacteria	p__Bacteroidota	c__Bacteroidia	o__Cytophagales	f__Cytophagaceae	g__Cytophaga	s__Cytophaga hutchinsonii	PAS_9	HisKA	HATPase_c
WP_028982233.1	d__Bacteria	p__Bacteroidota	c__Bacteroidia	o__Cytophagales	f__Cytophagaceae	g__Sporocytophaga	s__Sporocytophaga myxococcoides	PAS_9	PAS_4	PAS
WP_045466289.1	d__Bacteria	p__Bacteroidota	c__Bacteroidia	o__Cytophagales	f__Cytophagaceae	g__Sporocytophaga	s__Sporocytophaga myxococcoides	PAS	HisKA	HATPase_c
WP_051313191.1	d__Bacteria	p__Bacteroidota	c__Bacteroidia	o__Cytophagales	f__Cytophagaceae	g__Sporocytophaga	s__Sporocytophaga myxococcoides	PAS	GAF_2	PAS_3	HATPase_c
WP_045458108.1	d__Bacteria	p__Bacteroidota	c__Bacteroidia	o__Cytophagales	f__Cytophagaceae	g__Sporocytophaga	s__Sporocytophaga myxococcoides_A	PAS_4	PAS
WP_052430414.1	d__Bacteria	p__Bacteroidota	c__Bacteroidia	o__Cytophagales	f__Cytophagaceae	g__Sporocytophaga	s__Sporocytophaga myxococcoides_A	PAS_9	GAF_2	PAS_3	HisKA	HATPase_c
WP_169657873.1	d__Bacteria	p__Bacteroidota	c__Bacteroidia	o__Cytophagales	f__Flammeovirgaceae	g__Flammeovirga	s__Flammeovirga aprica	PAS	PAS_3	HisKA	HATPase_c
WP_044221589.1	d__Bacteria	p__Bacteroidota	c__Bacteroidia	o__Cytophagales	f__Flammeovirgaceae	g__Flammeovirga	s__Flammeovirga pacifica	PAS_9	PAS_4	HisKA	HATPase_c
WP_126615429.1	d__Bacteria	p__Bacteroidota	c__Bacteroidia	o__Cytophagales	f__Flammeovirgaceae	g__Flammeovirga	s__Flammeovirga pectinis	PAS_9	PAS_4	HisKA	HATPase_c
WP_044207741.1	d__Bacteria	p__Bacteroidota	c__Bacteroidia	o__Cytophagales	f__Flammeovirgaceae	g__Flammeovirga	s__Flammeovirga sp000812565	PAS_9	PAS_4	HisKA	HATPase_c
WP_062618622.1	d__Bacteria	p__Bacteroidota	c__Bacteroidia	o__Cytophagales	f__Flammeovirgaceae	g__Flammeovirga	s__Flammeovirga sp001583495	PAS_9	PAS_3	HisKA	HATPase_c
WP_168881963.1	d__Bacteria	p__Bacteroidota	c__Bacteroidia	o__Cytophagales	f__Flammeovirgaceae	g__Flammeovirga	s__Flammeovirga sp012641475	PAS_9	PAS_4	HisKA	HATPase_c
WP_066209762.1	d__Bacteria	p__Bacteroidota	c__Bacteroidia	o__Cytophagales	f__Flammeovirgaceae	g__Flammeovirga	s__Flammeovirga yaeyamensis	PAS_9	PAS_3	HisKA	HATPase_c
WP_066209891.1	d__Bacteria	p__Bacteroidota	c__Bacteroidia	o__Cytophagales	f__Flammeovirgaceae	g__Flammeovirga	s__Flammeovirga yaeyamensis	PAS_9	PAS_4	HisKA	HATPase_c
WP_020526938.1	d__Bacteria	p__Bacteroidota	c__Bacteroidia	o__Cytophagales	f__Flammeovirgaceae	g__Flexithrix	s__Flexithrix dorotheae	PAS	PAS_4	HisKA	HATPase_c
WP_020530251.1	d__Bacteria	p__Bacteroidota	c__Bacteroidia	o__Cytophagales	f__Flammeovirgaceae	g__Flexithrix	s__Flexithrix dorotheae	PAS_9	PAS_4	PAS_3	HisKA	HATPase_c
WP_211212037.1	d__Bacteria	p__Bacteroidota	c__Bacteroidia	o__Cytophagales	f__Flammeovirgaceae	g__Flexithrix	s__Flexithrix dorotheae	PAS	PAS_9	PAS_9	HisKA	HATPase_c
WP_211212037.1	d__Bacteria	p__Bacteroidota	c__Bacteroidia	o__Cytophagales	f__Flammeovirgaceae	g__Flexithrix	s__Flexithrix dorotheae	PAS	PAS_9	PAS_9	HisKA	HATPase_c
WP_212700346.1	d__Bacteria	p__Bacteroidota	c__Bacteroidia	o__Cytophagales	f__Flammeovirgaceae	g__GCA-2729595	s__GCA-2729595 sp002729595	PAS	HisKA	HATPase_c
WP_212700727.1	d__Bacteria	p__Bacteroidota	c__Bacteroidia	o__Cytophagales	f__Flammeovirgaceae	g__GCA-2729595	s__GCA-2729595 sp002729595	PAS	HisKA	HATPase_c	Response_reg
WP_109623173.1	d__Bacteria	p__Bacteroidota	c__Bacteroidia	o__Cytophagales	f__Flammeovirgaceae	g__Sediminitomix	s__Sediminitomix flava	PAS_9	PAS_4	HisKA	HATPase_c
WP_026463852.1	d__Bacteria	p__Bacteroidota	c__Bacteroidia	o__Cytophagales	f__Hymenobacteraceae	g__Adhaeribacter	s__Adhaeribacter aquaticus	PAS	PAS	HisKA	HATPase_c
WP_026463852.1	d__Bacteria	p__Bacteroidota	c__Bacteroidia	o__Cytophagales	f__Hymenobacteraceae	g__Adhaeribacter	s__Adhaeribacter aquaticus	PAS	PAS	HisKA	HATPase_c
WP_150087207.1	d__Bacteria	p__Bacteroidota	c__Bacteroidia	o__Cytophagales	f__Hymenobacteraceae	g__Adhaeribacter	s__Adhaeribacter aquaticus	PAS	PAS	HisKA	HATPase_c
WP_200505158.1	d__Bacteria	p__Bacteroidota	c__Bacteroidia	o__Cytophagales	f__Hymenobacteraceae	g__Adhaeribacter	s__Adhaeribacter aquaticus	PAS	PAS_9	HisKA	HATPase_c
WP_106928122.1	d__Bacteria	p__Bacteroidota	c__Bacteroidia	o__Cytophagales	f__Hymenobacteraceae	g__Adhaeribacter	s__Adhaeribacter sp003023845	PAS	PAS_9	PAS_4	PAS_9	PAS_3	HisKA	HATPase_c	Response_reg	Hpt
WP_115371845.1	d__Bacteria	p__Bacteroidota	c__Bacteroidia	o__Cytophagales	f__Hymenobacteraceae	g__Adhaeribacter	s__Adhaeribacter sp003340495	PAS_9	PAS_9	PAS_4	PAS_9	PAS_3	HisKA	HATPase_c	Response_reg	Hpt
WP_150093373.1	d__Bacteria	p__Bacteroidota	c__Bacteroidia	o__Cytophagales	f__Hymenobacteraceae	g__Adhaeribacter	s__Adhaeribacter sp008629685	PAS	HisKA	HATPase_c
WP_114779331.1	d__Bacteria	p__Bacteroidota	c__Bacteroidia	o__Cytophagales	f__Hymenobacteraceae	g__Botryobacter	s__Botryobacter ruber	PAS	HisKA	HATPase_c
WP_114779411.1	d__Bacteria	p__Bacteroidota	c__Bacteroidia	o__Cytophagales	f__Hymenobacteraceae	g__Botryobacter	s__Botryobacter ruber	PAS	PAS	HisKA	HATPase_c
WP_147923266.1	d__Bacteria	p__Bacteroidota	c__Bacteroidia	o__Cytophagales	f__Hymenobacteraceae	g__Botryobacter	s__Botryobacter sp008017455	PAS_9	PAS	HisKA	HATPase_c
WP_147923266.1	d__Bacteria	p__Bacteroidota	c__Bacteroidia	o__Cytophagales	f__Hymenobacteraceae	g__Botryobacter	s__Botryobacter sp008017455	PAS_9	PAS	HisKA	HATPase_c
WP_092772782.1	d__Bacteria	p__Bacteroidota	c__Bacteroidia	o__Cytophagales	f__Hymenobacteraceae	g__Hymenobacter	s__Hymenobacter actinosclerus	PAS_9	HisKA	HATPase_c
WP_135462395.1	d__Bacteria	p__Bacteroidota	c__Bacteroidia	o__Cytophagales	f__Hymenobacteraceae	g__Hymenobacter	s__Hymenobacter aquaticus	PAS_9	PAS_9	HisKA	HATPase_c
WP_092669039.1	d__Bacteria	p__Bacteroidota	c__Bacteroidia	o__Cytophagales	f__Hymenobacteraceae	g__Hymenobacter	s__Hymenobacter arizonensis	PAS	HisKA	HATPase_c
WP_092678619.1	d__Bacteria	p__Bacteroidota	c__Bacteroidia	o__Cytophagales	f__Hymenobacteraceae	g__Hymenobacter	s__Hymenobacter arizonensis	PAS_9	HisKA	HATPase_c
WP_198992099.1	d__Bacteria	p__Bacteroidota	c__Bacteroidia	o__Cytophagales	f__Hymenobacteraceae	g__Hymenobacter	s__Hymenobacter arizonensis	PAS_8	PAS_9	HisKA	HATPase_c
WP_088843322.1	d__Bacteria	p__Bacteroidota	c__Bacteroidia	o__Cytophagales	f__Hymenobacteraceae	g__Hymenobacter	s__Hymenobacter gelipurpurascens	PAS_9	HisKA	HATPase_c
WP_139516231.1	d__Bacteria	p__Bacteroidota	c__Bacteroidia	o__Cytophagales	f__Hymenobacteraceae	g__Hymenobacter	s__Hymenobacter jejuensis	PAS_9	PAS_9	HisKA	HATPase_c
WP_109655623.1	d__Bacteria	p__Bacteroidota	c__Bacteroidia	o__Cytophagales	f__Hymenobacteraceae	g__Hymenobacter	s__Hymenobacter nivis	PAS	HisKA	HATPase_c
WP_140469678.1	d__Bacteria	p__Bacteroidota	c__Bacteroidia	o__Cytophagales	f__Hymenobacteraceae	g__Hymenobacter	s__Hymenobacter nivis_A	PAS_9	HisKA	HATPase_c
WP_129920231.1	d__Bacteria	p__Bacteroidota	c__Bacteroidia	o__Cytophagales	f__Hymenobacteraceae	g__Hymenobacter	s__Hymenobacter persicinus	PAS_9	HisKA	HATPase_c
WP_092741110.1	d__Bacteria	p__Bacteroidota	c__Bacteroidia	o__Cytophagales	f__Hymenobacteraceae	g__Hymenobacter	s__Hymenobacter psychrophilus	PAS_9	PAS_8	HisKA	HATPase_c
WP_125418646.1	d__Bacteria	p__Bacteroidota	c__Bacteroidia	o__Cytophagales	f__Hymenobacteraceae	g__Hymenobacter	s__Hymenobacter rigui	PAS_9	HisKA	HATPase_c
WP_068196789.1	d__Bacteria	p__Bacteroidota	c__Bacteroidia	o__Cytophagales	f__Hymenobacteraceae	g__Hymenobacter	s__Hymenobacter sedentarius	PAS_9	HisKA	HATPase_c
WP_110977353.1	d__Bacteria	p__Bacteroidota	c__Bacteroidia	o__Cytophagales	f__Hymenobacteraceae	g__Hymenobacter	s__Hymenobacter sediminis	PAS	HisKA	HATPase_c
WP_044017724.1	d__Bacteria	p__Bacteroidota	c__Bacteroidia	o__Cytophagales	f__Hymenobacteraceae	g__Hymenobacter	s__Hymenobacter sp000737515	PAS_3	PAS_9	HisKA	HATPase_c
WP_044018024.1	d__Bacteria	p__Bacteroidota	c__Bacteroidia	o__Cytophagales	f__Hymenobacteraceae	g__Hymenobacter	s__Hymenobacter sp000737515	PAS_9	HisKA	HATPase_c
WP_044513299.1	d__Bacteria	p__Bacteroidota	c__Bacteroidia	o__Cytophagales	f__Hymenobacteraceae	g__Hymenobacter	s__Hymenobacter sp000801315	PAS_9	HisKA	HATPase_c
WP_190784909.1	d__Bacteria	p__Bacteroidota	c__Bacteroidia	o__Cytophagales	f__Hymenobacteraceae	g__Hymenobacter	s__Hymenobacter sp003417065	PAS_9	HisKA	HATPase_c
WP_190922315.1	d__Bacteria	p__Bacteroidota	c__Bacteroidia	o__Cytophagales	f__Hymenobacteraceae	g__Hymenobacter	s__Hymenobacter sp003417065	PAS	HisKA	HATPase_c
WP_196285974.1	d__Bacteria	p__Bacteroidota	c__Bacteroidia	o__Cytophagales	f__Hymenobacteraceae	g__Hymenobacter	s__Hymenobacter sp003417065	PAS_9	HisKA	HATPase_c
WP_196957279.1	d__Bacteria	p__Bacteroidota	c__Bacteroidia	o__Cytophagales	f__Hymenobacteraceae	g__Hymenobacter	s__Hymenobacter sp003417065	PAS_9	HisKA	HATPase_c
WP_198075200.1	d__Bacteria	p__Bacteroidota	c__Bacteroidia	o__Cytophagales	f__Hymenobacteraceae	g__Hymenobacter	s__Hymenobacter sp003417065	PAS_9	HisKA	HATPase_c
WP_198979317.1	d__Bacteria	p__Bacteroidota	c__Bacteroidia	o__Cytophagales	f__Hymenobacteraceae	g__Hymenobacter	s__Hymenobacter sp003417065	PAS_9	HisKA	HATPase_c
WP_208176958.1	d__Bacteria	p__Bacteroidota	c__Bacteroidia	o__Cytophagales	f__Hymenobacteraceae	g__Hymenobacter	s__Hymenobacter sp003417065	PAS_9	HisKA	HATPase_c
WP_210517903.1	d__Bacteria	p__Bacteroidota	c__Bacteroidia	o__Cytophagales	f__Hymenobacteraceae	g__Hymenobacter	s__Hymenobacter sp003417065	PAS_9	HisKA	HATPase_c
WP_133657013.1	d__Bacteria	p__Bacteroidota	c__Bacteroidia	o__Cytophagales	f__Hymenobacteraceae	g__Hymenobacter	s__Hymenobacter sp004684095	PAS	HisKA	HATPase_c
WP_133657165.1	d__Bacteria	p__Bacteroidota	c__Bacteroidia	o__Cytophagales	f__Hymenobacteraceae	g__Hymenobacter	s__Hymenobacter sp004684095	PAS_9	HisKA	HATPase_c
WP_149072176.1	d__Bacteria	p__Bacteroidota	c__Bacteroidia	o__Cytophagales	f__Hymenobacteraceae	g__Hymenobacter	s__Hymenobacter sp012273015	PAS_9	HisKA	HATPase_c
WP_168673895.1	d__Bacteria	p__Bacteroidota	c__Bacteroidia	o__Cytophagales	f__Hymenobacteraceae	g__Hymenobacter	s__Hymenobacter sp012275535	PAS_9	HisKA	HATPase_c
WP_173109748.1	d__Bacteria	p__Bacteroidota	c__Bacteroidia	o__Cytophagales	f__Hymenobacteraceae	g__Hymenobacter	s__Hymenobacter sp013256625	PAS	HisKA	HATPase_c
WP_173810321.1	d__Bacteria	p__Bacteroidota	c__Bacteroidia	o__Cytophagales	f__Hymenobacteraceae	g__Hymenobacter	s__Hymenobacter sp013294115	PAS	HisKA	HATPase_c
WP_176908822.1	d__Bacteria	p__Bacteroidota	c__Bacteroidia	o__Cytophagales	f__Hymenobacteraceae	g__Hymenobacter	s__Hymenobacter sp013377885	PAS_9	HisKA	HATPase_c
WP_185282453.1	d__Bacteria	p__Bacteroidota	c__Bacteroidia	o__Cytophagales	f__Hymenobacteraceae	g__Hymenobacter	s__Hymenobacter sp014217645	PAS_9	HisKA	HATPase_c
WP_187312654.1	d__Bacteria	p__Bacteroidota	c__Bacteroidia	o__Cytophagales	f__Hymenobacteraceae	g__Hymenobacter	s__Hymenobacter sp014333585	PAS_9	HisKA	HATPase_c
WP_044000297.1	d__Bacteria	p__Bacteroidota	c__Bacteroidia	o__Cytophagales	f__Hymenobacteraceae	g__Hymenobacter	s__Hymenobacter swuensis	PAS	HisKA	HATPase_c
WP_044001926.1	d__Bacteria	p__Bacteroidota	c__Bacteroidia	o__Cytophagales	f__Hymenobacteraceae	g__Hymenobacter	s__Hymenobacter swuensis	PAS_9	PAS_9	HisKA	HATPase_c
WP_160689926.1	d__Bacteria	p__Bacteroidota	c__Bacteroidia	o__Cytophagales	f__Hymenobacteraceae	g__Nibribacter	s__Nibribacter sp009913235	PAS	PAS	HisKA	HATPase_c
WP_160689926.1	d__Bacteria	p__Bacteroidota	c__Bacteroidia	o__Cytophagales	f__Hymenobacteraceae	g__Nibribacter	s__Nibribacter sp009913235	PAS	PAS	HisKA	HATPase_c
WP_025608007.1	d__Bacteria	p__Bacteroidota	c__Bacteroidia	o__Cytophagales	f__Hymenobacteraceae	g__Pontibacter	s__Pontibacter actiniarum	PAS_9	PAS	HisKA	HATPase_c
WP_139237097.1	d__Bacteria	p__Bacteroidota	c__Bacteroidia	o__Cytophagales	f__Hymenobacteraceae	g__Pontibacter	s__Pontibacter akesuensis	PAS	PAS	HisKA	HATPase_c
WP_139237097.1	d__Bacteria	p__Bacteroidota	c__Bacteroidia	o__Cytophagales	f__Hymenobacteraceae	g__Pontibacter	s__Pontibacter akesuensis	PAS	PAS	HisKA	HATPase_c
WP_115567087.1	d__Bacteria	p__Bacteroidota	c__Bacteroidia	o__Cytophagales	f__Hymenobacteraceae	g__Pontibacter	s__Pontibacter diazotrophicus	PAS	HisKA	HATPase_c
WP_076665640.1	d__Bacteria	p__Bacteroidota	c__Bacteroidia	o__Cytophagales	f__Hymenobacteraceae	g__Pontibacter	s__Pontibacter indicus	PAS	PAS	HisKA	HATPase_c
WP_076665640.1	d__Bacteria	p__Bacteroidota	c__Bacteroidia	o__Cytophagales	f__Hymenobacteraceae	g__Pontibacter	s__Pontibacter indicus	PAS	PAS	HisKA	HATPase_c
WP_196120964.1	d__Bacteria	p__Bacteroidota	c__Bacteroidia	o__Cytophagales	f__Hymenobacteraceae	g__Pontibacter	s__Pontibacter pudoricolor	PAS	PAS	HisKA	HATPase_c
WP_196268064.1	d__Bacteria	p__Bacteroidota	c__Bacteroidia	o__Cytophagales	f__Hymenobacteraceae	g__Pontibacter	s__Pontibacter pudoricolor	PAS	PAS_9	HisKA	HATPase_c
WP_073852520.1	d__Bacteria	p__Bacteroidota	c__Bacteroidia	o__Cytophagales	f__Hymenobacteraceae	g__Pontibacter	s__Pontibacter sp001907195	PAS_9	PAS	HisKA	HATPase_c
WP_112305588.1	d__Bacteria	p__Bacteroidota	c__Bacteroidia	o__Cytophagales	f__Hymenobacteraceae	g__Pontibacter	s__Pontibacter sp003284895	PAS_9	PAS	HisKA	HATPase_c
WP_112305588.1	d__Bacteria	p__Bacteroidota	c__Bacteroidia	o__Cytophagales	f__Hymenobacteraceae	g__Pontibacter	s__Pontibacter sp003284895	PAS_9	PAS	HisKA	HATPase_c
WP_204281974.1	d__Bacteria	p__Bacteroidota	c__Bacteroidia	o__Cytophagales	f__Hymenobacteraceae	g__Pontibacter	s__Pontibacter sp010686685	PAS	PAS	HisKA	HATPase_c
WP_185197314.1	d__Bacteria	p__Bacteroidota	c__Bacteroidia	o__Cytophagales	f__Hymenobacteraceae	g__Pontibacter	s__Pontibacter sp014212495	PAS	PAS	HisKA	HATPase_c
WP_089319248.1	d__Bacteria	p__Bacteroidota	c__Bacteroidia	o__Cytophagales	f__Hymenobacteraceae	g__Pontibacter	s__Pontibacter ummariensis	PAS	PAS	HisKA	HATPase_c
WP_149098001.1	d__Bacteria	p__Bacteroidota	c__Bacteroidia	o__Cytophagales	f__Hymenobacteraceae	g__Rufibacter	s__Rufibacter glacialis	CHASE3	PAS	PAS	PAS_4	PAS_4	PAS_3	PAS_3	PAS_9	PAS_4	PAS_9	HisKA	HATPase_c	Response_reg	Hpt
WP_123134922.1	d__Bacteria	p__Bacteroidota	c__Bacteroidia	o__Cytophagales	f__Hymenobacteraceae	g__Rufibacter	s__Rufibacter immobilis	PAS	PAS	HisKA	HATPase_c
WP_066618498.1	d__Bacteria	p__Bacteroidota	c__Bacteroidia	o__Cytophagales	f__Hymenobacteraceae	g__Rufibacter	s__Rufibacter roseus	CHASE3	PAS	PAS	PAS_3	PAS	PAS_3	PAS_9	PAS_4	PAS	HisKA	HATPase_c	Response_reg	Hpt
WP_153042754.1	d__Bacteria	p__Bacteroidota	c__Bacteroidia	o__Cytophagales	f__Hymenobacteraceae	g__Rufibacter	s__Rufibacter ruber	PAS	PAS	HisKA	HATPase_c
WP_153042754.1	d__Bacteria	p__Bacteroidota	c__Bacteroidia	o__Cytophagales	f__Hymenobacteraceae	g__Rufibacter	s__Rufibacter ruber	PAS	PAS	HisKA	HATPase_c
WP_048919928.1	d__Bacteria	p__Bacteroidota	c__Bacteroidia	o__Cytophagales	f__Hymenobacteraceae	g__Rufibacter	s__Rufibacter sp001078055	PAS_9	PAS	HisKA	HATPase_c
WP_048919928.1	d__Bacteria	p__Bacteroidota	c__Bacteroidia	o__Cytophagales	f__Hymenobacteraceae	g__Rufibacter	s__Rufibacter sp001078055	PAS_9	PAS	HisKA	HATPase_c
WP_123129316.1	d__Bacteria	p__Bacteroidota	c__Bacteroidia	o__Cytophagales	f__Hymenobacteraceae	g__Rufibacter	s__Rufibacter sp003721515	PAS	PAS	HisKA	HATPase_c
WP_165864993.1	d__Bacteria	p__Bacteroidota	c__Bacteroidia	o__Cytophagales	f__Hymenobacteraceae	g__Rufibacter	s__Rufibacter sp003721515	PAS_9	PAS_4	PAS_3	HisKA	HATPase_c
WP_149093255.1	d__Bacteria	p__Bacteroidota	c__Bacteroidia	o__Cytophagales	f__Hymenobacteraceae	g__Rufibacter	s__Rufibacter sp008271695	PAS	HisKA	HATPase_c
WP_181307074.1	d__Bacteria	p__Bacteroidota	c__Bacteroidia	o__Cytophagales	f__Hymenobacteraceae	g__Rufibacter	s__Rufibacter sp013623775	PAS	PAS	HisKA	HATPase_c
WP_062542335.1	d__Bacteria	p__Bacteroidota	c__Bacteroidia	o__Cytophagales	f__Hymenobacteraceae	g__Rufibacter	s__Rufibacter tibetensis	CHASE3	PAS_3	PAS	PAS_4	PAS_3	PAS_3	PAS_9	PAS_4	PAS_9	HisKA	HATPase_c	Response_reg
WP_059070914.1	d__Bacteria	p__Bacteroidota	c__Bacteroidia	o__Cytophagales	f__Hymenobacteraceae	g__Solirubrum	s__Solirubrum puertoriconensis	PAS_9	HisKA	HATPase_c
WP_111478427.1	d__Bacteria	p__Bacteroidota	c__Bacteroidia	o__Cytophagales	f__Hymenobacteraceae	g__Solirubrum	s__Solirubrum sp003258365	PAS_9	HisKA	HATPase_c
WP_151080131.1	d__Bacteria	p__Bacteroidota	c__Bacteroidia	o__Cytophagales	f__Hymenobacteraceae	g__Solirubrum	s__Solirubrum sp009906935	PAS	HisKA	HATPase_c
WP_026998274.1	d__Bacteria	p__Bacteroidota	c__Bacteroidia	o__Cytophagales	f__Microscillaceae	g__Eisenibacter	s__Eisenibacter elegans	PAS_9
WP_027000236.1	d__Bacteria	p__Bacteroidota	c__Bacteroidia	o__Cytophagales	f__Microscillaceae	g__Eisenibacter	s__Eisenibacter elegans	GAF_2	PAS
WP_051296007.1	d__Bacteria	p__Bacteroidota	c__Bacteroidia	o__Cytophagales	f__Microscillaceae	g__Eisenibacter	s__Eisenibacter elegans	HAMP	GAF_2	PAS_4	PAS_9	PAS_3	PAS
WP_004156405.1	d__Bacteria	p__Bacteroidota	c__Bacteroidia	o__Cytophagales	f__Microscillaceae	g__Microscilla	s__Microscilla marina	GAF_2	PAS_3	PAS_3	PAS_3	PAS	PAS	PAS	PAS	PAS
WP_004156405.1	d__Bacteria	p__Bacteroidota	c__Bacteroidia	o__Cytophagales	f__Microscillaceae	g__Microscilla	s__Microscilla marina	GAF_2	PAS_3	PAS_3	PAS_3	PAS	PAS	PAS	PAS	PAS
WP_004156405.1	d__Bacteria	p__Bacteroidota	c__Bacteroidia	o__Cytophagales	f__Microscillaceae	g__Microscilla	s__Microscilla marina	GAF_2	PAS_3	PAS_3	PAS_3	PAS	PAS	PAS	PAS	PAS
WP_129025583.1	d__Bacteria	p__Bacteroidota	c__Bacteroidia	o__Cytophagales	f__Spirosomaceae	g__Allopseudarcicella	s__Allopseudarcicella sp004118285	PAS	HisKA	HATPase_c
WP_130896566.1	d__Bacteria	p__Bacteroidota	c__Bacteroidia	o__Cytophagales	f__Spirosomaceae	g__Aquirufa	s__Aquirufa antheringensis	PAS	HisKA	HATPase_c
WP_158279509.1	d__Bacteria	p__Bacteroidota	c__Bacteroidia	o__Cytophagales	f__Spirosomaceae	g__Arcicella	s__Arcicella aurantiaca	PAS	HisKA	HATPase_c
WP_111373896.1	d__Bacteria	p__Bacteroidota	c__Bacteroidia	o__Cytophagales	f__Spirosomaceae	g__Arcticibacterium	s__Arcticibacterium luteifluviistationis	PAS_9	HisKA	HATPase_c
WP_083422092.1	d__Bacteria	p__Bacteroidota	c__Bacteroidia	o__Cytophagales	f__Spirosomaceae	g__Arsenicibacter	s__Arsenicibacter rosenii	PAS_9	HisKA	HATPase_c
WP_132120994.1	d__Bacteria	p__Bacteroidota	c__Bacteroidia	o__Cytophagales	f__Spirosomaceae	g__Arundinibacter	s__Arundinibacter roseus	PAS_9	HisKA	HATPase_c
WP_138476074.1	d__Bacteria	p__Bacteroidota	c__Bacteroidia	o__Cytophagales	f__Spirosomaceae	g__Dyadobacter	s__Dyadobacter bucti	PAS	HisKA	HATPase_c
WP_139012319.1	d__Bacteria	p__Bacteroidota	c__Bacteroidia	o__Cytophagales	f__Spirosomaceae	g__Dyadobacter	s__Dyadobacter flavalbus	PAS_9	HisKA	HATPase_c
WP_139012564.1	d__Bacteria	p__Bacteroidota	c__Bacteroidia	o__Cytophagales	f__Spirosomaceae	g__Dyadobacter	s__Dyadobacter flavalbus	PAS_9	PAS_9	HisKA	HATPase_c
WP_137344211.1	d__Bacteria	p__Bacteroidota	c__Bacteroidia	o__Cytophagales	f__Spirosomaceae	g__Dyadobacter	s__Dyadobacter frigoris	PAS	HisKA	HATPase_c
WP_109673160.1	d__Bacteria	p__Bacteroidota	c__Bacteroidia	o__Cytophagales	f__Spirosomaceae	g__Dyadobacter	s__Dyadobacter jejuensis	PAS_9	HisKA	HATPase_c
WP_106596741.1	d__Bacteria	p__Bacteroidota	c__Bacteroidia	o__Cytophagales	f__Spirosomaceae	g__Dyadobacter	s__Dyadobacter jiangsuensis	PAS_9	HisKA	HATPase_c
WP_090333991.1	d__Bacteria	p__Bacteroidota	c__Bacteroidia	o__Cytophagales	f__Spirosomaceae	g__Dyadobacter	s__Dyadobacter koreensis	PAS_9	HisKA	HATPase_c
WP_138363637.1	d__Bacteria	p__Bacteroidota	c__Bacteroidia	o__Cytophagales	f__Spirosomaceae	g__Dyadobacter	s__Dyadobacter luticola	PAS_9	HisKA	HATPase_c
WP_204662645.1	d__Bacteria	p__Bacteroidota	c__Bacteroidia	o__Cytophagales	f__Spirosomaceae	g__Dyadobacter	s__Dyadobacter luticola	PAS_9	HisKA	HATPase_c
WP_082212730.1	d__Bacteria	p__Bacteroidota	c__Bacteroidia	o__Cytophagales	f__Spirosomaceae	g__Dyadobacter	s__Dyadobacter psychrophilus	PAS	HisKA	HATPase_c
WP_159476823.1	d__Bacteria	p__Bacteroidota	c__Bacteroidia	o__Cytophagales	f__Spirosomaceae	g__Dyadobacter	s__Dyadobacter sp009801115	PAS	HisKA	HATPase_c
WP_064196631.1	d__Bacteria	p__Bacteroidota	c__Bacteroidia	o__Cytophagales	f__Spirosomaceae	g__Emticicia	s__Emticicia sp004168285	PAS	HisKA	HATPase_c
WP_101725818.1	d__Bacteria	p__Bacteroidota	c__Bacteroidia	o__Cytophagales	f__Spirosomaceae	g__Emticicia	s__Emticicia sp004168285	PAS_9	HisKA	HATPase_c
WP_015330879.1	d__Bacteria	p__Bacteroidota	c__Bacteroidia	o__Cytophagales	f__Spirosomaceae	g__Fibrella	s__Fibrella aestuarina	PAS	HisKA	HATPase_c
WP_015333857.1	d__Bacteria	p__Bacteroidota	c__Bacteroidia	o__Cytophagales	f__Spirosomaceae	g__Fibrella	s__Fibrella aestuarina	PAS_7	PAS	PAS_9	PAS_3	HisKA	HATPase_c	Response_reg
WP_085412230.1	d__Bacteria	p__Bacteroidota	c__Bacteroidia	o__Cytophagales	f__Spirosomaceae	g__Fibrella	s__Fibrella sp002108455	PAS_7	PAS	PAS_9	PAS_3	HisKA	HATPase_c	Response_reg
WP_166691941.1	d__Bacteria	p__Bacteroidota	c__Bacteroidia	o__Cytophagales	f__Spirosomaceae	g__Fibrella	s__Fibrella sp002108455	PAS	HisKA	HATPase_c
WP_166694000.1	d__Bacteria	p__Bacteroidota	c__Bacteroidia	o__Cytophagales	f__Spirosomaceae	g__Fibrella	s__Fibrella sp002108455	PAS_9	PAS	HisKA	HATPase_c
WP_207329594.1	d__Bacteria	p__Bacteroidota	c__Bacteroidia	o__Cytophagales	f__Spirosomaceae	g__Fibrella	s__Fibrella sp002108455	PAS_9	PAS_9	PAS_3	HisKA	HATPase_c	Response_reg
WP_207362980.1	d__Bacteria	p__Bacteroidota	c__Bacteroidia	o__Cytophagales	f__Spirosomaceae	g__Fibrella	s__Fibrella sp002108455	PAS	HisKA	HATPase_c
WP_009282368.1	d__Bacteria	p__Bacteroidota	c__Bacteroidia	o__Cytophagales	f__Spirosomaceae	g__Fibrisoma	s__Fibrisoma limi	PAS_9	HisKA	HATPase_c
WP_044171083.1	d__Bacteria	p__Bacteroidota	c__Bacteroidia	o__Cytophagales	f__Spirosomaceae	g__Flectobacillus	s__Flectobacillus major	PAS_9	PAS	HisKA	HATPase_c
WP_095164709.1	d__Bacteria	p__Bacteroidota	c__Bacteroidia	o__Cytophagales	f__Spirosomaceae	g__Flectobacillus	s__Flectobacillus sp002270355	PAS_9	PAS_4	PAS
WP_166549246.1	d__Bacteria	p__Bacteroidota	c__Bacteroidia	o__Cytophagales	f__Spirosomaceae	g__Flectobacillus	s__Flectobacillus sp009905545	PAS_9	PAS
WP_055150192.1	d__Bacteria	p__Bacteroidota	c__Bacteroidia	o__Cytophagales	f__Spirosomaceae	g__Jiulongibacter	s__Jiulongibacter sediminis	PAS	PAS_9	PAS_3	HisKA	HATPase_c	Response_reg
WP_055150819.1	d__Bacteria	p__Bacteroidota	c__Bacteroidia	o__Cytophagales	f__Spirosomaceae	g__Jiulongibacter	s__Jiulongibacter sediminis	PAS	HisKA	HATPase_c
WP_124906788.1	d__Bacteria	p__Bacteroidota	c__Bacteroidia	o__Cytophagales	f__Spirosomaceae	g__Larkinella	s__Larkinella knui	PAS_9	HisKA	HATPase_c
WP_124870861.1	d__Bacteria	p__Bacteroidota	c__Bacteroidia	o__Cytophagales	f__Spirosomaceae	g__Larkinella	s__Larkinella rosea	PAS_9	HisKA	HATPase_c
WP_013409447.1	d__Bacteria	p__Bacteroidota	c__Bacteroidia	o__Cytophagales	f__Spirosomaceae	g__Leadbetterella	s__Leadbetterella byssophila	PAS_9	HisKA	HATPase_c
WP_166563580.1	d__Bacteria	p__Bacteroidota	c__Bacteroidia	o__Cytophagales	f__Spirosomaceae	g__Leadbetterella	s__Leadbetterella sp002483125	PAS	HisKA	HATPase_c
WP_189564971.1	d__Bacteria	p__Bacteroidota	c__Bacteroidia	o__Cytophagales	f__Spirosomaceae	g__Persicitalea	s__Persicitalea jodogahamensis	PAS_9	HisKA	HATPase_c
WP_092017600.1	d__Bacteria	p__Bacteroidota	c__Bacteroidia	o__Cytophagales	f__Spirosomaceae	g__Pseudarcicella	s__Pseudarcicella hirudinis	PAS	HisKA	HATPase_c
WP_184171475.1	d__Bacteria	p__Bacteroidota	c__Bacteroidia	o__Cytophagales	f__Spirosomaceae	g__Rhabdobacter	s__Rhabdobacter roseus	PAS_9	HisKA	HATPase_c
WP_152124502.1	d__Bacteria	p__Bacteroidota	c__Bacteroidia	o__Cytophagales	f__Spirosomaceae	g__Rudanella	s__Rudanella paleaurantiibacter	PAS_9	PAS_9	HisKA	HATPase_c
WP_152126222.1	d__Bacteria	p__Bacteroidota	c__Bacteroidia	o__Cytophagales	f__Spirosomaceae	g__Rudanella	s__Rudanella paleaurantiibacter	PAS_9	PAS	PAS_9	PAS_3	HisKA	HATPase_c	Response_reg	Hpt
WP_183973464.1	d__Bacteria	p__Bacteroidota	c__Bacteroidia	o__Cytophagales	f__Spirosomaceae	g__Runella	s__Runella defluvii	PAS	HisKA	HATPase_c
WP_013930825.1	d__Bacteria	p__Bacteroidota	c__Bacteroidia	o__Cytophagales	f__Spirosomaceae	g__Runella	s__Runella slithyformis	PAS	HisKA	HATPase_c
WP_114464391.1	d__Bacteria	p__Bacteroidota	c__Bacteroidia	o__Cytophagales	f__Spirosomaceae	g__Runella	s__Runella sp003339505	PAS	HisKA	HATPase_c
WP_093196510.1	d__Bacteria	p__Bacteroidota	c__Bacteroidia	o__Cytophagales	f__Spirosomaceae	g__Siphonobacter	s__Siphonobacter aquaeclarae	PAS	HisKA	HATPase_c
WP_102203190.1	d__Bacteria	p__Bacteroidota	c__Bacteroidia	o__Cytophagales	f__Spirosomaceae	g__Siphonobacter	s__Siphonobacter sp002872335	PAS	HisKA	HATPase_c
WP_093823053.1	d__Bacteria	p__Bacteroidota	c__Bacteroidia	o__Cytophagales	f__Spirosomaceae	g__Spirosoma	s__Spirosoma endophyticum	PAS_9	PAS	HisKA	HATPase_c
WP_097128723.1	d__Bacteria	p__Bacteroidota	c__Bacteroidia	o__Cytophagales	f__Spirosomaceae	g__Spirosoma	s__Spirosoma fluviale	PAS	HisKA	HATPase_c
WP_138504907.1	d__Bacteria	p__Bacteroidota	c__Bacteroidia	o__Cytophagales	f__Spirosomaceae	g__Spirosoma	s__Spirosoma lacussanchae	PAS	HisKA	HATPase_c
WP_190893436.1	d__Bacteria	p__Bacteroidota	c__Bacteroidia	o__Cytophagales	f__Spirosomaceae	g__Spirosoma	s__Spirosoma linguale	PAS_9	HisKA	HATPase_c
WP_191042313.1	d__Bacteria	p__Bacteroidota	c__Bacteroidia	o__Cytophagales	f__Spirosomaceae	g__Spirosoma	s__Spirosoma linguale	PAS_9	HisKA	HATPase_c
WP_077130361.1	d__Bacteria	p__Bacteroidota	c__Bacteroidia	o__Cytophagales	f__Spirosomaceae	g__Spirosoma	s__Spirosoma montaniterrae	PAS_9	HisKA	HATPase_c
WP_020600997.1	d__Bacteria	p__Bacteroidota	c__Bacteroidia	o__Cytophagales	f__Spirosomaceae	g__Spirosoma	s__Spirosoma panaciterrae	PAS_9	PAS_9	PAS_3	HisKA	HATPase_c	Response_reg	Hpt
WP_020601193.1	d__Bacteria	p__Bacteroidota	c__Bacteroidia	o__Cytophagales	f__Spirosomaceae	g__Spirosoma	s__Spirosoma panaciterrae	PAS_9	PAS_9	HisKA	HATPase_c
WP_100990336.1	d__Bacteria	p__Bacteroidota	c__Bacteroidia	o__Cytophagales	f__Spirosomaceae	g__Spirosoma	s__Spirosoma pollinicola	PAS_9	HisKA	HATPase_c
WP_142774334.1	d__Bacteria	p__Bacteroidota	c__Bacteroidia	o__Cytophagales	f__Spirosomaceae	g__Spirosoma	s__Spirosoma sp006965485	PAS_7	PAS	PAS_9	PAS_3	HisKA	HATPase_c	Response_reg
WP_162385954.1	d__Bacteria	p__Bacteroidota	c__Bacteroidia	o__Cytophagales	f__Spirosomaceae	g__Spirosoma	s__Spirosoma sp010233585	PAS	HisKA	HATPase_c
WP_167209085.1	d__Bacteria	p__Bacteroidota	c__Bacteroidia	o__Cytophagales	f__Spirosomaceae	g__Spirosoma	s__Spirosoma sp011604685	PAS_9	HisKA	HATPase_c
WP_167212564.1	d__Bacteria	p__Bacteroidota	c__Bacteroidia	o__Cytophagales	f__Spirosomaceae	g__Spirosoma	s__Spirosoma sp011604685	PAS_9	HisKA	HATPase_c
WP_169551833.1	d__Bacteria	p__Bacteroidota	c__Bacteroidia	o__Cytophagales	f__Spirosomaceae	g__Spirosoma	s__Spirosoma sp012849055	PAS_9	HisKA	HATPase_c
WP_182458132.1	d__Bacteria	p__Bacteroidota	c__Bacteroidia	o__Cytophagales	f__Spirosomaceae	g__Spirosoma	s__Spirosoma sp014117325	PAS_9	HisKA	HATPase_c
WP_182462257.1	d__Bacteria	p__Bacteroidota	c__Bacteroidia	o__Cytophagales	f__Spirosomaceae	g__Spirosoma	s__Spirosoma sp014117325	PAS_7	PAS	PAS_9	PAS_3	HisKA	HATPase_c	Response_reg	Hpt
WP_020604284.1	d__Bacteria	p__Bacteroidota	c__Bacteroidia	o__Cytophagales	f__Spirosomaceae	g__Spirosoma	s__Spirosoma spitsbergense	PAS_9	HisKA	HATPase_c
WP_163943228.1	d__Bacteria	p__Bacteroidota	c__Bacteroidia	o__Cytophagales	f__Spirosomaceae	g__Spirosoma	s__Spirosoma terrae	PAS_3	PAS	HisKA	HATPase_c
WP_101359589.1	d__Bacteria	p__Bacteroidota	c__Bacteroidia	o__Cytophagales	f__Thermonemataceae	g__Raineya	s__Raineya orbicola	PAS	HisKA	HATPase_c
WP_051633098.1	d__Bacteria	p__Bacteroidota	c__Bacteroidia	o__Cytophagales	f__Thermonemataceae	g__Thermonema	s__Thermonema rossianum	PAS	HisKA	HATPase_c
WP_116881759.1	d__Bacteria	p__Bacteroidota	c__Bacteroidia	o__Flavobacteriales	f__Crocinitomicaceae	g__Brumimicrobium	s__Brumimicrobium aurantiacum	PAS	HisKA	HATPase_c
WP_130094075.1	d__Bacteria	p__Bacteroidota	c__Bacteroidia	o__Flavobacteriales	f__Crocinitomicaceae	g__Brumimicrobium	s__Brumimicrobium glaciale	PAS_9	HisKA	HATPase_c
WP_107040354.1	d__Bacteria	p__Bacteroidota	c__Bacteroidia	o__Flavobacteriales	f__Crocinitomicaceae	g__Brumimicrobium	s__Brumimicrobium mesophilum	PAS_9	HisKA	HATPase_c
WP_101335764.1	d__Bacteria	p__Bacteroidota	c__Bacteroidia	o__Flavobacteriales	f__Crocinitomicaceae	g__Brumimicrobium	s__Brumimicrobium salinarum	PAS	HisKA	HATPase_c
WP_109360651.1	d__Bacteria	p__Bacteroidota	c__Bacteroidia	o__Flavobacteriales	f__Crocinitomicaceae	g__Brumimicrobium	s__Brumimicrobium sp003143775	PAS_9	HisKA	HATPase_c
WP_175437514.1	d__Bacteria	p__Bacteroidota	c__Bacteroidia	o__Flavobacteriales	f__Crocinitomicaceae	g__Crocinitomix	s__Crocinitomix algicola	PAS_9	HisKA	HATPase_c
WP_051568611.1	d__Bacteria	p__Bacteroidota	c__Bacteroidia	o__Flavobacteriales	f__Crocinitomicaceae	g__Crocinitomix	s__Crocinitomix catalasitica	PAS_9	HisKA	HATPase_c
WP_144333204.1	d__Bacteria	p__Bacteroidota	c__Bacteroidia	o__Flavobacteriales	f__Crocinitomicaceae	g__Fluviicola	s__Fluviicola chungangensis	PAS_9	HisKA	HATPase_c
WP_148235451.1	d__Bacteria	p__Bacteroidota	c__Bacteroidia	o__Flavobacteriales	f__Crocinitomicaceae	g__Fluviicola	s__Fluviicola taffensis	PAS_9	HisKA	HATPase_c
WP_090251023.1	d__Bacteria	p__Bacteroidota	c__Bacteroidia	o__Flavobacteriales	f__Crocinitomicaceae	g__Lishizhenia	s__Lishizhenia tianjinensis	PAS_9	HisKA	HATPase_c
WP_111062752.1	d__Bacteria	p__Bacteroidota	c__Bacteroidia	o__Flavobacteriales	f__Crocinitomicaceae	g__Putridiphycobacter	s__Putridiphycobacter roseus	PAS_4	PAS_9	PAS_3	PAS_9	HATPase_c
WP_026452431.1	d__Bacteria	p__Bacteroidota	c__Bacteroidia	o__Flavobacteriales	f__Flavobacteriaceae	g__Aequorivita	s__Aequorivita capsosiphonis	PAS_9	HisKA	HATPase_c
WP_139856500.1	d__Bacteria	p__Bacteroidota	c__Bacteroidia	o__Flavobacteriales	f__Flavobacteriaceae	g__Aequorivita	s__Aequorivita sinensis	PAS	HisKA	HATPase_c
WP_154190934.1	d__Bacteria	p__Bacteroidota	c__Bacteroidia	o__Flavobacteriales	f__Flavobacteriaceae	g__Aequorivita	s__Aequorivita soesokkakensis	PAS	HisKA	HATPase_c
WP_202335605.1	d__Bacteria	p__Bacteroidota	c__Bacteroidia	o__Flavobacteriales	f__Flavobacteriaceae	g__Aequorivita	s__Aequorivita soesokkakensis	PAS	HisKA	HATPase_c
WP_128248916.1	d__Bacteria	p__Bacteroidota	c__Bacteroidia	o__Flavobacteriales	f__Flavobacteriaceae	g__Aequorivita	s__Aequorivita sp004022485	PAS	HisKA	HATPase_c
WP_111881051.1	d__Bacteria	p__Bacteroidota	c__Bacteroidia	o__Flavobacteriales	f__Flavobacteriaceae	g__Aequorivita	s__Aequorivita sp900489465	PAS	HisKA	HATPase_c
WP_111882195.1	d__Bacteria	p__Bacteroidota	c__Bacteroidia	o__Flavobacteriales	f__Flavobacteriaceae	g__Aequorivita	s__Aequorivita sp900489465	PAS_4	PAS_3	PAS_9	PAS_3	PAS_9	HATPase_c
WP_014780937.1	d__Bacteria	p__Bacteroidota	c__Bacteroidia	o__Flavobacteriales	f__Flavobacteriaceae	g__Aequorivita	s__Aequorivita sublithincola	PAS	HisKA	HATPase_c
WP_073221958.1	d__Bacteria	p__Bacteroidota	c__Bacteroidia	o__Flavobacteriales	f__Flavobacteriaceae	g__Aequorivita	s__Aequorivita viscosa	PAS_9	HisKA	HATPase_c
WP_188222144.1	d__Bacteria	p__Bacteroidota	c__Bacteroidia	o__Flavobacteriales	f__Flavobacteriaceae	g__Aestuariibaculum	s__Aestuariibaculum marinum	PAS	PAS_9	PAS_9	HisKA	HATPase_c
WP_188216091.1	d__Bacteria	p__Bacteroidota	c__Bacteroidia	o__Flavobacteriales	f__Flavobacteriaceae	g__Aestuariibaculum	s__Aestuariibaculum suncheonense	PAS_9	PAS_9	PAS_9	HisKA	HATPase_c
WP_133966789.1	d__Bacteria	p__Bacteroidota	c__Bacteroidia	o__Flavobacteriales	f__Flavobacteriaceae	g__Algibacter	s__Algibacter lectus	PilJ	PAS_4	PAS_3	PAS_9	PAS_3	PAS_9	PAS_3	PAS_3	PAS_9	PAS_3	PAS_9	HATPase_c
WP_133966789.1	d__Bacteria	p__Bacteroidota	c__Bacteroidia	o__Flavobacteriales	f__Flavobacteriaceae	g__Algibacter	s__Algibacter lectus	PilJ	PAS_4	PAS_3	PAS_9	PAS_3	PAS_9	PAS_3	PAS_3	PAS_9	PAS_3	PAS_9	HATPase_c
WP_147677560.1	d__Bacteria	p__Bacteroidota	c__Bacteroidia	o__Flavobacteriales	f__Flavobacteriaceae	g__Algibacter	s__Algibacter sp008033385	PAS_4	PAS_3	PAS_9	PAS_3	PAS_3	PAS_3	PAS	PAS_3	PAS_9	HATPase_c
WP_147677560.1	d__Bacteria	p__Bacteroidota	c__Bacteroidia	o__Flavobacteriales	f__Flavobacteriaceae	g__Algibacter	s__Algibacter sp008033385	PAS_4	PAS_3	PAS_9	PAS_3	PAS_3	PAS_3	PAS	PAS_3	PAS_9	HATPase_c
WP_147677578.1	d__Bacteria	p__Bacteroidota	c__Bacteroidia	o__Flavobacteriales	f__Flavobacteriaceae	g__Algibacter	s__Algibacter sp008033385	PAS	HisKA	HATPase_c
WP_158849158.1	d__Bacteria	p__Bacteroidota	c__Bacteroidia	o__Flavobacteriales	f__Flavobacteriaceae	g__Algibacter	s__Algibacter sp009796805	PAS	PAS_9	PAS_9	HisKA	HATPase_c
WP_054726942.1	d__Bacteria	p__Bacteroidota	c__Bacteroidia	o__Flavobacteriales	f__Flavobacteriaceae	g__Algibacter_A	s__Algibacter_A alginicilyticus	PAS	HisKA	HATPase_c
WP_139002064.1	d__Bacteria	p__Bacteroidota	c__Bacteroidia	o__Flavobacteriales	f__Flavobacteriaceae	g__Algibacter_D	s__Algibacter_D aestuarii	HAMP	PAS	SpoIIE	HATPase_c_2
WP_139002324.1	d__Bacteria	p__Bacteroidota	c__Bacteroidia	o__Flavobacteriales	f__Flavobacteriaceae	g__Algibacter_D	s__Algibacter_D aestuarii	PAS_9	PAS_9	PAS_9	HisKA	HATPase_c
WP_189361504.1	d__Bacteria	p__Bacteroidota	c__Bacteroidia	o__Flavobacteriales	f__Flavobacteriaceae	g__Algibacter_E	s__Algibacter_E mikhailovii	PAS	PAS_9	PAS_9	HisKA	HATPase_c
WP_123767000.1	d__Bacteria	p__Bacteroidota	c__Bacteroidia	o__Flavobacteriales	f__Flavobacteriaceae	g__Algorimicrobium	s__Algorimicrobium argentinense	PAS_9	PAS_9	HisKA	HATPase_c
WP_034258852.1	d__Bacteria	p__Bacteroidota	c__Bacteroidia	o__Flavobacteriales	f__Flavobacteriaceae	g__Altibacter	s__Altibacter lentus	PAS	HisKA	HATPase_c
WP_186989256.1	d__Bacteria	p__Bacteroidota	c__Bacteroidia	o__Flavobacteriales	f__Flavobacteriaceae	g__Altibacter	s__Altibacter sp014295415	PAS_9	PAS_9	HisKA	HATPase_c
WP_139066659.1	d__Bacteria	p__Bacteroidota	c__Bacteroidia	o__Flavobacteriales	f__Flavobacteriaceae	g__Antarcticibacterium	s__Antarcticibacterium flavum	PAS	HisKA	HATPase_c
WP_188604404.1	d__Bacteria	p__Bacteroidota	c__Bacteroidia	o__Flavobacteriales	f__Flavobacteriaceae	g__Aquaticitalea	s__Aquaticitalea lipolytica	PAS_9	PAS_9	HisKA	HATPase_c
WP_188605601.1	d__Bacteria	p__Bacteroidota	c__Bacteroidia	o__Flavobacteriales	f__Flavobacteriaceae	g__Aquaticitalea	s__Aquaticitalea lipolytica	PAS_9	PAS	HATPase_c
WP_066313808.1	d__Bacteria	p__Bacteroidota	c__Bacteroidia	o__Flavobacteriales	f__Flavobacteriaceae	g__Aquimarina	s__Aquimarina aggregata	PAS_9	HisKA	HATPase_c
WP_066314379.1	d__Bacteria	p__Bacteroidota	c__Bacteroidia	o__Flavobacteriales	f__Flavobacteriaceae	g__Aquimarina	s__Aquimarina aggregata	PAS	HisKA	HATPase_c
WP_109434318.1	d__Bacteria	p__Bacteroidota	c__Bacteroidia	o__Flavobacteriales	f__Flavobacteriaceae	g__Aquimarina	s__Aquimarina algiphila	PAS	HisKA	HATPase_c
WP_091407382.1	d__Bacteria	p__Bacteroidota	c__Bacteroidia	o__Flavobacteriales	f__Flavobacteriaceae	g__Aquimarina	s__Aquimarina amphilecti	PAS_9	HisKA	HATPase_c
WP_130285505.1	d__Bacteria	p__Bacteroidota	c__Bacteroidia	o__Flavobacteriales	f__Flavobacteriaceae	g__Aquimarina	s__Aquimarina brevivitae	PAS_9	HisKA	HATPase_c
WP_148782397.1	d__Bacteria	p__Bacteroidota	c__Bacteroidia	o__Flavobacteriales	f__Flavobacteriaceae	g__Aquimarina	s__Aquimarina intermedia	PAS	HisKA	HATPase_c
WP_201916051.1	d__Bacteria	p__Bacteroidota	c__Bacteroidia	o__Flavobacteriales	f__Flavobacteriaceae	g__Aquimarina	s__Aquimarina latercula	PAS_9	HisKA	HATPase_c
WP_210196431.1	d__Bacteria	p__Bacteroidota	c__Bacteroidia	o__Flavobacteriales	f__Flavobacteriaceae	g__Aquimarina	s__Aquimarina latercula	PAS	HisKA	HATPase_c
WP_211073748.1	d__Bacteria	p__Bacteroidota	c__Bacteroidia	o__Flavobacteriales	f__Flavobacteriaceae	g__Aquimarina	s__Aquimarina latercula	PAS	PAS_9	HisKA	HATPase_c
WP_211074375.1	d__Bacteria	p__Bacteroidota	c__Bacteroidia	o__Flavobacteriales	f__Flavobacteriaceae	g__Aquimarina	s__Aquimarina latercula	PAS_9	PAS	HisKA	HATPase_c
WP_211074375.1	d__Bacteria	p__Bacteroidota	c__Bacteroidia	o__Flavobacteriales	f__Flavobacteriaceae	g__Aquimarina	s__Aquimarina latercula	PAS_9	PAS	HisKA	HATPase_c
WP_027412585.1	d__Bacteria	p__Bacteroidota	c__Bacteroidia	o__Flavobacteriales	f__Flavobacteriaceae	g__Aquimarina	s__Aquimarina muelleri	PAS	HisKA	HATPase_c
WP_025742527.1	d__Bacteria	p__Bacteroidota	c__Bacteroidia	o__Flavobacteriales	f__Flavobacteriaceae	g__Aquimarina	s__Aquimarina pacifica	PAS_9	HisKA	HATPase_c
WP_025743257.1	d__Bacteria	p__Bacteroidota	c__Bacteroidia	o__Flavobacteriales	f__Flavobacteriaceae	g__Aquimarina	s__Aquimarina pacifica	PAS	HisKA	HATPase_c
WP_103069409.1	d__Bacteria	p__Bacteroidota	c__Bacteroidia	o__Flavobacteriales	f__Flavobacteriaceae	g__Aquimarina	s__Aquimarina sediminis	PAS	HisKA	HATPase_c
WP_103070733.1	d__Bacteria	p__Bacteroidota	c__Bacteroidia	o__Flavobacteriales	f__Flavobacteriaceae	g__Aquimarina	s__Aquimarina sediminis	PAS_9	PAS	HisKA	HATPase_c
WP_103070733.1	d__Bacteria	p__Bacteroidota	c__Bacteroidia	o__Flavobacteriales	f__Flavobacteriaceae	g__Aquimarina	s__Aquimarina sediminis	PAS_9	PAS	HisKA	HATPase_c
WP_101445212.1	d__Bacteria	p__Bacteroidota	c__Bacteroidia	o__Flavobacteriales	f__Flavobacteriaceae	g__Aquimarina	s__Aquimarina sp002846555	PAS	HisKA	HATPase_c
WP_118458383.1	d__Bacteria	p__Bacteroidota	c__Bacteroidia	o__Flavobacteriales	f__Flavobacteriaceae	g__Aquimarina	s__Aquimarina sp003443675	PAS_9	HisKA	HATPase_c
WP_149623323.1	d__Bacteria	p__Bacteroidota	c__Bacteroidia	o__Flavobacteriales	f__Flavobacteriaceae	g__Aquimarina	s__Aquimarina sp008370685	PAS	HisKA	HATPase_c
WP_176027897.1	d__Bacteria	p__Bacteroidota	c__Bacteroidia	o__Flavobacteriales	f__Flavobacteriaceae	g__Aquimarina	s__Aquimarina sp013365535	PAS_9	HisKA	HATPase_c
WP_176031041.1	d__Bacteria	p__Bacteroidota	c__Bacteroidia	o__Flavobacteriales	f__Flavobacteriaceae	g__Aquimarina	s__Aquimarina sp013365535	PAS	HisKA	HATPase_c
WP_109299415.1	d__Bacteria	p__Bacteroidota	c__Bacteroidia	o__Flavobacteriales	f__Flavobacteriaceae	g__Aquimarina	s__Aquimarina sp900312815	PAS	HisKA	HATPase_c
WP_031443669.1	d__Bacteria	p__Bacteroidota	c__Bacteroidia	o__Flavobacteriales	f__Flavobacteriaceae	g__Arenibacter	s__Arenibacter algicola	PAS_4	PAS_4	PAS_3	PAS_3	PAS	PAS_3	PAS_9	HisKA	HATPase_c
WP_093978978.1	d__Bacteria	p__Bacteroidota	c__Bacteroidia	o__Flavobacteriales	f__Flavobacteriaceae	g__Arenibacter	s__Arenibacter algicola	PAS	PAS_9	PAS_9	HisKA	HATPase_c
WP_126162247.1	d__Bacteria	p__Bacteroidota	c__Bacteroidia	o__Flavobacteriales	f__Flavobacteriaceae	g__Arenibacter	s__Arenibacter aquaticus	PAS_4	PAS_3	PAS_9	PAS_3	PAS_9	HATPase_c
WP_126164095.1	d__Bacteria	p__Bacteroidota	c__Bacteroidia	o__Flavobacteriales	f__Flavobacteriaceae	g__Arenibacter	s__Arenibacter aquaticus	PAS_9	HisKA	HATPase_c
WP_103476462.1	d__Bacteria	p__Bacteroidota	c__Bacteroidia	o__Flavobacteriales	f__Flavobacteriaceae	g__Arenibacter	s__Arenibacter catalasegens	PAS_9	PAS_9	PAS_9	HisKA	HATPase_c
WP_192878048.1	d__Bacteria	p__Bacteroidota	c__Bacteroidia	o__Flavobacteriales	f__Flavobacteriaceae	g__Arenibacter	s__Arenibacter catalasegens	PAS_4	PAS_3	PAS_9	PAS_3	PAS_9	HATPase_c
WP_026813959.1	d__Bacteria	p__Bacteroidota	c__Bacteroidia	o__Flavobacteriales	f__Flavobacteriaceae	g__Arenibacter	s__Arenibacter certesii	PAS_9	PAS_9	HisKA	HATPase_c
WP_103442282.1	d__Bacteria	p__Bacteroidota	c__Bacteroidia	o__Flavobacteriales	f__Flavobacteriaceae	g__Arenibacter	s__Arenibacter hampyeongensis	PAS_9	PAS_4	HisKA	HATPase_c
WP_026808566.1	d__Bacteria	p__Bacteroidota	c__Bacteroidia	o__Flavobacteriales	f__Flavobacteriaceae	g__Arenibacter	s__Arenibacter latericius	PAS_9	HisKA	HATPase_c
WP_072861947.1	d__Bacteria	p__Bacteroidota	c__Bacteroidia	o__Flavobacteriales	f__Flavobacteriaceae	g__Arenibacter	s__Arenibacter palladensis	PAS_4	PAS_3	PAS_9	PAS_3	PAS_9	HATPase_c
WP_086476994.1	d__Bacteria	p__Bacteroidota	c__Bacteroidia	o__Flavobacteriales	f__Flavobacteriaceae	g__Arenibacter	s__Arenibacter sp002150785	PAS_9	HisKA	HATPase_c
WP_110354717.1	d__Bacteria	p__Bacteroidota	c__Bacteroidia	o__Flavobacteriales	f__Flavobacteriaceae	g__Arenibacter	s__Arenibacter sp003201775	PAS_9	PAS_9	HATPase_c
WP_110355873.1	d__Bacteria	p__Bacteroidota	c__Bacteroidia	o__Flavobacteriales	f__Flavobacteriaceae	g__Arenibacter	s__Arenibacter sp003201775	PAS_4	PAS_3	PAS_9	PAS_3	PAS_9	HATPase_c
WP_168468301.1	d__Bacteria	p__Bacteroidota	c__Bacteroidia	o__Flavobacteriales	f__Flavobacteriaceae	g__Arenibacter	s__Arenibacter sp012272855	PAS_9	PAS_9	HisKA	HATPase_c
WP_187585363.1	d__Bacteria	p__Bacteroidota	c__Bacteroidia	o__Flavobacteriales	f__Flavobacteriaceae	g__Arenibacter	s__Arenibacter sp014397245	PAS_4	PAS_3	PAS_9	PAS_3	PAS_9	HATPase_c
WP_187588529.1	d__Bacteria	p__Bacteroidota	c__Bacteroidia	o__Flavobacteriales	f__Flavobacteriaceae	g__Arenibacter	s__Arenibacter sp014397245	CheB_methylest	CheR_N	CheR	PAS_4	PAS_4	PAS_9	PAS_4	PAS	PAS_3	PAS_9	HisKA	HATPase_c
WP_203250831.1	d__Bacteria	p__Bacteroidota	c__Bacteroidia	o__Flavobacteriales	f__Flavobacteriaceae	g__Aurantibacter	s__Aurantibacter aestuarii	PAS_9	PAS_3	PAS_3	PAS_9	PAS_3	PAS_9	PAS_3	HATPase_c
WP_203252769.1	d__Bacteria	p__Bacteroidota	c__Bacteroidia	o__Flavobacteriales	f__Flavobacteriaceae	g__Aurantibacter	s__Aurantibacter aestuarii	PAS_9	PAS_9	HisKA	HATPase_c
WP_123897049.1	d__Bacteria	p__Bacteroidota	c__Bacteroidia	o__Flavobacteriales	f__Flavobacteriaceae	g__Aureibaculum	s__Aureibaculum marinum	PAS_9	PAS_3	PAS_9	PAS_9	GAF_2	HisKA	HATPase_c
WP_092132228.1	d__Bacteria	p__Bacteroidota	c__Bacteroidia	o__Flavobacteriales	f__Flavobacteriaceae	g__Bizionia	s__Bizionia paragorgiae	PAS	PAS_9	PAS_9	HisKA	HATPase_c
WP_148381513.1	d__Bacteria	p__Bacteroidota	c__Bacteroidia	o__Flavobacteriales	f__Flavobacteriaceae	g__Bizionia	s__Bizionia saleffrena	PAS	PAS_9	PAS_9	HisKA	HATPase_c
WP_136842813.1	d__Bacteria	p__Bacteroidota	c__Bacteroidia	o__Flavobacteriales	f__Flavobacteriaceae	g__CAU-1491	s__CAU-1491 sp005047595	PAS	PAS_9	PAS_9	HisKA	HATPase_c
WP_167611279.1	d__Bacteria	p__Bacteroidota	c__Bacteroidia	o__Flavobacteriales	f__Flavobacteriaceae	g__CAU-1491	s__CAU-1491 sp011777505	PAS_9	PAS_9	PAS_9	HisKA	HATPase_c
WP_013551678.1	d__Bacteria	p__Bacteroidota	c__Bacteroidia	o__Flavobacteriales	f__Flavobacteriaceae	g__Cellulophaga	s__Cellulophaga algicola	PAS_9	PAS_3	PAS_4	PAS_9	GAF_2	HisKA	HATPase_c
WP_024479700.1	d__Bacteria	p__Bacteroidota	c__Bacteroidia	o__Flavobacteriales	f__Flavobacteriaceae	g__Cellulophaga	s__Cellulophaga baltica	PAS_9	PAS_3	PAS_9	HATPase_c
WP_207176639.1	d__Bacteria	p__Bacteroidota	c__Bacteroidia	o__Flavobacteriales	f__Flavobacteriaceae	g__Cellulophaga	s__Cellulophaga baltica	PAS_9	PAS_9	PAS_9	HisKA	HATPase_c
WP_047414633.1	d__Bacteria	p__Bacteroidota	c__Bacteroidia	o__Flavobacteriales	f__Flavobacteriaceae	g__Cellulophaga	s__Cellulophaga sp000799565	PAS	PAS_9	HisKA	HATPase_c
WP_158973642.1	d__Bacteria	p__Bacteroidota	c__Bacteroidia	o__Flavobacteriales	f__Flavobacteriaceae	g__Cellulophaga	s__Cellulophaga sp009797025	PAS_9	PAS_3	PAS	HATPase_c
WP_158976432.1	d__Bacteria	p__Bacteroidota	c__Bacteroidia	o__Flavobacteriales	f__Flavobacteriaceae	g__Cellulophaga	s__Cellulophaga sp009797025	PAS_9	PAS_3	PAS_9	GAF_2	HisKA	HATPase_c
WP_084061252.1	d__Bacteria	p__Bacteroidota	c__Bacteroidia	o__Flavobacteriales	f__Flavobacteriaceae	g__Cellulophaga	s__Cellulophaga tyrosinoxydans	PAS_9	PAS_9	PAS_9	HisKA	HATPase_c
WP_142785915.1	d__Bacteria	p__Bacteroidota	c__Bacteroidia	o__Flavobacteriales	f__Flavobacteriaceae	g__Changchengzhania	s__Changchengzhania lutea	PAS	PAS_9	PAS_9	HisKA	HATPase_c
WP_100609882.1	d__Bacteria	p__Bacteroidota	c__Bacteroidia	o__Flavobacteriales	f__Flavobacteriaceae	g__Confluentibacter	s__Confluentibacter lentus	PAS_9	PAS_9	HisKA	HATPase_c
WP_185781692.1	d__Bacteria	p__Bacteroidota	c__Bacteroidia	o__Flavobacteriales	f__Flavobacteriaceae	g__Croceivirga	s__Croceivirga lutea	PAS_9	HisKA	HATPase_c
WP_089372781.1	d__Bacteria	p__Bacteroidota	c__Bacteroidia	o__Flavobacteriales	f__Flavobacteriaceae	g__Dokdonia	s__Dokdonia pacifica	PAS	HisKA	HATPase_c
WP_144784349.1	d__Bacteria	p__Bacteroidota	c__Bacteroidia	o__Flavobacteriales	f__Flavobacteriaceae	g__Dokdonia	s__Dokdonia sp000212355	PAS_9	PAS_4	HisKA	HATPase_c
WP_019668821.1	d__Bacteria	p__Bacteroidota	c__Bacteroidia	o__Flavobacteriales	f__Flavobacteriaceae	g__Eudoraea	s__Eudoraea adriatica	SBP_bac_3	dCache_1	PAS_9	PAS_9	SpoIIE	HATPase_c_2
WP_157473309.1	d__Bacteria	p__Bacteroidota	c__Bacteroidia	o__Flavobacteriales	f__Flavobacteriaceae	g__Eudoraea	s__Eudoraea adriatica	PAS_9	PAS_9	PAS_9	HisKA	HATPase_c
WP_121849087.1	d__Bacteria	p__Bacteroidota	c__Bacteroidia	o__Flavobacteriales	f__Flavobacteriaceae	g__Euzebyella	s__Euzebyella marina	PAS	PAS_3	PAS_3	PAS_9	HATPase_c
WP_121850041.1	d__Bacteria	p__Bacteroidota	c__Bacteroidia	o__Flavobacteriales	f__Flavobacteriaceae	g__Euzebyella	s__Euzebyella marina	PAS_3	PAS_3	PAS_3	PAS_3	PAS_3	PAS_3	PAS_3	PAS_3	PAS_9	HATPase_c
WP_209400299.1	d__Bacteria	p__Bacteroidota	c__Bacteroidia	o__Flavobacteriales	f__Flavobacteriaceae	g__Euzebyella	s__Euzebyella marina	PAS_3	PAS_3	PAS_3	PAS_9	HATPase_c
WP_072401645.1	d__Bacteria	p__Bacteroidota	c__Bacteroidia	o__Flavobacteriales	f__Flavobacteriaceae	g__Flaviramulus	s__Flaviramulus basaltis	PAS	HisKA	HATPase_c
WP_099563873.1	d__Bacteria	p__Bacteroidota	c__Bacteroidia	o__Flavobacteriales	f__Flavobacteriaceae	g__Flaviramulus_A	s__Flaviramulus_A sp002741945	PAS_9	His_kinase
WP_153266799.1	d__Bacteria	p__Bacteroidota	c__Bacteroidia	o__Flavobacteriales	f__Flavobacteriaceae	g__Flaviramulus_A	s__Flaviramulus_A sp009498295	PAS_9	PAS_9	PAS	HisKA	HATPase_c
WP_102757971.1	d__Bacteria	p__Bacteroidota	c__Bacteroidia	o__Flavobacteriales	f__Flavobacteriaceae	g__Flavivirga	s__Flavivirga eckloniae	PAS	HisKA	HATPase_c
WP_135875009.1	d__Bacteria	p__Bacteroidota	c__Bacteroidia	o__Flavobacteriales	f__Flavobacteriaceae	g__Flavivirga	s__Flavivirga rizhaonensis	PAS	PAS_9	PAS_9	HisKA	HATPase_c
WP_135878252.1	d__Bacteria	p__Bacteroidota	c__Bacteroidia	o__Flavobacteriales	f__Flavobacteriaceae	g__Flavivirga	s__Flavivirga rizhaonensis	PAS_9	His_kinase
WP_108779131.1	d__Bacteria	p__Bacteroidota	c__Bacteroidia	o__Flavobacteriales	f__Flavobacteriaceae	g__Flavobacterium	s__Flavobacterium album	PAS	HisKA	HATPase_c
WP_181369416.1	d__Bacteria	p__Bacteroidota	c__Bacteroidia	o__Flavobacteriales	f__Flavobacteriaceae	g__Flavobacterium	s__Flavobacterium album	PAS_9	HisKA	HATPase_c
WP_181369417.1	d__Bacteria	p__Bacteroidota	c__Bacteroidia	o__Flavobacteriales	f__Flavobacteriaceae	g__Flavobacterium	s__Flavobacterium album	PAS_9	HisKA	HATPase_c
WP_168196983.1	d__Bacteria	p__Bacteroidota	c__Bacteroidia	o__Flavobacteriales	f__Flavobacteriaceae	g__Flavobacterium	s__Flavobacterium alkalisoli	PAS_9	HisKA	HATPase_c
WP_022828407.1	d__Bacteria	p__Bacteroidota	c__Bacteroidia	o__Flavobacteriales	f__Flavobacteriaceae	g__Flavobacterium	s__Flavobacterium antarcticum	PAS_4	PAS_4	PAS	HisKA
WP_146198412.1	d__Bacteria	p__Bacteroidota	c__Bacteroidia	o__Flavobacteriales	f__Flavobacteriaceae	g__Flavobacterium	s__Flavobacterium araucananum	PAS_9	HATPase_c
WP_114678568.1	d__Bacteria	p__Bacteroidota	c__Bacteroidia	o__Flavobacteriales	f__Flavobacteriaceae	g__Flavobacterium	s__Flavobacterium arcticum	PAS_9	HisKA	HATPase_c
WP_198133464.1	d__Bacteria	p__Bacteroidota	c__Bacteroidia	o__Flavobacteriales	f__Flavobacteriaceae	g__Flavobacterium	s__Flavobacterium beibuense	PAS_9	PAS_3	HisKA	HATPase_c	Response_reg	Response_reg
WP_165357644.1	d__Bacteria	p__Bacteroidota	c__Bacteroidia	o__Flavobacteriales	f__Flavobacteriaceae	g__Flavobacterium	s__Flavobacterium beibuense_A	PAS
WP_089080311.1	d__Bacteria	p__Bacteroidota	c__Bacteroidia	o__Flavobacteriales	f__Flavobacteriaceae	g__Flavobacterium	s__Flavobacterium branchiophilum	PAS_8	PAS_9	PAS_9	HisKA	HATPase_c	Response_reg	Hpt
WP_131910584.1	d__Bacteria	p__Bacteroidota	c__Bacteroidia	o__Flavobacteriales	f__Flavobacteriaceae	g__Flavobacterium	s__Flavobacterium caseinilyticum	PAS	PAS_9	PAS	PAS_9	HisKA	HATPase_c
WP_132035012.1	d__Bacteria	p__Bacteroidota	c__Bacteroidia	o__Flavobacteriales	f__Flavobacteriaceae	g__Flavobacterium	s__Flavobacterium circumlabens	PAS	HisKA	HATPase_c
WP_173968429.1	d__Bacteria	p__Bacteroidota	c__Bacteroidia	o__Flavobacteriales	f__Flavobacteriaceae	g__Flavobacterium	s__Flavobacterium collinsii	PAS_9	PAS_9	HisKA	HATPase_c	Response_reg
WP_066331071.1	d__Bacteria	p__Bacteroidota	c__Bacteroidia	o__Flavobacteriales	f__Flavobacteriaceae	g__Flavobacterium	s__Flavobacterium crassostreae	PAS_9	HisKA	HATPase_c
WP_094412727.1	d__Bacteria	p__Bacteroidota	c__Bacteroidia	o__Flavobacteriales	f__Flavobacteriaceae	g__Flavobacterium	s__Flavobacterium cyanobacteriorum	PAS	HisKA	HATPase_c
WP_094415393.1	d__Bacteria	p__Bacteroidota	c__Bacteroidia	o__Flavobacteriales	f__Flavobacteriaceae	g__Flavobacterium	s__Flavobacterium cyanobacteriorum	PAS_9	HisKA	HATPase_c
WP_108742101.1	d__Bacteria	p__Bacteroidota	c__Bacteroidia	o__Flavobacteriales	f__Flavobacteriaceae	g__Flavobacterium	s__Flavobacterium faecale	PAS_9	PAS_3	HisKA	HATPase_c
WP_072940162.1	d__Bacteria	p__Bacteroidota	c__Bacteroidia	o__Flavobacteriales	f__Flavobacteriaceae	g__Flavobacterium	s__Flavobacterium granuli	CHASE8	HAMP	PAS_4	PAS	PAS	PAS
WP_121363838.1	d__Bacteria	p__Bacteroidota	c__Bacteroidia	o__Flavobacteriales	f__Flavobacteriaceae	g__Flavobacterium	s__Flavobacterium limicola	GAF	PAS_9	PAS_9	HisKA	HATPase_c	Response_reg
WP_151105788.1	d__Bacteria	p__Bacteroidota	c__Bacteroidia	o__Flavobacteriales	f__Flavobacteriaceae	g__Flavobacterium	s__Flavobacterium luteum	PAS_9	PAS_9	HisKA	HATPase_c	Response_reg
WP_108372377.1	d__Bacteria	p__Bacteroidota	c__Bacteroidia	o__Flavobacteriales	f__Flavobacteriaceae	g__Flavobacterium	s__Flavobacterium magnum	PAS	HisKA	HATPase_c
WP_133275049.1	d__Bacteria	p__Bacteroidota	c__Bacteroidia	o__Flavobacteriales	f__Flavobacteriaceae	g__Flavobacterium	s__Flavobacterium nackdongense	PAS_9	PAS	PAS_9	PAS_9	HisKA	HATPase_c	Response_reg
WP_111375868.1	d__Bacteria	p__Bacteroidota	c__Bacteroidia	o__Flavobacteriales	f__Flavobacteriaceae	g__Flavobacterium	s__Flavobacterium nitrogenifigens	PAS	PAS	PAS_4	HisKA	HATPase_c	Response_reg
WP_091394473.1	d__Bacteria	p__Bacteroidota	c__Bacteroidia	o__Flavobacteriales	f__Flavobacteriaceae	g__Flavobacterium	s__Flavobacterium noncentrifugens	PAS_9	HisKA	HATPase_c
WP_116724064.1	d__Bacteria	p__Bacteroidota	c__Bacteroidia	o__Flavobacteriales	f__Flavobacteriaceae	g__Flavobacterium	s__Flavobacterium psychrotolerans	PAS_4	PAS_3	PAS_3	PAS_3	PAS_9	PAS_9
WP_157481417.1	d__Bacteria	p__Bacteroidota	c__Bacteroidia	o__Flavobacteriales	f__Flavobacteriaceae	g__Flavobacterium	s__Flavobacterium rakeshii	PAS_9	HisKA	HATPase_c
WP_153207305.1	d__Bacteria	p__Bacteroidota	c__Bacteroidia	o__Flavobacteriales	f__Flavobacteriaceae	g__Flavobacterium	s__Flavobacterium sp000169355	PAS_4	PAS	HisKA	HATPase_c
WP_153207629.1	d__Bacteria	p__Bacteroidota	c__Bacteroidia	o__Flavobacteriales	f__Flavobacteriaceae	g__Flavobacterium	s__Flavobacterium sp000169355	GAF	PAS	PAS_9	HisKA	HATPase_c	Response_reg
WP_193743721.1	d__Bacteria	p__Bacteroidota	c__Bacteroidia	o__Flavobacteriales	f__Flavobacteriaceae	g__Flavobacterium	s__Flavobacterium sp000744835	PAS_4	PAS_3	PAS_3	PAS_3	PAS	PAS
WP_039108284.1	d__Bacteria	p__Bacteroidota	c__Bacteroidia	o__Flavobacteriales	f__Flavobacteriaceae	g__Flavobacterium	s__Flavobacterium sp000812945	PAS_4	PAS_3	PAS_3	PAS_3	PAS_9	PAS
WP_086894046.1	d__Bacteria	p__Bacteroidota	c__Bacteroidia	o__Flavobacteriales	f__Flavobacteriaceae	g__Flavobacterium	s__Flavobacterium sp000813005	PAS_4	PAS	PAS_9	HisKA	HATPase_c	Response_reg
WP_056192667.1	d__Bacteria	p__Bacteroidota	c__Bacteroidia	o__Flavobacteriales	f__Flavobacteriaceae	g__Flavobacterium	s__Flavobacterium sp001427905	PAS_4	PAS	PAS_9	HisKA	HATPase_c	Response_reg
WP_066309497.1	d__Bacteria	p__Bacteroidota	c__Bacteroidia	o__Flavobacteriales	f__Flavobacteriaceae	g__Flavobacterium	s__Flavobacterium sp001529295	PAS	HisKA	HATPase_c
WP_177734266.1	d__Bacteria	p__Bacteroidota	c__Bacteroidia	o__Flavobacteriales	f__Flavobacteriaceae	g__Flavobacterium	s__Flavobacterium sp001898245	PAS	PAS_9	HisKA	HATPase_c	Response_reg
WP_110306970.1	d__Bacteria	p__Bacteroidota	c__Bacteroidia	o__Flavobacteriales	f__Flavobacteriaceae	g__Flavobacterium	s__Flavobacterium sp002296885	PAS	HisKA	HATPase_c
WP_110836419.1	d__Bacteria	p__Bacteroidota	c__Bacteroidia	o__Flavobacteriales	f__Flavobacteriaceae	g__Flavobacterium	s__Flavobacterium sp002296885	PAS_4	PAS	PAS	HisKA	HATPase_c	Response_reg
WP_166134511.1	d__Bacteria	p__Bacteroidota	c__Bacteroidia	o__Flavobacteriales	f__Flavobacteriaceae	g__Flavobacterium	s__Flavobacterium sp002296885	PAS	HisKA	HATPase_c
WP_194095039.1	d__Bacteria	p__Bacteroidota	c__Bacteroidia	o__Flavobacteriales	f__Flavobacteriaceae	g__Flavobacterium	s__Flavobacterium sp002296885	PAS_9	PAS_3	PAS_9	GAF_2	PAS_3	PAS_3	PAS_3	PAS_3	PAS_9	PAS_9	PAS_3	HisKA	HATPase_c
WP_209563730.1	d__Bacteria	p__Bacteroidota	c__Bacteroidia	o__Flavobacteriales	f__Flavobacteriaceae	g__Flavobacterium	s__Flavobacterium sp002296885	PAS	HisKA	HATPase_c
WP_210790113.1	d__Bacteria	p__Bacteroidota	c__Bacteroidia	o__Flavobacteriales	f__Flavobacteriaceae	g__Flavobacterium	s__Flavobacterium sp002296885	PAS	HisKA	HATPase_c
WP_211066588.1	d__Bacteria	p__Bacteroidota	c__Bacteroidia	o__Flavobacteriales	f__Flavobacteriaceae	g__Flavobacterium	s__Flavobacterium sp002296885	PAS_9	HisKA	HATPase_c
WP_121314239.1	d__Bacteria	p__Bacteroidota	c__Bacteroidia	o__Flavobacteriales	f__Flavobacteriaceae	g__Flavobacterium	s__Flavobacterium sp002482945	PAS_9	PAS_4	PAS_3	PAS_9	PAS_3	PAS_3	GAF_2	PAS_3	PAS_3	PAS_9	GAF_2	PAS_3	PAS	HisKA	HATPase_c
WP_099713883.1	d__Bacteria	p__Bacteroidota	c__Bacteroidia	o__Flavobacteriales	f__Flavobacteriaceae	g__Flavobacterium	s__Flavobacterium sp002754315	CHASE8	HAMP	PAS_4	PAS_9	PAS	PAS
WP_114757957.1	d__Bacteria	p__Bacteroidota	c__Bacteroidia	o__Flavobacteriales	f__Flavobacteriaceae	g__Flavobacterium	s__Flavobacterium sp003350375	PAS_9	PAS_9	HisKA	HATPase_c	Response_reg	Hpt
WP_116788661.1	d__Bacteria	p__Bacteroidota	c__Bacteroidia	o__Flavobacteriales	f__Flavobacteriaceae	g__Flavobacterium	s__Flavobacterium sp003403075	PAS_9	HisKA	HATPase_c
WP_165929383.1	d__Bacteria	p__Bacteroidota	c__Bacteroidia	o__Flavobacteriales	f__Flavobacteriaceae	g__Flavobacterium	s__Flavobacterium sp004349195	CHASE8	HAMP	PAS_4	PAS_9	PAS	PAS
WP_132072061.1	d__Bacteria	p__Bacteroidota	c__Bacteroidia	o__Flavobacteriales	f__Flavobacteriaceae	g__Flavobacterium	s__Flavobacterium sp004349315	PAS_9	PAS_9	HisKA	HATPase_c	Response_reg
WP_136401186.1	d__Bacteria	p__Bacteroidota	c__Bacteroidia	o__Flavobacteriales	f__Flavobacteriaceae	g__Flavobacterium	s__Flavobacterium sp004801375	PAS_8	PAS	PAS_9	HisKA	HATPase_c	Response_reg
WP_143373523.1	d__Bacteria	p__Bacteroidota	c__Bacteroidia	o__Flavobacteriales	f__Flavobacteriaceae	g__Flavobacterium	s__Flavobacterium sp007097145	PAS_9	HisKA	HATPase_c
WP_144256467.1	d__Bacteria	p__Bacteroidota	c__Bacteroidia	o__Flavobacteriales	f__Flavobacteriaceae	g__Flavobacterium	s__Flavobacterium sp007097245	PAS_9	PAS_9	PAS_9	PAS_9	HisKA	HATPase_c	Response_reg
WP_185963128.1	d__Bacteria	p__Bacteroidota	c__Bacteroidia	o__Flavobacteriales	f__Flavobacteriaceae	g__Flavobacterium	s__Flavobacterium sp007097285	PAS_4	PAS_3	PAS_3	PAS_3	PAS_9	PAS
WP_126744534.1	d__Bacteria	p__Bacteroidota	c__Bacteroidia	o__Flavobacteriales	f__Flavobacteriaceae	g__Flavobacterium	s__Flavobacterium sp007109225	PAS_9	PAS_9	PAS	PAS_9	HisKA	HATPase_c
WP_154343483.1	d__Bacteria	p__Bacteroidota	c__Bacteroidia	o__Flavobacteriales	f__Flavobacteriaceae	g__Flavobacterium	s__Flavobacterium sp009674775	PAS_4	PAS_9	PAS_9	HisKA	HATPase_c	Response_reg
WP_154785720.1	d__Bacteria	p__Bacteroidota	c__Bacteroidia	o__Flavobacteriales	f__Flavobacteriaceae	g__Flavobacterium	s__Flavobacterium sp009707955	PAS_9	HATPase_c
WP_162127913.1	d__Bacteria	p__Bacteroidota	c__Bacteroidia	o__Flavobacteriales	f__Flavobacteriaceae	g__Flavobacterium	s__Flavobacterium sp010119235	PAS	HisKA	HATPase_c
WP_166125522.1	d__Bacteria	p__Bacteroidota	c__Bacteroidia	o__Flavobacteriales	f__Flavobacteriaceae	g__Flavobacterium	s__Flavobacterium sp011305415	PAS	PAS_9	HisKA	HATPase_c	Response_reg
WP_173853879.1	d__Bacteria	p__Bacteroidota	c__Bacteroidia	o__Flavobacteriales	f__Flavobacteriaceae	g__Flavobacterium	s__Flavobacterium sp013294005	PAS	HisKA	HATPase_c
WP_173836574.1	d__Bacteria	p__Bacteroidota	c__Bacteroidia	o__Flavobacteriales	f__Flavobacteriaceae	g__Flavobacterium	s__Flavobacterium sp013294025	PAS	PAS_3	PAS_4	PAS_9	GAF_2	HisKA	HATPase_c
WP_188621286.1	d__Bacteria	p__Bacteroidota	c__Bacteroidia	o__Flavobacteriales	f__Flavobacteriaceae	g__Flavobacterium	s__Flavobacterium suaedae	PAS_9	HisKA	HATPase_c
WP_026992469.1	d__Bacteria	p__Bacteroidota	c__Bacteroidia	o__Flavobacteriales	f__Flavobacteriaceae	g__Flavobacterium	s__Flavobacterium subsaxonicum	PAS	HisKA	HATPase_c
WP_064715513.1	d__Bacteria	p__Bacteroidota	c__Bacteroidia	o__Flavobacteriales	f__Flavobacteriaceae	g__Flavobacterium	s__Flavobacterium succinicans_A	PAS_9	PAS	PAS_9	HisKA	HATPase_c	Response_reg	Hpt
WP_091474576.1	d__Bacteria	p__Bacteroidota	c__Bacteroidia	o__Flavobacteriales	f__Flavobacteriaceae	g__Flavobacterium	s__Flavobacterium swingsii	PAS_9	HisKA	HATPase_c	Response_reg	Hpt
WP_182651040.1	d__Bacteria	p__Bacteroidota	c__Bacteroidia	o__Flavobacteriales	f__Flavobacteriaceae	g__Flavobacterium	s__Flavobacterium tiangeerense	PAS	HisKA	HATPase_c
WP_182651131.1	d__Bacteria	p__Bacteroidota	c__Bacteroidia	o__Flavobacteriales	f__Flavobacteriaceae	g__Flavobacterium	s__Flavobacterium tiangeerense	PAS	PAS	HisKA	HATPase_c	Response_reg
WP_159023785.1	d__Bacteria	p__Bacteroidota	c__Bacteroidia	o__Flavobacteriales	f__Flavobacteriaceae	g__Formosa	s__Formosa sp009796865	PAS_9	HisKA	HATPase_c
WP_099569529.1	d__Bacteria	p__Bacteroidota	c__Bacteroidia	o__Flavobacteriales	f__Flavobacteriaceae	g__Gaetbulibacter	s__Gaetbulibacter saemankumensis	PAS_9	HisKA	HATPase_c
WP_066436067.1	d__Bacteria	p__Bacteroidota	c__Bacteroidia	o__Flavobacteriales	f__Flavobacteriaceae	g__Gelidibacter	s__Gelidibacter algens	PAS_9	HATPase_c
WP_129017149.1	d__Bacteria	p__Bacteroidota	c__Bacteroidia	o__Flavobacteriales	f__Flavobacteriaceae	g__Gelidibacter	s__Gelidibacter gilvus	PAS_9	PAS_9	PAS_9	HisKA	HATPase_c
WP_163516960.1	d__Bacteria	p__Bacteroidota	c__Bacteroidia	o__Flavobacteriales	f__Flavobacteriaceae	g__Gelidibacter	s__Gelidibacter japonicus	PAS_9	PAS_3	PAS_4	PAS_4	PAS_9	GAF_2	HisKA	HATPase_c
WP_027124970.1	d__Bacteria	p__Bacteroidota	c__Bacteroidia	o__Flavobacteriales	f__Flavobacteriaceae	g__Gelidibacter	s__Gelidibacter mesophilus	PAS_9	PAS_9	PAS_9	HisKA	HATPase_c
WP_146888527.1	d__Bacteria	p__Bacteroidota	c__Bacteroidia	o__Flavobacteriales	f__Flavobacteriaceae	g__Gelidibacter	s__Gelidibacter salicanalis	PAS_9	HisKA	HATPase_c
WP_182202118.1	d__Bacteria	p__Bacteroidota	c__Bacteroidia	o__Flavobacteriales	f__Flavobacteriaceae	g__Gelidibacter	s__Gelidibacter sp014062315	PAS	PAS_3	PAS_4	PAS_9	GAF_2	HisKA	HATPase_c
WP_006989572.1	d__Bacteria	p__Bacteroidota	c__Bacteroidia	o__Flavobacteriales	f__Flavobacteriaceae	g__Gillisia	s__Gillisia limnaea	PAS	HisKA	HATPase_c
WP_121345784.1	d__Bacteria	p__Bacteroidota	c__Bacteroidia	o__Flavobacteriales	f__Flavobacteriaceae	g__Gillisia	s__Gillisia mitskevichiae	PAS_9	HisKA	HATPase_c
WP_034923870.1	d__Bacteria	p__Bacteroidota	c__Bacteroidia	o__Flavobacteriales	f__Flavobacteriaceae	g__Gillisia	s__Gillisia sp000403785	PAS	HisKA	HATPase_c
WP_144962504.1	d__Bacteria	p__Bacteroidota	c__Bacteroidia	o__Flavobacteriales	f__Flavobacteriaceae	g__Gillisia	s__Gillisia sp007827275	PAS	HisKA	HATPase_c
WP_146834597.1	d__Bacteria	p__Bacteroidota	c__Bacteroidia	o__Flavobacteriales	f__Flavobacteriaceae	g__Gillisia	s__Gillisia sp007993795	PAS	HisKA	HATPase_c
WP_051931135.1	d__Bacteria	p__Bacteroidota	c__Bacteroidia	o__Flavobacteriales	f__Flavobacteriaceae	g__Gillisia	s__Gillisia sp900104765	PAS_9	PAS_9	PAS_3	PAS_4	PAS_3	PAS_9	PAS	PAS_3	HisKA	HATPase_c
WP_091267928.1	d__Bacteria	p__Bacteroidota	c__Bacteroidia	o__Flavobacteriales	f__Flavobacteriaceae	g__Gillisia	s__Gillisia sp900104765	PAS	HisKA	HATPase_c
WP_087524462.1	d__Bacteria	p__Bacteroidota	c__Bacteroidia	o__Flavobacteriales	f__Flavobacteriaceae	g__Gilvibacter	s__Gilvibacter sp002163875	PAS	HisKA	HATPase_c
WP_083644121.1	d__Bacteria	p__Bacteroidota	c__Bacteroidia	o__Flavobacteriales	f__Flavobacteriaceae	g__Gramella	s__Gramella flava	PAS_9	HisKA	HATPase_c
WP_083644151.1	d__Bacteria	p__Bacteroidota	c__Bacteroidia	o__Flavobacteriales	f__Flavobacteriaceae	g__Gramella	s__Gramella flava	PAS_9	PAS_3	HisKA	HATPase_c	Response_reg	Response_reg
WP_011709306.1	d__Bacteria	p__Bacteroidota	c__Bacteroidia	o__Flavobacteriales	f__Flavobacteriaceae	g__Gramella	s__Gramella forsetii	PAS_9	HisKA	HATPase_c
WP_107011135.1	d__Bacteria	p__Bacteroidota	c__Bacteroidia	o__Flavobacteriales	f__Flavobacteriaceae	g__Gramella	s__Gramella fulva	PAS	HisKA	HATPase_c
WP_108173016.1	d__Bacteria	p__Bacteroidota	c__Bacteroidia	o__Flavobacteriales	f__Flavobacteriaceae	g__Gramella	s__Gramella gaetbulicola	PAS_9	HisKA	HATPase_c
WP_072551781.1	d__Bacteria	p__Bacteroidota	c__Bacteroidia	o__Flavobacteriales	f__Flavobacteriaceae	g__Gramella	s__Gramella salexigens	PAS	HisKA	HATPase_c
WP_141876353.1	d__Bacteria	p__Bacteroidota	c__Bacteroidia	o__Flavobacteriales	f__Flavobacteriaceae	g__Gramella	s__Gramella sp006714895	PAS	HisKA	HATPase_c
WP_156284978.1	d__Bacteria	p__Bacteroidota	c__Bacteroidia	o__Flavobacteriales	f__Flavobacteriaceae	g__Gramella	s__Gramella sp009735695	PAS_9	HisKA	HATPase_c
WP_105472985.1	d__Bacteria	p__Bacteroidota	c__Bacteroidia	o__Flavobacteriales	f__Flavobacteriaceae	g__Jejuia	s__Jejuia pallidilutea	PAS_9	HisKA	HATPase_c
WP_130963805.1	d__Bacteria	p__Bacteroidota	c__Bacteroidia	o__Flavobacteriales	f__Flavobacteriaceae	g__Jejuia	s__Jejuia sp004310325	PAS	PAS_9	PAS_9	HisKA	HATPase_c
WP_203255781.1	d__Bacteria	p__Bacteroidota	c__Bacteroidia	o__Flavobacteriales	f__Flavobacteriaceae	g__Jejuia	s__Jejuia sp004310325	PAS_9	HisKA	HATPase_c
WP_203258002.1	d__Bacteria	p__Bacteroidota	c__Bacteroidia	o__Flavobacteriales	f__Flavobacteriaceae	g__Jejuia	s__Jejuia sp004310325	PAS_9	His_kinase
WP_007093451.1	d__Bacteria	p__Bacteroidota	c__Bacteroidia	o__Flavobacteriales	f__Flavobacteriaceae	g__Kordia	s__Kordia algicida	PAS_9	HisKA	HATPase_c
WP_160128372.1	d__Bacteria	p__Bacteroidota	c__Bacteroidia	o__Flavobacteriales	f__Flavobacteriaceae	g__Kordia	s__Kordia antarctica	PAS	HisKA	HATPase_c
WP_046756224.1	d__Bacteria	p__Bacteroidota	c__Bacteroidia	o__Flavobacteriales	f__Flavobacteriaceae	g__Kordia	s__Kordia jejudonensis	PAS	HisKA	HATPase_c
WP_108114489.1	d__Bacteria	p__Bacteroidota	c__Bacteroidia	o__Flavobacteriales	f__Flavobacteriaceae	g__Kordia	s__Kordia periserrulae	PAS_9	HisKA	HATPase_c
WP_187564100.1	d__Bacteria	p__Bacteroidota	c__Bacteroidia	o__Flavobacteriales	f__Flavobacteriaceae	g__Kordia	s__Kordia sp014397005	PAS	HisKA	HATPase_c
WP_187564686.1	d__Bacteria	p__Bacteroidota	c__Bacteroidia	o__Flavobacteriales	f__Flavobacteriaceae	g__Kordia	s__Kordia sp014397005	PAS	PAS_3	PAS_3	GAF_2	HisKA	HATPase_c
WP_046744471.1	d__Bacteria	p__Bacteroidota	c__Bacteroidia	o__Flavobacteriales	f__Flavobacteriaceae	g__Kordia	s__Kordia zhangzhouensis	PAS_9	HisKA	HATPase_c
WP_089885033.1	d__Bacteria	p__Bacteroidota	c__Bacteroidia	o__Flavobacteriales	f__Flavobacteriaceae	g__Kriegella	s__Kriegella aquimaris	PAS_9	PAS_3	PAS_9	GAF_2	HisKA	HATPase_c
WP_089890597.1	d__Bacteria	p__Bacteroidota	c__Bacteroidia	o__Flavobacteriales	f__Flavobacteriaceae	g__Kriegella	s__Kriegella aquimaris	PAS_9	PAS_9	HisKA	HATPase_c
WP_055436878.1	d__Bacteria	p__Bacteroidota	c__Bacteroidia	o__Flavobacteriales	f__Flavobacteriaceae	g__Lacinutrix	s__Lacinutrix algicola	PAS	PAS_9	HisKA	HATPase_c
WP_055437439.1	d__Bacteria	p__Bacteroidota	c__Bacteroidia	o__Flavobacteriales	f__Flavobacteriaceae	g__Lacinutrix	s__Lacinutrix algicola	PAS_9	PAS_3	PAS_9	HATPase_c
WP_055448619.1	d__Bacteria	p__Bacteroidota	c__Bacteroidia	o__Flavobacteriales	f__Flavobacteriaceae	g__Lacinutrix	s__Lacinutrix mariniflava	PAS_9	PAS_9	HisKA	HATPase_c
WP_044397506.1	d__Bacteria	p__Bacteroidota	c__Bacteroidia	o__Flavobacteriales	f__Flavobacteriaceae	g__Lacinutrix	s__Lacinutrix sp002831665	PAS_9	PAS_9	HisKA	HATPase_c
WP_161567099.1	d__Bacteria	p__Bacteroidota	c__Bacteroidia	o__Flavobacteriales	f__Flavobacteriaceae	g__Leeuwenhoekiella	s__Leeuwenhoekiella aestuarii	PAS_4	PAS_9	PAS_3	PAS	HATPase_c
WP_009779340.1	d__Bacteria	p__Bacteroidota	c__Bacteroidia	o__Flavobacteriales	f__Flavobacteriaceae	g__Leeuwenhoekiella	s__Leeuwenhoekiella blandensis	PAS_9	HisKA	HATPase_c	Response_reg	Hpt
WP_028375457.1	d__Bacteria	p__Bacteroidota	c__Bacteroidia	o__Flavobacteriales	f__Flavobacteriaceae	g__Leeuwenhoekiella	s__Leeuwenhoekiella sp000687915	PAS_4	PAS_3	PAS_9	PAS_3	PAS_9	PAS_3	PAS	HATPase_c
WP_028376729.1	d__Bacteria	p__Bacteroidota	c__Bacteroidia	o__Flavobacteriales	f__Flavobacteriaceae	g__Leeuwenhoekiella	s__Leeuwenhoekiella sp000687915	PAS_9	HisKA	HATPase_c
WP_089382586.1	d__Bacteria	p__Bacteroidota	c__Bacteroidia	o__Flavobacteriales	f__Flavobacteriaceae	g__Lutibacter	s__Lutibacter agarilyticus	PAS_9	HisKA	HATPase_c
WP_111706905.1	d__Bacteria	p__Bacteroidota	c__Bacteroidia	o__Flavobacteriales	f__Flavobacteriaceae	g__Lutibacter	s__Lutibacter citreus	PAS	HisKA	HATPase_c
WP_111707099.1	d__Bacteria	p__Bacteroidota	c__Bacteroidia	o__Flavobacteriales	f__Flavobacteriaceae	g__Lutibacter	s__Lutibacter citreus	PAS_9	PAS_9	PAS_9	PAS_3	HisKA	HATPase_c	Response_reg
WP_111710025.1	d__Bacteria	p__Bacteroidota	c__Bacteroidia	o__Flavobacteriales	f__Flavobacteriaceae	g__Lutibacter	s__Lutibacter citreus	PAS	HisKA	HATPase_c
WP_089376724.1	d__Bacteria	p__Bacteroidota	c__Bacteroidia	o__Flavobacteriales	f__Flavobacteriaceae	g__Lutibacter	s__Lutibacter flavus	PAS_9	HisKA	HATPase_c
WP_089378597.1	d__Bacteria	p__Bacteroidota	c__Bacteroidia	o__Flavobacteriales	f__Flavobacteriaceae	g__Lutibacter	s__Lutibacter flavus	PAS_9	HisKA	HATPase_c
WP_134246362.1	d__Bacteria	p__Bacteroidota	c__Bacteroidia	o__Flavobacteriales	f__Flavobacteriaceae	g__Lutibacter	s__Lutibacter litoralis	PAS_9	HisKA	HATPase_c
WP_134249004.1	d__Bacteria	p__Bacteroidota	c__Bacteroidia	o__Flavobacteriales	f__Flavobacteriaceae	g__Lutibacter	s__Lutibacter litoralis	PAS_9	HisKA	HATPase_c
WP_090224068.1	d__Bacteria	p__Bacteroidota	c__Bacteroidia	o__Flavobacteriales	f__Flavobacteriaceae	g__Lutibacter	s__Lutibacter maritimus	PAS_9	HisKA	HATPase_c
WP_090226192.1	d__Bacteria	p__Bacteroidota	c__Bacteroidia	o__Flavobacteriales	f__Flavobacteriaceae	g__Lutibacter	s__Lutibacter maritimus	PAS_9	HisKA	HATPase_c
WP_115879065.1	d__Bacteria	p__Bacteroidota	c__Bacteroidia	o__Flavobacteriales	f__Flavobacteriaceae	g__Lutibacter	s__Lutibacter oceani	PAS_9	HisKA	HATPase_c
WP_115881874.1	d__Bacteria	p__Bacteroidota	c__Bacteroidia	o__Flavobacteriales	f__Flavobacteriaceae	g__Lutibacter	s__Lutibacter oceani	PAS_9	HisKA	HATPase_c
WP_068209279.1	d__Bacteria	p__Bacteroidota	c__Bacteroidia	o__Flavobacteriales	f__Flavobacteriaceae	g__Lutibacter	s__Lutibacter profundi	PAS_9	HisKA	HATPase_c
WP_144439107.1	d__Bacteria	p__Bacteroidota	c__Bacteroidia	o__Flavobacteriales	f__Flavobacteriaceae	g__Lutibacter	s__Lutibacter profundi	PAS_9	HisKA	HATPase_c
WP_129365018.1	d__Bacteria	p__Bacteroidota	c__Bacteroidia	o__Flavobacteriales	f__Flavobacteriaceae	g__Lutibacter	s__Lutibacter sp004121075	PAS_9	HisKA	HATPase_c
WP_168814570.1	d__Bacteria	p__Bacteroidota	c__Bacteroidia	o__Flavobacteriales	f__Flavobacteriaceae	g__Lutibacter	s__Lutibacter sp012524075	PAS_9	HisKA	HATPase_c
WP_168816606.1	d__Bacteria	p__Bacteroidota	c__Bacteroidia	o__Flavobacteriales	f__Flavobacteriaceae	g__Lutibacter	s__Lutibacter sp012524075	PAS_9	HisKA	HATPase_c
WP_168816924.1	d__Bacteria	p__Bacteroidota	c__Bacteroidia	o__Flavobacteriales	f__Flavobacteriaceae	g__Lutibacter	s__Lutibacter sp012524075	PAS_9	HisKA	HATPase_c
WP_125467341.1	d__Bacteria	p__Bacteroidota	c__Bacteroidia	o__Flavobacteriales	f__Flavobacteriaceae	g__Mangrovimonas	s__Mangrovimonas spongiae	PAS	HisKA	HATPase_c
WP_053991510.1	d__Bacteria	p__Bacteroidota	c__Bacteroidia	o__Flavobacteriales	f__Flavobacteriaceae	g__Mangrovimonas_A	s__Mangrovimonas_A sp001280505	PAS_9	HisKA	HATPase_c
WP_079510673.1	d__Bacteria	p__Bacteroidota	c__Bacteroidia	o__Flavobacteriales	f__Flavobacteriaceae	g__Maribacter	s__Maribacter arcticus	PAS_9	PAS_9	HisKA	HATPase_c
WP_079512759.1	d__Bacteria	p__Bacteroidota	c__Bacteroidia	o__Flavobacteriales	f__Flavobacteriaceae	g__Maribacter	s__Maribacter arcticus	PAS	PAS_9	PAS_9	HisKA	HATPase_c
WP_079512838.1	d__Bacteria	p__Bacteroidota	c__Bacteroidia	o__Flavobacteriales	f__Flavobacteriaceae	g__Maribacter	s__Maribacter arcticus	PAS_9	HisKA	HATPase_c
WP_079513149.1	d__Bacteria	p__Bacteroidota	c__Bacteroidia	o__Flavobacteriales	f__Flavobacteriaceae	g__Maribacter	s__Maribacter arcticus	PAS_4	PAS_3	PAS_9	PAS_3	PAS	HATPase_c
WP_133673861.1	d__Bacteria	p__Bacteroidota	c__Bacteroidia	o__Flavobacteriales	f__Flavobacteriaceae	g__Maribacter	s__Maribacter caenipelagi	PAS_9	PAS_9	HisKA	HATPase_c
WP_133674420.1	d__Bacteria	p__Bacteroidota	c__Bacteroidia	o__Flavobacteriales	f__Flavobacteriaceae	g__Maribacter	s__Maribacter caenipelagi	PAS_9	HisKA	HATPase_c
WP_210708946.1	d__Bacteria	p__Bacteroidota	c__Bacteroidia	o__Flavobacteriales	f__Flavobacteriaceae	g__Maribacter	s__Maribacter dokdonensis	PAS_9	PAS_9	HisKA	HATPase_c
WP_154918229.1	d__Bacteria	p__Bacteroidota	c__Bacteroidia	o__Flavobacteriales	f__Flavobacteriaceae	g__Maribacter	s__Maribacter flavus	PAS_9	PAS_9	HisKA	HATPase_c
WP_068486863.1	d__Bacteria	p__Bacteroidota	c__Bacteroidia	o__Flavobacteriales	f__Flavobacteriaceae	g__Maribacter	s__Maribacter sp001913155	PAS_9	HisKA	HATPase_c
WP_211018900.1	d__Bacteria	p__Bacteroidota	c__Bacteroidia	o__Flavobacteriales	f__Flavobacteriaceae	g__Maribacter	s__Maribacter sp002742265	PAS_9	HisKA	HATPase_c
WP_138111173.1	d__Bacteria	p__Bacteroidota	c__Bacteroidia	o__Flavobacteriales	f__Flavobacteriaceae	g__Maribacter	s__Maribacter sp005771495	PAS_9	PAS_3	PAS_4	PAS_4	PAS_9	GAF_2	HisKA	HATPase_c
WP_171017333.1	d__Bacteria	p__Bacteroidota	c__Bacteroidia	o__Flavobacteriales	f__Flavobacteriaceae	g__Maribacter	s__Maribacter sp005771495	PAS	PAS_3	PAS_4	PAS_9	GAF_2	HisKA	HATPase_c
WP_188312357.1	d__Bacteria	p__Bacteroidota	c__Bacteroidia	o__Flavobacteriales	f__Flavobacteriaceae	g__Maribacter_A	s__Maribacter_A arenosus	PAS_9	HisKA	HATPase_c
WP_188313342.1	d__Bacteria	p__Bacteroidota	c__Bacteroidia	o__Flavobacteriales	f__Flavobacteriaceae	g__Maribacter_A	s__Maribacter_A arenosus	PAS	PAS_4	PAS_9	GAF_2	HisKA	HATPase_c
WP_154364461.1	d__Bacteria	p__Bacteroidota	c__Bacteroidia	o__Flavobacteriales	f__Flavobacteriaceae	g__Maribacter_A	s__Maribacter_A luteus	PAS_9	PAS_4	PAS_4	PAS_9	GAF_2	HisKA	HATPase_c
WP_109648993.1	d__Bacteria	p__Bacteroidota	c__Bacteroidia	o__Flavobacteriales	f__Flavobacteriaceae	g__Maribacter_A	s__Maribacter_A polysiphoniae	PAS_9	PAS_3	PAS_9	HATPase_c
WP_109650594.1	d__Bacteria	p__Bacteroidota	c__Bacteroidia	o__Flavobacteriales	f__Flavobacteriaceae	g__Maribacter_A	s__Maribacter_A polysiphoniae	PAS_9	HisKA	HATPase_c
WP_109650889.1	d__Bacteria	p__Bacteroidota	c__Bacteroidia	o__Flavobacteriales	f__Flavobacteriaceae	g__Maribacter_A	s__Maribacter_A polysiphoniae	PAS_9	PAS_4	PAS_4	PAS_9	GAF_2	HisKA	HATPase_c
WP_013307519.1	d__Bacteria	p__Bacteroidota	c__Bacteroidia	o__Flavobacteriales	f__Flavobacteriaceae	g__Maribacter_A	s__Maribacter_A sp000153165	PAS_9	HisKA	HATPase_c
WP_132218473.1	d__Bacteria	p__Bacteroidota	c__Bacteroidia	o__Flavobacteriales	f__Flavobacteriaceae	g__Mariniflexile	s__Mariniflexile fucanivorans	PAS	HisKA	HATPase_c
WP_157208164.1	d__Bacteria	p__Bacteroidota	c__Bacteroidia	o__Flavobacteriales	f__Flavobacteriaceae	g__Mariniflexile	s__Mariniflexile sp002426835	PAS_9	HisKA	HATPase_c
WP_117172399.1	d__Bacteria	p__Bacteroidota	c__Bacteroidia	o__Flavobacteriales	f__Flavobacteriaceae	g__Mariniflexile	s__Mariniflexile sp002848895	PAS	HisKA	HATPase_c
WP_117177041.1	d__Bacteria	p__Bacteroidota	c__Bacteroidia	o__Flavobacteriales	f__Flavobacteriaceae	g__Mariniflexile	s__Mariniflexile sp002848895	PAS_9	PAS_9	HisKA	HATPase_c
WP_117159299.1	d__Bacteria	p__Bacteroidota	c__Bacteroidia	o__Flavobacteriales	f__Flavobacteriaceae	g__Marixanthomonas	s__Marixanthomonas ophiurae	PAS_9	HisKA	HATPase_c
WP_116693902.1	d__Bacteria	p__Bacteroidota	c__Bacteroidia	o__Flavobacteriales	f__Flavobacteriaceae	g__Marixanthomonas	s__Marixanthomonas sp003095375	PAS	HisKA	HATPase_c
WP_121666931.1	d__Bacteria	p__Bacteroidota	c__Bacteroidia	o__Flavobacteriales	f__Flavobacteriaceae	g__Mesonia	s__Mesonia aquimarina	PAS	HisKA	HATPase_c
WP_183478385.1	d__Bacteria	p__Bacteroidota	c__Bacteroidia	o__Flavobacteriales	f__Flavobacteriaceae	g__Mesonia	s__Mesonia hippocampi	PAS_9	HisKA	HATPase_c
WP_027885410.1	d__Bacteria	p__Bacteroidota	c__Bacteroidia	o__Flavobacteriales	f__Flavobacteriaceae	g__Mesonia	s__Mesonia mobilis	PAS_9	HisKA	HATPase_c
WP_150544432.1	d__Bacteria	p__Bacteroidota	c__Bacteroidia	o__Flavobacteriales	f__Flavobacteriaceae	g__Mesonia	s__Mesonia sp002413625	PAS_9	HisKA	HATPase_c
WP_111129078.1	d__Bacteria	p__Bacteroidota	c__Bacteroidia	o__Flavobacteriales	f__Flavobacteriaceae	g__Mesonia	s__Mesonia sp003233725	PAS	PAS_3	PAS_4	PAS_3	HisKA	HATPase_c	Response_reg	Response_reg
WP_147860906.1	d__Bacteria	p__Bacteroidota	c__Bacteroidia	o__Flavobacteriales	f__Flavobacteriaceae	g__Mesonia	s__Mesonia sp008017835	PAS_9	HisKA	HATPase_c
WP_150315230.1	d__Bacteria	p__Bacteroidota	c__Bacteroidia	o__Flavobacteriales	f__Flavobacteriaceae	g__Mesonia	s__Mesonia sp008692195	PAS_9	HisKA	HATPase_c
WP_138837857.1	d__Bacteria	p__Bacteroidota	c__Bacteroidia	o__Flavobacteriales	f__Flavobacteriaceae	g__Muricauda	s__Muricauda algicola	PAS_9	GAF_2	PAS_3	PAS_3	HisKA	HATPase_c	Response_reg	Response_reg	Response_reg
WP_136567422.1	d__Bacteria	p__Bacteroidota	c__Bacteroidia	o__Flavobacteriales	f__Flavobacteriaceae	g__Muricauda	s__Muricauda alvinocaridis	PAS	PAS	PAS_9	GAF_2
WP_127140009.1	d__Bacteria	p__Bacteroidota	c__Bacteroidia	o__Flavobacteriales	f__Flavobacteriaceae	g__Muricauda	s__Muricauda aquimarina	PAS_9	PAS_9	HisKA	HATPase_c
WP_164731612.1	d__Bacteria	p__Bacteroidota	c__Bacteroidia	o__Flavobacteriales	f__Flavobacteriaceae	g__Muricauda	s__Muricauda beolgyonensis	PAS_9	PAS_9	HisKA	HATPase_c
WP_082433329.1	d__Bacteria	p__Bacteroidota	c__Bacteroidia	o__Flavobacteriales	f__Flavobacteriaceae	g__Muricauda	s__Muricauda eckloniae	PAS	GAF_2	PAS_3	PAS_9	HisKA	HATPase_c	Response_reg	Response_reg	Response_reg
WP_109664825.1	d__Bacteria	p__Bacteroidota	c__Bacteroidia	o__Flavobacteriales	f__Flavobacteriaceae	g__Muricauda	s__Muricauda koreensis	PAS_9	PAS_9	HisKA	HATPase_c
WP_106144925.1	d__Bacteria	p__Bacteroidota	c__Bacteroidia	o__Flavobacteriales	f__Flavobacteriaceae	g__Muricauda	s__Muricauda pacifica	PAS_9	PAS_9	HisKA	HATPase_c
WP_097046223.1	d__Bacteria	p__Bacteroidota	c__Bacteroidia	o__Flavobacteriales	f__Flavobacteriaceae	g__Muricauda	s__Muricauda pacifica_A	PAS_9	PAS_9	PAS_9	HisKA	HATPase_c
WP_190811020.1	d__Bacteria	p__Bacteroidota	c__Bacteroidia	o__Flavobacteriales	f__Flavobacteriaceae	g__Muricauda	s__Muricauda pacifica_A	PAS	PAS_9	PAS_9	HisKA	HATPase_c
WP_014034201.1	d__Bacteria	p__Bacteroidota	c__Bacteroidia	o__Flavobacteriales	f__Flavobacteriaceae	g__Muricauda	s__Muricauda ruestringensis	PAS	PAS_3	PAS_4	PAS_3	HisKA	HATPase_c	Response_reg	Response_reg
WP_067032771.1	d__Bacteria	p__Bacteroidota	c__Bacteroidia	o__Flavobacteriales	f__Flavobacteriaceae	g__Muricauda	s__Muricauda sp001683915	PAS_9	PAS_9	HisKA	HATPase_c
WP_100817945.1	d__Bacteria	p__Bacteroidota	c__Bacteroidia	o__Flavobacteriales	f__Flavobacteriaceae	g__Muricauda	s__Muricauda sp002167435	PAS_9	PAS_9	HisKA	HATPase_c
WP_116219137.1	d__Bacteria	p__Bacteroidota	c__Bacteroidia	o__Flavobacteriales	f__Flavobacteriaceae	g__Muricauda	s__Muricauda sp002167435	PAS_9	PAS_9	HisKA	HATPase_c
WP_119639901.1	d__Bacteria	p__Bacteroidota	c__Bacteroidia	o__Flavobacteriales	f__Flavobacteriaceae	g__Muricauda	s__Muricauda sp002167435	PAS_9	PAS_9	HisKA	HATPase_c
WP_171657205.1	d__Bacteria	p__Bacteroidota	c__Bacteroidia	o__Flavobacteriales	f__Flavobacteriaceae	g__Muricauda	s__Muricauda sp002167435	PAS_9	PAS_9	HisKA	HATPase_c
WP_207035645.1	d__Bacteria	p__Bacteroidota	c__Bacteroidia	o__Flavobacteriales	f__Flavobacteriaceae	g__Muricauda	s__Muricauda sp002167435	PAS	PAS_3	PAS_4	PAS_3	HisKA	HATPase_c	Response_reg	Response_reg
WP_207070824.1	d__Bacteria	p__Bacteroidota	c__Bacteroidia	o__Flavobacteriales	f__Flavobacteriaceae	g__Muricauda	s__Muricauda sp002167435	PAS_9	PAS_9	HisKA	HATPase_c
WP_127136929.1	d__Bacteria	p__Bacteroidota	c__Bacteroidia	o__Flavobacteriales	f__Flavobacteriaceae	g__Muricauda	s__Muricauda sp002452975	PAS_9	PAS_9	HisKA	HATPase_c
WP_108425320.1	d__Bacteria	p__Bacteroidota	c__Bacteroidia	o__Flavobacteriales	f__Flavobacteriaceae	g__Muricauda	s__Muricauda sp003058265	PAS	PAS_3	PAS_4	HisKA	HATPase_c	Response_reg	Response_reg
WP_181899538.1	d__Bacteria	p__Bacteroidota	c__Bacteroidia	o__Flavobacteriales	f__Flavobacteriaceae	g__Muricauda	s__Muricauda sp003382275	PAS_9	PAS_9	HisKA	HATPase_c
WP_151890703.1	d__Bacteria	p__Bacteroidota	c__Bacteroidia	o__Flavobacteriales	f__Flavobacteriaceae	g__Muricauda	s__Muricauda sp003973595	PAS_9	PAS_9	HisKA	HATPase_c
WP_130612209.1	d__Bacteria	p__Bacteroidota	c__Bacteroidia	o__Flavobacteriales	f__Flavobacteriaceae	g__Muricauda	s__Muricauda sp004296335	PAS	PAS_9	PAS_9	HisKA	HATPase_c
WP_163626538.1	d__Bacteria	p__Bacteroidota	c__Bacteroidia	o__Flavobacteriales	f__Flavobacteriaceae	g__Muricauda	s__Muricauda sp010468565	PAS_9	PAS_9	HisKA	HATPase_c
WP_163636265.1	d__Bacteria	p__Bacteroidota	c__Bacteroidia	o__Flavobacteriales	f__Flavobacteriaceae	g__Muricauda	s__Muricauda sp010500845	PAS_9	PAS_9	HisKA	HATPase_c
WP_163636390.1	d__Bacteria	p__Bacteroidota	c__Bacteroidia	o__Flavobacteriales	f__Flavobacteriaceae	g__Muricauda	s__Muricauda sp010500845	PAS_9	PAS_9	PAS_9	HisKA	HATPase_c
WP_119619335.1	d__Bacteria	p__Bacteroidota	c__Bacteroidia	o__Flavobacteriales	f__Flavobacteriaceae	g__Muricauda	s__Muricauda taeanensis	PAS_9	PAS_9	HisKA	HATPase_c
WP_045802523.1	d__Bacteria	p__Bacteroidota	c__Bacteroidia	o__Flavobacteriales	f__Flavobacteriaceae	g__Muricauda_A	s__Muricauda_A lutaonensis	PAS	HisKA	HATPase_c
WP_169934339.1	d__Bacteria	p__Bacteroidota	c__Bacteroidia	o__Flavobacteriales	f__Flavobacteriaceae	g__Nonlabens	s__Nonlabens sp012974865	PAS	PAS_3	PAS_9	GAF_2	PAS_3	PAS_3	PAS	PAS_3	HisKA	HATPase_c
WP_042294020.1	d__Bacteria	p__Bacteroidota	c__Bacteroidia	o__Flavobacteriales	f__Flavobacteriaceae	g__Nonlabens	s__Nonlabens ulvanivorans_A	PAS	HisKA	HATPase_c
WP_055443436.1	d__Bacteria	p__Bacteroidota	c__Bacteroidia	o__Flavobacteriales	f__Flavobacteriaceae	g__Oceanihabitans	s__Oceanihabitans himadriensis	PAS_9	PAS_3	PAS_3	HisKA	HATPase_c
WP_055444506.1	d__Bacteria	p__Bacteroidota	c__Bacteroidia	o__Flavobacteriales	f__Flavobacteriaceae	g__Oceanihabitans	s__Oceanihabitans himadriensis	PAS	HisKA	HATPase_c
WP_090837608.1	d__Bacteria	p__Bacteroidota	c__Bacteroidia	o__Flavobacteriales	f__Flavobacteriaceae	g__Olleya	s__Olleya namhaensis	PAS_9	PAS_3	PAS_3	HisKA	HATPase_c
WP_054850755.1	d__Bacteria	p__Bacteroidota	c__Bacteroidia	o__Flavobacteriales	f__Flavobacteriaceae	g__Olleya	s__Olleya sp000518525	PAS_9	HisKA	HATPase_c
WP_136582275.1	d__Bacteria	p__Bacteroidota	c__Bacteroidia	o__Flavobacteriales	f__Flavobacteriaceae	g__Olleya	s__Olleya sp004843725	PAS_9	PAS_3	PAS_3	HisKA	HATPase_c
WP_188441003.1	d__Bacteria	p__Bacteroidota	c__Bacteroidia	o__Flavobacteriales	f__Flavobacteriaceae	g__Planktosalinus	s__Planktosalinus lacus	PAS_9	HisKA	HATPase_c
WP_188441208.1	d__Bacteria	p__Bacteroidota	c__Bacteroidia	o__Flavobacteriales	f__Flavobacteriaceae	g__Planktosalinus	s__Planktosalinus lacus	CHASE	PAS_3	PAS	PAS	PAS_3	PAS_3	PAS	PAS_3	HisKA_3
WP_026776434.1	d__Bacteria	p__Bacteroidota	c__Bacteroidia	o__Flavobacteriales	f__Flavobacteriaceae	g__Polaribacter	s__Polaribacter sp000687935	PAS	HisKA	HATPase_c
WP_087563600.1	d__Bacteria	p__Bacteroidota	c__Bacteroidia	o__Flavobacteriales	f__Flavobacteriaceae	g__Polaribacter	s__Polaribacter sp002163835	PAS_9	PAS_4	HisKA	HATPase_c
WP_087564473.1	d__Bacteria	p__Bacteroidota	c__Bacteroidia	o__Flavobacteriales	f__Flavobacteriaceae	g__Polaribacter	s__Polaribacter sp002163835	PAS_9	HisKA	HATPase_c
WP_100945643.1	d__Bacteria	p__Bacteroidota	c__Bacteroidia	o__Flavobacteriales	f__Flavobacteriaceae	g__Polaribacter	s__Polaribacter sp002831685	PAS	HisKA	HATPase_c
WP_208890752.1	d__Bacteria	p__Bacteroidota	c__Bacteroidia	o__Flavobacteriales	f__Flavobacteriaceae	g__Polaribacter	s__Polaribacter sp003335085	PAS	HisKA	HATPase_c
WP_147113489.1	d__Bacteria	p__Bacteroidota	c__Bacteroidia	o__Flavobacteriales	f__Flavobacteriaceae	g__Polaribacter	s__Polaribacter sp007997075	PAS_9	HisKA	HATPase_c
WP_147119133.1	d__Bacteria	p__Bacteroidota	c__Bacteroidia	o__Flavobacteriales	f__Flavobacteriaceae	g__Polaribacter	s__Polaribacter sp007997085	PAS_9	PAS_9	GAF_2	HisKA	HATPase_c
WP_158839906.1	d__Bacteria	p__Bacteroidota	c__Bacteroidia	o__Flavobacteriales	f__Flavobacteriaceae	g__Polaribacter	s__Polaribacter sp009796785	PAS_9	HisKA	HATPase_c
WP_036784359.1	d__Bacteria	p__Bacteroidota	c__Bacteroidia	o__Flavobacteriales	f__Flavobacteriaceae	g__Polaribacter	s__Polaribacter sp900106075	PAS	PAS_9	PAS_9	HisKA	HATPase_c
WP_065319009.1	d__Bacteria	p__Bacteroidota	c__Bacteroidia	o__Flavobacteriales	f__Flavobacteriaceae	g__Polaribacter	s__Polaribacter vadi	PAS	HisKA	HATPase_c
WP_091868098.1	d__Bacteria	p__Bacteroidota	c__Bacteroidia	o__Flavobacteriales	f__Flavobacteriaceae	g__Pricia	s__Pricia antarctica	PAS_9	PAS_9	HisKA	HATPase_c
WP_072994078.1	d__Bacteria	p__Bacteroidota	c__Bacteroidia	o__Flavobacteriales	f__Flavobacteriaceae	g__Pseudozobellia	s__Pseudozobellia thermophila	PAS_9	PAS_9	HisKA	HATPase_c
WP_192901701.1	d__Bacteria	p__Bacteroidota	c__Bacteroidia	o__Flavobacteriales	f__Flavobacteriaceae	g__Psychroflexus	s__Psychroflexus aestuariivivens	PAS	HisKA	HATPase_c
WP_093243685.1	d__Bacteria	p__Bacteroidota	c__Bacteroidia	o__Flavobacteriales	f__Flavobacteriaceae	g__Psychroflexus	s__Psychroflexus halocasei	PAS_9	HisKA	HATPase_c
WP_100776039.1	d__Bacteria	p__Bacteroidota	c__Bacteroidia	o__Flavobacteriales	f__Flavobacteriaceae	g__Psychroflexus	s__Psychroflexus halocasei	PAS_9	HisKA	HATPase_c
WP_187349882.1	d__Bacteria	p__Bacteroidota	c__Bacteroidia	o__Flavobacteriales	f__Flavobacteriaceae	g__Psychroflexus	s__Psychroflexus maritimus	PAS_9	HisKA	HATPase_c
WP_188457236.1	d__Bacteria	p__Bacteroidota	c__Bacteroidia	o__Flavobacteriales	f__Flavobacteriaceae	g__Psychroflexus	s__Psychroflexus planctonicus	PAS_9	HisKA	HATPase_c
WP_143185642.1	d__Bacteria	p__Bacteroidota	c__Bacteroidia	o__Flavobacteriales	f__Flavobacteriaceae	g__Psychroflexus	s__Psychroflexus salarius	PAS_9	HisKA	HATPase_c
WP_188406705.1	d__Bacteria	p__Bacteroidota	c__Bacteroidia	o__Flavobacteriales	f__Flavobacteriaceae	g__Psychroflexus	s__Psychroflexus salis	PAS_9	HisKA	HATPase_c
WP_093366637.1	d__Bacteria	p__Bacteroidota	c__Bacteroidia	o__Flavobacteriales	f__Flavobacteriaceae	g__Psychroflexus	s__Psychroflexus sediminis	PAS	HisKA	HATPase_c
WP_138932032.1	d__Bacteria	p__Bacteroidota	c__Bacteroidia	o__Flavobacteriales	f__Flavobacteriaceae	g__Psychroflexus	s__Psychroflexus sp006120725	PAS_9	HisKA	HATPase_c
WP_164005670.1	d__Bacteria	p__Bacteroidota	c__Bacteroidia	o__Flavobacteriales	f__Flavobacteriaceae	g__Psychroflexus	s__Psychroflexus sp010820555	PAS	PAS_9	HisKA	HATPase_c
WP_015025254.1	d__Bacteria	p__Bacteroidota	c__Bacteroidia	o__Flavobacteriales	f__Flavobacteriaceae	g__Psychroflexus	s__Psychroflexus torquis	PAS	PAS_9	HisKA	HATPase_c
WP_019037877.1	d__Bacteria	p__Bacteroidota	c__Bacteroidia	o__Flavobacteriales	f__Flavobacteriaceae	g__Psychroflexus	s__Psychroflexus tropicus	PAS	HisKA	HATPase_c
WP_028872144.1	d__Bacteria	p__Bacteroidota	c__Bacteroidia	o__Flavobacteriales	f__Flavobacteriaceae	g__Psychroserpens	s__Psychroserpens burtonensis	PAS	PAS_9	HisKA	HATPase_c
WP_033959099.1	d__Bacteria	p__Bacteroidota	c__Bacteroidia	o__Flavobacteriales	f__Flavobacteriaceae	g__Psychroserpens	s__Psychroserpens jangbogonensis	PAS	PAS_9	PAS_9	HisKA	HATPase_c
WP_040250577.1	d__Bacteria	p__Bacteroidota	c__Bacteroidia	o__Flavobacteriales	f__Flavobacteriaceae	g__Psychroserpens	s__Psychroserpens mesophilus	PAS	PAS_9	PAS_9	HisKA	HATPase_c
WP_091424501.1	d__Bacteria	p__Bacteroidota	c__Bacteroidia	o__Flavobacteriales	f__Flavobacteriaceae	g__Psychroserpens	s__Psychroserpens sp900104785	PAS	PAS_9	PAS_9	HisKA	HATPase_c
WP_168731255.1	d__Bacteria	p__Bacteroidota	c__Bacteroidia	o__Flavobacteriales	f__Flavobacteriaceae	g__Robertkochia	s__Robertkochia marina	PAS_9	HisKA	HATPase_c
WP_203060490.1	d__Bacteria	p__Bacteroidota	c__Bacteroidia	o__Flavobacteriales	f__Flavobacteriaceae	g__Robertkochia	s__Robertkochia marina	PAS_9	HisKA	HATPase_c
WP_143956476.1	d__Bacteria	p__Bacteroidota	c__Bacteroidia	o__Flavobacteriales	f__Flavobacteriaceae	g__Robertkochia	s__Robertkochia solimangrovi	PAS_9	HisKA	HATPase_c
WP_105213927.1	d__Bacteria	p__Bacteroidota	c__Bacteroidia	o__Flavobacteriales	f__Flavobacteriaceae	g__RR4-38	s__RR4-38 sp002966125	PAS_9	HisKA	HATPase_c
WP_139277062.1	d__Bacteria	p__Bacteroidota	c__Bacteroidia	o__Flavobacteriales	f__Flavobacteriaceae	g__Salegentibacter	s__Salegentibacter echinorum	PAS_9	HisKA	HATPase_c
WP_093407510.1	d__Bacteria	p__Bacteroidota	c__Bacteroidia	o__Flavobacteriales	f__Flavobacteriaceae	g__Salegentibacter	s__Salegentibacter flavus	PAS_9	PAS_3	HisKA	HATPase_c
WP_079719336.1	d__Bacteria	p__Bacteroidota	c__Bacteroidia	o__Flavobacteriales	f__Flavobacteriaceae	g__Salegentibacter	s__Salegentibacter holothuriorum	PAS_9	PAS_4	PAS_9	HisKA	HATPase_c
WP_079720684.1	d__Bacteria	p__Bacteroidota	c__Bacteroidia	o__Flavobacteriales	f__Flavobacteriaceae	g__Salegentibacter	s__Salegentibacter holothuriorum	PAS	HisKA	HATPase_c
WP_079713791.1	d__Bacteria	p__Bacteroidota	c__Bacteroidia	o__Flavobacteriales	f__Flavobacteriaceae	g__Salegentibacter	s__Salegentibacter salinarum	PAS_9	HisKA	HATPase_c
WP_081210621.1	d__Bacteria	p__Bacteroidota	c__Bacteroidia	o__Flavobacteriales	f__Flavobacteriaceae	g__Salegentibacter	s__Salegentibacter sediminis	PAS_9	HisKA	HATPase_c
WP_133546604.1	d__Bacteria	p__Bacteroidota	c__Bacteroidia	o__Flavobacteriales	f__Flavobacteriaceae	g__Salegentibacter	s__Salegentibacter sp004362395	PAS_9	HisKA	HATPase_c
WP_093112195.1	d__Bacteria	p__Bacteroidota	c__Bacteroidia	o__Flavobacteriales	f__Flavobacteriaceae	g__Salinimicrobium	s__Salinimicrobium catena	PAS	HisKA	HATPase_c
WP_189602736.1	d__Bacteria	p__Bacteroidota	c__Bacteroidia	o__Flavobacteriales	f__Flavobacteriaceae	g__Salinimicrobium	s__Salinimicrobium marinum	PAS	HisKA	HATPase_c
WP_168026575.1	d__Bacteria	p__Bacteroidota	c__Bacteroidia	o__Flavobacteriales	f__Flavobacteriaceae	g__Salinimicrobium	s__Salinimicrobium sp012038135	PAS	HisKA	HATPase_c
WP_029035804.1	d__Bacteria	p__Bacteroidota	c__Bacteroidia	o__Flavobacteriales	f__Flavobacteriaceae	g__Salinimicrobium	s__Salinimicrobium terrae	PAS_9	HisKA	HATPase_c
WP_037373858.1	d__Bacteria	p__Bacteroidota	c__Bacteroidia	o__Flavobacteriales	f__Flavobacteriaceae	g__Salinimicrobium	s__Salinimicrobium xinjiangense	PAS	THOC7	HisKA	HATPase_c
WP_167964935.1	d__Bacteria	p__Bacteroidota	c__Bacteroidia	o__Flavobacteriales	f__Flavobacteriaceae	g__Saonia	s__Saonia flava	PAS	HisKA	HATPase_c
WP_062054950.1	d__Bacteria	p__Bacteroidota	c__Bacteroidia	o__Flavobacteriales	f__Flavobacteriaceae	g__Sediminicola	s__Sediminicola sp001430825	PAS_4	PAS_3	PAS	PAS_3	PAS_9	HisKA	HATPase_c
WP_062055587.1	d__Bacteria	p__Bacteroidota	c__Bacteroidia	o__Flavobacteriales	f__Flavobacteriaceae	g__Sediminicola	s__Sediminicola sp001430825	PAS_9	HisKA	HATPase_c
WP_147131025.1	d__Bacteria	p__Bacteroidota	c__Bacteroidia	o__Flavobacteriales	f__Flavobacteriaceae	g__Seonamhaeicola	s__Seonamhaeicola algicola	PAS_4	PAS_3	PAS_3	PAS_9	HATPase_c
WP_186826905.1	d__Bacteria	p__Bacteroidota	c__Bacteroidia	o__Flavobacteriales	f__Flavobacteriaceae	g__Seonamhaeicola	s__Seonamhaeicola algicola	PAS_9	HisKA	HATPase_c
WP_116039803.1	d__Bacteria	p__Bacteroidota	c__Bacteroidia	o__Flavobacteriales	f__Flavobacteriaceae	g__Seonamhaeicola	s__Seonamhaeicola aphaedonensis	PAS	PAS_9	PAS_9	HisKA	HATPase_c
WP_147769833.1	d__Bacteria	p__Bacteroidota	c__Bacteroidia	o__Flavobacteriales	f__Flavobacteriaceae	g__Seonamhaeicola	s__Seonamhaeicola maritimus	PAS_4	PAS_9	SpoIIE	HATPase_c_2
WP_076700638.1	d__Bacteria	p__Bacteroidota	c__Bacteroidia	o__Flavobacteriales	f__Flavobacteriaceae	g__Seonamhaeicola	s__Seonamhaeicola sp001971785	PAS_4	PAS_9	PAS_3	PAS_9	HATPase_c
WP_148539913.1	d__Bacteria	p__Bacteroidota	c__Bacteroidia	o__Flavobacteriales	f__Flavobacteriaceae	g__Seonamhaeicola	s__Seonamhaeicola sp001971785	PAS_9	HisKA	HATPase_c
WP_044638170.1	d__Bacteria	p__Bacteroidota	c__Bacteroidia	o__Flavobacteriales	f__Flavobacteriaceae	g__Siansivirga	s__Siansivirga zeaxanthinifaciens	PAS	HisKA	HATPase_c
WP_072315915.1	d__Bacteria	p__Bacteroidota	c__Bacteroidia	o__Flavobacteriales	f__Flavobacteriaceae	g__Sinomicrobium	s__Sinomicrobium oceani	PAS_9	HisKA	HATPase_c
WP_123215330.1	d__Bacteria	p__Bacteroidota	c__Bacteroidia	o__Flavobacteriales	f__Flavobacteriaceae	g__Sinomicrobium	s__Sinomicrobium pectinilyticum	PAS_9	HisKA	HATPase_c
WP_112371459.1	d__Bacteria	p__Bacteroidota	c__Bacteroidia	o__Flavobacteriales	f__Flavobacteriaceae	g__Sinomicrobium	s__Sinomicrobium sp003285545	PAS_9	HisKA	HATPase_c
WP_187964918.1	d__Bacteria	p__Bacteroidota	c__Bacteroidia	o__Flavobacteriales	f__Flavobacteriaceae	g__Sinomicrobium	s__Sinomicrobium sp014518365	PAS_9	HisKA	HATPase_c
WP_187967771.1	d__Bacteria	p__Bacteroidota	c__Bacteroidia	o__Flavobacteriales	f__Flavobacteriaceae	g__Sinomicrobium	s__Sinomicrobium sp014518365	PAS	HisKA	HATPase_c
WP_164029000.1	d__Bacteria	p__Bacteroidota	c__Bacteroidia	o__Flavobacteriales	f__Flavobacteriaceae	g__Spongiivirga	s__Spongiivirga citrea	PAS	GAF_2	HisKA	HATPase_c
WP_164030382.1	d__Bacteria	p__Bacteroidota	c__Bacteroidia	o__Flavobacteriales	f__Flavobacteriaceae	g__Spongiivirga	s__Spongiivirga citrea	PAS_9	PAS_9	HisKA	HATPase_c
WP_026753078.1	d__Bacteria	p__Bacteroidota	c__Bacteroidia	o__Flavobacteriales	f__Flavobacteriaceae	g__Subsaximicrobium	s__Subsaximicrobium sp000688335	PAS	PAS_9	HisKA	HATPase_c
WP_197022158.1	d__Bacteria	p__Bacteroidota	c__Bacteroidia	o__Flavobacteriales	f__Flavobacteriaceae	g__Subsaximicrobium	s__Subsaximicrobium sp000688335	PAS	PAS	HATPase_c
WP_147085538.1	d__Bacteria	p__Bacteroidota	c__Bacteroidia	o__Flavobacteriales	f__Flavobacteriaceae	g__Subsaximicrobium	s__Subsaximicrobium wynnwilliamsii	PAS	PAS_3	PAS_4	PAS_9	GAF_2	HisKA	HATPase_c
WP_147085886.1	d__Bacteria	p__Bacteroidota	c__Bacteroidia	o__Flavobacteriales	f__Flavobacteriaceae	g__Subsaximicrobium	s__Subsaximicrobium wynnwilliamsii	PAS_9	PAS_9	PAS_9	HisKA	HATPase_c
WP_153754442.1	d__Bacteria	p__Bacteroidota	c__Bacteroidia	o__Flavobacteriales	f__Flavobacteriaceae	g__SZUA-72	s__SZUA-72 sp009649685	PAS_9	PAS_3	PAS_9	PAS_3	PAS_9	HATPase_c
WP_153755857.1	d__Bacteria	p__Bacteroidota	c__Bacteroidia	o__Flavobacteriales	f__Flavobacteriaceae	g__SZUA-72	s__SZUA-72 sp009649685	PAS_9	PAS_9	HisKA	HATPase_c
WP_167917203.1	d__Bacteria	p__Bacteroidota	c__Bacteroidia	o__Flavobacteriales	f__Flavobacteriaceae	g__Tamlana_A	s__Tamlana_A sp002893765	PAS_9	HisKA	HATPase_c
WP_044625697.1	d__Bacteria	p__Bacteroidota	c__Bacteroidia	o__Flavobacteriales	f__Flavobacteriaceae	g__Tamlana_B	s__Tamlana_B nanhaiensis	PAS_9	HisKA	HATPase_c
WP_044626016.1	d__Bacteria	p__Bacteroidota	c__Bacteroidia	o__Flavobacteriales	f__Flavobacteriaceae	g__Tamlana_B	s__Tamlana_B nanhaiensis	PAS_4	PAS_3	PAS_9	PAS_3	PAS_3	PAS_3	PAS_3	PAS_3	HATPase_c
WP_044633661.1	d__Bacteria	p__Bacteroidota	c__Bacteroidia	o__Flavobacteriales	f__Flavobacteriaceae	g__Tamlana_B	s__Tamlana_B sedimentorum	PAS	HisKA	HATPase_c
WP_131453984.1	d__Bacteria	p__Bacteroidota	c__Bacteroidia	o__Flavobacteriales	f__Flavobacteriaceae	g__Tamlana_B	s__Tamlana_B sedimentorum	PAS_4	PAS_3	PAS_3	PAS_9	PAS_3	PAS_3	HATPase_c
WP_148869080.1	d__Bacteria	p__Bacteroidota	c__Bacteroidia	o__Flavobacteriales	f__Flavobacteriaceae	g__Tenacibaculum	s__Tenacibaculum adriaticum	PAS	HisKA	HATPase_c
WP_075340975.1	d__Bacteria	p__Bacteroidota	c__Bacteroidia	o__Flavobacteriales	f__Flavobacteriaceae	g__Tenacibaculum	s__Tenacibaculum agarivorans	PAS	HisKA	HATPase_c
WP_133538028.1	d__Bacteria	p__Bacteroidota	c__Bacteroidia	o__Flavobacteriales	f__Flavobacteriaceae	g__Tenacibaculum	s__Tenacibaculum caenipelagi	PAS	HisKA	HATPase_c
WP_086029082.1	d__Bacteria	p__Bacteroidota	c__Bacteroidia	o__Flavobacteriales	f__Flavobacteriaceae	g__Tenacibaculum	s__Tenacibaculum holothuriorum	PAS	HisKA	HATPase_c
WP_132794572.1	d__Bacteria	p__Bacteroidota	c__Bacteroidia	o__Flavobacteriales	f__Flavobacteriaceae	g__Tenacibaculum	s__Tenacibaculum skagerrakense	PAS	HisKA	HATPase_c
WP_132721900.1	d__Bacteria	p__Bacteroidota	c__Bacteroidia	o__Flavobacteriales	f__Flavobacteriaceae	g__Tenacibaculum	s__Tenacibaculum sp004337695	PAS	HisKA	HATPase_c
WP_121907651.1	d__Bacteria	p__Bacteroidota	c__Bacteroidia	o__Flavobacteriales	f__Flavobacteriaceae	g__Ulvibacter	s__Ulvibacter antarcticus	PAS	HisKA	HATPase_c
WP_093142358.1	d__Bacteria	p__Bacteroidota	c__Bacteroidia	o__Flavobacteriales	f__Flavobacteriaceae	g__Ulvibacter	s__Ulvibacter litoralis	PAS_9	PAS_3	PAS_4	PAS_3	GAF_2	HisKA	HATPase_c
WP_093144566.1	d__Bacteria	p__Bacteroidota	c__Bacteroidia	o__Flavobacteriales	f__Flavobacteriaceae	g__Ulvibacter	s__Ulvibacter litoralis	PilJ	PAS_9	PAS_3	PAS	PAS_3	PAS	PAS_3	PAS_3	PAS_9	HATPase_c
WP_093144566.1	d__Bacteria	p__Bacteroidota	c__Bacteroidia	o__Flavobacteriales	f__Flavobacteriaceae	g__Ulvibacter	s__Ulvibacter litoralis	PilJ	PAS_9	PAS_3	PAS	PAS_3	PAS	PAS_3	PAS_3	PAS_9	HATPase_c
WP_093145040.1	d__Bacteria	p__Bacteroidota	c__Bacteroidia	o__Flavobacteriales	f__Flavobacteriaceae	g__Ulvibacter	s__Ulvibacter litoralis	PAS_9	PAS_9	HisKA	HATPase_c
WP_151674317.1	d__Bacteria	p__Bacteroidota	c__Bacteroidia	o__Flavobacteriales	f__Flavobacteriaceae	g__Ulvibacter_B	s__Ulvibacter_B marinus	PilJ	PAS_9	PAS_3	PAS	PAS_3	PAS	PAS_3	PAS_3	PAS_9	HATPase_c
WP_151674499.1	d__Bacteria	p__Bacteroidota	c__Bacteroidia	o__Flavobacteriales	f__Flavobacteriaceae	g__Ulvibacter_B	s__Ulvibacter_B marinus	PAS_9	PAS_9	HisKA	HATPase_c
WP_120711890.1	d__Bacteria	p__Bacteroidota	c__Bacteroidia	o__Flavobacteriales	f__Flavobacteriaceae	g__Ulvibacterium	s__Ulvibacterium marinum	PAS_9	HisKA	HATPase_c
WP_070236847.1	d__Bacteria	p__Bacteroidota	c__Bacteroidia	o__Flavobacteriales	f__Flavobacteriaceae	g__Urechidicola	s__Urechidicola croceus	PAS_9	HisKA	HATPase_c
WP_138433209.1	d__Bacteria	p__Bacteroidota	c__Bacteroidia	o__Flavobacteriales	f__Flavobacteriaceae	g__Winogradskyella	s__Winogradskyella algicola	PAS	PAS_9	PAS_9	HisKA	HATPase_c
WP_114307893.1	d__Bacteria	p__Bacteroidota	c__Bacteroidia	o__Flavobacteriales	f__Flavobacteriaceae	g__Winogradskyella	s__Winogradskyella arenosi	PAS_9	PAS_9	HisKA	HATPase_c
WP_094967299.1	d__Bacteria	p__Bacteroidota	c__Bacteroidia	o__Flavobacteriales	f__Flavobacteriaceae	g__Winogradskyella	s__Winogradskyella aurantia	PAS	PAS_9	PAS_9	HisKA	HATPase_c
WP_186845772.1	d__Bacteria	p__Bacteroidota	c__Bacteroidia	o__Flavobacteriales	f__Flavobacteriaceae	g__Winogradskyella	s__Winogradskyella echinorum	PAS	PAS_9	HisKA	HATPase_c
WP_110476333.1	d__Bacteria	p__Bacteroidota	c__Bacteroidia	o__Flavobacteriales	f__Flavobacteriaceae	g__Winogradskyella	s__Winogradskyella epiphytica	PAS_9	PAS_9	PAS_9	HisKA	HATPase_c
WP_115817265.1	d__Bacteria	p__Bacteroidota	c__Bacteroidia	o__Flavobacteriales	f__Flavobacteriaceae	g__Winogradskyella	s__Winogradskyella eximia	PAS_9	PAS_9	HisKA	HATPase_c
WP_173302276.1	d__Bacteria	p__Bacteroidota	c__Bacteroidia	o__Flavobacteriales	f__Flavobacteriaceae	g__Winogradskyella	s__Winogradskyella litoriviva	PAS	PAS_9	PAS_9	HisKA	HATPase_c
WP_115812804.1	d__Bacteria	p__Bacteroidota	c__Bacteroidia	o__Flavobacteriales	f__Flavobacteriaceae	g__Winogradskyella	s__Winogradskyella pacifica	PAS	PAS_9	HisKA	HATPase_c
WP_020894314.1	d__Bacteria	p__Bacteroidota	c__Bacteroidia	o__Flavobacteriales	f__Flavobacteriaceae	g__Winogradskyella	s__Winogradskyella psychrotolerans	PAS	PAS_9	HisKA	HATPase_c
WP_020897418.1	d__Bacteria	p__Bacteroidota	c__Bacteroidia	o__Flavobacteriales	f__Flavobacteriaceae	g__Winogradskyella	s__Winogradskyella psychrotolerans	PAS	HisKA	HATPase_c
WP_040757614.1	d__Bacteria	p__Bacteroidota	c__Bacteroidia	o__Flavobacteriales	f__Flavobacteriaceae	g__Winogradskyella	s__Winogradskyella psychrotolerans	PAS_4	PAS_3	PAS	PAS_3	PAS_9	PAS_3	PAS_9	PAS_3	PAS_3	PAS	PAS_3	PAS	HATPase_c
WP_092447490.1	d__Bacteria	p__Bacteroidota	c__Bacteroidia	o__Flavobacteriales	f__Flavobacteriaceae	g__Winogradskyella	s__Winogradskyella sediminis	PilJ	PAS_4	PAS_3	PAS_9	PAS_3	PAS_9	PAS_3	PAS_9	HATPase_c
WP_208152725.1	d__Bacteria	p__Bacteroidota	c__Bacteroidia	o__Flavobacteriales	f__Flavobacteriaceae	g__Winogradskyella	s__Winogradskyella sp002722255	PAS	PAS_9	PAS_9	HisKA	HATPase_c
WP_157364744.1	d__Bacteria	p__Bacteroidota	c__Bacteroidia	o__Flavobacteriales	f__Flavobacteriaceae	g__Winogradskyella	s__Winogradskyella sp009741275	PAS_9	PAS_9	HisKA	HATPase_c
WP_179009948.1	d__Bacteria	p__Bacteroidota	c__Bacteroidia	o__Flavobacteriales	f__Flavobacteriaceae	g__Winogradskyella	s__Winogradskyella sp013394635	PAS	PAS_9	PAS_9	HisKA	HATPase_c
WP_178988324.1	d__Bacteria	p__Bacteroidota	c__Bacteroidia	o__Flavobacteriales	f__Flavobacteriaceae	g__Winogradskyella	s__Winogradskyella sp013394655	PAS_9	PAS_9	PAS_9	HisKA	HATPase_c
WP_179352723.1	d__Bacteria	p__Bacteroidota	c__Bacteroidia	o__Flavobacteriales	f__Flavobacteriaceae	g__Winogradskyella	s__Winogradskyella sp013403955	PAS	PAS_9	PAS_9	HisKA	HATPase_c
WP_179336695.1	d__Bacteria	p__Bacteroidota	c__Bacteroidia	o__Flavobacteriales	f__Flavobacteriaceae	g__Winogradskyella	s__Winogradskyella sp013403985	PAS_9	PAS_9	PAS_9	HisKA	HATPase_c
WP_179338570.1	d__Bacteria	p__Bacteroidota	c__Bacteroidia	o__Flavobacteriales	f__Flavobacteriaceae	g__Winogradskyella	s__Winogradskyella sp013403985	PilJ	PAS_4	PAS_3	PAS_9	PAS_3	PAS_3	PAS_9	HATPase_c
WP_111684000.1	d__Bacteria	p__Bacteroidota	c__Bacteroidia	o__Flavobacteriales	f__Flavobacteriaceae	g__Winogradskyella	s__Winogradskyella tangerina	PAS	PAS_9	PAS_9	HisKA	HATPase_c
WP_173588820.1	d__Bacteria	p__Bacteroidota	c__Bacteroidia	o__Flavobacteriales	f__Flavobacteriaceae	g__Winogradskyella	s__Winogradskyella undariae	PilJ	PAS_4	PAS_3	PAS_9	PAS_3	PAS_9	PAS_3	PAS_3	PAS_9	HATPase_c
WP_179312498.1	d__Bacteria	p__Bacteroidota	c__Bacteroidia	o__Flavobacteriales	f__Flavobacteriaceae	g__Winogradskyella	s__Winogradskyella undariae	PAS	PAS_9	HisKA	HATPase_c
WP_132705847.1	d__Bacteria	p__Bacteroidota	c__Bacteroidia	o__Flavobacteriales	f__Flavobacteriaceae	g__Winogradskyella	s__Winogradskyella wandonensis	PAS	PAS_9	PAS_9	HisKA	HATPase_c
WP_188460879.1	d__Bacteria	p__Bacteroidota	c__Bacteroidia	o__Flavobacteriales	f__Flavobacteriaceae	g__Xanthomarina	s__Xanthomarina arctica	PAS_9	PAS_9	PAS_9	GAF_2	HisKA	HATPase_c
WP_007647936.1	d__Bacteria	p__Bacteroidota	c__Bacteroidia	o__Flavobacteriales	f__Flavobacteriaceae	g__Xanthomarina	s__Xanthomarina gelatinilytica	PAS_9	PAS_9	PAS_9	GAF	HisKA	HATPase_c
WP_109680952.1	d__Bacteria	p__Bacteroidota	c__Bacteroidia	o__Flavobacteriales	f__Flavobacteriaceae	g__Xanthomarina	s__Xanthomarina spongicola	PAS	PAS_9	PAS_9	HisKA	HATPase_c
WP_188653187.1	d__Bacteria	p__Bacteroidota	c__Bacteroidia	o__Flavobacteriales	f__Flavobacteriaceae	g__Yeosuana	s__Yeosuana aromativorans	PAS_9	HisKA	HATPase_c
WP_166965220.1	d__Bacteria	p__Bacteroidota	c__Bacteroidia	o__Flavobacteriales	f__Flavobacteriaceae	g__Yeosuana	s__Yeosuana sp011762485	PAS_9	HisKA	HATPase_c
WP_133643760.1	d__Bacteria	p__Bacteroidota	c__Bacteroidia	o__Flavobacteriales	f__Flavobacteriaceae	g__Zeaxanthinibacter	s__Zeaxanthinibacter enoshimensis	PAS	HisKA	HATPase_c
WP_038266179.1	d__Bacteria	p__Bacteroidota	c__Bacteroidia	o__Flavobacteriales	f__Flavobacteriaceae	g__Zhouia	s__Zhouia amylolytica	PAS	HisKA	HATPase_c
WP_074979791.1	d__Bacteria	p__Bacteroidota	c__Bacteroidia	o__Flavobacteriales	f__Flavobacteriaceae	g__Zhouia	s__Zhouia amylolytica	PAS_9	PAS_3	PAS_4	PAS_9	HATPase_c
WP_166521628.1	d__Bacteria	p__Bacteroidota	c__Bacteroidia	o__Flavobacteriales	f__Flavobacteriaceae	g__Zobellia	s__Zobellia amurskyensis	PAS_3	PAS_9	PAS_3	PAS	HATPase_c
WP_013995529.1	d__Bacteria	p__Bacteroidota	c__Bacteroidia	o__Flavobacteriales	f__Flavobacteriaceae	g__Zobellia	s__Zobellia galactanivorans	PAS_4	PAS_3	PAS_9	PAS_3	PAS_9	HATPase_c
WP_194526985.1	d__Bacteria	p__Bacteroidota	c__Bacteroidia	o__Flavobacteriales	f__Flavobacteriaceae	g__Zobellia	s__Zobellia galactanivorans	PAS_4	PAS_3	PAS_9	PAS_3	PAS_9	PAS_3	PAS	HATPase_c
WP_194534234.1	d__Bacteria	p__Bacteroidota	c__Bacteroidia	o__Flavobacteriales	f__Flavobacteriaceae	g__Zobellia	s__Zobellia galactanivorans	PAS_9	PAS_3	PAS_4	PAS_9	GAF_2	HisKA	HATPase_c
WP_194551034.1	d__Bacteria	p__Bacteroidota	c__Bacteroidia	o__Flavobacteriales	f__Flavobacteriaceae	g__Zobellia	s__Zobellia galactanivorans	PAS_9	PAS_9	HisKA	HATPase_c
WP_194552595.1	d__Bacteria	p__Bacteroidota	c__Bacteroidia	o__Flavobacteriales	f__Flavobacteriaceae	g__Zobellia	s__Zobellia galactanivorans	PAS_4	PAS_9	PAS_3	PAS_9	PAS_3	PAS_9	PAS_3	PAS_9	HATPase_c
WP_076454309.1	d__Bacteria	p__Bacteroidota	c__Bacteroidia	o__Flavobacteriales	f__Flavobacteriaceae	g__Zobellia	s__Zobellia uliginosa	PAS_9	PAS_3	PAS_4	PAS_9	GAF_2	HisKA	HATPase_c
WP_084843077.1	d__Bacteria	p__Bacteroidota	c__Bacteroidia	o__Flavobacteriales	f__Flavobacteriaceae	g__Zunongwangia	s__Zunongwangia atlantica	PAS	HisKA	HATPase_c
WP_041578819.1	d__Bacteria	p__Bacteroidota	c__Bacteroidia	o__Flavobacteriales	f__Flavobacteriaceae	g__Zunongwangia	s__Zunongwangia profunda	PAS	HisKA	HATPase_c
WP_147012643.1	d__Bacteria	p__Bacteroidota	c__Bacteroidia	o__Flavobacteriales	f__Luteibaculaceae	g__Luteibaculum	s__Luteibaculum oceani	PAS_3	PAS_3	PAS	PAS_9	PAS_4	PAS_3	HisKA	HATPase_c	Response_reg	Hpt
WP_143764472.1	d__Bacteria	p__Bacteroidota	c__Bacteroidia	o__Flavobacteriales	f__Schleiferiaceae	g__Owenweeksia	s__Owenweeksia hongkongensis	PAS	PAS_9	PAS	HisKA	HATPase_c
WP_160633277.1	d__Bacteria	p__Bacteroidota	c__Bacteroidia	o__Flavobacteriales	f__Vicingaceae	g__S-15	s__S-15 sp009909615	PAS_9	HisKA	HATPase_c
WP_209913324.1	d__Bacteria	p__Bacteroidota	c__Bacteroidia	o__Flavobacteriales	f__Weeksellaceae	g__Chryseobacterium	s__Chryseobacterium jejuense	GAF	PAS	PAS	PAS_9	HisKA	HATPase_c	Response_reg
WP_062162002.1	d__Bacteria	p__Bacteroidota	c__Bacteroidia	o__Flavobacteriales	f__Weeksellaceae	g__Chryseobacterium	s__Chryseobacterium sp001456155	PAS	HisKA	HATPase_c
WP_076550576.1	d__Bacteria	p__Bacteroidota	c__Bacteroidia	o__Flavobacteriales	f__Weeksellaceae	g__Chryseobacterium	s__Chryseobacterium ureilyticum	PAS_9	PAS	PAS_9	HisKA	HATPase_c	Response_reg
WP_133440684.1	d__Bacteria	p__Bacteroidota	c__Bacteroidia	o__Flavobacteriales	f__Weeksellaceae	g__Kaistella	s__Kaistella sp004359195	PAS_9	HisKA	HATPase_c
WP_132222037.1	d__Bacteria	p__Bacteroidota	c__Bacteroidia	o__Sphingobacteriales	f__Sphingobacteriaceae	g__Albibacterium	s__Albibacterium bauzanense	PAS_9	HisKA	HATPase_c
WP_118196050.1	d__Bacteria	p__Bacteroidota	c__Bacteroidia	o__Sphingobacteriales	f__Sphingobacteriaceae	g__Albibacterium	s__Albibacterium indicus	PAS	HisKA	HATPase_c
WP_069659878.1	d__Bacteria	p__Bacteroidota	c__Bacteroidia	o__Sphingobacteriales	f__Sphingobacteriaceae	g__Arcticibacter	s__Arcticibacter eurypsychrophilus	PAS	HisKA	HATPase_c
WP_106291523.1	d__Bacteria	p__Bacteroidota	c__Bacteroidia	o__Sphingobacteriales	f__Sphingobacteriaceae	g__Arcticibacter	s__Arcticibacter pallidicorallinus	PAS	HisKA	HATPase_c
WP_079700830.1	d__Bacteria	p__Bacteroidota	c__Bacteroidia	o__Sphingobacteriales	f__Sphingobacteriaceae	g__Daejeonella	s__Daejeonella lutea	PAS	HisKA	HATPase_c
WP_026898169.1	d__Bacteria	p__Bacteroidota	c__Bacteroidia	o__Sphingobacteriales	f__Sphingobacteriaceae	g__Daejeonella	s__Daejeonella oryzae	PAS	HisKA	HATPase_c
WP_051189335.1	d__Bacteria	p__Bacteroidota	c__Bacteroidia	o__Sphingobacteriales	f__Sphingobacteriaceae	g__Daejeonella	s__Daejeonella oryzae	PAS	PAS_9	HisKA	HATPase_c
WP_051189733.1	d__Bacteria	p__Bacteroidota	c__Bacteroidia	o__Sphingobacteriales	f__Sphingobacteriaceae	g__Daejeonella	s__Daejeonella oryzae	PAS_9	PAS	HisKA	HATPase_c
WP_090697397.1	d__Bacteria	p__Bacteroidota	c__Bacteroidia	o__Sphingobacteriales	f__Sphingobacteriaceae	g__Daejeonella	s__Daejeonella rubra	PAS	HisKA	HATPase_c
WP_090699474.1	d__Bacteria	p__Bacteroidota	c__Bacteroidia	o__Sphingobacteriales	f__Sphingobacteriaceae	g__Daejeonella	s__Daejeonella rubra	PAS_9	PAS_3	HisKA	HATPase_c
WP_163402415.1	d__Bacteria	p__Bacteroidota	c__Bacteroidia	o__Sphingobacteriales	f__Sphingobacteriaceae	g__Daejeonella	s__Daejeonella soli	PAS_4	PAS_4	PAS	PAS_9	PAS	PAS_3
WP_163405125.1	d__Bacteria	p__Bacteroidota	c__Bacteroidia	o__Sphingobacteriales	f__Sphingobacteriaceae	g__Daejeonella	s__Daejeonella soli	PAS_9	HisKA	HATPase_c
WP_160907714.1	d__Bacteria	p__Bacteroidota	c__Bacteroidia	o__Sphingobacteriales	f__Sphingobacteriaceae	g__HMF7056	s__HMF7056 sp009834915	PAS	HisKA	HATPase_c
WP_157566073.1	d__Bacteria	p__Bacteroidota	c__Bacteroidia	o__Sphingobacteriales	f__Sphingobacteriaceae	g__HMF7410	s__HMF7410 sp009754915	PAS	HisKA	HATPase_c
WP_160845654.1	d__Bacteria	p__Bacteroidota	c__Bacteroidia	o__Sphingobacteriales	f__Sphingobacteriaceae	g__HMF7647	s__HMF7647 sp009834875	PAS	HisKA	HATPase_c
WP_114937777.1	d__Bacteria	p__Bacteroidota	c__Bacteroidia	o__Sphingobacteriales	f__Sphingobacteriaceae	g__Mucilaginibacter	s__Mucilaginibacter endophyticus	PAS_9	HisKA	HATPase_c
WP_144911787.1	d__Bacteria	p__Bacteroidota	c__Bacteroidia	o__Sphingobacteriales	f__Sphingobacteriaceae	g__Mucilaginibacter	s__Mucilaginibacter frigoritolerans	PAS	HisKA	HATPase_c
WP_147030701.1	d__Bacteria	p__Bacteroidota	c__Bacteroidia	o__Sphingobacteriales	f__Sphingobacteriaceae	g__Mucilaginibacter	s__Mucilaginibacter ginsenosidivorans	PAS	HisKA	HATPase_c
WP_147030901.1	d__Bacteria	p__Bacteroidota	c__Bacteroidia	o__Sphingobacteriales	f__Sphingobacteriaceae	g__Mucilaginibacter	s__Mucilaginibacter ginsenosidivorans	PAS	HisKA	HATPase_c
WP_147059260.1	d__Bacteria	p__Bacteroidota	c__Bacteroidia	o__Sphingobacteriales	f__Sphingobacteriaceae	g__Mucilaginibacter	s__Mucilaginibacter ginsenosidivorax	PAS	HisKA	HATPase_c
WP_112653679.1	d__Bacteria	p__Bacteroidota	c__Bacteroidia	o__Sphingobacteriales	f__Sphingobacteriaceae	g__Mucilaginibacter	s__Mucilaginibacter gossypii	PAS	HisKA	HATPase_c
WP_112654490.1	d__Bacteria	p__Bacteroidota	c__Bacteroidia	o__Sphingobacteriales	f__Sphingobacteriaceae	g__Mucilaginibacter	s__Mucilaginibacter gossypii	PAS_9	HisKA	HATPase_c
WP_096351566.1	d__Bacteria	p__Bacteroidota	c__Bacteroidia	o__Sphingobacteriales	f__Sphingobacteriaceae	g__Mucilaginibacter	s__Mucilaginibacter gotjawali	PAS	HisKA	HATPase_c
WP_096353246.1	d__Bacteria	p__Bacteroidota	c__Bacteroidia	o__Sphingobacteriales	f__Sphingobacteriaceae	g__Mucilaginibacter	s__Mucilaginibacter gotjawali	PAS_9	HisKA	HATPase_c
WP_096353261.1	d__Bacteria	p__Bacteroidota	c__Bacteroidia	o__Sphingobacteriales	f__Sphingobacteriaceae	g__Mucilaginibacter	s__Mucilaginibacter gotjawali	PAS	HisKA	HATPase_c
WP_121199043.1	d__Bacteria	p__Bacteroidota	c__Bacteroidia	o__Sphingobacteriales	f__Sphingobacteriaceae	g__Mucilaginibacter	s__Mucilaginibacter gracilis	PAS	HisKA	HATPase_c
WP_076378926.1	d__Bacteria	p__Bacteroidota	c__Bacteroidia	o__Sphingobacteriales	f__Sphingobacteriaceae	g__Mucilaginibacter	s__Mucilaginibacter lappiensis	PAS	HisKA	HATPase_c
WP_091371189.1	d__Bacteria	p__Bacteroidota	c__Bacteroidia	o__Sphingobacteriales	f__Sphingobacteriaceae	g__Mucilaginibacter	s__Mucilaginibacter mallensis	PAS	HisKA	HATPase_c
WP_022829510.1	d__Bacteria	p__Bacteroidota	c__Bacteroidia	o__Sphingobacteriales	f__Sphingobacteriaceae	g__Mucilaginibacter	s__Mucilaginibacter oryzae	PAS	HisKA	HATPase_c
WP_040626119.1	d__Bacteria	p__Bacteroidota	c__Bacteroidia	o__Sphingobacteriales	f__Sphingobacteriaceae	g__Mucilaginibacter	s__Mucilaginibacter paludis	PAS	HisKA	HATPase_c
WP_040626121.1	d__Bacteria	p__Bacteroidota	c__Bacteroidia	o__Sphingobacteriales	f__Sphingobacteriaceae	g__Mucilaginibacter	s__Mucilaginibacter paludis	PAS	HisKA	HATPase_c
WP_074490112.1	d__Bacteria	p__Bacteroidota	c__Bacteroidia	o__Sphingobacteriales	f__Sphingobacteriaceae	g__Mucilaginibacter	s__Mucilaginibacter polytrichastri	PAS	HisKA	HATPase_c
WP_133233610.1	d__Bacteria	p__Bacteroidota	c__Bacteroidia	o__Sphingobacteriales	f__Sphingobacteriaceae	g__Mucilaginibacter	s__Mucilaginibacter psychrotolerans	PAS	HisKA	HATPase_c
WP_188833841.1	d__Bacteria	p__Bacteroidota	c__Bacteroidia	o__Sphingobacteriales	f__Sphingobacteriaceae	g__Mucilaginibacter	s__Mucilaginibacter rubeus	PAS	HisKA	HATPase_c
WP_066001402.1	d__Bacteria	p__Bacteroidota	c__Bacteroidia	o__Sphingobacteriales	f__Sphingobacteriaceae	g__Mucilaginibacter	s__Mucilaginibacter sp001705515	PAS	HisKA	HATPase_c
WP_066001403.1	d__Bacteria	p__Bacteroidota	c__Bacteroidia	o__Sphingobacteriales	f__Sphingobacteriaceae	g__Mucilaginibacter	s__Mucilaginibacter sp001705515	PAS	HisKA	HATPase_c
WP_110585950.1	d__Bacteria	p__Bacteroidota	c__Bacteroidia	o__Sphingobacteriales	f__Sphingobacteriaceae	g__Mucilaginibacter	s__Mucilaginibacter sp001898335	PAS	HisKA	HATPase_c
WP_121228690.1	d__Bacteria	p__Bacteroidota	c__Bacteroidia	o__Sphingobacteriales	f__Sphingobacteriaceae	g__Mucilaginibacter	s__Mucilaginibacter sp001898335	PAS	HisKA	HATPase_c
WP_191162526.1	d__Bacteria	p__Bacteroidota	c__Bacteroidia	o__Sphingobacteriales	f__Sphingobacteriaceae	g__Mucilaginibacter	s__Mucilaginibacter sp001898335	PAS	HisKA	HATPase_c
WP_191174253.1	d__Bacteria	p__Bacteroidota	c__Bacteroidia	o__Sphingobacteriales	f__Sphingobacteriaceae	g__Mucilaginibacter	s__Mucilaginibacter sp001898335	PAS	HisKA	HATPase_c
WP_194100924.1	d__Bacteria	p__Bacteroidota	c__Bacteroidia	o__Sphingobacteriales	f__Sphingobacteriaceae	g__Mucilaginibacter	s__Mucilaginibacter sp001898335	PAS	HisKA	HATPase_c
WP_117394259.1	d__Bacteria	p__Bacteroidota	c__Bacteroidia	o__Sphingobacteriales	f__Sphingobacteriaceae	g__Mucilaginibacter	s__Mucilaginibacter sp003432115	PAS	HisKA	HATPase_c
WP_119410340.1	d__Bacteria	p__Bacteroidota	c__Bacteroidia	o__Sphingobacteriales	f__Sphingobacteriaceae	g__Mucilaginibacter	s__Mucilaginibacter sp003576455	PAS	HisKA	HATPase_c
WP_128533198.1	d__Bacteria	p__Bacteroidota	c__Bacteroidia	o__Sphingobacteriales	f__Sphingobacteriaceae	g__Mucilaginibacter	s__Mucilaginibacter sp004054195	PAS	HisKA	HATPase_c
WP_158827987.1	d__Bacteria	p__Bacteroidota	c__Bacteroidia	o__Sphingobacteriales	f__Sphingobacteriaceae	g__Mucilaginibacter	s__Mucilaginibacter sp009770985	PAS	HisKA	HATPase_c
WP_166584859.1	d__Bacteria	p__Bacteroidota	c__Bacteroidia	o__Sphingobacteriales	f__Sphingobacteriaceae	g__Mucilaginibacter	s__Mucilaginibacter sp009928685	PAS	HisKA	HATPase_c
WP_162430415.1	d__Bacteria	p__Bacteroidota	c__Bacteroidia	o__Sphingobacteriales	f__Sphingobacteriaceae	g__Mucilaginibacter	s__Mucilaginibacter sp010093045	PAS	HisKA	HATPase_c
WP_183553256.1	d__Bacteria	p__Bacteroidota	c__Bacteroidia	o__Sphingobacteriales	f__Sphingobacteriaceae	g__Mucilaginibacter	s__Mucilaginibacter sp010093045	PAS_9	HisKA	HATPase_c
WP_169605415.1	d__Bacteria	p__Bacteroidota	c__Bacteroidia	o__Sphingobacteriales	f__Sphingobacteriaceae	g__Mucilaginibacter	s__Mucilaginibacter sp012849215	PAS	PAS_4	HATPase_c
WP_169610947.1	d__Bacteria	p__Bacteroidota	c__Bacteroidia	o__Sphingobacteriales	f__Sphingobacteriaceae	g__Mucilaginibacter	s__Mucilaginibacter sp012849215	PAS	HisKA	HATPase_c
WP_173417652.1	d__Bacteria	p__Bacteroidota	c__Bacteroidia	o__Sphingobacteriales	f__Sphingobacteriaceae	g__Mucilaginibacter	s__Mucilaginibacter sp013283875	PAS	HisKA	HATPase_c
WP_184549286.1	d__Bacteria	p__Bacteroidota	c__Bacteroidia	o__Sphingobacteriales	f__Sphingobacteriaceae	g__Mucilaginibacter	s__Mucilaginibacter sp014205845	PAS	HisKA	HATPase_c
WP_090472245.1	d__Bacteria	p__Bacteroidota	c__Bacteroidia	o__Sphingobacteriales	f__Sphingobacteriaceae	g__Mucilaginibacter	s__Mucilaginibacter sp900103125	PAS	HisKA	HATPase_c
WP_073405508.1	d__Bacteria	p__Bacteroidota	c__Bacteroidia	o__Sphingobacteriales	f__Sphingobacteriaceae	g__Mucilaginibacter	s__Mucilaginibacter sp900142915	PAS	HisKA	HATPase_c
WP_094568607.1	d__Bacteria	p__Bacteroidota	c__Bacteroidia	o__Sphingobacteriales	f__Sphingobacteriaceae	g__Mucilaginibacter	s__Mucilaginibacter xinganensis	PAS	HisKA	HATPase_c
WP_094571083.1	d__Bacteria	p__Bacteroidota	c__Bacteroidia	o__Sphingobacteriales	f__Sphingobacteriaceae	g__Mucilaginibacter	s__Mucilaginibacter xinganensis	PAS	HisKA	HATPase_c
WP_051293001.1	d__Bacteria	p__Bacteroidota	c__Bacteroidia	o__Sphingobacteriales	f__Sphingobacteriaceae	g__Olivibacter	s__Olivibacter sitiensis	PAS_9	HisKA	HATPase_c
WP_090970585.1	d__Bacteria	p__Bacteroidota	c__Bacteroidia	o__Sphingobacteriales	f__Sphingobacteriaceae	g__Parapedobacter	s__Parapedobacter composti	PAS	HisKA	HATPase_c
WP_188751470.1	d__Bacteria	p__Bacteroidota	c__Bacteroidia	o__Sphingobacteriales	f__Sphingobacteriaceae	g__Parapedobacter	s__Parapedobacter defluvii	PAS_9	HisKA	HATPase_c
WP_200120631.1	d__Bacteria	p__Bacteroidota	c__Bacteroidia	o__Sphingobacteriales	f__Sphingobacteriaceae	g__Parapedobacter	s__Parapedobacter defluvii	PAS	HisKA	HATPase_c
WP_188505897.1	d__Bacteria	p__Bacteroidota	c__Bacteroidia	o__Sphingobacteriales	f__Sphingobacteriaceae	g__Parapedobacter	s__Parapedobacter pyrenivorans	PAS	HisKA	HATPase_c
WP_109417464.1	d__Bacteria	p__Bacteroidota	c__Bacteroidia	o__Sphingobacteriales	f__Sphingobacteriaceae	g__Pararcticibacter	s__Pararcticibacter amylolyticus	PAS	HisKA	HATPase_c
WP_133262209.1	d__Bacteria	p__Bacteroidota	c__Bacteroidia	o__Sphingobacteriales	f__Sphingobacteriaceae	g__Pedobacter	s__Pedobacter changchengzhani	PAS_9	HisKA	HATPase_c
WP_068402741.1	d__Bacteria	p__Bacteroidota	c__Bacteroidia	o__Sphingobacteriales	f__Sphingobacteriaceae	g__Pedobacter	s__Pedobacter cryoconitis_A	PAS	HisKA	HATPase_c
WP_184624830.1	d__Bacteria	p__Bacteroidota	c__Bacteroidia	o__Sphingobacteriales	f__Sphingobacteriaceae	g__Pedobacter	s__Pedobacter cryoconitis_D	PAS	HisKA	HATPase_c
WP_090554852.1	d__Bacteria	p__Bacteroidota	c__Bacteroidia	o__Sphingobacteriales	f__Sphingobacteriaceae	g__Pedobacter	s__Pedobacter hartonius	PAS	HisKA	HATPase_c
WP_090997358.1	d__Bacteria	p__Bacteroidota	c__Bacteroidia	o__Sphingobacteriales	f__Sphingobacteriaceae	g__Pedobacter	s__Pedobacter insulae	PAS	HisKA	HATPase_c
WP_039476457.1	d__Bacteria	p__Bacteroidota	c__Bacteroidia	o__Sphingobacteriales	f__Sphingobacteriaceae	g__Pedobacter	s__Pedobacter kyungheensis	PAS	HisKA	HATPase_c
WP_133574392.1	d__Bacteria	p__Bacteroidota	c__Bacteroidia	o__Sphingobacteriales	f__Sphingobacteriaceae	g__Pedobacter	s__Pedobacter metabolipauper	PAS	HisKA	HATPase_c
WP_158526299.1	d__Bacteria	p__Bacteroidota	c__Bacteroidia	o__Sphingobacteriales	f__Sphingobacteriaceae	g__Pedobacter	s__Pedobacter paludis	PAS_9	PAS_9	HisKA	HATPase_c
WP_172662619.1	d__Bacteria	p__Bacteroidota	c__Bacteroidia	o__Sphingobacteriales	f__Sphingobacteriaceae	g__Pedobacter	s__Pedobacter panaciterrae	PAS	HisKA	HATPase_c
WP_132536490.1	d__Bacteria	p__Bacteroidota	c__Bacteroidia	o__Sphingobacteriales	f__Sphingobacteriaceae	g__Pedobacter	s__Pedobacter psychrotolerans	PAS	HisKA	HATPase_c
WP_188626605.1	d__Bacteria	p__Bacteroidota	c__Bacteroidia	o__Sphingobacteriales	f__Sphingobacteriaceae	g__Pedobacter	s__Pedobacter quisquiliarum	GAF_2	PAS	PAS_4	HATPase_c
WP_188627428.1	d__Bacteria	p__Bacteroidota	c__Bacteroidia	o__Sphingobacteriales	f__Sphingobacteriaceae	g__Pedobacter	s__Pedobacter quisquiliarum	PAS	HisKA	HATPase_c
WP_133782848.1	d__Bacteria	p__Bacteroidota	c__Bacteroidia	o__Sphingobacteriales	f__Sphingobacteriaceae	g__Pedobacter	s__Pedobacter sp002333205	PAS_9	HisKA	HATPase_c
WP_196100327.1	d__Bacteria	p__Bacteroidota	c__Bacteroidia	o__Sphingobacteriales	f__Sphingobacteriaceae	g__Pedobacter	s__Pedobacter sp002333205	PAS	HisKA	HATPase_c
WP_196860946.1	d__Bacteria	p__Bacteroidota	c__Bacteroidia	o__Sphingobacteriales	f__Sphingobacteriaceae	g__Pedobacter	s__Pedobacter sp002333205	GAF_2	PAS	PAS_4	HATPase_c
WP_199075968.1	d__Bacteria	p__Bacteroidota	c__Bacteroidia	o__Sphingobacteriales	f__Sphingobacteriaceae	g__Pedobacter	s__Pedobacter sp002333205	PAS	HisKA	HATPase_c
WP_199119412.1	d__Bacteria	p__Bacteroidota	c__Bacteroidia	o__Sphingobacteriales	f__Sphingobacteriaceae	g__Pedobacter	s__Pedobacter sp002333205	PAS	HisKA	HATPase_c
WP_199120439.1	d__Bacteria	p__Bacteroidota	c__Bacteroidia	o__Sphingobacteriales	f__Sphingobacteriaceae	g__Pedobacter	s__Pedobacter sp002333205	PAS	HisKA	HATPase_c
WP_199140433.1	d__Bacteria	p__Bacteroidota	c__Bacteroidia	o__Sphingobacteriales	f__Sphingobacteriaceae	g__Pedobacter	s__Pedobacter sp002333205	PAS	HisKA	HATPase_c
WP_207421599.1	d__Bacteria	p__Bacteroidota	c__Bacteroidia	o__Sphingobacteriales	f__Sphingobacteriaceae	g__Pedobacter	s__Pedobacter sp002333205	PAS	HisKA	HATPase_c
WP_207425093.1	d__Bacteria	p__Bacteroidota	c__Bacteroidia	o__Sphingobacteriales	f__Sphingobacteriaceae	g__Pedobacter	s__Pedobacter sp002333205	PAS_9	PAS_9	HisKA	HATPase_c
WP_129715887.1	d__Bacteria	p__Bacteroidota	c__Bacteroidia	o__Sphingobacteriales	f__Sphingobacteriaceae	g__Pedobacter	s__Pedobacter sp004138205	PAS	HisKA	HATPase_c
WP_131561218.1	d__Bacteria	p__Bacteroidota	c__Bacteroidia	o__Sphingobacteriales	f__Sphingobacteriaceae	g__Pedobacter	s__Pedobacter sp004331675	PAS	HisKA	HATPase_c
WP_131597441.1	d__Bacteria	p__Bacteroidota	c__Bacteroidia	o__Sphingobacteriales	f__Sphingobacteriaceae	g__Pedobacter	s__Pedobacter sp004331695	PAS	HisKA	HATPase_c
WP_138822653.1	d__Bacteria	p__Bacteroidota	c__Bacteroidia	o__Sphingobacteriales	f__Sphingobacteriaceae	g__Pedobacter	s__Pedobacter sp005938645	PAS_9	PAS	PAS_3	PAS_9	HisKA	HATPase_c	Response_reg
WP_187071411.1	d__Bacteria	p__Bacteroidota	c__Bacteroidia	o__Sphingobacteriales	f__Sphingobacteriaceae	g__Pedobacter	s__Pedobacter sp014306625	PAS	HisKA	HATPase_c
WP_187667981.1	d__Bacteria	p__Bacteroidota	c__Bacteroidia	o__Sphingobacteriales	f__Sphingobacteriaceae	g__Pedobacter	s__Pedobacter sp014472395	PAS_9	HisKA	HATPase_c
WP_090979506.1	d__Bacteria	p__Bacteroidota	c__Bacteroidia	o__Sphingobacteriales	f__Sphingobacteriaceae	g__Pedobacter	s__Pedobacter suwonensis	PAS	HisKA	HATPase_c
WP_145854462.1	d__Bacteria	p__Bacteroidota	c__Bacteroidia	o__Sphingobacteriales	f__Sphingobacteriaceae	g__Pedobacter	s__Pedobacter suwonensis	PAS_7	PAS	PAS_3	PAS_9	HisKA	HATPase_c	Response_reg
WP_142529580.1	d__Bacteria	p__Bacteroidota	c__Bacteroidia	o__Sphingobacteriales	f__Sphingobacteriaceae	g__Pedobacter	s__Pedobacter westerhofensis	PAS	HisKA	HATPase_c
WP_113634842.1	d__Bacteria	p__Bacteroidota	c__Bacteroidia	o__Sphingobacteriales	f__Sphingobacteriaceae	g__Pedobacter	s__Pedobacter zeaxanthinifaciens	PAS	HisKA	HATPase_c
WP_017257713.1	d__Bacteria	p__Bacteroidota	c__Bacteroidia	o__Sphingobacteriales	f__Sphingobacteriaceae	g__Pelobium	s__Pelobium arcticum	PAS	HisKA	HATPase_c
WP_120181725.1	d__Bacteria	p__Bacteroidota	c__Bacteroidia	o__Sphingobacteriales	f__Sphingobacteriaceae	g__Pelobium	s__Pelobium manganitolerans	PAS	HisKA	HATPase_c
WP_068822739.1	d__Bacteria	p__Bacteroidota	c__Bacteroidia	o__Sphingobacteriales	f__Sphingobacteriaceae	g__Pelobium	s__Pelobium psychrophilum	PAS	HisKA	HATPase_c
WP_041537211.1	d__Bacteria	p__Bacteroidota	c__Bacteroidia	o__Sphingobacteriales	f__Sphingobacteriaceae	g__Pelobium	s__Pelobium saltans	PAS	HisKA	HATPase_c
WP_136825931.1	d__Bacteria	p__Bacteroidota	c__Bacteroidia	o__Sphingobacteriales	f__Sphingobacteriaceae	g__Pelobium	s__Pelobium sp005116455	PAS	HisKA	HATPase_c
WP_154286676.1	d__Bacteria	p__Bacteroidota	c__Bacteroidia	o__Sphingobacteriales	f__Sphingobacteriaceae	g__Pelobium	s__Pelobium sp009674685	PAS	HisKA	HATPase_c
WP_134088279.1	d__Bacteria	p__Bacteroidota	c__Bacteroidia	o__Sphingobacteriales	f__Sphingobacteriaceae	g__Pseudosphingobacterium	s__Pseudosphingobacterium sp004368405	PAS	HisKA	HATPase_c
WP_014679775.1	d__Bacteria	p__Bacteroidota	c__Bacteroidia	o__Sphingobacteriales	f__Sphingobacteriaceae	g__Solitalea	s__Solitalea canadensis	PAS_9	HisKA	HATPase_c
WP_142603862.1	d__Bacteria	p__Bacteroidota	c__Bacteroidia	o__Sphingobacteriales	f__Sphingobacteriaceae	g__Solitalea	s__Solitalea koreensis	PAS_9	HisKA	HATPase_c
WP_094258838.1	d__Bacteria	p__Bacteroidota	c__Bacteroidia	o__Sphingobacteriales	f__Sphingobacteriaceae	g__Sphingobacterium	s__Sphingobacterium cellulitidis	PAS	HisKA	HATPase_c
WP_159633754.1	d__Bacteria	p__Bacteroidota	c__Bacteroidia	o__Sphingobacteriales	f__Sphingobacteriaceae	g__Sphingobacterium	s__Sphingobacterium composti	PAS	HisKA	HATPase_c
WP_108160676.1	d__Bacteria	p__Bacteroidota	c__Bacteroidia	o__Sphingobacteriales	f__Sphingobacteriaceae	g__Sphingobacterium	s__Sphingobacterium faecium	PAS	HisKA	HATPase_c
WP_189628027.1	d__Bacteria	p__Bacteroidota	c__Bacteroidia	o__Sphingobacteriales	f__Sphingobacteriaceae	g__Sphingobacterium	s__Sphingobacterium griseoflavum	PAS	HisKA	HATPase_c
WP_120336509.1	d__Bacteria	p__Bacteroidota	c__Bacteroidia	o__Sphingobacteriales	f__Sphingobacteriaceae	g__Sphingobacterium	s__Sphingobacterium siyangense	PAS	HisKA	HATPase_c
WP_190308382.1	d__Bacteria	p__Bacteroidota	c__Bacteroidia	o__Sphingobacteriales	f__Sphingobacteriaceae	g__Sphingobacterium	s__Sphingobacterium sp002429765	PAS	HisKA	HATPase_c
WP_116776812.1	d__Bacteria	p__Bacteroidota	c__Bacteroidia	o__Sphingobacteriales	f__Sphingobacteriaceae	g__Sphingobacterium	s__Sphingobacterium sp003076635	PAS	HisKA	HATPase_c
WP_153512041.1	d__Bacteria	p__Bacteroidota	c__Bacteroidia	o__Sphingobacteriales	f__Sphingobacteriaceae	g__Sphingobacterium	s__Sphingobacterium sp009557615	PAS	HisKA	HATPase_c
WP_163874614.1	d__Bacteria	p__Bacteroidota	c__Bacteroidia	o__Sphingobacteriales	f__Sphingobacteriaceae	g__Sphingobacterium	s__Sphingobacterium sp011030405	PAS_9	HisKA	HATPase_c
WP_201680151.1	d__Bacteria	p__Bacteroidota	c__Bacteroidia	o__Sphingobacteriales	f__Sphingobacteriaceae	g__Sphingobacterium	s__Sphingobacterium spiritivorum_A	PAS	HisKA	HATPase_c
WP_190274021.1	d__Bacteria	p__Bacteroidota	c__Chlorobia	o__Chlorobiales	f__Chlorobiaceae	g__Chlorobium	s__Chlorobium phaeoclathratiforme	PAS_3	PAS_3	GAF_2	GAF_2	PAS_4	PAS_9	PAS_3	HisKA	HATPase_c	Response_reg
WP_049756616.1	d__Bacteria	p__Bacteroidota	c__Chlorobia	o__Chlorobiales	f__Chloroherpetonaceae	g__Chloroherpeton	s__Chloroherpeton thalassium	PAS_8	PAS_4	PAS_8	PAS_3	PAS_9	PAS_9	PAS	PAS_9	PAS	HisKA	HATPase_c	Response_reg
WP_073060043.1	d__Bacteria	p__Bacteroidota	c__Rhodothermia	o__Balneolales	f__Balneolaceae	g__Aliifodinibius	s__Aliifodinibius roseus	PAS_9	PAS	HisKA_3	HATPase_c
WP_142714385.1	d__Bacteria	p__Bacteroidota	c__Rhodothermia	o__Balneolales	f__Balneolaceae	g__Aliifodinibius	s__Aliifodinibius sediminis	PAS	PAS	HisKA_3	HATPase_c
WP_142714594.1	d__Bacteria	p__Bacteroidota	c__Rhodothermia	o__Balneolales	f__Balneolaceae	g__Aliifodinibius	s__Aliifodinibius sediminis	PAS	HisKA	HATPase_c
WP_142715778.1	d__Bacteria	p__Bacteroidota	c__Rhodothermia	o__Balneolales	f__Balneolaceae	g__Aliifodinibius	s__Aliifodinibius sediminis	PAS_9	PAS	GAF_2	PAS_9	PAS	HisKA_2	HATPase_c
WP_165266483.1	d__Bacteria	p__Bacteroidota	c__Rhodothermia	o__Balneolales	f__Balneolaceae	g__Fodinibius	s__Fodinibius halophilus	GAF_2	PAS_9	PAS_3	PAS	HisKA_2	HATPase_c
WP_165271076.1	d__Bacteria	p__Bacteroidota	c__Rhodothermia	o__Balneolales	f__Balneolaceae	g__Fodinibius	s__Fodinibius halophilus	PAS_9	PAS_9	HisKA_3	HATPase_c
WP_138431563.1	d__Bacteria	p__Bacteroidota	c__Rhodothermia	o__Balneolales	f__Balneolaceae	g__Fodinibius	s__Fodinibius saliphilus	GAF_2	PAS_9	PAS_3	PAS_9	HisKA_2	HATPase_c
WP_095604815.1	d__Bacteria	p__Bacteroidota	c__Rhodothermia	o__Balneolales	f__Balneolaceae	g__Fodinibius	s__Fodinibius sp002287075	PAS	PAS	HisKA_3	HATPase_c
WP_157939451.1	d__Bacteria	p__Bacteroidota	c__Rhodothermia	o__Balneolales	f__Balneolaceae	g__Gracilimonas	s__Gracilimonas amylolytica	CHASE	PAS	HisKA_2	HATPase_c_2
WP_109644858.1	d__Bacteria	p__Bacteroidota	c__Rhodothermia	o__Balneolales	f__Balneolaceae	g__QGGB01	s__QGGB01 sp003150675	PAS	PAS_9	HisKA_3	HATPase_c
WP_109648147.1	d__Bacteria	p__Bacteroidota	c__Rhodothermia	o__Balneolales	f__Balneolaceae	g__QGGB01	s__QGGB01 sp003150675	PAS	HisKA_3	HATPase_c
WP_069130638.1	d__Bacteria	p__Bacteroidota	c__Rhodothermia	o__Balneolales	f__Balneolaceae	g__Rhodohalobacter	s__Rhodohalobacter halophilus	PAS	HisKA_3	HATPase_c
WP_116035052.1	d__Bacteria	p__Bacteroidota	c__Rhodothermia	o__Balneolales	f__Balneolaceae	g__SW132	s__SW132 sp003390325	PAS_9	PAS	HisKA_3	HATPase_c
WP_116037467.1	d__Bacteria	p__Bacteroidota	c__Rhodothermia	o__Balneolales	f__Balneolaceae	g__SW132	s__SW132 sp003390325	PAS_9	HisKA_3	HATPase_c
WP_114983211.1	d__Bacteria	p__Bacteroidota	c__Rhodothermia	o__Balneolales	f__PXAI01	g__Cyclonatronum	s__Cyclonatronum proteinivorum	PAS	PAS	PAS_9	PAS	PAS_3	PAS_9	GAF	PAS_9	PAS_9	PAS_4	PAS_9
WP_124245555.1	d__Bacteria	p__Bacteroidota	c__Rhodothermia	o__Balneolales	f__PXAI01	g__Cyclonatronum	s__Cyclonatronum proteinivorum	PAS_3	PAS_9
WP_012844717.1	d__Bacteria	p__Bacteroidota	c__Rhodothermia	o__Rhodothermales	f__Rhodothermaceae	g__Rhodothermus	s__Rhodothermus marinus	GAF_2	PAS	HisKA_3	HATPase_c
WP_094546714.1	d__Bacteria	p__Bacteroidota	c__Rhodothermia	o__Rhodothermales	f__Rubricoccaceae	g__Rubricoccus	s__Rubricoccus marinus	PAS	HisKA_3	HATPase_c
WP_094549520.1	d__Bacteria	p__Bacteroidota	c__Rhodothermia	o__Rhodothermales	f__Rubricoccaceae	g__Rubricoccus	s__Rubricoccus marinus	MHYT	MHYT	MHYT	PAS	HisKA	HATPase_c	Response_reg	Response_reg
WP_143536691.1	d__Bacteria	p__Bacteroidota	c__Rhodothermia	o__Rhodothermales	f__Rubricoccaceae	g__Rubricoccus	s__Rubricoccus marinus	PAS_4	PAS_4	PAS_9	PAS_3	PAS_4	HisKA	HATPase_c	Response_reg	Hpt
WP_143536940.1	d__Bacteria	p__Bacteroidota	c__Rhodothermia	o__Rhodothermales	f__Rubricoccaceae	g__Rubricoccus	s__Rubricoccus marinus	PAS_4	PAS_4	PAS_4	PAS	HisKA	HATPase_c	Response_reg	Response_reg	Hpt
WP_095509577.1	d__Bacteria	p__Bacteroidota	c__Rhodothermia	o__Rhodothermales	f__Rubricoccaceae	g__Rubrivirga	s__Rubrivirga marina	PAS_9	HisKA_3	HATPase_c
WP_179299490.1	d__Bacteria	p__Bacteroidota	c__Rhodothermia	o__Rhodothermales	f__Rubricoccaceae	g__Rubrivirga	s__Rubrivirga marina	PAS_9	HisKA_3	HATPase_c
WP_095513836.1	d__Bacteria	p__Bacteroidota	c__Rhodothermia	o__Rhodothermales	f__Rubricoccaceae	g__Rubrivirga	s__Rubrivirga sp002283555	PAS_9	HisKA_3	HATPase_c_2
WP_095514210.1	d__Bacteria	p__Bacteroidota	c__Rhodothermia	o__Rhodothermales	f__Rubricoccaceae	g__Rubrivirga	s__Rubrivirga sp002283555	PAS_4	PAS_4	PAS	PAS_4	HisKA	HATPase_c	Response_reg	Hpt
WP_095514472.1	d__Bacteria	p__Bacteroidota	c__Rhodothermia	o__Rhodothermales	f__Rubricoccaceae	g__Rubrivirga	s__Rubrivirga sp002283555	GAF	PAS_4	HisKA	HATPase_c	Response_reg	Hpt
WP_095515692.1	d__Bacteria	p__Bacteroidota	c__Rhodothermia	o__Rhodothermales	f__Rubricoccaceae	g__Rubrivirga	s__Rubrivirga sp002283555	PAS_4	PAS_4	HisKA	HATPase_c	Response_reg
WP_098075593.1	d__Bacteria	p__Bacteroidota	c__Rhodothermia	o__Rhodothermales	f__Salinibacteraceae	g__Longibacter	s__Longibacter salinarum	PAS	HisKA_3	HATPase_c
WP_176521710.1	d__Bacteria	p__Bacteroidota	c__Rhodothermia	o__Rhodothermales	f__Salinibacteraceae	g__Longimonas	s__Longimonas halophila	PAS	HisKA_3	HATPase_c
WP_103027566.1	d__Bacteria	p__Bacteroidota	c__Rhodothermia	o__Rhodothermales	f__Salinibacteraceae	g__Salinibacter	s__Salinibacter altiplanensis	PAS	HisKA_3	HATPase_c
WP_103016484.1	d__Bacteria	p__Bacteroidota	c__Rhodothermia	o__Rhodothermales	f__Salinibacteraceae	g__Salinibacter	s__Salinibacter ruber	PAS_4	PAS_4	PAS_4	HisKA	HATPase_c
WP_118839483.1	d__Bacteria	p__Bacteroidota	c__Rhodothermia	o__Rhodothermales	f__Salinibacteraceae	g__Salinibacter	s__Salinibacter ruber	Response_reg	Rootletin	PAS	Sigma54_activat	HTH_8
WP_103036805.1	d__Bacteria	p__Bacteroidota	c__Rhodothermia	o__Rhodothermales	f__Salinibacteraceae	g__Salinivenus	s__Salinivenus iranica	PAS	HisKA_3	HATPase_c
WP_146030771.1	d__Bacteria	p__Bacteroidota	c__Rhodothermia	o__Rhodothermales	f__Salinibacteraceae	g__Salinivenus	s__Salinivenus iranica	PAS_4	GAF_2	PAS	Sigma54_activat	HTH_8
WP_105012611.1	d__Bacteria	p__Bacteroidota	c__Rhodothermia	o__Rhodothermales	f__Salinibacteraceae	g__Salinivenus	s__Salinivenus sp002954405	PAS_9	GAF_2	PAS_3	PAS	HisKA_3	HATPase_c
WP_105012798.1	d__Bacteria	p__Bacteroidota	c__Rhodothermia	o__Rhodothermales	f__Salinibacteraceae	g__Salinivenus	s__Salinivenus sp002954405	PAS_9	GAF_3	PAS	Sigma54_activat
WP_022835305.1	d__Bacteria	p__Bacteroidota	c__Rhodothermia	o__Rhodothermales	f__Salinibacteraceae	g__Salisaeta	s__Salisaeta longa	GAF	PAS	HisKA_3	HATPase_c
WP_102245333.1	d__Bacteria	p__Bdellovibrionota	c__Bacteriovoracia	o__Bacteriovoracales	f__Bacteriovoracaceae	g__Bacteriovorax	s__Bacteriovorax stolpii	PAS_9	PAS	HisKA	HATPase_c
WP_142408831.1	d__Bacteria	p__Bdellovibrionota	c__Bacteriovoracia	o__Bacteriovoracales	f__Bacteriovoracaceae	g__Bacteriovorax	s__Bacteriovorax stolpii	PAS_9	PAS_9	HisKA	HATPase_c
WP_198295336.1	d__Bacteria	p__Bdellovibrionota	c__Bacteriovoracia	o__Bacteriovoracales	f__Bacteriovoracaceae	g__DB6-IX	s__DB6-IX sp000447775	PAS_9	PAS_4	HisKA	HATPase_c
WP_011164017.1	d__Bacteria	p__Bdellovibrionota	c__Bdellovibrionia	o__Bdellovibrionales	f__Bdellovibrionaceae	g__Bdellovibrio	s__Bdellovibrio bacteriovorus	PAS_9	HisKA	HATPase_c	Response_reg
WP_063204542.1	d__Bacteria	p__Bdellovibrionota	c__Bdellovibrionia	o__Bdellovibrionales	f__Bdellovibrionaceae	g__Bdellovibrio	s__Bdellovibrio bacteriovorus_B	DUF4118	PAS	GAF_2	HisKA	HATPase_c	Response_reg
WP_061833067.1	d__Bacteria	p__Bdellovibrionota	c__Bdellovibrionia	o__Bdellovibrionales	f__Bdellovibrionaceae	g__Bdellovibrio	s__Bdellovibrio bacteriovorus_D	DUF4118	PAS	GAF_2	HisKA	HATPase_c	Response_reg
WP_061833165.1	d__Bacteria	p__Bdellovibrionota	c__Bdellovibrionia	o__Bdellovibrionales	f__Bdellovibrionaceae	g__Bdellovibrio	s__Bdellovibrio bacteriovorus_D	PAS	PAS_9	HisKA	HATPase_c
WP_061833165.1	d__Bacteria	p__Bdellovibrionota	c__Bdellovibrionia	o__Bdellovibrionales	f__Bdellovibrionaceae	g__Bdellovibrio	s__Bdellovibrio bacteriovorus_D	PAS	PAS_9	HisKA	HATPase_c
[truncated: 7,741 more rows]
[truncated: 2 more columns]

## Sheet: c4-Trp
NCBI	Domain	Phylum	Class	Order	Family	Genus	Species	Protein domains
WP_007976736.1	d__Archaea	p__Halobacteriota	c__Halobacteria	o__Halobacteriales	f__Haladaptataceae	g__Haladaptatus	s__Haladaptatus paucihalophilus	PAS	HisKA	HATPase_c
WP_069449213.1	d__Archaea	p__Halobacteriota	c__Halobacteria	o__Halobacteriales	f__Haladaptataceae	g__Haladaptatus	s__Haladaptatus paucihalophilus	PAS_9	BAT	HTH_10
WP_162224628.1	d__Archaea	p__Halobacteriota	c__Halobacteria	o__Halobacteriales	f__Haladaptataceae	g__Halorussus	s__Halorussus amylolyticus	PAS_9	PAS	HisKA	HATPase_c
WP_210424025.1	d__Archaea	p__Halobacteriota	c__Halobacteria	o__Halobacteriales	f__Haladaptataceae	g__Halorussus	s__Halorussus ruber	PAS_9	GAF_3	BAT	HTH_10
WP_135806093.1	d__Archaea	p__Halobacteriota	c__Halobacteria	o__Halobacteriales	f__Haladaptataceae	g__Halorussus	s__Halorussus sp004765795	PAS_9	HATPase_c
WP_135807450.1	d__Archaea	p__Halobacteriota	c__Halobacteria	o__Halobacteriales	f__Haladaptataceae	g__Halorussus	s__Halorussus sp004765795	PAS	PAS_4	HisKA	HATPase_c
WP_049992743.1	d__Archaea	p__Halobacteriota	c__Halobacteria	o__Halobacteriales	f__Haloarculaceae	g__Halapricum	s__Halapricum salinum	PAS_9	GAF_2	BAT	HTH_10
WP_049994542.1	d__Archaea	p__Halobacteriota	c__Halobacteria	o__Halobacteriales	f__Haloarculaceae	g__Halapricum	s__Halapricum salinum	Response_reg	PAS_9	PAS_4	HATPase_c
WP_007189562.1	d__Archaea	p__Halobacteriota	c__Halobacteria	o__Halobacteriales	f__Haloarculaceae	g__Haloarcula	s__Haloarcula marismortui	PAS	GAF_2	HisKA	HATPase_c
WP_152422280.1	d__Archaea	p__Halobacteriota	c__Halobacteria	o__Halobacteriales	f__Haloarculaceae	g__Haloarcula	s__Haloarcula marismortui	Response_reg	PAS_9	PAS_9	PAS_4	HATPase_c
WP_162414423.1	d__Archaea	p__Halobacteriota	c__Halobacteria	o__Halobacteriales	f__Haloarculaceae	g__Haloarcula	s__Haloarcula salina	Response_reg	GAF_2	PAS	PAS_4	PAS	HisKA	HATPase_c
WP_162414423.1	d__Archaea	p__Halobacteriota	c__Halobacteria	o__Halobacteriales	f__Haloarculaceae	g__Haloarcula	s__Haloarcula salina	Response_reg	GAF_2	PAS	PAS_4	PAS	HisKA	HATPase_c
WP_170098200.1	d__Archaea	p__Halobacteriota	c__Halobacteria	o__Halobacteriales	f__Haloarculaceae	g__Haloarcula	s__Haloarcula sebkhae	PAS_9	HATPase_c
WP_208628515.1	d__Archaea	p__Halobacteriota	c__Halobacteria	o__Halobacteriales	f__Haloarculaceae	g__Halomicrobium	s__Halomicrobium mukohataei	Response_reg	PAS_4	PAS_9	PAS_4	HATPase_c
WP_135665679.1	d__Archaea	p__Halobacteriota	c__Halobacteria	o__Halobacteriales	f__Haloarculaceae	g__Halorhabdus	s__Halorhabdus rudnickae	PAS_9	PAS_9	PAS_3	HATPase_c
WP_135665977.1	d__Archaea	p__Halobacteriota	c__Halobacteria	o__Halobacteriales	f__Haloarculaceae	g__Halorhabdus	s__Halorhabdus rudnickae	Response_reg	GAF_2	PAS_4	PAS	PAS_8	HisKA	HATPase_c
WP_136687889.1	d__Archaea	p__Halobacteriota	c__Halobacteria	o__Halobacteriales	f__Haloarculaceae	g__Halorhabdus	s__Halorhabdus sp004944975	Response_reg	GAF_2	PAS_4	PAS	PAS_8	HisKA	HATPase_c
WP_181685213.1	d__Archaea	p__Halobacteriota	c__Halobacteria	o__Halobacteriales	f__Haloarculaceae	g__Halorhabdus	s__Halorhabdus sp013839425	Response_reg	PAS_4	PAS_9	PAS_4	PAS	GAF_2	HisKA	HATPase_c
WP_181685236.1	d__Archaea	p__Halobacteriota	c__Halobacteria	o__Halobacteriales	f__Haloarculaceae	g__Halorhabdus	s__Halorhabdus sp013839425	Response_reg	PAS_4	PAS_4	PAS	PAS_3	PAS_3	GAF_2	GAF_2	BAT	HTH_10
WP_181685243.1	d__Archaea	p__Halobacteriota	c__Halobacteria	o__Halobacteriales	f__Haloarculaceae	g__Halorhabdus	s__Halorhabdus sp013839425	PAS_9	HATPase_c
WP_181686543.1	d__Archaea	p__Halobacteriota	c__Halobacteria	o__Halobacteriales	f__Haloarculaceae	g__Halorhabdus	s__Halorhabdus sp013839425	PAS_9	GAF_2	BAT	HTH_10
WP_008523521.1	d__Archaea	p__Halobacteriota	c__Halobacteria	o__Halobacteriales	f__Haloarculaceae	g__Halorhabdus	s__Halorhabdus tiamatea	Response_reg	GAF_2	PAS	PAS	PAS_8	HisKA	HATPase_c
WP_158413113.1	d__Archaea	p__Halobacteriota	c__Halobacteria	o__Halobacteriales	f__Haloarculaceae	g__Halorhabdus	s__Halorhabdus tiamatea	Response_reg	PAS_9	PAS	PAS_9	HATPase_c
WP_015790084.1	d__Archaea	p__Halobacteriota	c__Halobacteria	o__Halobacteriales	f__Haloarculaceae	g__Halorhabdus	s__Halorhabdus utahensis	Response_reg	PAS_8	PAS_7	PAS_3	PAS	PAS_4	HATPase_c
WP_181685751.1	d__Archaea	p__Halobacteriota	c__Halobacteria	o__Halobacteriales	f__Haloarculaceae	g__Halorhabdus	s__Halorhabdus utahensis	Response_reg	GAF_2	PAS_4	PAS	PAS_8	HisKA	HATPase_c
WP_092659679.1	d__Archaea	p__Halobacteriota	c__Halobacteria	o__Halobacteriales	f__Haloarculaceae	g__Halorientalis	s__Halorientalis persicus	Response_reg	PAS_4	PAS	PAS_9	HisKA	HATPase_c
WP_092659725.1	d__Archaea	p__Halobacteriota	c__Halobacteria	o__Halobacteriales	f__Haloarculaceae	g__Halorientalis	s__Halorientalis persicus	PAS_3	PAS_9	PAS_9	HATPase_c
WP_092662834.1	d__Archaea	p__Halobacteriota	c__Halobacteria	o__Halobacteriales	f__Haloarculaceae	g__Halorientalis	s__Halorientalis persicus	PAS	HATPase_c
WP_193767683.1	d__Archaea	p__Halobacteriota	c__Halobacteria	o__Halobacteriales	f__Haloarculaceae	g__Halorientalis	s__Halorientalis persicus	PAS	PAS_9	PAS	HATPase_c
WP_175452802.1	d__Archaea	p__Halobacteriota	c__Halobacteria	o__Halobacteriales	f__Haloarculaceae	g__Halorientalis	s__Halorientalis regularis	PAS_9	PAS_4	PAS_9	PAS_3	GAF_3	PAS_3	PAS	PAS_4	HisKA	HATPase_c
WP_077205879.1	d__Archaea	p__Halobacteriota	c__Halobacteria	o__Halobacteriales	f__Haloarculaceae	g__Halorientalis	s__Halorientalis sp001989615	PAS_9	GAF_2	BAT	HTH_10
WP_129067507.1	d__Archaea	p__Halobacteriota	c__Halobacteria	o__Halobacteriales	f__Haloarculaceae	g__Halorientalis	s__Halorientalis sp004118325	dCache_1	PAS_9	HATPase_c
WP_129068879.1	d__Archaea	p__Halobacteriota	c__Halobacteria	o__Halobacteriales	f__Haloarculaceae	g__Halorientalis	s__Halorientalis sp004118325	PAS	PAS_9	HisKA	HATPase_c
WP_179910611.1	d__Archaea	p__Halobacteriota	c__Halobacteria	o__Halobacteriales	f__Haloarculaceae	g__Halosimplex	s__Halosimplex rubrum	PAS_4	PAS_3	PAS	HATPase_c
WP_179911650.1	d__Archaea	p__Halobacteriota	c__Halobacteria	o__Halobacteriales	f__Haloarculaceae	g__Halosimplex	s__Halosimplex rubrum	PAS_9	HATPase_c
WP_167837351.1	d__Archaea	p__Halobacteriota	c__Halobacteria	o__Halobacteriales	f__Haloarculaceae	g__Halosimplex	s__Halosimplex sp004698125	PAS	GAF_2	PAS_9	GAF_2	BAT	HTH_10
WP_092698210.1	d__Archaea	p__Halobacteriota	c__Halobacteria	o__Halobacteriales	f__Haloarculaceae	g__Halovenus	s__Halovenus aranensis	PAS_9	PAS	HisKA	HATPase_c
WP_092698210.1	d__Archaea	p__Halobacteriota	c__Halobacteria	o__Halobacteriales	f__Haloarculaceae	g__Halovenus	s__Halovenus aranensis	PAS_9	PAS	HisKA	HATPase_c
WP_092698881.1	d__Archaea	p__Halobacteriota	c__Halobacteria	o__Halobacteriales	f__Haloarculaceae	g__Halovenus	s__Halovenus aranensis	PAS_9	PAS_4	HATPase_c
WP_092699246.1	d__Archaea	p__Halobacteriota	c__Halobacteria	o__Halobacteriales	f__Haloarculaceae	g__Halovenus	s__Halovenus aranensis	Response_reg	PAS_9	GAF_2	HisKA	HATPase_c
WP_092699323.1	d__Archaea	p__Halobacteriota	c__Halobacteria	o__Halobacteriales	f__Haloarculaceae	g__Halovenus	s__Halovenus aranensis	PAS	PAS_4	PAS_9	HATPase_c
WP_092704092.1	d__Archaea	p__Halobacteriota	c__Halobacteria	o__Halobacteriales	f__Haloarculaceae	g__Halovenus	s__Halovenus aranensis	HisKA_7TM	GAF_2	PAS	HATPase_c
WP_143414128.1	d__Archaea	p__Halobacteriota	c__Halobacteria	o__Halobacteriales	f__Haloarculaceae	g__Halovenus	s__Halovenus aranensis	Response_reg	GAF_2	PAS_9	HATPase_c
WP_159763565.1	d__Archaea	p__Halobacteriota	c__Halobacteria	o__Halobacteriales	f__Haloarculaceae	g__Halovenus	s__Halovenus sp009831575	GAF_2	PAS_4	PAS_9	GAF_2	BAT	HTH_10
WP_159763845.1	d__Archaea	p__Halobacteriota	c__Halobacteria	o__Halobacteriales	f__Haloarculaceae	g__Halovenus	s__Halovenus sp009831575	PAS	PAS	HATPase_c
WP_159763847.1	d__Archaea	p__Halobacteriota	c__Halobacteria	o__Halobacteriales	f__Haloarculaceae	g__Halovenus	s__Halovenus sp009831575	PAS	PAS_4	PAS	HisKA	HATPase_c
WP_159763847.1	d__Archaea	p__Halobacteriota	c__Halobacteria	o__Halobacteriales	f__Haloarculaceae	g__Halovenus	s__Halovenus sp009831575	PAS	PAS_4	PAS	HisKA	HATPase_c
WP_178916808.1	d__Archaea	p__Halobacteriota	c__Halobacteria	o__Halobacteriales	f__Haloarculaceae	g__Natronomonas	s__Natronomonas gomsonensis	Response_reg	PAS_9	HisKA	HATPase_c
WP_015408670.1	d__Archaea	p__Halobacteriota	c__Halobacteria	o__Halobacteriales	f__Haloarculaceae	g__Natronomonas	s__Natronomonas moolapensis	PAS_9	PAS	HATPase_c
WP_015409454.1	d__Archaea	p__Halobacteriota	c__Halobacteria	o__Halobacteriales	f__Haloarculaceae	g__Natronomonas	s__Natronomonas moolapensis	PAS	PAS_4	HATPase_c
WP_076982683.1	d__Archaea	p__Halobacteriota	c__Halobacteria	o__Halobacteriales	f__Haloarculaceae	g__Natronomonas	s__Natronomonas moolapensis	PAS_4	PAS_4	PAS_9
WP_011322158.1	d__Archaea	p__Halobacteriota	c__Halobacteria	o__Halobacteriales	f__Haloarculaceae	g__Natronomonas	s__Natronomonas pharaonis	Response_reg	PAS	PAS	PAS	HisKA	HATPase_c
WP_011322158.1	d__Archaea	p__Halobacteriota	c__Halobacteria	o__Halobacteriales	f__Haloarculaceae	g__Natronomonas	s__Natronomonas pharaonis	Response_reg	PAS	PAS	PAS	HisKA	HATPase_c
WP_011322625.1	d__Archaea	p__Halobacteriota	c__Halobacteria	o__Halobacteriales	f__Haloarculaceae	g__Natronomonas	s__Natronomonas pharaonis	PAS	HATPase_c
WP_011323044.1	d__Archaea	p__Halobacteriota	c__Halobacteria	o__Halobacteriales	f__Haloarculaceae	g__Natronomonas	s__Natronomonas pharaonis	Response_reg	PAS_4	PAS_3	PAS_8	PAS_3	PAS_3	PAS_4	PAS_3	PAS	PAS_4	HisKA	HATPase_c
WP_011323087.1	d__Archaea	p__Halobacteriota	c__Halobacteria	o__Halobacteriales	f__Haloarculaceae	g__Natronomonas	s__Natronomonas pharaonis	PAS	PAS	PAS_3	PAS_3	HisKA	HATPase_c
WP_011324009.1	d__Archaea	p__Halobacteriota	c__Halobacteria	o__Halobacteriales	f__Haloarculaceae	g__Natronomonas	s__Natronomonas pharaonis	PAS_3	PAS	PAS_3	PAS_3	PAS_4	HATPase_c
WP_011324053.1	d__Archaea	p__Halobacteriota	c__Halobacteria	o__Halobacteriales	f__Haloarculaceae	g__Natronomonas	s__Natronomonas pharaonis	PAS_9	HisKA	HATPase_c	PAS_4	PAS_4	PAS_4	PAS_3	HisKA_4TM	HATPase_c
WP_011324261.1	d__Archaea	p__Halobacteriota	c__Halobacteria	o__Halobacteriales	f__Haloarculaceae	g__Natronomonas	s__Natronomonas pharaonis	Response_reg	PAS_9	GAF	HisKA	HATPase_c
WP_011324416.1	d__Archaea	p__Halobacteriota	c__Halobacteria	o__Halobacteriales	f__Haloarculaceae	g__Natronomonas	s__Natronomonas pharaonis	PAS_9	PAS_9	PAS_9	HATPase_c
WP_011324424.1	d__Archaea	p__Halobacteriota	c__Halobacteria	o__Halobacteriales	f__Haloarculaceae	g__Natronomonas	s__Natronomonas pharaonis	PAS	PAS_4	PAS_9	HisKA	HATPase_c
WP_049939382.1	d__Archaea	p__Halobacteriota	c__Halobacteria	o__Halobacteriales	f__Haloarculaceae	g__Natronomonas	s__Natronomonas pharaonis	Response_reg	PAS	PAS	HATPase_c
WP_158303753.1	d__Archaea	p__Halobacteriota	c__Halobacteria	o__Halobacteriales	f__Haloarculaceae	g__Natronomonas	s__Natronomonas pharaonis	HisKA_7TM	GAF_2	PAS_9	HATPase_c
WP_137275625.1	d__Archaea	p__Halobacteriota	c__Halobacteria	o__Halobacteriales	f__Haloarculaceae	g__Natronomonas	s__Natronomonas salsuginis	Response_reg	PAS_3	PAS	PAS_9	HisKA	HATPase_c	HalOD1
WP_137276683.1	d__Archaea	p__Halobacteriota	c__Halobacteria	o__Halobacteriales	f__Haloarculaceae	g__Natronomonas	s__Natronomonas salsuginis	PAS	PAS_4	HisKA	HATPase_c
WP_178290399.1	d__Archaea	p__Halobacteriota	c__Halobacteria	o__Halobacteriales	f__Haloarculaceae	g__Natronomonas	s__Natronomonas sp013391085	PAS_9	HisKA	HATPase_c
WP_178290795.1	d__Archaea	p__Halobacteriota	c__Halobacteria	o__Halobacteriales	f__Haloarculaceae	g__Natronomonas	s__Natronomonas sp013391085	PAS	HisKA	HATPase_c
WP_178332993.1	d__Archaea	p__Halobacteriota	c__Halobacteria	o__Halobacteriales	f__Haloarculaceae	g__Natronomonas	s__Natronomonas sp013391105	Response_reg	PAS_9	HisKA	HATPase_c
WP_181690901.1	d__Archaea	p__Halobacteriota	c__Halobacteria	o__Halobacteriales	f__Haloarculaceae	g__Natronomonas	s__Natronomonas sp013839515	Response_reg	GAF_2	PAS_9	PAS_9	PAS_3	PAS	HisKA	HATPase_c
WP_181690902.1	d__Archaea	p__Halobacteriota	c__Halobacteria	o__Halobacteriales	f__Haloarculaceae	g__Natronomonas	s__Natronomonas sp013839515	PAS	PAS_9	PAS	HisKA	HATPase_c
WP_181691290.1	d__Archaea	p__Halobacteriota	c__Halobacteria	o__Halobacteriales	f__Haloarculaceae	g__Natronomonas	s__Natronomonas sp013839515	PAS_3	PAS_9	HisKA	HATPase_c
WP_181691519.1	d__Archaea	p__Halobacteriota	c__Halobacteria	o__Halobacteriales	f__Haloarculaceae	g__Natronomonas	s__Natronomonas sp013839515	Response_reg	PAS_4	PAS_9	HisKA	HATPase_c
WP_181692322.1	d__Archaea	p__Halobacteriota	c__Halobacteria	o__Halobacteriales	f__Haloarculaceae	g__Natronomonas	s__Natronomonas sp013839515	PAS	SPOB_a	HATPase_c
WP_181692323.1	d__Archaea	p__Halobacteriota	c__Halobacteria	o__Halobacteriales	f__Haloarculaceae	g__Natronomonas	s__Natronomonas sp013839515	PAS_9	PAS_4	HATPase_c
WP_181693211.1	d__Archaea	p__Halobacteriota	c__Halobacteria	o__Halobacteriales	f__Haloarculaceae	g__Natronomonas	s__Natronomonas sp013839515	PAS_9	PAS_9	PAS_9	PAS_4	HATPase_c
WP_181693467.1	d__Archaea	p__Halobacteriota	c__Halobacteria	o__Halobacteriales	f__Haloarculaceae	g__Natronomonas	s__Natronomonas sp013839515	PAS_9	PAS_4	PAS_9	HATPase_c
WP_144260745.1	d__Archaea	p__Halobacteriota	c__Halobacteria	o__Halobacteriales	f__Haloarculaceae	g__QS-4-70-19	s__QS-4-70-19 sp007421925	PAS_9	HATPase_c
WP_050047599.1	d__Archaea	p__Halobacteriota	c__Halobacteria	o__Halobacteriales	f__Halobacteriaceae	g__Halanaeroarchaeum	s__Halanaeroarchaeum sulfurireducens	HAMP	PAS_9	HATPase_c
WP_050047631.1	d__Archaea	p__Halobacteriota	c__Halobacteria	o__Halobacteriales	f__Halobacteriaceae	g__Halanaeroarchaeum	s__Halanaeroarchaeum sulfurireducens	Response_reg	PAS	PAS_9	PAS	HATPase_c
WP_050047634.1	d__Archaea	p__Halobacteriota	c__Halobacteria	o__Halobacteriales	f__Halobacteriaceae	g__Halanaeroarchaeum	s__Halanaeroarchaeum sulfurireducens	PAS_9	PAS_4	GAF_2	PAS_4	HATPase_c
WP_050049430.1	d__Archaea	p__Halobacteriota	c__Halobacteria	o__Halobacteriales	f__Halobacteriaceae	g__Halanaeroarchaeum	s__Halanaeroarchaeum sulfurireducens	PAS	PAS	PAS_9	HisKA_4TM	HATPase_c
WP_054519481.1	d__Archaea	p__Halobacteriota	c__Halobacteria	o__Halobacteriales	f__Halobacteriaceae	g__Halanaeroarchaeum	s__Halanaeroarchaeum sulfurireducens	PAS_9	GAF_2	BAT	HTH_10
WP_079977881.1	d__Archaea	p__Halobacteriota	c__Halobacteria	o__Halobacteriales	f__Halobacteriaceae	g__Halanaeroarchaeum	s__Halanaeroarchaeum sulfurireducens	Response_reg	GAF_2	PAS	PAS_9	HATPase_c
WP_079978808.1	d__Archaea	p__Halobacteriota	c__Halobacteria	o__Halobacteriales	f__Halobacteriaceae	g__Halanaeroarchaeum	s__Halanaeroarchaeum sulfurireducens	PAS_9	HisKA	HATPase_c
WP_188876405.1	d__Archaea	p__Halobacteriota	c__Halobacteria	o__Halobacteriales	f__Halobacteriaceae	g__Halarchaeum	s__Halarchaeum grantii	PAS_9	PAS	HisKA	HATPase_c
WP_188878953.1	d__Archaea	p__Halobacteriota	c__Halobacteria	o__Halobacteriales	f__Halobacteriaceae	g__Halarchaeum	s__Halarchaeum nitratireducens	PAS_9	PAS_4	HisKA	HATPase_c
WP_179204614.1	d__Archaea	p__Halobacteriota	c__Halobacteria	o__Halobacteriales	f__Halobacteriaceae	g__Halobacterium	s__Halobacterium hubeiense	PAS_9	PAS_4	HisKA	HATPase_c
WP_143052221.1	d__Archaea	p__Halobacteriota	c__Halobacteria	o__Halobacteriales	f__Halobacteriaceae	g__Halobacterium	s__Halobacterium jilantaiense	PAS_3	PAS_9	PAS_9	HATPase_c
WP_177170877.1	d__Archaea	p__Halobacteriota	c__Halobacteria	o__Halobacteriales	f__Halobacteriaceae	g__Halobacterium	s__Halobacterium jilantaiense	PAS	GAF_2	PAS	HATPase_c
WP_159526714.1	d__Archaea	p__Halobacteriota	c__Halobacteria	o__Halobacteriales	f__Halobacteriaceae	g__Halobacterium	s__Halobacterium sp009831555	PAS_4	PAS	HisKA	HATPase_c
WP_070365092.1	d__Archaea	p__Halobacteriota	c__Halobacteria	o__Halobacteriales	f__Halobacteriaceae	g__Halodesulfurarchaeum	s__Halodesulfurarchaeum formicicum	PAS	PAS_9	HisKA	HATPase_c
WP_070365374.1	d__Archaea	p__Halobacteriota	c__Halobacteria	o__Halobacteriales	f__Halobacteriaceae	g__Halodesulfurarchaeum	s__Halodesulfurarchaeum formicicum	PAS_9	GAF_2	BAT	HTH_10
WP_071932963.1	d__Archaea	p__Halobacteriota	c__Halobacteria	o__Halobacteriales	f__Halobacteriaceae	g__Halodesulfurarchaeum	s__Halodesulfurarchaeum formicicum	PAS_9	PAS_4	PAS_9	PAS_4	HATPase_c
WP_071933022.1	d__Archaea	p__Halobacteriota	c__Halobacteria	o__Halobacteriales	f__Halobacteriaceae	g__Halodesulfurarchaeum	s__Halodesulfurarchaeum formicicum	PAS_4	PAS_9	HisKA	HATPase_c
WP_145843667.1	d__Archaea	p__Halobacteriota	c__Halobacteria	o__Halobacteriales	f__Halobacteriaceae	g__Salarchaeum	s__Salarchaeum sp007833275	Response_reg	PAS_9	HisKA	HATPase_c
WP_145845759.1	d__Archaea	p__Halobacteriota	c__Halobacteria	o__Halobacteriales	f__Halobacteriaceae	g__Salarchaeum	s__Salarchaeum sp007833275	PAS_9	GAF_2	PAS	HisKA	HATPase_c
WP_168219911.1	d__Archaea	p__Halobacteriota	c__Halobacteria	o__Halobacteriales	f__Halobacteriaceae	g__Salarchaeum	s__Salarchaeum sp007833275	PAS_4	PAS_9	PAS	HATPase_c
WP_168219912.1	d__Archaea	p__Halobacteriota	c__Halobacteria	o__Halobacteriales	f__Halobacteriaceae	g__Salarchaeum	s__Salarchaeum sp007833275	HAMP	PAS	HATPase_c
WP_119816947.1	d__Archaea	p__Halobacteriota	c__Halobacteria	o__Halobacteriales	f__Haloferacaceae	g__Halalkaliarchaeum	s__Halalkaliarchaeum desulfuricum	PAS	PAS_4	PAS_4	HATPase_c_2
WP_159663502.1	d__Archaea	p__Halobacteriota	c__Halobacteria	o__Halobacteriales	f__Haloferacaceae	g__Halobaculum	s__Halobaculum sp009831625	PAS	PAS_9	PAS_9	HisKA	HATPase_c
WP_089765058.1	d__Archaea	p__Halobacteriota	c__Halobacteria	o__Halobacteriales	f__Haloferacaceae	g__Halobellus	s__Halobellus clavatus	PAS_3	PAS_9	PAS_4	HATPase_c
WP_089766548.1	d__Archaea	p__Halobacteriota	c__Halobacteria	o__Halobacteriales	f__Haloferacaceae	g__Halobellus	s__Halobellus clavatus	PAS_4	PAS_9	HATPase_c
WP_089767244.1	d__Archaea	p__Halobacteriota	c__Halobacteria	o__Halobacteriales	f__Haloferacaceae	g__Halobellus	s__Halobellus clavatus	Response_reg	PAS_4	PAS	HisKA	HATPase_c
WP_089768161.1	d__Archaea	p__Halobacteriota	c__Halobacteria	o__Halobacteriales	f__Haloferacaceae	g__Halobellus	s__Halobellus clavatus	PAS_4	PAS_4	PAS_9	PAS_9	PAS_4	PAS_3	PAS_9	HATPase_c
WP_089769039.1	d__Archaea	p__Halobacteriota	c__Halobacteria	o__Halobacteriales	f__Haloferacaceae	g__Halobellus	s__Halobellus clavatus	PAS_3	PAS_9	PAS_9	HATPase_c
WP_175454520.1	d__Archaea	p__Halobacteriota	c__Halobacteria	o__Halobacteriales	f__Haloferacaceae	g__Halobellus	s__Halobellus clavatus	PAS_4	PAS_4	PAS_3	PAS	PAS_4	PAS_9	HisKA	HATPase_c
WP_103990979.1	d__Archaea	p__Halobacteriota	c__Halobacteria	o__Halobacteriales	f__Haloferacaceae	g__Halobellus	s__Halobellus limi	Response_reg	PAS	GAF_2	HisKA	HATPase_c
WP_103993096.1	d__Archaea	p__Halobacteriota	c__Halobacteria	o__Halobacteriales	f__Haloferacaceae	g__Halobellus	s__Halobellus limi	PAS_3	PAS_9	PAS_4	HATPase_c
WP_136361886.1	d__Archaea	p__Halobacteriota	c__Halobacteria	o__Halobacteriales	f__Haloferacaceae	g__Halobellus	s__Halobellus limi	PAS_4	PAS_9	HATPase_c
WP_188786390.1	d__Archaea	p__Halobacteriota	c__Halobacteria	o__Halobacteriales	f__Haloferacaceae	g__Halobellus	s__Halobellus salinus	PAS	PAS_9	PAS_9	HATPase_c
WP_188787492.1	d__Archaea	p__Halobacteriota	c__Halobacteria	o__Halobacteriales	f__Haloferacaceae	g__Halobellus	s__Halobellus salinus	PAS_3	PAS_9	PAS_9	HATPase_c
WP_121569104.1	d__Archaea	p__Halobacteriota	c__Halobacteria	o__Halobacteriales	f__Haloferacaceae	g__Halobellus	s__Halobellus sp003665925	PAS_3	PAS_9	PAS_4	HATPase_c
WP_121570519.1	d__Archaea	p__Halobacteriota	c__Halobacteria	o__Halobacteriales	f__Haloferacaceae	g__Halobellus	s__Halobellus sp003665925	PAS	PAS	HATPase_c
WP_121570613.1	d__Archaea	p__Halobacteriota	c__Halobacteria	o__Halobacteriales	f__Haloferacaceae	g__Halobellus	s__Halobellus sp003665925	MASE3	PAS	PAS	HATPase_c
WP_121570693.1	d__Archaea	p__Halobacteriota	c__Halobacteria	o__Halobacteriales	f__Haloferacaceae	g__Halobellus	s__Halobellus sp003665925	PAS_9	HisKA	HATPase_c
WP_121571011.1	d__Archaea	p__Halobacteriota	c__Halobacteria	o__Halobacteriales	f__Haloferacaceae	g__Halobellus	s__Halobellus sp003665925	Response_reg	PAS_3	PAS	PAS_9	HisKA	HATPase_c
WP_158599331.1	d__Archaea	p__Halobacteriota	c__Halobacteria	o__Halobacteriales	f__Haloferacaceae	g__Halobellus	s__Halobellus sp003665925	HAMP	PAS	HATPase_c
WP_158599362.1	d__Archaea	p__Halobacteriota	c__Halobacteria	o__Halobacteriales	f__Haloferacaceae	g__Halobellus	s__Halobellus sp003665925	Response_reg	GAF_2	PAS_4	PAS_9	PAS	HisKA	HATPase_c
WP_158599374.1	d__Archaea	p__Halobacteriota	c__Halobacteria	o__Halobacteriales	f__Haloferacaceae	g__Halobellus	s__Halobellus sp003665925	PAS_4	PAS_9	HATPase_c
WP_199723095.1	d__Archaea	p__Halobacteriota	c__Halobacteria	o__Halobacteriales	f__Haloferacaceae	g__Halobellus	s__Halobellus sp003665925	Response_reg	PAS	PAS_4	PAS	HisKA	HATPase_c
WP_199723095.1	d__Archaea	p__Halobacteriota	c__Halobacteria	o__Halobacteriales	f__Haloferacaceae	g__Halobellus	s__Halobellus sp003665925	Response_reg	PAS	PAS_4	PAS	HisKA	HATPase_c
WP_121558394.1	d__Archaea	p__Halobacteriota	c__Halobacteria	o__Halobacteriales	f__Haloferacaceae	g__Halobellus	s__Halobellus sp003665935	PAS_4	PAS_4	PAS_4	PAS_3	PAS_3	PAS	PAS_4	HisKA	HATPase_c
WP_121558848.1	d__Archaea	p__Halobacteriota	c__Halobacteria	o__Halobacteriales	f__Haloferacaceae	g__Halobellus	s__Halobellus sp003665935	PAS	GAF_2	PAS	HATPase_c
WP_121559608.1	d__Archaea	p__Halobacteriota	c__Halobacteria	o__Halobacteriales	f__Haloferacaceae	g__Halobellus	s__Halobellus sp003665935	MASE3	PAS	PAS	HATPase_c
WP_121560480.1	d__Archaea	p__Halobacteriota	c__Halobacteria	o__Halobacteriales	f__Haloferacaceae	g__Halobellus	s__Halobellus sp003665935	HisKA_7TM	PAS_9	HATPase_c_2
WP_049907660.1	d__Archaea	p__Halobacteriota	c__Halobacteria	o__Halobacteriales	f__Haloferacaceae	g__Haloferax	s__Haloferax elongans	GAF_2	PAS	PAS_9	GAF_2	BAT	HTH_10
WP_152418055.1	d__Archaea	p__Halobacteriota	c__Halobacteria	o__Halobacteriales	f__Haloferacaceae	g__Haloferax	s__Haloferax elongans	PAS_9	GAF_2	PAS	HATPase_c
WP_007541207.1	d__Archaea	p__Halobacteriota	c__Halobacteria	o__Halobacteriales	f__Haloferacaceae	g__Haloferax	s__Haloferax larsenii	PAS	GAF_2	HisKA	HATPase_c
WP_074793550.1	d__Archaea	p__Halobacteriota	c__Halobacteria	o__Halobacteriales	f__Haloferacaceae	g__Haloferax	s__Haloferax larsenii	PAS_9	PAS	HisKA	HATPase_c
WP_074793550.1	d__Archaea	p__Halobacteriota	c__Halobacteria	o__Halobacteriales	f__Haloferacaceae	g__Haloferax	s__Haloferax larsenii	PAS_9	PAS	HisKA	HATPase_c
WP_074793902.1	d__Archaea	p__Halobacteriota	c__Halobacteria	o__Halobacteriales	f__Haloferacaceae	g__Haloferax	s__Haloferax larsenii	PAS	PAS_9	HATPase_c
WP_089781179.1	d__Archaea	p__Halobacteriota	c__Halobacteria	o__Halobacteriales	f__Haloferacaceae	g__Haloferax	s__Haloferax massiliensis	PAS	PAS_9	HATPase_c
WP_004059823.1	d__Archaea	p__Halobacteriota	c__Halobacteria	o__Halobacteriales	f__Haloferacaceae	g__Haloferax	s__Haloferax mediterranei	PAS_4	PAS_9	PAS_9	GAF_2	BAT	HTH_10
WP_004060850.1	d__Archaea	p__Halobacteriota	c__Halobacteria	o__Halobacteriales	f__Haloferacaceae	g__Haloferax	s__Haloferax mediterranei	PAS	PAS_9	HATPase_c
WP_008317758.1	d__Archaea	p__Halobacteriota	c__Halobacteria	o__Halobacteriales	f__Haloferacaceae	g__Haloferax	s__Haloferax mucosum	PAS	PAS	HATPase_c
WP_152417822.1	d__Archaea	p__Halobacteriota	c__Halobacteria	o__Halobacteriales	f__Haloferacaceae	g__Haloferax	s__Haloferax mucosum	PAS_9	GAF_2	HisKA	HATPase_c
WP_058570691.1	d__Archaea	p__Halobacteriota	c__Halobacteria	o__Halobacteriales	f__Haloferacaceae	g__Haloferax	s__Haloferax sp001469865	Response_reg	GAF_2	PAS_9	HisKA	HATPase_c
WP_058570769.1	d__Archaea	p__Halobacteriota	c__Halobacteria	o__Halobacteriales	f__Haloferacaceae	g__Haloferax	s__Haloferax sp001469865	PAS_3	PAS_9	PAS	HATPase_c
WP_151139712.1	d__Archaea	p__Halobacteriota	c__Halobacteria	o__Halobacteriales	f__Haloferacaceae	g__Haloferax	s__Haloferax sp009674585	PAS	PAS_4	PAS_9	GAF_2	BAT	HTH_10
WP_151139778.1	d__Archaea	p__Halobacteriota	c__Halobacteria	o__Halobacteriales	f__Haloferacaceae	g__Haloferax	s__Haloferax sp009674585	PAS	PAS_9	HisKA_4TM	HATPase_c
WP_151163032.1	d__Archaea	p__Halobacteriota	c__Halobacteria	o__Halobacteriales	f__Haloferacaceae	g__Haloferax	s__Haloferax sp009674605	MASE3	PAS_9	HATPase_c
WP_151164809.1	d__Archaea	p__Halobacteriota	c__Halobacteria	o__Halobacteriales	f__Haloferacaceae	g__Haloferax	s__Haloferax sp009674605	PAS_9	GAF_2	PAS	HATPase_c
WP_151164821.1	d__Archaea	p__Halobacteriota	c__Halobacteria	o__Halobacteriales	f__Haloferacaceae	g__Haloferax	s__Haloferax sp009674605	PAS	PAS_9	HisKA_4TM	HATPase_c
WP_154326398.1	d__Archaea	p__Halobacteriota	c__Halobacteria	o__Halobacteriales	f__Haloferacaceae	g__Haloferax	s__Haloferax sp009674605	PAS_9	HisKA	HATPase_c
WP_191965873.1	d__Archaea	p__Halobacteriota	c__Halobacteria	o__Halobacteriales	f__Haloferacaceae	g__Haloferax	s__Haloferax sp009674605	HisKA_4TM	GAF_2	PAS_9	PAS	HisKA	HATPase_c
WP_151109228.1	d__Archaea	p__Halobacteriota	c__Halobacteria	o__Halobacteriales	f__Haloferacaceae	g__Haloferax	s__Haloferax sp009674625	HisKA_4TM	GAF_2	PAS_9	PAS	HisKA	HATPase_c
WP_151114076.1	d__Archaea	p__Halobacteriota	c__Halobacteria	o__Halobacteriales	f__Haloferacaceae	g__Haloferax	s__Haloferax sp009674625	PAS	PAS_9	HisKA_4TM	HATPase_c
WP_161618831.1	d__Archaea	p__Halobacteriota	c__Halobacteria	o__Halobacteriales	f__Haloferacaceae	g__Haloferax	s__Haloferax sulfurifontis	PAS_9	GAF_2	PAS	HATPase_c
WP_006055715.1	d__Archaea	p__Halobacteriota	c__Halobacteria	o__Halobacteriales	f__Haloferacaceae	g__Halogeometricum	s__Halogeometricum borinquense	PAS	PAS_9	PAS_9	GAF_2	BAT	HTH_10
WP_089826429.1	d__Archaea	p__Halobacteriota	c__Halobacteria	o__Halobacteriales	f__Haloferacaceae	g__Halogranum	s__Halogranum amylolyticum	PAS_9	GAF_2	BAT	HTH_10
WP_089826517.1	d__Archaea	p__Halobacteriota	c__Halobacteria	o__Halobacteriales	f__Haloferacaceae	g__Halogranum	s__Halogranum amylolyticum	PAS	PAS_9	PAS_4	GAF	PAS_9	GAF_2	BAT	HTH_10
WP_089864840.1	d__Archaea	p__Halobacteriota	c__Halobacteria	o__Halobacteriales	f__Haloferacaceae	g__Halogranum	s__Halogranum rubrum	PAS	PAS_9	PAS_4	GAF_2	PAS_9	GAF_2	BAT	HTH_10
WP_089670861.1	d__Archaea	p__Halobacteriota	c__Halobacteria	o__Halobacteriales	f__Haloferacaceae	g__Halohasta	s__Halohasta litchfieldiae	PAS_9	PAS	HisKA	HATPase_c_2
WP_054584802.1	d__Archaea	p__Halobacteriota	c__Halobacteria	o__Halobacteriales	f__Haloferacaceae	g__Halolamina	s__Halolamina pelagica_B	PAS_9
WP_049980104.1	d__Archaea	p__Halobacteriota	c__Halobacteria	o__Halobacteriales	f__Haloferacaceae	g__Halolamina	s__Halolamina rubra	Response_reg	PAS_7	PAS_3	PAS	PAS_9	PAS	HisKA	HATPase_c
WP_120086574.1	d__Archaea	p__Halobacteriota	c__Halobacteria	o__Halobacteriales	f__Haloferacaceae	g__Halonotius	s__Halonotius pteroides	Response_reg	PAS_3	PAS_9	PAS_4	HATPase_c
WP_133305082.1	d__Archaea	p__Halobacteriota	c__Halobacteria	o__Halobacteriales	f__Haloferacaceae	g__Halonotius	s__Halonotius pteroides	PAS	PAS_9	PAS	HATPase_c
WP_165857841.1	d__Archaea	p__Halobacteriota	c__Halobacteria	o__Halobacteriales	f__Haloferacaceae	g__Halonotius	s__Halonotius pteroides	HisKA_7TM	GAF_2	PAS	HATPase_c
WP_165857897.1	d__Archaea	p__Halobacteriota	c__Halobacteria	o__Halobacteriales	f__Haloferacaceae	g__Halonotius	s__Halonotius pteroides	PAS_4	PAS_3	PAS_3	PAS_9	PAS_8	PAS	SPOB_a	HATPase_c
WP_142442268.1	d__Archaea	p__Halobacteriota	c__Halobacteria	o__Halobacteriales	f__Haloferacaceae	g__Halonotius	s__Halonotius roseus	PAS_9	PAS_9	PAS	HATPase_c
WP_120100563.1	d__Archaea	p__Halobacteriota	c__Halobacteria	o__Halobacteriales	f__Haloferacaceae	g__Halonotius	s__Halonotius sp003605575	PAS_9	PAS_9	PAS	HATPase_c
WP_165853213.1	d__Archaea	p__Halobacteriota	c__Halobacteria	o__Halobacteriales	f__Haloferacaceae	g__Halonotius	s__Halonotius sp003605575	PAS	PAS_9	PAS_9	HATPase_c
WP_142979099.1	d__Archaea	p__Halobacteriota	c__Halobacteria	o__Halobacteriales	f__Haloferacaceae	g__Halonotius	s__Halonotius terrestris	PAS_9	PAS_9	PAS	HATPase_c
WP_185903242.1	d__Archaea	p__Halobacteriota	c__Halobacteria	o__Halobacteriales	f__Haloferacaceae	g__Halonotius	s__Halonotius terrestris	PAS	PAS_9	PAS_9	HATPase_c
WP_177167417.1	d__Archaea	p__Halobacteriota	c__Halobacteria	o__Halobacteriales	f__Haloferacaceae	g__Halopenitus	s__Halopenitus malekzadehii	Response_reg	PAS	HisKA	HATPase_c
WP_177167538.1	d__Archaea	p__Halobacteriota	c__Halobacteria	o__Halobacteriales	f__Haloferacaceae	g__Halopenitus	s__Halopenitus malekzadehii	PAS_4	PAS	HATPase_c
WP_092735178.1	d__Archaea	p__Halobacteriota	c__Halobacteria	o__Halobacteriales	f__Haloferacaceae	g__Halopenitus	s__Halopenitus persicus	PAS	PAS_9	PAS_9	HisKA	HATPase_c
WP_092735180.1	d__Archaea	p__Halobacteriota	c__Halobacteria	o__Halobacteriales	f__Haloferacaceae	g__Halopenitus	s__Halopenitus persicus	Response_reg	PAS_9	HisKA	HATPase_c
WP_092735186.1	d__Archaea	p__Halobacteriota	c__Halobacteria	o__Halobacteriales	f__Haloferacaceae	g__Halopenitus	s__Halopenitus persicus	HAMP	PAS	HATPase_c
WP_096391531.1	d__Archaea	p__Halobacteriota	c__Halobacteria	o__Halobacteriales	f__Haloferacaceae	g__Halopenitus	s__Halopenitus persicus_A	PAS_9	PAS_4	HisKA	HATPase_c
WP_172861800.1	d__Archaea	p__Halobacteriota	c__Halobacteria	o__Halobacteriales	f__Haloferacaceae	g__Halopenitus	s__Halopenitus persicus_A	PAS	PAS_4	SPOB_a	HATPase_c
WP_121919445.1	d__Archaea	p__Halobacteriota	c__Halobacteria	o__Halobacteriales	f__Haloferacaceae	g__Haloplanus	s__Haloplanus aerogenes	dCache_1	PAS_9	HATPase_c
WP_121920180.1	d__Archaea	p__Halobacteriota	c__Halobacteria	o__Halobacteriales	f__Haloferacaceae	g__Haloplanus	s__Haloplanus aerogenes	PAS_4	PAS_4	PAS_3	PAS_3	PAS	PAS_9	HATPase_c
WP_121920948.1	d__Archaea	p__Halobacteriota	c__Halobacteria	o__Halobacteriales	f__Haloferacaceae	g__Haloplanus	s__Haloplanus aerogenes	Response_reg	PAS_3	PAS_3	PAS	HATPase_c
WP_121920992.1	d__Archaea	p__Halobacteriota	c__Halobacteria	o__Halobacteriales	f__Haloferacaceae	g__Haloplanus	s__Haloplanus aerogenes	Response_reg	GAF_2	PAS_9	PAS_9	PAS_4	PAS	HisKA	HATPase_c
WP_121920992.1	d__Archaea	p__Halobacteriota	c__Halobacteria	o__Halobacteriales	f__Haloferacaceae	g__Haloplanus	s__Haloplanus aerogenes	Response_reg	GAF_2	PAS_9	PAS_9	PAS_4	PAS	HisKA	HATPase_c
WP_121921609.1	d__Archaea	p__Halobacteriota	c__Halobacteria	o__Halobacteriales	f__Haloferacaceae	g__Haloplanus	s__Haloplanus aerogenes	PAS_9	PAS_3	HATPase_c
WP_199722765.1	d__Archaea	p__Halobacteriota	c__Halobacteria	o__Halobacteriales	f__Haloferacaceae	g__Haloplanus	s__Haloplanus aerogenes	MASE3	PAS	HATPase_c
WP_049937138.1	d__Archaea	p__Halobacteriota	c__Halobacteria	o__Halobacteriales	f__Haloferacaceae	g__Haloplanus	s__Haloplanus natans	PAS_9	PAS_3	HATPase_c
WP_157689333.1	d__Archaea	p__Halobacteriota	c__Halobacteria	o__Halobacteriales	f__Haloferacaceae	g__Haloplanus	s__Haloplanus rallus	GAF_2	PAS	PAS_4	PAS_9	HisKA	HATPase_c
WP_157689333.1	d__Archaea	p__Halobacteriota	c__Halobacteria	o__Halobacteriales	f__Haloferacaceae	g__Haloplanus	s__Haloplanus rallus	GAF_2	PAS	PAS_4	PAS_9	HisKA	HATPase_c
WP_157689902.1	d__Archaea	p__Halobacteriota	c__Halobacteria	o__Halobacteriales	f__Haloferacaceae	g__Haloplanus	s__Haloplanus rallus	PAS_4	PAS_3	PAS_3	PAS	PAS_8	SPOB_a	HATPase_c
WP_199243653.1	d__Archaea	p__Halobacteriota	c__Halobacteria	o__Halobacteriales	f__Haloferacaceae	g__Haloplanus	s__Haloplanus rallus	Response_reg	PAS_4	PAS_4	PAS_9	HATPase_c_2
WP_199243655.1	d__Archaea	p__Halobacteriota	c__Halobacteria	o__Halobacteriales	f__Haloferacaceae	g__Haloplanus	s__Haloplanus rallus	PAS_9	PAS_3	HATPase_c
WP_199243696.1	d__Archaea	p__Halobacteriota	c__Halobacteria	o__Halobacteriales	f__Haloferacaceae	g__Haloplanus	s__Haloplanus rallus	HisKA_7TM	GAF_2	PAS	HATPase_c
WP_199243699.1	d__Archaea	p__Halobacteriota	c__Halobacteria	o__Halobacteriales	f__Haloferacaceae	g__Haloplanus	s__Haloplanus rallus	PAS_3	PAS_9	PAS_9	HATPase_c
WP_114585459.1	d__Archaea	p__Halobacteriota	c__Halobacteria	o__Halobacteriales	f__Haloferacaceae	g__Haloplanus	s__Haloplanus rubicundus	Response_reg	PAS_9	PAS_4	PAS	HisKA	HATPase_c
WP_114605098.1	d__Archaea	p__Halobacteriota	c__Halobacteria	o__Halobacteriales	f__Haloferacaceae	g__Haloplanus	s__Haloplanus rubicundus	PAS_3	PAS_3	PAS_3	PAS	PAS_8	PAS_9	SPOB_a	HATPase_c
WP_114605140.1	d__Archaea	p__Halobacteriota	c__Halobacteria	o__Halobacteriales	f__Haloferacaceae	g__Haloplanus	s__Haloplanus rubicundus	PAS_4	PAS_9	PAS_3	PAS_9	PAS_9	HATPase_c
WP_187347688.1	d__Archaea	p__Halobacteriota	c__Halobacteria	o__Halobacteriales	f__Haloferacaceae	g__Haloplanus	s__Haloplanus rubicundus	PAS_4	PAS_9	PAS_4	PAS_9	HisKA	HATPase_c
WP_187695719.1	d__Archaea	p__Halobacteriota	c__Halobacteria	o__Halobacteriales	f__Haloferacaceae	g__Haloplanus	s__Haloplanus rubicundus	PAS_4	PAS_9	PAS_4	PAS_9	HisKA	HATPase_c
WP_114448975.1	d__Archaea	p__Halobacteriota	c__Halobacteria	o__Halobacteriales	f__Haloferacaceae	g__Haloplanus	s__Haloplanus salinus	PAS	PAS_9	PAS_9	HATPase_c
WP_014556144.1	d__Archaea	p__Halobacteriota	c__Halobacteria	o__Halobacteriales	f__Haloferacaceae	g__Haloquadratum	s__Haloquadratum walsbyi	HisKA_7TM	PAS_9	HATPase_c
WP_049906489.1	d__Archaea	p__Halobacteriota	c__Halobacteria	o__Halobacteriales	f__Haloferacaceae	g__Halorubrum	s__Halorubrum aidingense	PAS	PAS	PAS_4	PAS_4	HATPase_c
WP_128905489.1	d__Archaea	p__Halobacteriota	c__Halobacteria	o__Halobacteriales	f__Haloferacaceae	g__Halorubrum	s__Halorubrum amylolyticum	PAS	PAS_4	HisKA	HATPase_c
WP_142985504.1	d__Archaea	p__Halobacteriota	c__Halobacteria	o__Halobacteriales	f__Haloferacaceae	g__Halorubrum	s__Halorubrum cibi	PAS_4	PAS_9	PAS_4	PAS_4	HATPase_c
WP_007993724.1	d__Archaea	p__Halobacteriota	c__Halobacteria	o__Halobacteriales	f__Haloferacaceae	g__Halorubrum	s__Halorubrum distributum	PAS_4	PAS	PAS_4	PAS_4	HATPase_c
WP_048076819.1	d__Archaea	p__Halobacteriota	c__Halobacteria	o__Halobacteriales	f__Haloferacaceae	g__Halorubrum	s__Halorubrum ezzemoulense	Response_reg	PAS_4	PAS_9	PAS_9	PAS_4	HATPase_c
WP_052334931.1	d__Archaea	p__Halobacteriota	c__Halobacteria	o__Halobacteriales	f__Haloferacaceae	g__Halorubrum	s__Halorubrum ezzemoulense	PAS_9	PAS_4	HATPase_c
WP_094583003.1	d__Archaea	p__Halobacteriota	c__Halobacteria	o__Halobacteriales	f__Haloferacaceae	g__Halorubrum	s__Halorubrum ezzemoulense	PAS	PAS	PAS_4	PAS_4	HATPase_c
WP_137783159.1	d__Archaea	p__Halobacteriota	c__Halobacteria	o__Halobacteriales	f__Haloferacaceae	g__Halorubrum	s__Halorubrum ezzemoulense	PAS	PAS_9	HisKA	HATPase_c
WP_200531648.1	d__Archaea	p__Halobacteriota	c__Halobacteria	o__Halobacteriales	f__Haloferacaceae	g__Halorubrum	s__Halorubrum ezzemoulense	PAS	GAF	HisKA	HATPase_c
WP_209484186.1	d__Archaea	p__Halobacteriota	c__Halobacteria	o__Halobacteriales	f__Haloferacaceae	g__Halorubrum	s__Halorubrum ezzemoulense	PAS_9	PAS_4	HATPase_c
WP_209486181.1	d__Archaea	p__Halobacteriota	c__Halobacteria	o__Halobacteriales	f__Haloferacaceae	g__Halorubrum	s__Halorubrum ezzemoulense	PAS	PAS_9	PAS_4	PAS_4	HATPase_c
WP_209487127.1	d__Archaea	p__Halobacteriota	c__Halobacteria	o__Halobacteriales	f__Haloferacaceae	g__Halorubrum	s__Halorubrum ezzemoulense	PAS_9	HisKA	HATPase_c
WP_209487148.1	d__Archaea	p__Halobacteriota	c__Halobacteria	o__Halobacteriales	f__Haloferacaceae	g__Halorubrum	s__Halorubrum ezzemoulense	PAS	PAS_4	HATPase_c
WP_050033855.1	d__Archaea	p__Halobacteriota	c__Halobacteria	o__Halobacteriales	f__Haloferacaceae	g__Halorubrum	s__Halorubrum halophilum	PAS	PAS	PAS_4	PAS_4	HATPase_c
WP_008581336.1	d__Archaea	p__Halobacteriota	c__Halobacteria	o__Halobacteriales	f__Haloferacaceae	g__Halorubrum	s__Halorubrum hochstenium	PAS_4	PAS_8	PAS_3	PAS_4	PAS_4
WP_008848104.1	d__Archaea	p__Halobacteriota	c__Halobacteria	o__Halobacteriales	f__Haloferacaceae	g__Halorubrum	s__Halorubrum kocurii	PAS_9	GAF_2	BAT	HTH_10
WP_012660293.1	d__Archaea	p__Halobacteriota	c__Halobacteria	o__Halobacteriales	f__Haloferacaceae	g__Halorubrum	s__Halorubrum lacusprofundi	PAS	PAS_9	PAS	HisKA	HATPase_c
WP_088901928.1	d__Archaea	p__Halobacteriota	c__Halobacteria	o__Halobacteriales	f__Haloferacaceae	g__Halorubrum	s__Halorubrum lacusprofundi	PAS_9	PAS_9	PAS_9	HisKA	HATPase_c
WP_205737448.1	d__Archaea	p__Halobacteriota	c__Halobacteria	o__Halobacteriales	f__Haloferacaceae	g__Halorubrum	s__Halorubrum lacusprofundi	PAS_9	PAS_9	PAS_9	HATPase_c
WP_158294276.1	d__Archaea	p__Halobacteriota	c__Halobacteria	o__Halobacteriales	f__Haloferacaceae	g__Halorubrum	s__Halorubrum sodomense	PAS_9	HATPase_c
WP_049983266.1	d__Archaea	p__Halobacteriota	c__Halobacteria	o__Halobacteriales	f__Haloferacaceae	g__Halorubrum	s__Halorubrum sp000746205	Response_reg	PAS_9	PAS_9	PAS_4	HATPase_c
WP_049983431.1	d__Archaea	p__Halobacteriota	c__Halobacteria	o__Halobacteriales	f__Haloferacaceae	g__Halorubrum	s__Halorubrum sp000746205	PAS_3	PAS	PAS_9	HisKA	HATPase_c
WP_049984506.1	d__Archaea	p__Halobacteriota	c__Halobacteria	o__Halobacteriales	f__Haloferacaceae	g__Halorubrum	s__Halorubrum sp000746205	Response_reg	PAS_3	PAS_9	PAS_9	HisKA	HATPase_c
WP_080506161.1	d__Archaea	p__Halobacteriota	c__Halobacteria	o__Halobacteriales	f__Haloferacaceae	g__Halorubrum	s__Halorubrum sp000746205	PAS_4	PAS_4	PAS_9	PAS_9	PAS_8	PAS_3	PAS_9	HATPase_c
WP_092565241.1	d__Archaea	p__Halobacteriota	c__Halobacteria	o__Halobacteriales	f__Haloferacaceae	g__Halorubrum	s__Halorubrum sp001261915	PAS	PAS_9	PAS_4	PAS_4	HATPase_c
WP_112077583.1	d__Archaea	p__Halobacteriota	c__Halobacteria	o__Halobacteriales	f__Haloferacaceae	g__Halorubrum	s__Halorubrum sp003287355	Response_reg	GAF_2	PAS_9	PAS_9	PAS	HisKA	HATPase_c
WP_112078485.1	d__Archaea	p__Halobacteriota	c__Halobacteria	o__Halobacteriales	f__Haloferacaceae	g__Halorubrum	s__Halorubrum sp003287355	PAS_9	PAS_9	PAS	HisKA	HATPase_c
WP_127341368.1	d__Archaea	p__Halobacteriota	c__Halobacteria	o__Halobacteriales	f__Haloferacaceae	g__Halorubrum	s__Halorubrum sp003287355	HATPase_c	PAS_4	PAS	PAS	HisKA	HATPase_c
WP_193308948.1	d__Archaea	p__Halobacteriota	c__Halobacteria	o__Halobacteriales	f__Haloferacaceae	g__Halorubrum	s__Halorubrum sp003990725	PAS	PAS_4	PAS_4	PAS_4	HATPase_c
WP_128909977.1	d__Archaea	p__Halobacteriota	c__Halobacteria	o__Halobacteriales	f__Haloferacaceae	g__Halorubrum	s__Halorubrum sp004114375	Response_reg	GAF	PAS_3	PAS_3	PAS	HisKA	HATPase_c
WP_128909978.1	d__Archaea	p__Halobacteriota	c__Halobacteria	o__Halobacteriales	f__Haloferacaceae	g__Halorubrum	s__Halorubrum sp004114375	PAS_9	PAS_4	PAS_4	PAS_9	PAS_9	HATPase_c
WP_159484914.1	d__Archaea	p__Halobacteriota	c__Halobacteria	o__Halobacteriales	f__Haloferacaceae	g__Halorubrum	s__Halorubrum sp009806985	PAS_4	PAS	PAS_4	PAS_4	HATPase_c
WP_053772561.1	d__Archaea	p__Halobacteriota	c__Halobacteria	o__Halobacteriales	f__Haloferacaceae	g__Halorubrum	s__Halorubrum tropicale	PAS_9	GAF_2	BAT	HTH_10
WP_137711861.1	d__Archaea	p__Halobacteriota	c__Halobacteria	o__Halobacteriales	f__Haloferacaceae	g__Halorubrum	s__Halorubrum tropicale	Response_reg	PAS_4	PAS	PAS_9	HisKA	HATPase_c
WP_137717169.1	d__Archaea	p__Halobacteriota	c__Halobacteria	o__Halobacteriales	f__Haloferacaceae	g__Halorubrum	s__Halorubrum tropicale	PAS_9	PAS_4	HATPase_c
WP_089384032.1	d__Archaea	p__Halobacteriota	c__Halobacteria	o__Halobacteriales	f__Haloferacaceae	g__Halorubrum	s__Halorubrum vacuolatum	PAS_4	PAS_9	PAS_9	HisKA	HATPase_c
WP_089384289.1	d__Archaea	p__Halobacteriota	c__Halobacteria	o__Halobacteriales	f__Haloferacaceae	g__Halorubrum	s__Halorubrum vacuolatum	Response_reg	PAS_4	PAS	PAS_9	HisKA	HATPase_c
WP_089385978.1	d__Archaea	p__Halobacteriota	c__Halobacteria	o__Halobacteriales	f__Haloferacaceae	g__Halorubrum	s__Halorubrum vacuolatum	PAS_9	PAS_4	HATPase_c
WP_138004603.1	d__Archaea	p__Halobacteriota	c__Halobacteria	o__Halobacteriales	f__Haloferacaceae	g__N1521	s__N1521 sp005543295	PAS_9	PAS_4	HATPase_c
WP_138006738.1	d__Archaea	p__Halobacteriota	c__Halobacteria	o__Halobacteriales	f__Haloferacaceae	g__N1521	s__N1521 sp005543295	PAS_9	PAS_9	PAS_9	HATPase_c
WP_136591067.1	d__Archaea	p__Halobacteriota	c__Halobacteria	o__Halobacteriales	f__Haloferacaceae	g__Salinigranum	s__Salinigranum halophilum	PAS_9	BAT	HTH_10
WP_089785196.1	d__Archaea	p__Halobacteriota	c__Halobacteria	o__Halobacteriales	f__Natrialbaceae	g__Halobiforma	s__Halobiforma haloterrestris	PAS	GAF_2	PAS	PAS	PAS_4	HisKA_4TM	HATPase_c
WP_089785198.1	d__Archaea	p__Halobacteriota	c__Halobacteria	o__Halobacteriales	f__Natrialbaceae	g__Halobiforma	s__Halobiforma haloterrestris	PAS	HATPase_c
WP_089789069.1	d__Archaea	p__Halobacteriota	c__Halobacteria	o__Halobacteriales	f__Natrialbaceae	g__Halobiforma	s__Halobiforma haloterrestris	Response_reg	PAS	PAS	PAS	HisKA	HATPase_c
WP_089789069.1	d__Archaea	p__Halobacteriota	c__Halobacteria	o__Halobacteriales	f__Natrialbaceae	g__Halobiforma	s__Halobiforma haloterrestris	Response_reg	PAS	PAS	PAS	HisKA	HATPase_c
WP_089789069.1	d__Archaea	p__Halobacteriota	c__Halobacteria	o__Halobacteriales	f__Natrialbaceae	g__Halobiforma	s__Halobiforma haloterrestris	Response_reg	PAS	PAS	PAS	HisKA	HATPase_c
WP_089789844.1	d__Archaea	p__Halobacteriota	c__Halobacteria	o__Halobacteriales	f__Natrialbaceae	g__Halobiforma	s__Halobiforma haloterrestris	PAS_9	GAF_2	BAT	HTH_10
WP_089790178.1	d__Archaea	p__Halobacteriota	c__Halobacteria	o__Halobacteriales	f__Natrialbaceae	g__Halobiforma	s__Halobiforma haloterrestris	PAS_9	PAS_4	PAS_7	PAS	HisKA	HATPase_c
WP_007141876.1	d__Archaea	p__Halobacteriota	c__Halobacteria	o__Halobacteriales	f__Natrialbaceae	g__Halobiforma	s__Halobiforma lacisalsi	MASE3	PAS_9	HATPase_c
WP_006672267.1	d__Archaea	p__Halobacteriota	c__Halobacteria	o__Halobacteriales	f__Natrialbaceae	g__Halobiforma_A	s__Halobiforma_A nitratireducens	PAS_9	HisKA	HATPase_c
WP_006672269.1	d__Archaea	p__Halobacteriota	c__Halobacteria	o__Halobacteriales	f__Natrialbaceae	g__Halobiforma_A	s__Halobiforma_A nitratireducens	PAS	GAF_2	PAS	PAS	PAS_4	PAS_4	HATPase_c
WP_120246210.1	d__Archaea	p__Halobacteriota	c__Halobacteria	o__Halobacteriales	f__Natrialbaceae	g__Halopiger	s__Halopiger aswanensis	PAS_9	GAF_2	BAT	HTH_10
WP_086888627.1	d__Archaea	p__Halobacteriota	c__Halobacteria	o__Halobacteriales	f__Natrialbaceae	g__Natrarchaeobaculum	s__Natrarchaeobaculum aegyptiacum	HAMP	PAS	HisKA	HATPase_c
WP_086889058.1	d__Archaea	p__Halobacteriota	c__Halobacteria	o__Halobacteriales	f__Natrialbaceae	g__Natrarchaeobaculum	s__Natrarchaeobaculum aegyptiacum	PAS	GAF_2	PAS_8	PAS	PAS_3	PAS_4	HATPase_c
WP_086889579.1	d__Archaea	p__Halobacteriota	c__Halobacteria	o__Halobacteriales	f__Natrialbaceae	g__Natrarchaeobaculum	s__Natrarchaeobaculum aegyptiacum	Protoglobin	PAS_4	PAS_4	PAS_3	PAS_3	PAS	PAS_4	PAS_4	SPOB_a	HATPase_c
WP_086889651.1	d__Archaea	p__Halobacteriota	c__Halobacteria	o__Halobacteriales	f__Natrialbaceae	g__Natrarchaeobaculum	s__Natrarchaeobaculum aegyptiacum	Response_reg	PAS	PAS_9	PAS	HisKA	HATPase_c
WP_086889651.1	d__Archaea	p__Halobacteriota	c__Halobacteria	o__Halobacteriales	f__Natrialbaceae	g__Natrarchaeobaculum	s__Natrarchaeobaculum aegyptiacum	Response_reg	PAS	PAS_9	PAS	HisKA	HATPase_c
WP_086889651.1	d__Archaea	p__Halobacteriota	c__Halobacteria	o__Halobacteriales	f__Natrialbaceae	g__Natrarchaeobaculum	s__Natrarchaeobaculum aegyptiacum	Response_reg	PAS	PAS_9	PAS	HisKA	HATPase_c
WP_086889652.1	d__Archaea	p__Halobacteriota	c__Halobacteria	o__Halobacteriales	f__Natrialbaceae	g__Natrarchaeobaculum	s__Natrarchaeobaculum aegyptiacum	PAS	PAS_3	PAS_9	PAS	HATPase_c
WP_161493199.1	d__Archaea	p__Halobacteriota	c__Halobacteria	o__Halobacteriales	f__Natrialbaceae	g__Natrarchaeobaculum	s__Natrarchaeobaculum aegyptiacum	PAS_4	PAS_9	HATPase_c
WP_117362467.1	d__Archaea	p__Halobacteriota	c__Halobacteria	o__Halobacteriales	f__Natrialbaceae	g__Natrarchaeobaculum	s__Natrarchaeobaculum sulfurireducens	PAS_9	HisKA_4TM	HATPase_c
WP_117362490.1	d__Archaea	p__Halobacteriota	c__Halobacteria	o__Halobacteriales	f__Natrialbaceae	g__Natrarchaeobaculum	s__Natrarchaeobaculum sulfurireducens	Response_reg	PAS_4	PAS_9	PAS	PAS_3	PAS	PAS_4	HisKA	HATPase_c
WP_117364510.1	d__Archaea	p__Halobacteriota	c__Halobacteria	o__Halobacteriales	f__Natrialbaceae	g__Natrarchaeobaculum	s__Natrarchaeobaculum sulfurireducens	Response_reg	PAS_9	GAF	PAS_9	PAS_4	HATPase_c
WP_117365877.1	d__Archaea	p__Halobacteriota	c__Halobacteria	o__Halobacteriales	f__Natrialbaceae	g__Natrarchaeobaculum	s__Natrarchaeobaculum sulfurireducens	Response_reg	PAS	PAS	PAS_9	HisKA	HATPase_c
WP_117365877.1	d__Archaea	p__Halobacteriota	c__Halobacteria	o__Halobacteriales	f__Natrialbaceae	g__Natrarchaeobaculum	s__Natrarchaeobaculum sulfurireducens	Response_reg	PAS	PAS	PAS_9	HisKA	HATPase_c
WP_117365877.1	d__Archaea	p__Halobacteriota	c__Halobacteria	o__Halobacteriales	f__Natrialbaceae	g__Natrarchaeobaculum	s__Natrarchaeobaculum sulfurireducens	Response_reg	PAS	PAS	PAS_9	HisKA	HATPase_c
WP_117366754.1	d__Archaea	p__Halobacteriota	c__Halobacteria	o__Halobacteriales	f__Natrialbaceae	g__Natrarchaeobaculum	s__Natrarchaeobaculum sulfurireducens	GAF_2	PAS	PAS_9	PAS_9	HATPase_c
WP_161958294.1	d__Archaea	p__Halobacteriota	c__Halobacteria	o__Halobacteriales	f__Natrialbaceae	g__Natrarchaeobaculum	s__Natrarchaeobaculum sulfurireducens	PAS	PAS_3	PAS_9	PAS	HATPase_c
WP_124194384.1	d__Archaea	p__Halobacteriota	c__Halobacteria	o__Halobacteriales	f__Natrialbaceae	g__Natrarchaeobius	s__Natrarchaeobius chitinivorans	PAS_3	PAS_9	PAS	HATPase_c
WP_124194779.1	d__Archaea	p__Halobacteriota	c__Halobacteria	o__Halobacteriales	f__Natrialbaceae	g__Natrarchaeobius	s__Natrarchaeobius chitinivorans	PAS_9	PAS_4	PAS_9	PAS_3	GAF_3	HisKA	HATPase_c
WP_124193523.1	d__Archaea	p__Halobacteriota	c__Halobacteria	o__Halobacteriales	f__Natrialbaceae	g__Natrarchaeobius	s__Natrarchaeobius chitinivorans_A	Response_reg	PAS_9	PAS	GAF_2	HisKA	HATPase_c
WP_149080422.1	d__Archaea	p__Halobacteriota	c__Halobacteria	o__Halobacteriales	f__Natrialbaceae	g__Natrarchaeobius	s__Natrarchaeobius swarupiae	Response_reg	PAS	PAS	HisKA	HATPase_c
WP_149080422.1	d__Archaea	p__Halobacteriota	c__Halobacteria	o__Halobacteriales	f__Natrialbaceae	g__Natrarchaeobius	s__Natrarchaeobius swarupiae	Response_reg	PAS	PAS	HisKA	HATPase_c
WP_149080564.1	d__Archaea	p__Halobacteriota	c__Halobacteria	o__Halobacteriales	f__Natrialbaceae	g__Natrarchaeobius	s__Natrarchaeobius swarupiae	Response_reg	PAS_8	PAS	GAF_2	HisKA	HATPase_c
WP_149081745.1	d__Archaea	p__Halobacteriota	c__Halobacteria	o__Halobacteriales	f__Natrialbaceae	g__Natrarchaeobius	s__Natrarchaeobius swarupiae	PAS_9	HATPase_c
WP_149081755.1	d__Archaea	p__Halobacteriota	c__Halobacteria	o__Halobacteriales	f__Natrialbaceae	g__Natrarchaeobius	s__Natrarchaeobius swarupiae	Response_reg	GAF_2	PAS	PAS	PAS	HisKA	HATPase_c
WP_160046904.1	d__Archaea	p__Halobacteriota	c__Halobacteria	o__Halobacteriales	f__Natrialbaceae	g__Natrarchaeobius	s__Natrarchaeobius swarupiae	PAS_4	PAS_3	PAS_9	PAS	HATPase_c
WP_160047381.1	d__Archaea	p__Halobacteriota	c__Halobacteria	o__Halobacteriales	f__Natrialbaceae	g__Natrarchaeobius	s__Natrarchaeobius swarupiae	Response_reg	PAS_9	PAS	GAF_2	HisKA	HATPase_c
WP_160047625.1	d__Archaea	p__Halobacteriota	c__Halobacteria	o__Halobacteriales	f__Natrialbaceae	g__Natrarchaeobius	s__Natrarchaeobius swarupiae	GAF_2	PAS_9	PAS	HATPase_c
WP_092934168.1	d__Archaea	p__Halobacteriota	c__Halobacteria	o__Halobacteriales	f__Natrialbaceae	g__Natrinema	s__Natrinema hispanicum_A	PAS_4	PAS_3	PAS_9	HATPase_c
WP_076147059.1	d__Archaea	p__Halobacteriota	c__Halobacteria	o__Halobacteriales	f__Natrialbaceae	g__Natrinema	s__Natrinema saccharevitans	PAS_4	PAS_3	PAS_9	HATPase_c
WP_138782572.1	d__Archaea	p__Halobacteriota	c__Halobacteria	o__Halobacteriales	f__Natrialbaceae	g__Natrinema	s__Natrinema sp005938085	MASE3	PAS_9	HATPase_c
WP_138782778.1	d__Archaea	p__Halobacteriota	c__Halobacteria	o__Halobacteriales	f__Natrialbaceae	g__Natrinema	s__Natrinema sp005938085	Response_reg	GAF_2	PAS	PAS_9	HATPase_c
WP_179264662.1	d__Archaea	p__Halobacteriota	c__Halobacteria	o__Halobacteriales	f__Natrialbaceae	g__Natrinema	s__Natrinema sp013402815	PAS_4	PAS_3	PAS	HATPase_c
WP_005576791.1	d__Archaea	p__Halobacteriota	c__Halobacteria	o__Halobacteriales	f__Natrialbaceae	g__Natronobacterium	s__Natronobacterium gregoryi	Response_reg	PAS	PAS	GAF_2	HisKA	HATPase_c
WP_008419687.1	d__Archaea	p__Halobacteriota	c__Halobacteria	o__Halobacteriales	f__Natrialbaceae	g__Natronococcus	s__Natronococcus jeotgali	PAS_9	GAF_3	BAT	HTH_10
WP_148859318.1	d__Archaea	p__Halobacteriota	c__Halobacteria	o__Halobacteriales	f__Natrialbaceae	g__Natronococcus	s__Natronococcus sp008122205	PAS_9	GAF_3	BAT	HTH_10
WP_148860566.1	d__Archaea	p__Halobacteriota	c__Halobacteria	o__Halobacteriales	f__Natrialbaceae	g__Natronococcus	s__Natronococcus sp008122205	PAS_4	PAS_4	PAS	PAS_4	GAF_2	BAT	HTH_10
WP_165163085.1	d__Archaea	p__Halobacteriota	c__Halobacteria	o__Halobacteriales	f__Natrialbaceae	g__Natronolimnobius	s__Natronolimnobius sp011043775	GAF_2	PAS_4	PAS_9	GAF_3	BAT	HTH_10
WP_206335606.1	d__Archaea	p__Halobacteriota	c__Halobacteria	o__Halobacteriales	f__Natrialbaceae	g__Natronolimnobius	s__Natronolimnobius sp011043775	Response_reg	PAS_9	PAS	GAF_2	HisKA	HATPase_c
WP_152938930.1	d__Archaea	p__Halobacteriota	c__Halobacteria	o__Halobacteriales	f__Natrialbaceae	g__Natronorubrum	s__Natronorubrum aibiense	Response_reg	PAS_9	GAF_2	HisKA	HATPase_c
WP_006064901.1	d__Archaea	p__Halobacteriota	c__Halobacteria	o__Halobacteriales	f__Natrialbaceae	g__Natronorubrum	s__Natronorubrum bangense	PAS_9	PAS_9	GAF_2	HisKA	HATPase_c
WP_083902061.1	d__Archaea	p__Halobacteriota	c__Halobacteria	o__Halobacteriales	f__Natrialbaceae	g__Natronorubrum	s__Natronorubrum bangense	PAS_9	PAS_9	PAS_9	HisKA	HATPase_c
WP_160063648.1	d__Archaea	p__Halobacteriota	c__Halobacteria	o__Halobacteriales	f__Natrialbaceae	g__Natronorubrum	s__Natronorubrum sp009834785	Response_reg	PAS_9	PAS_9	GAF_2	HisKA	HATPase_c
WP_160063870.1	d__Archaea	p__Halobacteriota	c__Halobacteria	o__Halobacteriales	f__Natrialbaceae	g__Natronorubrum	s__Natronorubrum sp009834785	Response_reg	PAS_9	PAS_9	GAF_2
WP_090308416.1	d__Archaea	p__Halobacteriota	c__Halobacteria	o__Halobacteriales	f__Natrialbaceae	g__Natronorubrum	s__Natronorubrum texcoconense	PAS	PAS_4	PAS_9	PAS_4	PAS	PAS	GAF	HisKA	HATPase_c
WP_084776813.1	d__Archaea	p__Halobacteriota	c__Halobacteria	o__Halobacteriales	f__Natrialbaceae	g__Natronorubrum	s__Natronorubrum thiooxidans	Response_reg	PAS_9	PAS	HATPase_c
WP_141462920.1	d__Archaea	p__Halobacteriota	c__Halobacteria	o__Halobacteriales	f__Natrialbaceae	g__XQ-INN-246	s__XQ-INN-246 sp006543045	PAS	PAS_3	PAS	PAS	HATPase_c
WP_141462923.1	d__Archaea	p__Halobacteriota	c__Halobacteria	o__Halobacteriales	f__Natrialbaceae	g__XQ-INN-246	s__XQ-INN-246 sp006543045	Response_reg	PAS	PAS_9	PAS_9	HisKA	HATPase_c
WP_141462923.1	d__Archaea	p__Halobacteriota	c__Halobacteria	o__Halobacteriales	f__Natrialbaceae	g__XQ-INN-246	s__XQ-INN-246 sp006543045	Response_reg	PAS	PAS_9	PAS_9	HisKA	HATPase_c
WP_141462923.1	d__Archaea	p__Halobacteriota	c__Halobacteria	o__Halobacteriales	f__Natrialbaceae	g__XQ-INN-246	s__XQ-INN-246 sp006543045	Response_reg	PAS	PAS_9	PAS_9	HisKA	HATPase_c
WP_141464443.1	d__Archaea	p__Halobacteriota	c__Halobacteria	o__Halobacteriales	f__Natrialbaceae	g__XQ-INN-246	s__XQ-INN-246 sp006543045	PAS_9	HATPase_c
WP_141466799.1	d__Archaea	p__Halobacteriota	c__Halobacteria	o__Halobacteriales	f__Natrialbaceae	g__XQ-INN-246	s__XQ-INN-246 sp006543045	Response_reg	PAS	GAF_3	PAS_8	PAS	PAS_4	HisKA_4TM	HATPase_c
WP_135821131.1	d__Archaea	p__Halobacteriota	c__Halobacteria	o__Halobacteriales	f__QS-9-68-17	g__Halostella	s__Halostella litorea	PAS_9	PAS_9	HisKA	HATPase_c
[truncated: 8,013 more rows]
[truncated: 5 more columns]

## Sheet: c9-Trp
NCBI	Domain	Phylum	Class	Order	Family	Genus	Species	Protein domains
[truncated: 8,689 more rows]

## Sheet: c11-Cys
NCBI	Domain	Phylum	Class	Order	Family	Genus	Species	Protein domains
[truncated: 4,347 more rows]

[truncated: 2 more sheets: c14-Trp, c119-His]
